# Supplementary material for: Impact of genetic background and experimental reproducibility on identifying chemical compounds with robust longevity effects
Source: Nat Commun. 2017 Feb 21;8:14256. doi: 10.1038/ncomms14256 (PMC5321775; doi:10.1038/ncomms14256)
Supplement: Supplementary Data 1 — Statistical summaries from development dataset [file ncomms14256-s2.xls]

## Sheet: Sheet1
Supplementary Data 1: Summary and statistics of all α-time data by trial.
Species	Strain	Lab	Trial	N	Mean alpha-time	SEM	Mean dev-rate (1/alpha)	SEM
C. BRIGGSAE	AF16	DRISCOLL	2015-11-06	20	64.7167	0.0270099	0.015452	6.4333e-06
C. BRIGGSAE	AF16	LITHGOW	2015-11-06	16	63.6927	0.305876	0.0157058	7.57807e-05
C. BRIGGSAE	AF16	PHILLIPS	2015-11-06	19	64.4237	0.330168	0.0155296	8.02079e-05
C. BRIGGSAE	ED3092	DRISCOLL	2015-11-06	20	65.2425	0.0695482	0.0153278	1.64891e-05
C. BRIGGSAE	ED3092	LITHGOW	2014-11-11	4	66.625	0.625	0.0150133	0.000138244
C. BRIGGSAE	ED3092	LITHGOW	2015-11-06	5	62.25	0	0.0160643	0
C. BRIGGSAE	ED3092	LITHGOW	2015-11-13	20	62.9375	0.173845	0.0158911	4.3444e-05
C. BRIGGSAE	ED3092	PHILLIPS	2015-04-24	18	70.4116	0.262376	0.0142056	5.32539e-05
C. BRIGGSAE	HK104	DRISCOLL	2015-07-24	27	63.763	0.116915	0.0156844	2.84827e-05
C. BRIGGSAE	HK104	LITHGOW	2014-11-07	10	65.075	0.190212	0.0153681	4.47325e-05
C. BRIGGSAE	HK104	LITHGOW	2014-11-11	10	67.15	0.695422	0.0149069	0.000159406
C. BRIGGSAE	HK104	PHILLIPS	2015-04-24	16	66.6167	0.18783	0.0150131	4.25032e-05
C. BRIGGSAE	JU1264	DRISCOLL	2015-06-22	20	65.8467	0.0986502	0.0151874	2.26616e-05
C. BRIGGSAE	JU1264	LITHGOW	2014-11-07	9	63.8611	0.314883	0.015662	7.73445e-05
C. BRIGGSAE	JU1264	LITHGOW	2014-11-11	8	64.0312	0.78836	0.0156341	0.000194116
C. BRIGGSAE	JU1264	PHILLIPS	2015-04-24	20	67.0925	0.157639	0.0149064	3.53083e-05
C. BRIGGSAE	JU1348	DRISCOLL	2015-07-13	20	66.5958	0.239459	0.0150197	5.46143e-05
C. BRIGGSAE	JU1348	LITHGOW	2014-11-07	12	63	0	0.015873	0
C. BRIGGSAE	JU1348	LITHGOW	2014-11-11	7	65.0714	0.931771	0.0153855	0.000207279
C. BRIGGSAE	JU1348	PHILLIPS	2015-04-24	16	70.5687	0.439557	0.0141791	9.09131e-05
C. BRIGGSAE	JU726	DRISCOLL	2015-06-01	20	65.07	0.132705	0.0153693	3.10552e-05
C. BRIGGSAE	JU726	LITHGOW	2014-11-07	10	62.625	0.125	0.0159686	3.13725e-05
C. BRIGGSAE	JU726	LITHGOW	2014-11-11	9	64.0556	0.442487	0.0156174	0.000107022
C. BRIGGSAE	JU726	PHILLIPS	2015-04-24	20	63.6437	0.20445	0.0157155	5.0505e-05
C. BRIGGSAE	NIC 20	DRISCOLL	2015-06-01	20	64.9358	0.0497255	0.0154	1.17708e-05
C. BRIGGSAE	NIC20	LITHGOW	2014-11-07	9	63.75	0.416667	0.0156917	0.000102844
C. BRIGGSAE	NIC20	LITHGOW	2014-11-11	7	64.4762	0.614452	0.0155181	0.000148749
C. BRIGGSAE	NIC20	PHILLIPS	2015-04-24	17	64.2025	0.248874	0.0155794	5.97201e-05
C. BRIGGSAE	QR25	DRISCOLL	2015-05-15	20	63.5125	0.159842	0.0157468	3.9618e-05
C. BRIGGSAE	QR25	LITHGOW	2014-11-07	12	63.75	0.319307	0.0156905	7.70926e-05
C. BRIGGSAE	QR25	PHILLIPS	2015-04-24	19	63.8132	0.321181	0.0156779	7.86075e-05
C. ELEGANS	CB4856	DRISCOLL	2014-11-17	12	66.3333	0.300351	0.0150788	6.87144e-05
C. ELEGANS	CB4856	DRISCOLL	2015-04-17	20	65.425	0.26386	0.0152893	6.06322e-05
C. ELEGANS	CB4856	DRISCOLL	2015-04-20	20	65.425	0.26386	0.0152893	6.06322e-05
C. ELEGANS	CB4856	LITHGOW	2014-10-03	11	64.2545	0.321416	0.015567	7.74705e-05
C. ELEGANS	CB4856	LITHGOW	2014-12-02	16	65.75	0.266145	0.0152129	6.20992e-05
C. ELEGANS	CB4856	PHILLIPS	2015-10-23	8	62.7313	0.290028	0.0159433	7.17343e-05
C. ELEGANS	ED3040	DRISCOLL	2014-11-17	12	66.5625	0.301184	0.0150269	6.80486e-05
C. ELEGANS	ED3040	DRISCOLL	2015-04-24	19	67.136	0.118492	0.014896	2.63743e-05
C. ELEGANS	ED3040	DRISCOLL	2015-04-27	19	67.136	0.118492	0.014896	2.63743e-05
C. ELEGANS	ED3040	LITHGOW	2014-10-03	12	65.4514	0.299842	0.0152821	7.03068e-05
C. ELEGANS	ED3040	LITHGOW	2014-10-21	10	64.45	0.302306	0.0155189	7.20676e-05
C. ELEGANS	ED3040	LITHGOW	2014-10-24	10	64.7667	0.366161	0.0154445	8.67542e-05
C. ELEGANS	ED3040	LITHGOW	2014-12-02	16	64.2	0.629374	0.0155973	0.000142572
C. ELEGANS	ED3040	PHILLIPS	2015-04-20	20	64.8162	0.311531	0.0154349	7.35515e-05
C. ELEGANS	ED3040	PHILLIPS	2015-11-06	18	63.675	0.188144	0.0157071	4.59771e-05
C. ELEGANS	JU1088	DRISCOLL	2014-11-17	11	66.7545	0.228103	0.014982	5.16704e-05
C. ELEGANS	JU1088	DRISCOLL	2015-04-17	20	66.2008	0.206868	0.0151084	4.73805e-05
C. ELEGANS	JU1088	DRISCOLL	2015-04-20	20	66.2008	0.206868	0.0151084	4.73805e-05
C. ELEGANS	JU1088	LITHGOW	2014-10-03	5	65.45	0.145774	0.0152791	3.38574e-05
C. ELEGANS	JU1088	LITHGOW	2014-10-21	9	63.4704	0.682292	0.0157694	0.000162687
C. ELEGANS	JU1088	LITHGOW	2014-10-24	10	64.65	0.298608	0.0154709	7.09038e-05
C. ELEGANS	JU1088	LITHGOW	2014-12-02	12	63.75	0.25	0.0156889	6.18582e-05
C. ELEGANS	JU1088	PHILLIPS	2015-04-24	19	69.6583	0.409884	0.0143651	8.76985e-05
C. ELEGANS	JU1088	PHILLIPS	2015-11-06	18	63.7676	0.176807	0.015684	4.28607e-05
C. ELEGANS	JU1652	DRISCOLL	2014-11-17	12	68.0764	0.240199	0.0146914	5.26144e-05
C. ELEGANS	JU1652	DRISCOLL	2015-04-24	18	67.6574	0.154368	0.0147817	3.37692e-05
C. ELEGANS	JU1652	DRISCOLL	2015-04-27	18	67.6574	0.154368	0.0147817	3.37692e-05
C. ELEGANS	JU1652	LITHGOW	2014-10-03	11	65.2045	0.275728	0.0153391	6.5499e-05
C. ELEGANS	JU1652	LITHGOW	2014-10-21	8	63.0667	0.375145	0.0158602	9.45902e-05
C. ELEGANS	JU1652	LITHGOW	2014-12-02	20	64.5158	0.238061	0.0155041	5.77698e-05
C. ELEGANS	JU1652	PHILLIPS	2015-04-20	20	66.5867	0.273617	0.0150228	6.08671e-05
C. ELEGANS	JU1652	PHILLIPS	2015-11-13	19	64.6316	0.53886	0.0154904	0.000120474
C. ELEGANS	JU775	DRISCOLL	2014-11-17	11	68.1182	0.462243	0.0146871	9.91685e-05
C. ELEGANS	JU775	DRISCOLL	2015-04-24	20	68.4525	0.202868	0.0146111	4.25431e-05
C. ELEGANS	JU775	DRISCOLL	2015-04-27	20	68.4525	0.202868	0.0146111	4.25431e-05
C. ELEGANS	JU775	LITHGOW	2014-10-03	8	67.9792	0.625347	0.0147191	0.000135299
C. ELEGANS	JU775	LITHGOW	2014-10-21	7	69.9286	0.202031	0.014301	4.12328e-05
C. ELEGANS	JU775	LITHGOW	2014-12-02	17	67.7284	0.530039	0.0147794	0.000115967
C. ELEGANS	JU775	PHILLIPS	2015-04-20	16	67.874	0.389698	0.0147405	8.54256e-05
C. ELEGANS	JU775	PHILLIPS	2015-10-16	9	68.1417	0.505342	0.0146818	0.000108685
C. ELEGANS	MY16	DRISCOLL	2014-11-17	12	67.9208	0.482222	0.0147314	0.000107662
C. ELEGANS	MY16	DRISCOLL	2015-04-24	20	68.2558	0.264053	0.0146549	5.61887e-05
C. ELEGANS	MY16	DRISCOLL	2015-04-27	20	68.2558	0.264053	0.0146549	5.61887e-05
C. ELEGANS	MY16	LITHGOW	2014-10-03	7	65.9286	0.194525	0.0151687	4.48657e-05
C. ELEGANS	MY16	LITHGOW	2014-10-21	8	64.6667	0.616208	0.0154738	0.00014786
C. ELEGANS	MY16	LITHGOW	2014-12-02	17	63.8069	0.269338	0.0156768	6.64286e-05
C. ELEGANS	MY16	PHILLIPS	2015-04-20	16	66.1344	0.214694	0.0151231	4.94636e-05
C. ELEGANS	MY16	PHILLIPS	2015-10-16	14	65.6798	0.247424	0.0152282	5.6897e-05
C. ELEGANS	N2	DRISCOLL	2015-04-20	20	73.935	0.482979	0.0135366	9.0597e-05
C. ELEGANS	N2	DRISCOLL	2015-04-27	20	74.2025	0.365215	0.013483	6.81635e-05
C. ELEGANS	N2	DRISCOLL	2015-05-15	20	71.6975	0.345781	0.0139536	6.62712e-05
C. ELEGANS	N2	DRISCOLL	2015-05-29	24	75.5069	0.290898	0.0132482	4.91794e-05
C. ELEGANS	N2	DRISCOLL	2015-06-01	20	72.4083	0.398367	0.0138185	7.61236e-05
C. ELEGANS	N2	DRISCOLL	2015-06-22	20	73.8842	0.290129	0.0135387	5.31277e-05
C. ELEGANS	N2	DRISCOLL	2015-06-26	21	75.4349	0.221956	0.0132587	3.84302e-05
C. ELEGANS	N2	DRISCOLL	2015-07-13	20	73.9483	0.212159	0.0135251	3.95602e-05
C. ELEGANS	N2	DRISCOLL	2015-07-24	27	75.4389	0.240372	0.0132593	4.22249e-05
C. ELEGANS	N2	LITHGOW	2014-10-03	6	71.3889	0.753518	0.0140157	0.000150718
C. ELEGANS	N2	LITHGOW	2014-10-21	3	71.6611	0.497245	0.0139559	9.75144e-05
C. ELEGANS	N2	LITHGOW	2014-10-24	11	72.5379	0.125812	0.0137863	2.37634e-05
C. ELEGANS	N2	LITHGOW	2014-12-02	17	68.1618	0.657857	0.0146924	0.000138683
C. ELEGANS	N2	PHILLIPS	2015-04-20	16	74.2677	0.981427	0.0135042	0.00019914
C. ELEGANS	N2	PHILLIPS	2015-11-06	13	69.4032	0.402664	0.0144143	8.26732e-05
C. ELEGANS	QX1211	DRISCOLL	2014-11-17	11	66.2121	0.753802	0.0151219	0.000166041
C. ELEGANS	QX1211	DRISCOLL	2015-04-17	20	70.4225	0.523914	0.0142151	0.000106632
C. ELEGANS	QX1211	DRISCOLL	2015-04-20	20	70.4225	0.523914	0.0142151	0.000106632
C. ELEGANS	QX1211	LITHGOW	2014-10-03	5	68.82	1.23989	0.0145498	0.00026584
C. ELEGANS	QX1211	LITHGOW	2014-10-21	11	65.6212	0.697069	0.0152559	0.000159127
C. ELEGANS	QX1211	LITHGOW	2014-12-02	41	64.3455	0.299015	0.0155541	7.01735e-05
C. ELEGANS	QX1211	PHILLIPS	2015-04-20	8	66.5042	1.21975	0.0150712	0.000269329
C. TROPICALIS	JU1373	DRISCOLL	2015-06-26	22	77.0561	0.391484	0.0129846	6.62733e-05
C. TROPICALIS	JU1373	LITHGOW	2015-03-15	25	83.3669	0.622297	0.0120113	9.01583e-05
C. TROPICALIS	JU1373	PHILLIPS	2015-04-17	18	79.2204	0.447679	0.0126298	7.11307e-05
C. TROPICALIS	JU1630	DRISCOLL	2015-06-26	21	78.0698	0.357683	0.0128145	5.99126e-05
C. TROPICALIS	JU1630	LITHGOW	2015-03-15	18	80.0481	0.400324	0.0124976	6.06683e-05
C. TROPICALIS	JU1630	PHILLIPS	2015-04-17	12	83.3431	0.642944	0.0120065	9.30973e-05
C. TROPICALIS	JU1630	PHILLIPS	2015-04-23	15	84.2144	0.600912	0.0118828	8.39853e-05
C. TROPICALIS	NIC122	DRISCOLL	2015-05-29	22	75.75	0.306407	0.0132058	5.22963e-05
C. TROPICALIS	NIC122	LITHGOW	2015-03-15	11	77.6227	0.793777	0.0128961	0.000129473
C. TROPICALIS	NIC122	PHILLIPS	2015-04-17	17	76.25	0.443996	0.0131218	7.53162e-05
C. TROPICALIS	NIC58	DRISCOLL	2015-05-29	27	76.7537	0.316169	0.0130344	5.32422e-05
C. TROPICALIS	NIC58	LITHGOW	2015-03-15	14	77.8214	0.568955	0.0128588	9.37896e-05
C. TROPICALIS	NIC58	PHILLIPS	2015-04-17	18	77.9787	0.460945	0.0128315	7.49931e-05
C. TROPICALIS	QG131	DRISCOLL	2015-07-24	20	73.88	0.201821	0.0135374	3.67556e-05
C. TROPICALIS	QG131	LITHGOW	2015-03-15	26	80.0491	0.551659	0.012507	8.51697e-05
C. TROPICALIS	QG131	PHILLIPS	2015-04-17	19	76.5956	0.51874	0.0130661	8.66326e-05
C. TROPICALIS	QG834	DRISCOLL	2015-07-24	20	73.2583	0.0966054	0.0136508	1.79712e-05
C. TROPICALIS	QG834	LITHGOW	2015-03-15	13	76.9275	0.620957	0.0130095	0.000106244
C. TROPICALIS	QG834	PHILLIPS	2015-04-17	19	75.9675	0.22869	0.0131657	3.95998e-05
