# Supplementary material for: Impact of genetic background and experimental reproducibility on identifying chemical compounds with robust longevity effects
Source: Nat Commun. 2017 Feb 21;8:14256. doi: 10.1038/ncomms14256 (PMC5321775; doi:10.1038/ncomms14256)
Supplement: Supplementary Data 2 — Statistical summaries from fertility dataset [file ncomms14256-s3.xls]

## Sheet: Sheet1
Supplementary Data 2: Summary and statistics of all fertility data by trial.
Species	Strain	Lab	Trial	N	Mean total offspring	SEM
C. BRIGGSAE	AF16	DRISCOLL	2015-06-22	20	364.3	10.2084
C. BRIGGSAE	AF16	LITHGOW	2014-12-08	20	235.9	10.6553
C. BRIGGSAE	AF16	LITHGOW	2014-12-15	20	233.75	15.2039
C. BRIGGSAE	AF16	PHILLIPS	2015-01-13	20	256.45	21.7162
C. BRIGGSAE	ED3092	DRISCOLL	2015-05-18	20	210.35	6.58278
C. BRIGGSAE	ED3092	LITHGOW	2014-12-08	20	198	9.30224
C. BRIGGSAE	ED3092	LITHGOW	2014-12-15	20	210.85	8.57852
C. BRIGGSAE	ED3092	PHILLIPS	2015-04-02	18	203.611	5.65693
C. BRIGGSAE	HK104	DRISCOLL	2015-07-27	22	164.182	3.57034
C. BRIGGSAE	HK104	LITHGOW	2014-12-08	20	94.35	7.42587
C. BRIGGSAE	HK104	LITHGOW	2014-12-15	20	114.3	6.44046
C. BRIGGSAE	HK104	PHILLIPS	2015-04-02	7	180	9.09736
C. BRIGGSAE	HK104	PHILLIPS	2015-04-13	10	200.6	10.9719
C. BRIGGSAE	JU1264	DRISCOLL	2015-06-22	20	298.45	7.75699
C. BRIGGSAE	JU1264	LITHGOW	2014-12-08	38	235.421	9.74925
C. BRIGGSAE	JU1264	PHILLIPS	2014-10-23	6	226	31.3379
C. BRIGGSAE	JU1264	PHILLIPS	2014-11-28	19	250.632	14.6152
C. BRIGGSAE	JU1348	DRISCOLL	2015-07-13	20	144.2	7.41073
C. BRIGGSAE	JU1348	LITHGOW	2014-12-08	20	151.444	10.8104
C. BRIGGSAE	JU1348	LITHGOW	2014-12-15	20	210.611	13.1862
C. BRIGGSAE	JU1348	PHILLIPS	2015-04-02	6	98.6667	13.7929
C. BRIGGSAE	JU1348	PHILLIPS	2015-04-13	7	165.286	25.9997
C. BRIGGSAE	JU726	DRISCOLL	2015-06-01	20	217.25	6.80668
C. BRIGGSAE	JU726	LITHGOW	2014-12-08	36	147.722	7.41402
C. BRIGGSAE	JU726	PHILLIPS	2015-04-02	15	100.2	10.5952
C. BRIGGSAE	NIC20	DRISCOLL	2015-06-01	20	219.75	5.64562
C. BRIGGSAE	NIC20	LITHGOW	2014-12-08	36	146.111	5.0549
C. BRIGGSAE	NIC20	PHILLIPS	2014-12-01	11	164.636	6.61578
C. BRIGGSAE	QR25	DRISCOLL	2015-05-18	20	207.05	4.60347
C. BRIGGSAE	QR25	LITHGOW	2014-12-08	20	168.526	14.3947
C. BRIGGSAE	QR25	LITHGOW	2014-12-15	20	192.45	9.11346
C. BRIGGSAE	QR25	LITHGOW	2015-01-06	20	198.056	9.09157
C. BRIGGSAE	QR25	PHILLIPS	2015-04-02	9	169.778	7.5788
C. BRIGGSAE	QR25	PHILLIPS	2015-04-13	10	214.1	7.50622
C. ELEGANS	CB4856	DRISCOLL	2015-01-15	10	209.8	15.9065
C. ELEGANS	CB4856	DRISCOLL	2015-04-20	10	231.5	11.527
C. ELEGANS	CB4856	LITHGOW	2014-10-06	10	184.889	19.3989
C. ELEGANS	CB4856	LITHGOW	2015-01-06	20	254.3	10.407
C. ELEGANS	CB4856	PHILLIPS	2014-06-22	6	212	7.45207
C. ELEGANS	CB4856	PHILLIPS	2014-11-02	7	229.143	6.35621
C. ELEGANS	CB4856	PHILLIPS	2015-01-23	9	196.667	10.716
C. ELEGANS	ED3040	DRISCOLL	2015-01-15	10	312.1	10.0912
C. ELEGANS	ED3040	DRISCOLL	2015-04-27	10	319.6	16.9897
C. ELEGANS	ED3040	LITHGOW	2014-10-06	9	273.111	25.8808
C. ELEGANS	ED3040	LITHGOW	2015-01-06	20	260.5	15.5331
C. ELEGANS	ED3040	PHILLIPS	2014-06-22	8	278.375	18.624
C. ELEGANS	ED3040	PHILLIPS	2014-10-23	6	267.5	13.1953
C. ELEGANS	ED3040	PHILLIPS	2015-01-23	8	275.625	9.71181
C. ELEGANS	JU1088	DRISCOLL	2015-01-15	10	273.2	12.6674
C. ELEGANS	JU1088	DRISCOLL	2015-04-20	10	259.2	8.84408
C. ELEGANS	JU1088	LITHGOW	2014-10-06	10	180.2	13.3972
C. ELEGANS	JU1088	LITHGOW	2015-01-06	20	238.35	7.43614
C. ELEGANS	JU1088	PHILLIPS	2014-06-22	8	213.375	14.4333
C. ELEGANS	JU1088	PHILLIPS	2014-11-02	7	238.429	25.694
C. ELEGANS	JU1088	PHILLIPS	2015-01-23	10	202.4	14.5893
C. ELEGANS	JU1652	DRISCOLL	2015-01-16	10	213	13.7194
C. ELEGANS	JU1652	DRISCOLL	2015-04-27	10	295.8	4.11177
C. ELEGANS	JU1652	LITHGOW	2014-10-06	9	276.75	9.20549
C. ELEGANS	JU1652	LITHGOW	2015-01-06	20	254	11.004
C. ELEGANS	JU1652	PHILLIPS	2014-06-22	9	275	12.4141
C. ELEGANS	JU1652	PHILLIPS	2015-01-23	9	269.111	15.99
C. ELEGANS	JU775	DRISCOLL	2015-01-15	10	199.6	18.1164
C. ELEGANS	JU775	DRISCOLL	2015-04-27	10	252.5	20.0811
C. ELEGANS	JU775	LITHGOW	2014-10-06	10	163.8	11.8985
C. ELEGANS	JU775	LITHGOW	2015-01-06	20	195.389	16.7102
C. ELEGANS	JU775	PHILLIPS	2014-06-22	6	272	15.7311
C. ELEGANS	JU775	PHILLIPS	2014-11-02	6	229	41.29
C. ELEGANS	JU775	PHILLIPS	2014-12-01	9	259.444	11.6239
C. ELEGANS	MY16	DRISCOLL	2015-01-15	9	267.889	8.49255
C. ELEGANS	MY16	DRISCOLL	2015-04-27	10	309.9	9.27895
C. ELEGANS	MY16	LITHGOW	2014-10-06	10	188.5	8.67339
C. ELEGANS	MY16	LITHGOW	2015-01-06	19	242.889	14.3602
C. ELEGANS	MY16	PHILLIPS	2014-06-22	8	241	8.28941
C. ELEGANS	MY16	PHILLIPS	2014-11-02	9	307.111	11.8432
C. ELEGANS	MY16	PHILLIPS	2014-12-01	8	239.5	5.18583
C. ELEGANS	N2	DRISCOLL	2015-01-15	10	255.1	3.34813
C. ELEGANS	N2	DRISCOLL	2015-04-20	10	330.3	2.64596
C. ELEGANS	N2	DRISCOLL	2015-04-27	10	320	9.85901
C. ELEGANS	N2	DRISCOLL	2015-05-18	20	316.25	5.82051
C. ELEGANS	N2	DRISCOLL	2015-06-01	43	285.86	9.21994
C. ELEGANS	N2	DRISCOLL	2015-06-22	20	317.85	5.06187
C. ELEGANS	N2	DRISCOLL	2015-06-29	21	235.286	10.8393
C. ELEGANS	N2	DRISCOLL	2015-07-13	20	315.55	4.84631
C. ELEGANS	N2	DRISCOLL	2015-07-27	24	244.542	5.26954
C. ELEGANS	N2	LITHGOW	2014-10-06	8	235.625	14.5331
C. ELEGANS	N2	LITHGOW	2015-01-06	20	268.632	15.7343
C. ELEGANS	N2	PHILLIPS	2014-06-22	4	270.5	13.9194
C. ELEGANS	N2	PHILLIPS	2014-10-23	6	250.667	31.6846
C. ELEGANS	N2	PHILLIPS	2014-11-02	7	283.571	45.5526
C. ELEGANS	N2	PHILLIPS	2015-01-02	10	277.8	23.6797
C. ELEGANS	QX1211	DRISCOLL	2015-01-16	10	80.9	9.19958
C. ELEGANS	QX1211	DRISCOLL	2015-04-20	10	99.2	6.83748
C. ELEGANS	QX1211	LITHGOW	2014-10-06	4	40.25	13.9246
C. ELEGANS	QX1211	LITHGOW	2015-01-06	11	32.6667	5.48736
C. ELEGANS	QX1211	PHILLIPS	2014-06-22	5	37.8	12.7256
C. ELEGANS	QX1211	PHILLIPS	2014-12-01	13	46.5385	8.75786
C. TROPICALIS	JU1373	DRISCOLL	2015-06-29	19	145.947	5.76563
C. TROPICALIS	JU1373	LITHGOW	2015-02-02	29	159.759	4.70527
C. TROPICALIS	JU1373	PHILLIPS	2014-11-17	17	153.588	9.0485
C. TROPICALIS	JU1630	DRISCOLL	2015-06-29	21	93.7619	5.98526
C. TROPICALIS	JU1630	LITHGOW	2015-01-11	25	130.92	6.05858
C. TROPICALIS	JU1630	PHILLIPS	2015-04-13	17	133.647	5.52198
C. TROPICALIS	NIC122	DRISCOLL	2015-06-01	19	98.9474	7.81791
C. TROPICALIS	NIC122	LITHGOW	2015-01-11	26	102.231	9.18097
C. TROPICALIS	NIC122	PHILLIPS	2014-11-29	20	123.5	10.2435
C. TROPICALIS	NIC58	DRISCOLL	2015-06-01	22	66.1818	4.05516
C. TROPICALIS	NIC58	LITHGOW	2015-02-02	29	80.6897	5.54407
C. TROPICALIS	NIC58	PHILLIPS	2015-04-13	18	86	5.12587
C. TROPICALIS	QG131	DRISCOLL	2015-07-27	21	112.714	12.8586
C. TROPICALIS	QG131	LITHGOW	2015-01-11	26	108.231	7.44545
C. TROPICALIS	QG131	PHILLIPS	2014-11-17	15	101.4	10.9644
C. TROPICALIS	QG834	DRISCOLL	2015-07-27	23	111.217	8.70168
C. TROPICALIS	QG834	LITHGOW	2015-02-02	28	100	5.59667
C. TROPICALIS	QG834	PHILLIPS	2014-12-05	15	57.5333	6.22963
