# Supplementary material for: Impact of genetic background and experimental reproducibility on identifying chemical compounds with robust longevity effects
Source: Nat Commun. 2017 Feb 21;8:14256. doi: 10.1038/ncomms14256 (PMC5321775; doi:10.1038/ncomms14256)
Supplement: Supplementary Data 3 — Statistical summaries from lifespan (no chemicals) dataset [file ncomms14256-s4.xls]

## Sheet: Sheet1
Supplementary Data 3: Summary and statistics of all non-intervention lifespan data by trial
Species	Strain	Lab	Trial	Final N	Censored	Mean Lifespan	SEM	Kaplan-Meier Median Lifespan	Lower 95%CI	Upper 95%CI
C. BRIGGSAE	AF16	DRISCOLL	2014-08-04	91	14	32.1369	0.602419	32	31	35
C. BRIGGSAE	AF16	DRISCOLL	2014-09-08	78	27	32.3797	0.735916	35	30	35
C. BRIGGSAE	AF16	DRISCOLL	2014-12-21	86	19	27.1466	0.43421	29	26	29
C. BRIGGSAE	AF16	DRISCOLL	2015-01-22	88	17	22.1568	0.539153	22	20	23
C. BRIGGSAE	AF16	LITHGOW	2014-09-22	138	102	21.5574	0.358376	23	21	23
C. BRIGGSAE	AF16	LITHGOW	2014-10-20	79	41	20.9223	0.412351	21	18	23
C. BRIGGSAE	AF16	PHILLIPS	2014-07-18	61	44	27.5365	0.709472	27	25	29
C. BRIGGSAE	AF16	PHILLIPS	2015-03-13	124	85	20.6378	0.487955	19	19	21
C. BRIGGSAE	ED3092	DRISCOLL	2014-12-21	74	31	31.9457	0.667227	33	31	36
C. BRIGGSAE	ED3092	DRISCOLL	2015-01-22	71	34	22.5252	0.599129	21	19	23
C. BRIGGSAE	ED3092	LITHGOW	2014-09-22	165	75	25.4347	0.344567	25	25	28
C. BRIGGSAE	ED3092	LITHGOW	2014-10-20	62	58	23.9041	0.778122	23	21	25
C. BRIGGSAE	ED3092	PHILLIPS	2014-07-18	57	48	30.2885	0.730384	29	27	32
C. BRIGGSAE	ED3092	PHILLIPS	2015-02-26	152	59	22.1014	0.48408	20	20	22
C. BRIGGSAE	HK104	DRISCOLL	2014-12-21	90	15	36.1566	0.683175	38	36	38
C. BRIGGSAE	HK104	DRISCOLL	2015-01-22	72	33	26.2537	0.626161	27	25	29
C. BRIGGSAE	HK104	DRISCOLL	2015-06-29	63	42	34.9634	0.859319	35	35	39
C. BRIGGSAE	HK104	LITHGOW	2014-09-22	183	57	32.0707	0.428199	32
C. BRIGGSAE	HK104	LITHGOW	2014-10-20	89	31	25.5005	0.695057	23	23	30
C. BRIGGSAE	HK104	LITHGOW	2015-06-15	81	27	33.1899	0.877055	35	32	37
C. BRIGGSAE	HK104	PHILLIPS	2014-07-18	70	35	37.934	0.695268	39
C. BRIGGSAE	HK104	PHILLIPS	2015-01-25	54	124	34.1882	0.793227	36	33	36
C. BRIGGSAE	HK104	PHILLIPS	2015-05-29	63	16	36.3362	1.28103	40	35	42
C. BRIGGSAE	HK104	PHILLIPS	2015-06-05	51	19	37.7716	0.960989	38	38	40
C. BRIGGSAE	HK104	PHILLIPS	2015-06-12	53	17	36.4067	0.909032	38	35	38
C. BRIGGSAE	JU1264	DRISCOLL	2014-12-21	76	29	20.3448	0.594445	22
C. BRIGGSAE	JU1264	DRISCOLL	2015-01-22	62	43	13.7973	0.591007	11	11	12
C. BRIGGSAE	JU1264	LITHGOW	2014-09-24	174	66	20.994	0.472247	21	19	21
C. BRIGGSAE	JU1264	LITHGOW	2014-10-20	60	56	25.528	0.63701	28	23	28
C. BRIGGSAE	JU1264	LITHGOW	2015-05-18	99	43	14.2243	0.267292	15	14	15
C. BRIGGSAE	JU1264	PHILLIPS	2014-09-19	41	64	32.9717	0.642758	33	31	33
C. BRIGGSAE	JU1264	PHILLIPS	2015-03-13	67	38	27.1853	0.604675	28	26	31
C. BRIGGSAE	JU1264	PHILLIPS	2015-03-20	48	57	30.8938	0.803646	31	31	33
C. BRIGGSAE	JU1348	DRISCOLL	2014-12-21	75	30	26.3244	0.56998	26	24	29
C. BRIGGSAE	JU1348	DRISCOLL	2015-01-22	83	22	19.5217	0.40567	20	19	21
C. BRIGGSAE	JU1348	DRISCOLL	2015-04-08	100	5	23.3899	0.43544	25	22	25
C. BRIGGSAE	JU1348	LITHGOW	2014-09-22	165	75	23.9995	0.415272	23	23	25
C. BRIGGSAE	JU1348	LITHGOW	2014-10-20	63	45	21.7542	0.646959	23
C. BRIGGSAE	JU1348	PHILLIPS	2014-07-18	42	63	29.6804	0.693758	29	27	32
C. BRIGGSAE	JU1348	PHILLIPS	2015-01-26	134	78	24.7489	0.480624	24	24	26
C. BRIGGSAE	JU726	DRISCOLL	2014-12-21	92	13	22.377	0.413131	22
C. BRIGGSAE	JU726	DRISCOLL	2015-01-22	91	14	22.0151	0.555827	21	20	23
C. BRIGGSAE	JU726	LITHGOW	2014-09-22	176	64	24.6556	0.564102	25	21	25
C. BRIGGSAE	JU726	LITHGOW	2014-10-20	89	22	19.1852	0.486272	18	16	23
C. BRIGGSAE	JU726	PHILLIPS	2014-07-18	85	20	20.6042	0.36904	20	18	20
C. BRIGGSAE	JU726	PHILLIPS	2015-01-25	173	24	18.6176	0.288259	17	17	19
C. BRIGGSAE	NIC20	DRISCOLL	2014-12-21	82	23	24.3055	0.488038	24	24	26
C. BRIGGSAE	NIC20	DRISCOLL	2015-01-22	89	16	20.3366	0.529466	19	18	20
C. BRIGGSAE	NIC20	LITHGOW	2014-09-24	189	48	23.1581	0.308911	23	23	26
C. BRIGGSAE	NIC20	LITHGOW	2014-10-20	83	26	23.6916	0.580682	25
C. BRIGGSAE	NIC20	PHILLIPS	2014-09-19	56	49	20.353	0.687102	21	19	24
C. BRIGGSAE	NIC20	PHILLIPS	2015-03-13	159	51	21.9439	0.360507	24	21	24
C. BRIGGSAE	QR25	DRISCOLL	2014-12-21	88	17	16.8889	0.3412	17	15	17
C. BRIGGSAE	QR25	DRISCOLL	2015-01-22	94	8	13.9877	0.271081	14	12	15
C. BRIGGSAE	QR25	LITHGOW	2014-09-22	154	86	19.4374	0.352669	21	18	21
C. BRIGGSAE	QR25	LITHGOW	2014-10-20	52	61	22.6685	0.536314	23	23	25
C. BRIGGSAE	QR25	PHILLIPS	2014-07-18	54	51	23.4394	0.609438	25	22	25
C. BRIGGSAE	QR25	PHILLIPS	2015-01-26	148	68	19.7823	0.361415	19
C. ELEGANS	CB4856	DRISCOLL	2014-08-04	105	0	19.7905	0.52304	18	16	21
C. ELEGANS	CB4856	DRISCOLL	2014-09-08	97	8	26.3064	0.602159	28	25	30
C. ELEGANS	CB4856	DRISCOLL	2014-09-15	87	18	21.4608	0.591023	21	19	23
C. ELEGANS	CB4856	DRISCOLL	2015-01-05	105	0	16.4095	0.356698	16	16	18
C. ELEGANS	CB4856	DRISCOLL	2015-01-12	100	5	21.2	0.585688	23	18	23
C. ELEGANS	CB4856	DRISCOLL	2015-01-15	100	5	19.3	0.61554	17	15	22
C. ELEGANS	CB4856	LITHGOW	2014-09-22	111	3	21.7951	0.545668	23	23	25
C. ELEGANS	CB4856	LITHGOW	2015-01-12	93	27	22.9247	0.629018	23	21	23
C. ELEGANS	CB4856	LITHGOW	2015-02-16	107	3	23.3531	0.623753	25	23	25
C. ELEGANS	CB4856	PHILLIPS	2014-09-12	67	38	23.9201	0.799981	24	21	24
C. ELEGANS	CB4856	PHILLIPS	2015-02-26	169	39	17.8639	0.366395	18
C. ELEGANS	ED3040	DRISCOLL	2014-08-04	104	1	20.9127	0.305336	21	21	23
C. ELEGANS	ED3040	DRISCOLL	2014-09-08	100	5	25.9351	0.563637	25	25	28
C. ELEGANS	ED3040	DRISCOLL	2014-09-15	64	41	20.1361	0.740557	19	16	21
C. ELEGANS	ED3040	DRISCOLL	2015-01-05	105	0	20	0.241712	18	18	21
C. ELEGANS	ED3040	DRISCOLL	2015-01-12	104	1	19.9771	0.53781	21	18	21
C. ELEGANS	ED3040	DRISCOLL	2015-01-15	101	4	18.287	0.499245	17	17	20
C. ELEGANS	ED3040	LITHGOW	2014-09-22	123	1	20.9353	0.555482	23	21	25
C. ELEGANS	ED3040	LITHGOW	2015-01-12	105	15	20.7892	0.557757	21	18	21
C. ELEGANS	ED3040	LITHGOW	2015-02-16	101	6	18.4953	0.535616	19	16	19
C. ELEGANS	ED3040	PHILLIPS	2014-09-12	44	26	20.6004	0.766662	21	19	24
C. ELEGANS	ED3040	PHILLIPS	2015-02-26	197	17	16.9405	0.274912	18
C. ELEGANS	JU1088	DRISCOLL	2014-08-04	104	1	19.4842	0.293815	18
C. ELEGANS	JU1088	DRISCOLL	2014-09-08	104	1	23.2555	0.286159	23
C. ELEGANS	JU1088	DRISCOLL	2014-09-15	89	17	21.4259	0.576099	21	19	23
C. ELEGANS	JU1088	DRISCOLL	2015-01-05	105	0	18	0.375778	18
C. ELEGANS	JU1088	DRISCOLL	2015-01-12	103	2	19.6329	0.441192	21	18	21
C. ELEGANS	JU1088	DRISCOLL	2015-01-15	103	2	18.2548	0.534371	20	17	20
C. ELEGANS	JU1088	LITHGOW	2014-09-22	120	1	18.3895	0.406848	18
C. ELEGANS	JU1088	LITHGOW	2015-01-12	109	11	17.5381	0.379677	16	16	18
C. ELEGANS	JU1088	LITHGOW	2015-02-16	59	46	20.1695	0.576752	21	19	23
C. ELEGANS	JU1088	PHILLIPS	2014-09-12	72	33	18.5623	0.519109	19	17	19
C. ELEGANS	JU1088	PHILLIPS	2015-02-26	172	39	14.8837	0.218523	15	13	15
C. ELEGANS	JU1652	DRISCOLL	2014-08-04	105	0	18.2476	0.420792	16	16	21
C. ELEGANS	JU1652	DRISCOLL	2014-09-08	101	4	24.5746	0.56328	25	25	28
C. ELEGANS	JU1652	DRISCOLL	2014-09-15	87	18	25.4166	0.743593	26	23	26
C. ELEGANS	JU1652	DRISCOLL	2015-01-05	105	0	19.8762	0.389114	21	18	21
C. ELEGANS	JU1652	DRISCOLL	2015-01-12	97	8	21.4081	0.619726	23	23	25
C. ELEGANS	JU1652	DRISCOLL	2015-01-15	97	8	20.4081	0.619726	22	22	24
C. ELEGANS	JU1652	LITHGOW	2014-09-22	107	13	19.5499	0.60211	21	18	23
C. ELEGANS	JU1652	LITHGOW	2015-01-19	102	8	21.0734	0.639774	23	21	23
C. ELEGANS	JU1652	LITHGOW	2015-02-16	93	13	17.6498	0.658215	14	14	21
C. ELEGANS	JU1652	PHILLIPS	2014-09-19	95	10	22.6531	0.817182	24	24	26
C. ELEGANS	JU1652	PHILLIPS	2015-02-26	173	28	15.0623	0.24646	15
C. ELEGANS	JU775	DRISCOLL	2014-08-04	101	4	24.1438	0.520665	25	23	25
C. ELEGANS	JU775	DRISCOLL	2014-09-08	103	2	23.4666	0.571201	21	21	25
C. ELEGANS	JU775	DRISCOLL	2014-09-15	75	30	24.4133	0.780866	26	23	26
C. ELEGANS	JU775	DRISCOLL	2015-01-05	105	0	23.7905	0.362555	23	23	25
C. ELEGANS	JU775	DRISCOLL	2015-01-12	97	8	21.2635	0.600972	18	18	21
C. ELEGANS	JU775	DRISCOLL	2015-01-15	97	8	20.2635	0.600972	17	17	20
C. ELEGANS	JU775	LITHGOW	2014-09-22	112	1	17.9568	0.505753	18	14	18
C. ELEGANS	JU775	LITHGOW	2015-01-19	100	8	17.715	0.536183	16	16	18
C. ELEGANS	JU775	LITHGOW	2015-02-16	87	22	20.6296	0.735588	21	16	23
C. ELEGANS	JU775	PHILLIPS	2014-09-19	61	44	20.5651	0.618595	24	17	24
C. ELEGANS	JU775	PHILLIPS	2015-03-13	199	11	20.9413	0.396238	21
C. ELEGANS	MY16	DRISCOLL	2014-08-04	102	3	20.571	0.383464	21	21	23
C. ELEGANS	MY16	DRISCOLL	2014-09-08	103	2	21.3492	0.562508	21	18	23
C. ELEGANS	MY16	DRISCOLL	2014-09-15	89	16	20.3903	0.473522	21	19	21
C. ELEGANS	MY16	DRISCOLL	2015-01-05	105	0	21.6381	0.447853	21	21	23
C. ELEGANS	MY16	DRISCOLL	2015-01-12	97	8	18.2417	0.393553	18	18	21
C. ELEGANS	MY16	DRISCOLL	2015-01-15	96	9	17.1503	0.387899	17	17	20
C. ELEGANS	MY16	LITHGOW	2014-09-22	108	2	17.5469	0.52376	16	14	18
C. ELEGANS	MY16	LITHGOW	2015-01-12	89	31	16.9509	0.468851	18	16	18
C. ELEGANS	MY16	LITHGOW	2015-03-06	92	19	15.5391	0.487234	14	12	14
C. ELEGANS	MY16	PHILLIPS	2014-09-12	60	45	16.0047	0.384492	17	14	17
C. ELEGANS	MY16	PHILLIPS	2015-03-13	172	40	16.8366	0.299084	17
C. ELEGANS	N2	DRISCOLL	2014-08-04	96	9	22.751	0.265226	23	21	23
C. ELEGANS	N2	DRISCOLL	2014-09-08	94	11	23.9392	0.266474	23	23	25
C. ELEGANS	N2	DRISCOLL	2014-09-15	96	9	21.6681	0.49181	23	21	23
C. ELEGANS	N2	DRISCOLL	2014-12-21	102	3	20.1058	0.264247	22
C. ELEGANS	N2	DRISCOLL	2015-01-05	105	0	20.0286	0.214603	21	18	21
C. ELEGANS	N2	DRISCOLL	2015-01-12	102	3	19.8989	0.282228	21
C. ELEGANS	N2	DRISCOLL	2015-01-15	102	3	18.9755	0.274164	20
C. ELEGANS	N2	DRISCOLL	2015-01-22	95	10	17.4388	0.239432	18	17	18
C. ELEGANS	N2	DRISCOLL	2015-04-08	206	4	20.6066	0.157252	20
C. ELEGANS	N2	DRISCOLL	2015-06-29	96	9	19.127	0.259566	21	18	21
C. ELEGANS	N2	LITHGOW	2014-09-22	307	47	16.9461	0.158424	16	16	18
C. ELEGANS	N2	LITHGOW	2014-10-20	67	53	17.3786	0.281636	18	16	18
C. ELEGANS	N2	LITHGOW	2015-01-12	105	15	17.8408	0.473425	16	16	18
C. ELEGANS	N2	LITHGOW	2015-02-16	98	13	18.4149	0.333333	19
C. ELEGANS	N2	PHILLIPS	2014-07-18	92	13	19.5861	0.268129	20
C. ELEGANS	N2	PHILLIPS	2014-09-12	94	11	17.8395	0.230295	17	17	19
C. ELEGANS	N2	PHILLIPS	2014-09-19	68	37	18.7514	0.372545	19
C. ELEGANS	N2	PHILLIPS	2014-10-09	73	32	18.4028	0.349272	18	18	20
C. ELEGANS	N2	PHILLIPS	2015-01-25	94	11	16.1868	0.339298	17	15	17
C. ELEGANS	N2	PHILLIPS	2015-01-26	102	3	16.5849	0.33528	17
C. ELEGANS	N2	PHILLIPS	2015-02-26	99	6	17.4411	0.291845	18
C. ELEGANS	N2	PHILLIPS	2015-03-01	96	9	18.3322	0.249255	19	17	19
C. ELEGANS	N2	PHILLIPS	2015-03-13	103	2	17.75	0.243581	17	17	19
C. ELEGANS	N2	PHILLIPS	2015-03-20	103	2	18.2161	0.274028	19	17	19
C. ELEGANS	N2	PHILLIPS	2015-05-29	68	2	17.8584	0.322263	19	17	19
C. ELEGANS	N2	PHILLIPS	2015-06-05	66	4	18.0935	0.287573	17	17	19
C. ELEGANS	N2	PHILLIPS	2015-06-12	66	4	18.4735	0.246383	19	17	19
C. ELEGANS	N2	PHILLIPS	2015-06-19	82	23	19.6448	0.550848	19
C. ELEGANS	QX1211	DRISCOLL	2014-08-04	104	1	21.8565	0.434038	23	21	23
C. ELEGANS	QX1211	DRISCOLL	2014-09-08	103	2	23.3532	0.466277	23	21	25
C. ELEGANS	QX1211	DRISCOLL	2014-09-15	90	15	18.8621	0.521932	19	16	19
C. ELEGANS	QX1211	DRISCOLL	2015-01-05	103	3	18.0146	0.335326	18
C. ELEGANS	QX1211	DRISCOLL	2015-01-12	102	3	20.1085	0.351742	21	18	21
C. ELEGANS	QX1211	DRISCOLL	2015-01-15	102	3	18.953	0.342626	20	17	20
C. ELEGANS	QX1211	LITHGOW	2014-09-22	97	6	18.9396	0.611435	21	18	21
C. ELEGANS	QX1211	LITHGOW	2015-01-12	51	19	17.0635	0.671284	16	14	18
C. ELEGANS	QX1211	LITHGOW	2015-02-16	97	8	18.272	0.478521	19	16	19
C. ELEGANS	QX1211	PHILLIPS	2014-09-19	56	14	19.6455	0.781025	21	19	24
C. ELEGANS	QX1211	PHILLIPS	2014-09-20	20	15	20.2987	0.90428	23	16	23
C. ELEGANS	QX1211	PHILLIPS	2015-02-26	27	8	13.8148	0.541805	13	11	15
C. ELEGANS	QX1211	PHILLIPS	2015-03-01	64	6	14.8091	0.56223	15	12	15
C. ELEGANS	QX1211	PHILLIPS	2015-03-13	89	6	15.9682	0.543063	17	14	17
C. TROPICALIS	JU1373	DRISCOLL	2015-03-05	96	9	24.4082	0.417788	25	22	27
C. TROPICALIS	JU1373	DRISCOLL	2015-03-14	101	4	20.5286	0.484431	20
C. TROPICALIS	JU1373	DRISCOLL	2015-04-08	100	5	22.5846	0.451694	22	22	25
C. TROPICALIS	JU1373	LITHGOW	2015-01-26	251	65	21.3953	0.316334	21	21	23
C. TROPICALIS	JU1373	PHILLIPS	2014-10-08	91	14	21.2943	0.223558	21	21	23
C. TROPICALIS	JU1373	PHILLIPS	2014-10-10	81	24	24.5943	0.406284	24	24	26
C. TROPICALIS	JU1373	PHILLIPS	2015-03-01	188	23	22.2167	0.248798	22
C. TROPICALIS	JU1630	DRISCOLL	2015-03-05	100	5	29.5912	0.374253	31
C. TROPICALIS	JU1630	DRISCOLL	2015-03-14	89	9	24.7152	0.55565	27	24	27
C. TROPICALIS	JU1630	DRISCOLL	2015-04-08	194	16	26.8344	0.199951	27
C. TROPICALIS	JU1630	LITHGOW	2015-01-26	269	58	25.5711	0.285262	25
C. TROPICALIS	JU1630	PHILLIPS	2014-09-19	91	14	26.9215	0.417164	28	26	28
C. TROPICALIS	JU1630	PHILLIPS	2015-03-01	180	30	24.7093	0.290686	24	24	26
C. TROPICALIS	NIC122	DRISCOLL	2015-03-05	85	20	32.4035	0.458286	33	31	35
C. TROPICALIS	NIC122	DRISCOLL	2015-03-14	103	2	16.4848	0.467004	15	15	17
C. TROPICALIS	NIC122	DRISCOLL	2015-04-08	195	15	24.2973	0.447885	25	22	25
C. TROPICALIS	NIC122	LITHGOW	2015-01-26	94	68	20.5893	0.513252	21	21	23
C. TROPICALIS	NIC122	LITHGOW	2015-02-16	47	60	16.729	0.408497	16	16	18
C. TROPICALIS	NIC122	LITHGOW	2015-03-10	111	95	20.2398	0.37308	20	20	22
C. TROPICALIS	NIC122	PHILLIPS	2014-10-10	68	37	28.3427	0.749344	28	28	31
C. TROPICALIS	NIC122	PHILLIPS	2015-03-13	130	79	22.7267	0.329197	24
C. TROPICALIS	NIC58	DRISCOLL	2015-03-05	86	19	24.4868	0.721346	27	22	27
C. TROPICALIS	NIC58	DRISCOLL	2015-03-14	101	4	17.1453	0.482176	15	15	17
C. TROPICALIS	NIC58	DRISCOLL	2015-04-08	184	26	20.7284	0.438141	22	17	25
C. TROPICALIS	NIC58	LITHGOW	2015-01-26	129	84	19.0046	0.332428	18	18	21
C. TROPICALIS	NIC58	LITHGOW	2015-02-16	70	35	19.7454	0.501237	21	16	21
C. TROPICALIS	NIC58	LITHGOW	2015-02-23	65	44	21.2484	0.563505	21	21	23
C. TROPICALIS	NIC58	PHILLIPS	2014-10-10	38	67	26.4614	1.09756	28	24	31
C. TROPICALIS	NIC58	PHILLIPS	2015-03-01	130	84	23.2188	0.498146	24	22	24
C. TROPICALIS	QG131	DRISCOLL	2015-03-05	99	6	23.8498	0.572832	25	22	25
C. TROPICALIS	QG131	DRISCOLL	2015-03-14	102	3	20.4969	0.558701	20	17	20
C. TROPICALIS	QG131	DRISCOLL	2015-04-08	182	28	22.5392	0.393934	25	22	25
C. TROPICALIS	QG131	LITHGOW	2015-01-26	94	82	20.1848	0.434459	21	18	21
C. TROPICALIS	QG131	LITHGOW	2015-02-16	65	41	20.8914	0.58609	23	21	23
C. TROPICALIS	QG131	LITHGOW	2015-02-23	42	28	18.6905	0.582844	18	16	21
C. TROPICALIS	QG131	PHILLIPS	2015-03-01	231	84	21.9308	0.322348	22	22	24
C. TROPICALIS	QG834	DRISCOLL	2015-03-05	93	12	25.4347	0.575099	25	25	27
C. TROPICALIS	QG834	DRISCOLL	2015-03-14	102	3	18.5463	0.563927	17	15	20
C. TROPICALIS	QG834	DRISCOLL	2015-04-08	203	7	20.8877	0.27662	22	20	22
C. TROPICALIS	QG834	LITHGOW	2015-01-26	108	56	23.5191	0.452616	25	23	25
C. TROPICALIS	QG834	LITHGOW	2015-02-16	42	28	24.6034	0.723667	25	23	28
C. TROPICALIS	QG834	LITHGOW	2015-02-23	88	17	21.8249	0.369402	23	21	23
C. TROPICALIS	QG834	PHILLIPS	2014-10-10	43	54	27.8585	0.540229	28
C. TROPICALIS	QG834	PHILLIPS	2015-03-01	181	27	24.1459	0.32163	24
