# Supplementary material for: Impact of genetic background and experimental reproducibility on identifying chemical compounds with robust longevity effects
Source: Nat Commun. 2017 Feb 21;8:14256. doi: 10.1038/ncomms14256 (PMC5321775; doi:10.1038/ncomms14256)
Supplement: Supplementary Data 4 — Statistical summaries from lifespan (chemicals) dataset [file ncomms14256-s5.xls]

## Sheet: Sheet1
Supplementary Data 4: Summary and statistics of all chemical intervention lifespan data by trial
Compound	Species	Strain	Lab	Trial	Final N	Censored	Mean Longevity	SEM	Kaplan-Meier Median	Lower 95%CI	Upper 95%CI
ALPHA_KETO	C. BRIGGSAE	AF16	DRISCOLL	2015-04-13	61	44	27.0149	0.699402	28	25	28
ALPHA_KETO	C. BRIGGSAE	AF16	DRISCOLL	2015-06-22	37	28	25.5543	0.969222	25	23	28
ALPHA_KETO	C. BRIGGSAE	AF16	LITHGOW	2015-03-23	22	18	25.9659	1.0879	25	25	30
ALPHA_KETO	C. BRIGGSAE	AF16	LITHGOW	2015-03-27	46	31	27.567	0.66592	28
ALPHA_KETO	C. BRIGGSAE	AF16	LITHGOW	2015-07-27	45	64	28.3516	0.951421	28	25	30
ALPHA_KETO	C. BRIGGSAE	AF16	PHILLIPS	2015-05-29	32	73	23.1663	1.04895	24	21	28
ALPHA_KETO	C. BRIGGSAE	AF16	PHILLIPS	2015-06-05	41	64	23.9706	0.797348	26	21	28
ALPHA_KETO	C. BRIGGSAE	HK104	DRISCOLL	2015-04-13	63	42	32.9847	0.555393	32	32	35
ALPHA_KETO	C. BRIGGSAE	HK104	DRISCOLL	2015-06-22	59	10	35.2125	0.794618	37	35	37
ALPHA_KETO	C. BRIGGSAE	HK104	LITHGOW	2015-03-23	29	8	36.6207	0.793157	35	35	40
ALPHA_KETO	C. BRIGGSAE	HK104	LITHGOW	2015-03-27	35	43	35.8893	0.864736	38	35	38
ALPHA_KETO	C. BRIGGSAE	HK104	LITHGOW	2015-07-27	97	22	34.5473	0.589289	35	35	37
ALPHA_KETO	C. BRIGGSAE	HK104	PHILLIPS	2015-05-29	66	39	32.7532	0.640101	35	33	35
ALPHA_KETO	C. BRIGGSAE	HK104	PHILLIPS	2015-06-05	65	40	28.3918	0.757818	31	28	31
ALPHA_KETO	C. BRIGGSAE	JU1348	DRISCOLL	2015-04-13	63	38	25.4216	0.895568	28	23	30
ALPHA_KETO	C. BRIGGSAE	JU1348	DRISCOLL	2015-06-22	39	25	27.2406	0.75545	28	23	30
ALPHA_KETO	C. BRIGGSAE	JU1348	LITHGOW	2015-03-23	33	7	26.4576	1.03477	28	23	32
ALPHA_KETO	C. BRIGGSAE	JU1348	LITHGOW	2015-03-27	41	34	25.7786	0.632117	28	24	28
ALPHA_KETO	C. BRIGGSAE	JU1348	LITHGOW	2015-07-27	60	45	22.8762	0.686698	23	21	25
ALPHA_KETO	C. BRIGGSAE	JU1348	PHILLIPS	2015-05-29	45	60	23.703	0.665858	24	21	26
ALPHA_KETO	C. BRIGGSAE	JU1348	PHILLIPS	2015-06-05	52	53	22.8646	0.693627	24	21	26
ALPHA_KETO	C. BRIGGSAE	JU1348	PHILLIPS	2015-06-19	44	61	22.3342	0.786806	24	19	26
ALPHA_KETO	C. ELEGANS	JU775	DRISCOLL	2015-04-13	76	17	23.6615	0.531691	25	23	25
ALPHA_KETO	C. ELEGANS	JU775	DRISCOLL	2015-06-22	51	19	24.0388	0.621622	25	23	25
ALPHA_KETO	C. ELEGANS	JU775	LITHGOW	2015-03-23	30	6	24.6783	0.703507	25
ALPHA_KETO	C. ELEGANS	JU775	LITHGOW	2015-03-27	58	12	25.745	0.591511	28	26	28
ALPHA_KETO	C. ELEGANS	JU775	LITHGOW	2015-07-27	79	31	25.9123	0.567211	28	25	28
ALPHA_KETO	C. ELEGANS	JU775	PHILLIPS	2015-05-29	60	45	23.7196	0.583666	24	24	26
ALPHA_KETO	C. ELEGANS	JU775	PHILLIPS	2015-06-05	67	38	24.3776	0.489217	24	24	26
ALPHA_KETO	C. ELEGANS	MY16	DRISCOLL	2015-04-13	73	18	24.2977	0.357678	25
ALPHA_KETO	C. ELEGANS	MY16	DRISCOLL	2015-06-22	41	21	23.3909	0.844616	25	23	28
ALPHA_KETO	C. ELEGANS	MY16	LITHGOW	2015-03-23	33	5	26.8485	0.681355	28	25	30
ALPHA_KETO	C. ELEGANS	MY16	LITHGOW	2015-03-27	59	11	24.9143	0.393518	24	24	26
ALPHA_KETO	C. ELEGANS	MY16	LITHGOW	2015-07-27	50	29	25.5907	0.625989	25	25	28
ALPHA_KETO	C. ELEGANS	MY16	PHILLIPS	2015-05-29	78	27	24.8682	0.331146	24	24	26
ALPHA_KETO	C. ELEGANS	MY16	PHILLIPS	2015-06-05	67	38	24.2596	0.440324	26	24	26
ALPHA_KETO	C. ELEGANS	N2	DRISCOLL	2015-04-13	92	13	23.0312	0.360856	23	23	25
ALPHA_KETO	C. ELEGANS	N2	DRISCOLL	2015-06-22	64	6	20.6628	0.417217	21	18	21
ALPHA_KETO	C. ELEGANS	N2	LITHGOW	2015-03-23	37	1	19.6486	0.567138	21	18	21
ALPHA_KETO	C. ELEGANS	N2	LITHGOW	2015-03-27	56	17	20.9428	0.58759	21
ALPHA_KETO	C. ELEGANS	N2	LITHGOW	2015-07-27	101	8	23.6201	0.325487	25	23	25
ALPHA_KETO	C. ELEGANS	N2	PHILLIPS	2015-05-29	80	25	20.784	0.435192	21	19	21
ALPHA_KETO	C. ELEGANS	N2	PHILLIPS	2015-06-05	81	24	20.8609	0.443445	21	21	24
ALPHA_LIPOIC	C. BRIGGSAE	AF16	DRISCOLL	2015-03-09	24	20	30.6608	1.01155	32	30	35
ALPHA_LIPOIC	C. BRIGGSAE	AF16	DRISCOLL	2015-09-14	71	34	25.8863	0.750061	28	23	28
ALPHA_LIPOIC	C. BRIGGSAE	AF16	LITHGOW	2015-02-24	45	60	25.6142	0.717641	27	24	27
ALPHA_LIPOIC	C. BRIGGSAE	AF16	LITHGOW	2015-09-11	57	50	24.1459	0.599922	24	21	26
ALPHA_LIPOIC	C. BRIGGSAE	AF16	PHILLIPS	2015-03-20	52	53	31.0459	0.726658	31	31	33
ALPHA_LIPOIC	C. BRIGGSAE	HK104	DRISCOLL	2015-03-09	17	15	35.9863	1.78345	37	32	39
ALPHA_LIPOIC	C. BRIGGSAE	HK104	DRISCOLL	2015-09-14	59	11	34.704	0.691782	35	32	37
ALPHA_LIPOIC	C. BRIGGSAE	HK104	LITHGOW	2015-02-24	65	40	34.2159	0.851377	38	34	38
ALPHA_LIPOIC	C. BRIGGSAE	HK104	LITHGOW	2015-09-11	64	45	37.1155	0.687684	38	38	40
ALPHA_LIPOIC	C. BRIGGSAE	HK104	PHILLIPS	2015-03-20	72	33	37.5631	0.807124	38	38	42
ALPHA_LIPOIC	C. BRIGGSAE	JU1348	DRISCOLL	2015-03-09	9	20	26.235	1.0403	28	23	30
ALPHA_LIPOIC	C. BRIGGSAE	JU1348	DRISCOLL	2015-09-14	47	23	25.4151	0.815486	25	23	28
ALPHA_LIPOIC	C. BRIGGSAE	JU1348	LITHGOW	2015-02-24	53	54	26.0439	0.810767	24	24	27
ALPHA_LIPOIC	C. BRIGGSAE	JU1348	LITHGOW	2015-09-11	57	49	26.8032	0.686118	26	26	28
ALPHA_LIPOIC	C. BRIGGSAE	JU1348	PHILLIPS	2015-03-20	56	49	27.4938	0.823551	26	24	28
ALPHA_LIPOIC	C. ELEGANS	JU775	DRISCOLL	2015-03-09	34	1	17.5294	0.586897	18	16	18
ALPHA_LIPOIC	C. ELEGANS	JU775	DRISCOLL	2015-09-14	88	17	15.5755	0.677167	14	14	16
ALPHA_LIPOIC	C. ELEGANS	JU775	LITHGOW	2015-02-24	68	37	16.2026	0.461094	15	15	17
ALPHA_LIPOIC	C. ELEGANS	JU775	LITHGOW	2015-09-11	72	18	19.4535	0.640693	21	17	24
ALPHA_LIPOIC	C. ELEGANS	JU775	PHILLIPS	2015-03-20	66	39	22.5122	0.697396	24	21	26
ALPHA_LIPOIC	C. ELEGANS	MY16	DRISCOLL	2015-03-09	32	3	18.6863	0.78757	18	16	21
ALPHA_LIPOIC	C. ELEGANS	MY16	DRISCOLL	2015-09-14	35	35	17.0258	0.980292	16	11	21
ALPHA_LIPOIC	C. ELEGANS	MY16	LITHGOW	2015-02-24	48	58	13.9349	0.34922	13	13	15
ALPHA_LIPOIC	C. ELEGANS	MY16	LITHGOW	2015-09-11	79	14	14.256	0.421291	14	12	14
ALPHA_LIPOIC	C. ELEGANS	MY16	PHILLIPS	2015-03-20	77	29	17.6476	0.538457	17	14	21
ALPHA_LIPOIC	C. ELEGANS	N2	DRISCOLL	2015-03-09	30	5	22.0242	0.498971	21	21	23
ALPHA_LIPOIC	C. ELEGANS	N2	DRISCOLL	2015-09-14	95	10	18.8381	0.358134	19	18	19
ALPHA_LIPOIC	C. ELEGANS	N2	LITHGOW	2015-02-24	96	11	18.4193	0.331622	20	17	20
ALPHA_LIPOIC	C. ELEGANS	N2	LITHGOW	2015-09-11	94	6	16.8204	0.54953	17	17	19
ALPHA_LIPOIC	C. ELEGANS	N2	PHILLIPS	2015-03-20	102	3	19.8888	0.261762	19	19	21
ASPIRIN	C. BRIGGSAE	AF16	DRISCOLL	2015-03-09	20	15	28.0099	1.0455	30	25	32
ASPIRIN	C. BRIGGSAE	AF16	DRISCOLL	2015-06-29	54	48	26.9904	0.858512	28	25	30
ASPIRIN	C. BRIGGSAE	AF16	LITHGOW	2015-02-24	49	57	22.5047	0.764215	22	20	24
ASPIRIN	C. BRIGGSAE	AF16	LITHGOW	2015-06-29	77	35	25.1364	0.582332	25	23	25
ASPIRIN	C. BRIGGSAE	AF16	PHILLIPS	2015-03-20	50	55	29.6379	0.885072	31	26	33
ASPIRIN	C. BRIGGSAE	AF16	PHILLIPS	2015-06-12	52	56	29.5877	0.706253	31	28	31
ASPIRIN	C. BRIGGSAE	HK104	DRISCOLL	2015-03-09	15	20	38.3807	2.15781	37	32	49
ASPIRIN	C. BRIGGSAE	HK104	DRISCOLL	2015-06-29	92	13	34.7448	0.724758	35	35	39
ASPIRIN	C. BRIGGSAE	HK104	LITHGOW	2015-02-24	58	51	35.059	0.886218	36	34	38
ASPIRIN	C. BRIGGSAE	HK104	LITHGOW	2015-06-29	84	27	37.2337	0.680329	39	35	39
ASPIRIN	C. BRIGGSAE	HK104	PHILLIPS	2015-03-20	64	41	40.2543	0.72137	40	40	42
ASPIRIN	C. BRIGGSAE	HK104	PHILLIPS	2015-06-12	84	23	37.4692	0.902306	38	38	40
ASPIRIN	C. BRIGGSAE	JU1348	DRISCOLL	2015-03-09	12	23	35.6335	2.11889	35	28	37
ASPIRIN	C. BRIGGSAE	JU1348	DRISCOLL	2015-06-29	55	15	27.573	0.869954	28	23	30
ASPIRIN	C. BRIGGSAE	JU1348	LITHGOW	2015-02-24	50	55	21.6972	1.0656	22	20	22
ASPIRIN	C. BRIGGSAE	JU1348	LITHGOW	2015-06-29	92	22	26.6664	0.657448	28	23	28
ASPIRIN	C. BRIGGSAE	JU1348	PHILLIPS	2015-03-20	46	59	27.7208	1.03925	26	24	31
ASPIRIN	C. BRIGGSAE	JU1348	PHILLIPS	2015-06-19	50	55	28.7925	0.931207	31	26	31
ASPIRIN	C. ELEGANS	JU775	DRISCOLL	2015-06-29	85	20	18.4777	0.545648	18	16	21
ASPIRIN	C. ELEGANS	JU775	LITHGOW	2015-02-24	65	40	14.8904	0.569498	13	13	15
ASPIRIN	C. ELEGANS	JU775	LITHGOW	2015-06-29	93	17	18.7434	0.521354	18	16	18
ASPIRIN	C. ELEGANS	JU775	PHILLIPS	2015-03-20	97	8	23.0916	0.645299	24	21	26
ASPIRIN	C. ELEGANS	JU775	PHILLIPS	2015-06-12	98	7	16.3563	0.457543	14	14	17
ASPIRIN	C. ELEGANS	MY16	DRISCOLL	2015-03-09	33	1	17.5643	0.753892	17	14	21
ASPIRIN	C. ELEGANS	MY16	DRISCOLL	2015-06-29	82	23	17.9192	0.409725	18	16	18
ASPIRIN	C. ELEGANS	MY16	LITHGOW	2015-02-24	41	34	14.5144	0.48356	15	13	15
ASPIRIN	C. ELEGANS	MY16	LITHGOW	2015-06-29	62	11	16.2815	0.473308	14	14	16
ASPIRIN	C. ELEGANS	MY16	LITHGOW	2015-07-17	26	10	18.375	0.616186	17	15	21
ASPIRIN	C. ELEGANS	MY16	PHILLIPS	2015-03-20	89	16	17.5123	0.375877	17	17	19
ASPIRIN	C. ELEGANS	MY16	PHILLIPS	2015-06-12	94	16	16.5468	0.341532	17	14	17
ASPIRIN	C. ELEGANS	N2	DRISCOLL	2015-03-09	29	6	19.0903	0.327951	18	18	21
ASPIRIN	C. ELEGANS	N2	DRISCOLL	2015-06-29	94	11	18.9483	0.3042	18	18	21
ASPIRIN	C. ELEGANS	N2	LITHGOW	2015-02-24	85	21	16.7525	0.411359	17	15	17
ASPIRIN	C. ELEGANS	N2	LITHGOW	2015-06-29	111	5	16.3173	0.265682	16
ASPIRIN	C. ELEGANS	N2	PHILLIPS	2015-03-20	100	5	18.1461	0.248076	19	17	19
ASPIRIN	C. ELEGANS	N2	PHILLIPS	2015-06-12	101	4	17.8947	0.238443	17	17	19
CTRL_DMSO	C. BRIGGSAE	AF16	DRISCOLL	2015-03-09	17	17	27.1845	0.982853	28	25	30
CTRL_DMSO	C. BRIGGSAE	AF16	DRISCOLL	2015-05-04	53	17	25.4341	0.909091	25	23	28
CTRL_DMSO	C. BRIGGSAE	AF16	DRISCOLL	2015-06-29	73	30	25.0615	0.849043	25	23	28
CTRL_DMSO	C. BRIGGSAE	AF16	DRISCOLL	2015-09-14	78	27	23.2902	0.57049	23	21	23
CTRL_DMSO	C. BRIGGSAE	AF16	LITHGOW	2015-02-24	54	51	22.5723	0.734596	22	20	24
CTRL_DMSO	C. BRIGGSAE	AF16	LITHGOW	2015-04-13	26	85	22.7246	1.19273	21	19	23
CTRL_DMSO	C. BRIGGSAE	AF16	LITHGOW	2015-06-29	79	27	26.9317	0.633791	28	25	30
CTRL_DMSO	C. BRIGGSAE	AF16	LITHGOW	2015-09-11	39	65	28.5639	0.970246	31	26	31
CTRL_DMSO	C. BRIGGSAE	AF16	PHILLIPS	2015-03-20	68	37	28.6822	0.707758	28	26	31
CTRL_DMSO	C. BRIGGSAE	AF16	PHILLIPS	2015-03-27	74	31	28.6633	0.820015	28	26	31
CTRL_DMSO	C. BRIGGSAE	AF16	PHILLIPS	2015-06-12	50	56	30.3224	0.852486	31	26	31
CTRL_DMSO	C. BRIGGSAE	AF16	PHILLIPS	2015-08-14	56	50	27.7481	0.945672	26	24	28
CTRL_DMSO	C. BRIGGSAE	AF16	PHILLIPS	2015-08-28	63	42	26.2878	0.76512	26	24	28
CTRL_DMSO	C. BRIGGSAE	HK104	DRISCOLL	2015-03-09	17	19	35.2997	2.17373	35	30	42
CTRL_DMSO	C. BRIGGSAE	HK104	DRISCOLL	2015-05-04	63	7	33.152	0.927761	35	32	37
CTRL_DMSO	C. BRIGGSAE	HK104	DRISCOLL	2015-06-29	89	16	34.5853	0.823751	35	35	37
CTRL_DMSO	C. BRIGGSAE	HK104	DRISCOLL	2015-09-14	62	8	33.4801	0.780722	35	30	35
CTRL_DMSO	C. BRIGGSAE	HK104	LITHGOW	2015-02-24	62	44	35.126	0.696727	36	34	38
CTRL_DMSO	C. BRIGGSAE	HK104	LITHGOW	2015-04-13	78	30	33.316	0.778028	35	32	37
CTRL_DMSO	C. BRIGGSAE	HK104	LITHGOW	2015-06-29	87	25	37.4401	0.791388	39	37	39
CTRL_DMSO	C. BRIGGSAE	HK104	LITHGOW	2015-09-11	77	26	34.0212	0.918654	38	33	38
CTRL_DMSO	C. BRIGGSAE	HK104	PHILLIPS	2015-03-20	57	48	41.0143	0.923154	42	40	42
CTRL_DMSO	C. BRIGGSAE	HK104	PHILLIPS	2015-03-27	86	19	37.5274	0.724681	40	38	40
CTRL_DMSO	C. BRIGGSAE	HK104	PHILLIPS	2015-06-12	84	22	39.361	0.992585	42	40	45
CTRL_DMSO	C. BRIGGSAE	HK104	PHILLIPS	2015-08-14	65	40	33.75	1.16486	33	31	40
CTRL_DMSO	C. BRIGGSAE	HK104	PHILLIPS	2015-08-28	81	23	33.4517	0.945246	35	31	35
CTRL_DMSO	C. BRIGGSAE	JU1348	DRISCOLL	2015-03-09	19	16	31.2516	1.6612	30	30	35
CTRL_DMSO	C. BRIGGSAE	JU1348	DRISCOLL	2015-05-04	53	17	23.2669	0.967664	23	21	25
CTRL_DMSO	C. BRIGGSAE	JU1348	DRISCOLL	2015-06-29	84	21	24.6474	0.793165	23	21	28
CTRL_DMSO	C. BRIGGSAE	JU1348	DRISCOLL	2015-09-14	51	19	25.2911	0.822291	25	23	28
CTRL_DMSO	C. BRIGGSAE	JU1348	LITHGOW	2015-02-24	62	43	21.0276	0.659935	22	20	22
CTRL_DMSO	C. BRIGGSAE	JU1348	LITHGOW	2015-04-13	68	47	23.776	0.690179	23	23	25
CTRL_DMSO	C. BRIGGSAE	JU1348	LITHGOW	2015-06-29	71	35	24.8789	0.729833	25	23	25
CTRL_DMSO	C. BRIGGSAE	JU1348	LITHGOW	2015-09-11	70	33	25.2184	0.743122	26	24	26
CTRL_DMSO	C. BRIGGSAE	JU1348	PHILLIPS	2015-03-20	40	65	26.8882	0.953074	26	26	31
CTRL_DMSO	C. BRIGGSAE	JU1348	PHILLIPS	2015-03-27	55	50	30.4923	1.17501	26	24	31
CTRL_DMSO	C. BRIGGSAE	JU1348	PHILLIPS	2015-06-19	35	70	32.3291	1.05468	33	28	35
CTRL_DMSO	C. BRIGGSAE	JU1348	PHILLIPS	2015-08-14	50	56	27.0877	0.994018	28	26	31
CTRL_DMSO	C. BRIGGSAE	JU1348	PHILLIPS	2015-08-28	52	51	26.7184	0.828184	26	24	28
CTRL_DMSO	C. ELEGANS	JU775	DRISCOLL	2015-03-09	28	7	17.1279	0.488249	16	16	18
CTRL_DMSO	C. ELEGANS	JU775	DRISCOLL	2015-05-04	63	7	18.3006	0.751214	16	14	21
CTRL_DMSO	C. ELEGANS	JU775	DRISCOLL	2015-06-29	80	14	18.9152	0.393176	18	18	21
CTRL_DMSO	C. ELEGANS	JU775	DRISCOLL	2015-09-14	78	27	16.2461	0.757374	14
CTRL_DMSO	C. ELEGANS	JU775	LITHGOW	2015-02-24	88	18	16.8889	0.494617	15	15	20
CTRL_DMSO	C. ELEGANS	JU775	LITHGOW	2015-04-13	82	31	20.6743	0.506878	21	19	21
CTRL_DMSO	C. ELEGANS	JU775	LITHGOW	2015-06-29	99	6	18.5746	0.570633	16	16	18
CTRL_DMSO	C. ELEGANS	JU775	LITHGOW	2015-09-11	88	7	20.9148	0.815873	21	17	24
CTRL_DMSO	C. ELEGANS	JU775	PHILLIPS	2015-03-20	94	11	21.234	0.605668	21	17	24
CTRL_DMSO	C. ELEGANS	JU775	PHILLIPS	2015-03-27	91	14	18.6151	0.766813	17	14	17
CTRL_DMSO	C. ELEGANS	JU775	PHILLIPS	2015-06-12	113	6	16.726	0.371228	17
CTRL_DMSO	C. ELEGANS	JU775	PHILLIPS	2015-08-14	68	35	20.691	0.729039	21	19	24
CTRL_DMSO	C. ELEGANS	JU775	PHILLIPS	2015-08-28	56	10	18.6553	0.740777	17	17	21
CTRL_DMSO	C. ELEGANS	MY16	DRISCOLL	2015-03-09	25	7	17.7565	0.720833	18	16	18
CTRL_DMSO	C. ELEGANS	MY16	DRISCOLL	2015-05-04	62	8	15.9557	0.61177	14	14	16
CTRL_DMSO	C. ELEGANS	MY16	DRISCOLL	2015-06-29	102	3	16.4617	0.356358	14	14	16
CTRL_DMSO	C. ELEGANS	MY16	DRISCOLL	2015-09-14	23	12	17.0587	1.24045	14	14	23
CTRL_DMSO	C. ELEGANS	MY16	LITHGOW	2015-02-24	48	58	14.6052	0.526365	15	13	15
CTRL_DMSO	C. ELEGANS	MY16	LITHGOW	2015-04-13	74	35	17.4268	0.41392	18	16	19
CTRL_DMSO	C. ELEGANS	MY16	LITHGOW	2015-06-29	69	1	15.9899	0.348208	16	14	16
CTRL_DMSO	C. ELEGANS	MY16	LITHGOW	2015-07-17	28	7	18.5645	0.755468	19	15	21
CTRL_DMSO	C. ELEGANS	MY16	LITHGOW	2015-09-11	80	12	15.1754	0.48496	14	12	14
CTRL_DMSO	C. ELEGANS	MY16	PHILLIPS	2015-03-20	78	27	16.401	0.443725	14	14	17
CTRL_DMSO	C. ELEGANS	MY16	PHILLIPS	2015-03-27	77	28	17.6836	0.457789	17	17	19
CTRL_DMSO	C. ELEGANS	MY16	PHILLIPS	2015-06-12	80	15	16.3555	0.469785	14	14	17
CTRL_DMSO	C. ELEGANS	MY16	PHILLIPS	2015-08-14	72	31	14.7199	0.456488	14	12	14
CTRL_DMSO	C. ELEGANS	MY16	PHILLIPS	2015-08-28	52	56	14.1146	0.594413	14	12	14
CTRL_DMSO	C. ELEGANS	N2	DRISCOLL	2015-03-09	32	3	19.6857	0.547495	21	18	21
CTRL_DMSO	C. ELEGANS	N2	DRISCOLL	2015-05-04	66	4	17.5753	0.383627	18	16	18
CTRL_DMSO	C. ELEGANS	N2	DRISCOLL	2015-06-29	101	5	18.5412	0.359938	18
CTRL_DMSO	C. ELEGANS	N2	DRISCOLL	2015-09-14	93	12	17.9671	0.330963	18	18	19
CTRL_DMSO	C. ELEGANS	N2	LITHGOW	2015-02-24	91	16	16.9168	0.262455	17
CTRL_DMSO	C. ELEGANS	N2	LITHGOW	2015-04-13	89	19	17.053	0.360993	17	16	18
CTRL_DMSO	C. ELEGANS	N2	LITHGOW	2015-06-29	107	12	16.5394	0.232794	16
CTRL_DMSO	C. ELEGANS	N2	LITHGOW	2015-09-11	70	11	16.1739	0.408129	17
CTRL_DMSO	C. ELEGANS	N2	PHILLIPS	2015-03-20	96	9	18.2004	0.31021	19	17	19
CTRL_DMSO	C. ELEGANS	N2	PHILLIPS	2015-03-27	101	4	16.6386	0.300927	17
CTRL_DMSO	C. ELEGANS	N2	PHILLIPS	2015-06-12	98	7	18.083	0.236918	19	17	19
CTRL_DMSO	C. ELEGANS	N2	PHILLIPS	2015-08-14	86	26	16.6702	0.435564	17	14	17
CTRL_DMSO	C. ELEGANS	N2	PHILLIPS	2015-08-28	94	14	16.8623	0.47607	17
CTRL_H2O	C. BRIGGSAE	AF16	DRISCOLL	2015-04-13	66	35	23.8936	0.491042	25	23	25
CTRL_H2O	C. BRIGGSAE	AF16	DRISCOLL	2015-06-22	51	19	28.1568	0.990753	30	28	30
CTRL_H2O	C. BRIGGSAE	AF16	LITHGOW	2015-03-23	17	22	24.52	0.912642	25	23	28
CTRL_H2O	C. BRIGGSAE	AF16	LITHGOW	2015-03-27	31	41	22.6099	0.763923	21	21	24
CTRL_H2O	C. BRIGGSAE	AF16	LITHGOW	2015-07-27	58	46	23.7265	0.57945	23	23	25
CTRL_H2O	C. BRIGGSAE	AF16	PHILLIPS	2015-05-08	49	57	30.0025	0.711996	31	31	33
CTRL_H2O	C. BRIGGSAE	AF16	PHILLIPS	2015-05-29	63	50	29.829	0.773625	31	28	31
CTRL_H2O	C. BRIGGSAE	AF16	PHILLIPS	2015-06-05	56	50	27.1276	0.882207	26	24	28
CTRL_H2O	C. BRIGGSAE	HK104	DRISCOLL	2015-04-13	77	25	33.8884	0.709077	35	32	35
CTRL_H2O	C. BRIGGSAE	HK104	DRISCOLL	2015-06-22	53	17	34.3513	0.753396	35	32	37
CTRL_H2O	C. BRIGGSAE	HK104	LITHGOW	2015-03-23	27	9	33.7075	1.34442	35	32	38
CTRL_H2O	C. BRIGGSAE	HK104	LITHGOW	2015-03-27	57	18	33.5277	0.980219	35	33	38
CTRL_H2O	C. BRIGGSAE	HK104	LITHGOW	2015-07-27	76	32	34.6294	0.743868	37	35	37
CTRL_H2O	C. BRIGGSAE	HK104	PHILLIPS	2015-05-08	91	14	40.5009	0.758105	42	38	42
CTRL_H2O	C. BRIGGSAE	HK104	PHILLIPS	2015-05-29	86	21	39.2959	0.798226	40	38	42
CTRL_H2O	C. BRIGGSAE	HK104	PHILLIPS	2015-06-05	93	14	36.6845	0.866059	38	35	40
CTRL_H2O	C. BRIGGSAE	JU1348	DRISCOLL	2015-04-13	61	36	21.6224	0.772331	21	18	23
CTRL_H2O	C. BRIGGSAE	JU1348	DRISCOLL	2015-06-22	51	17	29.2314	0.916006	30	28	32
CTRL_H2O	C. BRIGGSAE	JU1348	LITHGOW	2015-03-23	30	6	22.3525	0.842641	23	21	25
CTRL_H2O	C. BRIGGSAE	JU1348	LITHGOW	2015-03-27	59	17	25.7011	0.753279	26	24	28
CTRL_H2O	C. BRIGGSAE	JU1348	LITHGOW	2015-07-27	58	52	26.6451	0.786298	28	25	28
CTRL_H2O	C. BRIGGSAE	JU1348	PHILLIPS	2015-05-08	16	54	32.783	1.28627	33	28	38
CTRL_H2O	C. BRIGGSAE	JU1348	PHILLIPS	2015-06-05	55	50	25.054	0.734451	24	24	26
CTRL_H2O	C. BRIGGSAE	JU1348	PHILLIPS	2015-06-19	41	64	27.3153	0.921177	26	24	31
CTRL_H2O	C. ELEGANS	JU775	DRISCOLL	2015-04-13	86	9	17.1533	0.545992	16	14	18
CTRL_H2O	C. ELEGANS	JU775	DRISCOLL	2015-06-22	65	5	19.1001	0.600105	21	16	21
CTRL_H2O	C. ELEGANS	JU775	LITHGOW	2015-03-23	32	3	21.6318	0.831927	23	21	23
CTRL_H2O	C. ELEGANS	JU775	LITHGOW	2015-03-27	52	18	19.2427	0.703825	21	17	21
CTRL_H2O	C. ELEGANS	JU775	LITHGOW	2015-07-27	72	3	20.6787	0.696625	23	18	23
CTRL_H2O	C. ELEGANS	JU775	PHILLIPS	2015-05-08	69	37	21.2785	0.635718	21	19	24
CTRL_H2O	C. ELEGANS	JU775	PHILLIPS	2015-05-29	92	13	20.0907	0.52656	21	17	21
CTRL_H2O	C. ELEGANS	JU775	PHILLIPS	2015-06-05	102	3	20.038	0.652162	21	17	24
CTRL_H2O	C. ELEGANS	MY16	DRISCOLL	2015-04-13	90	9	15.2847	0.405813	14
CTRL_H2O	C. ELEGANS	MY16	DRISCOLL	2015-06-22	56	4	19.5102	0.649837	21	16	21
CTRL_H2O	C. ELEGANS	MY16	LITHGOW	2014-12-09	104	16	13.9587	0.296154	13
CTRL_H2O	C. ELEGANS	MY16	LITHGOW	2015-03-23	38	1	16.7162	0.648627	16	14	18
CTRL_H2O	C. ELEGANS	MY16	LITHGOW	2015-03-27	51	19	16.2864	0.569257	14	14	17
CTRL_H2O	C. ELEGANS	MY16	LITHGOW	2015-07-27	98	17	16.8204	0.425328	16	14	16
CTRL_H2O	C. ELEGANS	MY16	PHILLIPS	2015-05-08	95	10	18.7317	0.381949	19	17	19
CTRL_H2O	C. ELEGANS	MY16	PHILLIPS	2015-05-29	80	25	16.7194	0.437996	17	14	17
CTRL_H2O	C. ELEGANS	MY16	PHILLIPS	2015-06-05	71	35	16.8479	0.493046	17	14	17
CTRL_H2O	C. ELEGANS	N2	DRISCOLL	2015-04-13	97	8	18.9332	0.306395	18	18	21
CTRL_H2O	C. ELEGANS	N2	DRISCOLL	2015-06-22	70	0	17.2857	0.336307	17	16	18
CTRL_H2O	C. ELEGANS	N2	LITHGOW	2014-12-09	141	19	16.246	0.409873	17	15	17
CTRL_H2O	C. ELEGANS	N2	LITHGOW	2015-03-23	39	1	18.0589	0.607261	18	16	21
CTRL_H2O	C. ELEGANS	N2	LITHGOW	2015-03-27	57	14	18.4601	0.539894	17	17	19
CTRL_H2O	C. ELEGANS	N2	LITHGOW	2015-07-27	97	19	17.8149	0.318551	18	16	18
CTRL_H2O	C. ELEGANS	N2	PHILLIPS	2014-10-24	99	6	17.3376	0.275742	17	17	19
CTRL_H2O	C. ELEGANS	N2	PHILLIPS	2015-05-08	102	4	17.8357	0.346375	19	17	19
CTRL_H2O	C. ELEGANS	N2	PHILLIPS	2015-05-29	86	19	18.733	0.281077	19
CTRL_H2O	C. ELEGANS	N2	PHILLIPS	2015-06-05	93	14	17.3022	0.390637	17	17	19
CURCUMIN	C. BRIGGSAE	AF16	DRISCOLL	2015-05-04	56	14	20.9557	0.759289	21	18	23
CURCUMIN	C. BRIGGSAE	AF16	DRISCOLL	2015-09-14	61	44	23.6314	0.870306	25	21	25
CURCUMIN	C. BRIGGSAE	AF16	LITHGOW	2015-04-13	34	69	21.5065	0.888682	21	18	25
CURCUMIN	C. BRIGGSAE	AF16	LITHGOW	2015-09-11	46	60	22.7729	0.709639	24	21	24
CURCUMIN	C. BRIGGSAE	AF16	PHILLIPS	2015-08-14	34	69	21.9818	0.976884	24	19	24
CURCUMIN	C. BRIGGSAE	AF16	PHILLIPS	2015-08-28	31	73	20.7055	0.728957	24	17	24
CURCUMIN	C. BRIGGSAE	HK104	DRISCOLL	2015-05-04	61	9	27.5605	0.960239	28	28	30
CURCUMIN	C. BRIGGSAE	HK104	DRISCOLL	2015-09-14	60	10	32.7862	0.811867	32	30	35
CURCUMIN	C. BRIGGSAE	HK104	LITHGOW	2015-04-13	70	43	31.2191	0.583441	32	30	32
CURCUMIN	C. BRIGGSAE	HK104	LITHGOW	2015-09-11	80	29	32.8695	0.709655	33	31	35
CURCUMIN	C. BRIGGSAE	HK104	PHILLIPS	2015-08-14	31	39	29.5256	1.37674	31	26	34
CURCUMIN	C. BRIGGSAE	HK104	PHILLIPS	2015-08-28	95	40	28.797	0.79118	28	26	31
CURCUMIN	C. BRIGGSAE	JU1348	DRISCOLL	2015-05-04	56	14	19.1777	0.648203	18	16	21
CURCUMIN	C. BRIGGSAE	JU1348	DRISCOLL	2015-09-14	45	25	24.3329	0.668864	25	23	25
CURCUMIN	C. BRIGGSAE	JU1348	LITHGOW	2015-04-13	63	45	22.1651	0.678783	21	19	23
CURCUMIN	C. BRIGGSAE	JU1348	LITHGOW	2015-09-11	66	33	22.7229	0.623912	24	21	24
CURCUMIN	C. BRIGGSAE	JU1348	PHILLIPS	2015-08-14	46	60	19.2669	0.650991	19	17	19
CURCUMIN	C. BRIGGSAE	JU1348	PHILLIPS	2015-08-28	39	65	20.1875	0.691946	20	17	24
CURCUMIN	C. ELEGANS	JU775	DRISCOLL	2015-05-04	61	9	21.3021	0.521161	21
CURCUMIN	C. ELEGANS	JU775	DRISCOLL	2015-09-14	76	29	19.2758	0.612482	21	19	21
CURCUMIN	C. ELEGANS	JU775	LITHGOW	2015-04-13	76	30	18.6982	0.578644	19	16	21
CURCUMIN	C. ELEGANS	JU775	LITHGOW	2015-09-11	76	18	20.2238	0.708883	21	19	24
CURCUMIN	C. ELEGANS	JU775	PHILLIPS	2015-08-14	84	25	18.673	0.580627	17	17	21
CURCUMIN	C. ELEGANS	JU775	PHILLIPS	2015-08-28	54	4	18.7415	0.9615	17	14	24
CURCUMIN	C. ELEGANS	MY16	DRISCOLL	2015-05-04	66	4	17.3601	0.375937	18
CURCUMIN	C. ELEGANS	MY16	DRISCOLL	2015-09-14	36	34	16.7788	0.759001	16	14	21
CURCUMIN	C. ELEGANS	MY16	LITHGOW	2015-04-13	96	18	15.8138	0.296231	16	16	17
CURCUMIN	C. ELEGANS	MY16	LITHGOW	2015-09-11	70	9	15.0881	0.45931	14	14	17
CURCUMIN	C. ELEGANS	MY16	PHILLIPS	2015-08-14	48	55	14.6346	0.431186	14	12	17
CURCUMIN	C. ELEGANS	MY16	PHILLIPS	2015-08-28	61	43	13.9739	0.421399	14	12	14
CURCUMIN	C. ELEGANS	N2	DRISCOLL	2015-05-04	69	1	17.2703	0.296674	18	16	18
CURCUMIN	C. ELEGANS	N2	DRISCOLL	2015-09-14	89	16	19.0418	0.237628	19	18	21
CURCUMIN	C. ELEGANS	N2	LITHGOW	2015-04-13	90	21	16.7942	0.359973	18	16	18
CURCUMIN	C. ELEGANS	N2	LITHGOW	2015-09-11	81	8	16.5175	0.407448	17
CURCUMIN	C. ELEGANS	N2	PHILLIPS	2015-08-14	98	9	16.7571	0.342511	17
CURCUMIN	C. ELEGANS	N2	PHILLIPS	2015-08-28	84	18	16.2678	0.37061	17	17	18
NP1	C. BRIGGSAE	AF16	DRISCOLL	2015-06-29	68	28	25.8749	0.696967	28	25	28
NP1	C. BRIGGSAE	AF16	LITHGOW	2015-02-24	55	51	24.6199	0.73456	24	24	27
NP1	C. BRIGGSAE	AF16	LITHGOW	2015-06-29	55	40	26.7247	0.801222	28	25	28
NP1	C. BRIGGSAE	AF16	PHILLIPS	2015-03-27	53	52	27.2379	0.907224	26	24	31
NP1	C. BRIGGSAE	AF16	PHILLIPS	2015-06-12	41	68	26.1633	0.831186	26	24	28
NP1	C. BRIGGSAE	HK104	DRISCOLL	2015-06-29	83	22	23.2485	0.692948	25	21	28
NP1	C. BRIGGSAE	HK104	LITHGOW	2015-02-24	81	25	23.3074	0.610256	24
NP1	C. BRIGGSAE	HK104	LITHGOW	2015-06-29	89	18	33.0287	0.810259	33	32	35
NP1	C. BRIGGSAE	HK104	PHILLIPS	2015-03-27	90	16	29.1431	0.728405	31	28	33
NP1	C. BRIGGSAE	HK104	PHILLIPS	2015-06-12	77	28	30.0204	0.81742	33	28	35
NP1	C. BRIGGSAE	JU1348	DRISCOLL	2015-06-29	88	17	26.8347	0.618125	28	25	30
NP1	C. BRIGGSAE	JU1348	LITHGOW	2015-02-24	70	37	24.1593	0.489583	24
NP1	C. BRIGGSAE	JU1348	LITHGOW	2015-06-29	75	25	26.3541	0.445501	25	25	28
NP1	C. BRIGGSAE	JU1348	PHILLIPS	2015-03-27	67	38	27.1039	0.581592	28	26	28
NP1	C. BRIGGSAE	JU1348	PHILLIPS	2015-06-19	51	54	31.1299	0.67666	31	31	33
NP1	C. ELEGANS	JU775	DRISCOLL	2015-06-29	89	11	21.7731	0.484604	21	21	23
NP1	C. ELEGANS	JU775	LITHGOW	2015-02-24	75	31	19.4419	0.570811	21	17	21
NP1	C. ELEGANS	JU775	LITHGOW	2015-06-29	84	20	21.6545	0.60934	21	18	23
NP1	C. ELEGANS	JU775	PHILLIPS	2015-03-27	96	9	21.6878	0.506625	21	19	24
NP1	C. ELEGANS	JU775	PHILLIPS	2015-06-12	97	9	23.1566	0.463209	24
NP1	C. ELEGANS	MY16	DRISCOLL	2015-06-29	84	21	20.3554	0.403208	21
NP1	C. ELEGANS	MY16	LITHGOW	2015-02-24	77	30	18.0647	0.403287	17	17	20
NP1	C. ELEGANS	MY16	LITHGOW	2015-06-29	61	4	18.2923	0.442716	18	16	18
NP1	C. ELEGANS	MY16	LITHGOW	2015-07-17	26	11	21.9204	1.01311	21	21	24
NP1	C. ELEGANS	MY16	PHILLIPS	2015-03-27	79	26	20.3999	0.467534	21	19	24
NP1	C. ELEGANS	MY16	PHILLIPS	2015-06-12	85	20	22.0981	0.506359	24	21	24
NP1	C. ELEGANS	N2	DRISCOLL	2015-06-29	90	15	21.7228	0.244813	21	21	23
NP1	C. ELEGANS	N2	LITHGOW	2015-02-24	97	10	20.5781	0.455002	22	20	22
NP1	C. ELEGANS	N2	LITHGOW	2015-06-29	102	2	19.9947	0.443577	21	16	21
NP1	C. ELEGANS	N2	PHILLIPS	2015-03-27	93	13	22.1048	0.358777	24	21	24
NP1	C. ELEGANS	N2	PHILLIPS	2015-06-12	68	37	22.6762	0.452806	24	21	24
PROPYL_GALLATE	C. BRIGGSAE	AF16	DRISCOLL	2015-05-04	57	13	23.5416	0.946426	23	21	28
PROPYL_GALLATE	C. BRIGGSAE	AF16	DRISCOLL	2015-09-14	81	24	26.0857	0.627661	28	25	28
PROPYL_GALLATE	C. BRIGGSAE	AF16	LITHGOW	2015-04-13	70	43	22.8589	0.705708	23	21	25
PROPYL_GALLATE	C. BRIGGSAE	AF16	LITHGOW	2015-09-11	57	44	23.2796	0.662713	24	21	24
PROPYL_GALLATE	C. BRIGGSAE	AF16	PHILLIPS	2015-08-14	48	54	26.9935	1.29806	26	24	28
PROPYL_GALLATE	C. BRIGGSAE	AF16	PHILLIPS	2015-08-28	52	53	26.1759	1.12542	24	24	26
PROPYL_GALLATE	C. BRIGGSAE	HK104	DRISCOLL	2015-05-04	58	12	30.9619	1.25183	35	30	35
PROPYL_GALLATE	C. BRIGGSAE	HK104	DRISCOLL	2015-09-14	55	15	30.3131	1.01223	32	28	35
PROPYL_GALLATE	C. BRIGGSAE	HK104	LITHGOW	2015-04-13	92	20	33.8488	0.739443	35	32	37
PROPYL_GALLATE	C. BRIGGSAE	HK104	LITHGOW	2015-09-11	73	33	37.7623	0.775355	40	35	42
PROPYL_GALLATE	C. BRIGGSAE	HK104	PHILLIPS	2015-08-14	47	60	35.691	1.2342	38	31	42
PROPYL_GALLATE	C. BRIGGSAE	HK104	PHILLIPS	2015-08-28	70	35	31.5998	1.12143	33	31	35
PROPYL_GALLATE	C. BRIGGSAE	JU1348	DRISCOLL	2015-05-04	61	9	19.6489	0.714245	18	18	21
PROPYL_GALLATE	C. BRIGGSAE	JU1348	DRISCOLL	2015-09-14	49	21	23.5819	0.715374	23	21	25
PROPYL_GALLATE	C. BRIGGSAE	JU1348	LITHGOW	2015-04-13	89	27	27.9636	0.659152	29	25	30
PROPYL_GALLATE	C. BRIGGSAE	JU1348	LITHGOW	2015-09-11	54	52	24.7365	0.655616	24	24	26
PROPYL_GALLATE	C. BRIGGSAE	JU1348	PHILLIPS	2015-08-14	48	56	25.6848	0.963295	28	24	31
PROPYL_GALLATE	C. BRIGGSAE	JU1348	PHILLIPS	2015-08-28	44	57	25.3836	0.787252	26
PROPYL_GALLATE	C. ELEGANS	JU775	DRISCOLL	2015-05-04	63	7	22.5596	0.781002	23	21	25
PROPYL_GALLATE	C. ELEGANS	JU775	DRISCOLL	2015-09-14	61	44	21.29	0.691599	23	19	23
PROPYL_GALLATE	C. ELEGANS	JU775	LITHGOW	2015-04-13	88	22	21.2557	0.537912	21	19	23
PROPYL_GALLATE	C. ELEGANS	JU775	LITHGOW	2015-09-11	99	17	21.3305	0.657782	24	21	24
PROPYL_GALLATE	C. ELEGANS	JU775	PHILLIPS	2015-08-14	63	40	21.801	0.895396	24	19	24
PROPYL_GALLATE	C. ELEGANS	JU775	PHILLIPS	2015-08-28	56	13	20.4957	0.864948	19	17	24
PROPYL_GALLATE	C. ELEGANS	MY16	DRISCOLL	2015-05-04	64	6	19.2966	0.613187	21	18	21
PROPYL_GALLATE	C. ELEGANS	MY16	DRISCOLL	2015-09-14	35	35	22.7963	0.659889	23	23	25
PROPYL_GALLATE	C. ELEGANS	MY16	LITHGOW	2015-04-13	83	33	20.6283	0.372509	21
PROPYL_GALLATE	C. ELEGANS	MY16	LITHGOW	2015-09-11	85	8	16.9089	0.492717	17	14	19
PROPYL_GALLATE	C. ELEGANS	MY16	PHILLIPS	2015-08-14	83	25	15.1501	0.467879	14
PROPYL_GALLATE	C. ELEGANS	MY16	PHILLIPS	2015-08-28	39	61	15.2315	0.797384	14	12	14
PROPYL_GALLATE	C. ELEGANS	N2	DRISCOLL	2015-05-04	59	11	19.0402	0.429463	18	18	21
PROPYL_GALLATE	C. ELEGANS	N2	DRISCOLL	2015-09-14	96	9	19.6547	0.275801	19	19	21
PROPYL_GALLATE	C. ELEGANS	N2	LITHGOW	2015-04-13	95	18	18.7719	0.382267	18	18	19
PROPYL_GALLATE	C. ELEGANS	N2	LITHGOW	2015-09-11	78	8	17.6286	0.331637	17	17	19
PROPYL_GALLATE	C. ELEGANS	N2	PHILLIPS	2015-08-14	85	24	19.6533	0.411578	19	19	21
PROPYL_GALLATE	C. ELEGANS	N2	PHILLIPS	2015-08-28	86	20	19.0648	0.544295	19	17	21
QUERCETIN	C. BRIGGSAE	AF16	DRISCOLL	2015-09-14	71	34	25.3438	0.683406	28	23	28
QUERCETIN	C. BRIGGSAE	AF16	LITHGOW	2015-02-24	55	50	25.0984	0.842531	27	24	27
QUERCETIN	C. BRIGGSAE	AF16	LITHGOW	2015-09-11	47	57	26.1011	0.769073	26	24	28
QUERCETIN	C. BRIGGSAE	AF16	PHILLIPS	2015-03-27	43	62	29.3612	0.875408	31	28	33
QUERCETIN	C. BRIGGSAE	HK104	DRISCOLL	2015-09-14	58	12	34.6374	0.752759	35	35	37
QUERCETIN	C. BRIGGSAE	HK104	LITHGOW	2015-02-24	76	29	32.238	0.711448	34	31	34
QUERCETIN	C. BRIGGSAE	HK104	LITHGOW	2015-09-11	86	17	29.5841	1.30589	35	31	38
QUERCETIN	C. BRIGGSAE	HK104	PHILLIPS	2015-03-27	60	46	35.452	0.700841	38	35	38
QUERCETIN	C. BRIGGSAE	JU1348	DRISCOLL	2015-09-14	47	23	25.5655	0.863874	25	23	28
QUERCETIN	C. BRIGGSAE	JU1348	LITHGOW	2015-02-24	68	40	22.0731	0.682133	22	20	24
QUERCETIN	C. BRIGGSAE	JU1348	LITHGOW	2015-09-11	63	42	24.3859	0.743081	24	21	26
QUERCETIN	C. BRIGGSAE	JU1348	PHILLIPS	2015-03-27	74	31	28.9322	0.767348	28	26	31
QUERCETIN	C. ELEGANS	JU775	DRISCOLL	2015-09-14	81	24	16.6203	0.743176	14	14	16
QUERCETIN	C. ELEGANS	JU775	LITHGOW	2015-02-24	91	15	15.9744	0.502894	13	13	15
QUERCETIN	C. ELEGANS	JU775	LITHGOW	2015-09-11	72	21	18.2271	0.765819	17	14	19
QUERCETIN	C. ELEGANS	JU775	PHILLIPS	2015-03-27	91	14	18.6805	0.747743	17	14	17
QUERCETIN	C. ELEGANS	MY16	DRISCOLL	2015-09-14	41	29	17.9458	0.788256	16	14	21
QUERCETIN	C. ELEGANS	MY16	LITHGOW	2015-02-24	93	12	13.7727	0.281927	13
QUERCETIN	C. ELEGANS	MY16	LITHGOW	2015-09-11	73	6	14.2709	0.452054	14	12	14
QUERCETIN	C. ELEGANS	MY16	PHILLIPS	2015-03-27	83	22	17.8096	0.427916	17
QUERCETIN	C. ELEGANS	N2	DRISCOLL	2015-09-14	99	6	18.161	0.335924	18	18	19
QUERCETIN	C. ELEGANS	N2	LITHGOW	2015-02-24	94	12	17.6122	0.301244	17
QUERCETIN	C. ELEGANS	N2	LITHGOW	2015-09-11	78	9	16.1775	0.378831	17
QUERCETIN	C. ELEGANS	N2	PHILLIPS	2015-03-27	96	9	18.3475	0.268563	19	17	19
RESVERATROL	C. BRIGGSAE	AF16	DRISCOLL	2015-05-04	56	14	23.3532	0.965437	23	21	25
RESVERATROL	C. BRIGGSAE	AF16	DRISCOLL	2015-09-14	69	36	25.4135	0.747342	23	23	28
RESVERATROL	C. BRIGGSAE	AF16	LITHGOW	2015-04-13	45	65	22.8363	0.70991	23	21	25
RESVERATROL	C. BRIGGSAE	AF16	LITHGOW	2015-09-11	45	56	26.03	0.903663	26	24	28
RESVERATROL	C. BRIGGSAE	AF16	PHILLIPS	2015-08-14	52	53	25.9042	1.15994	26	24	28
RESVERATROL	C. BRIGGSAE	AF16	PHILLIPS	2015-08-28	28	78	24.2096	0.987443	24	24	28
RESVERATROL	C. BRIGGSAE	HK104	DRISCOLL	2015-05-04	57	13	28.9516	1.42122	35	28	37
RESVERATROL	C. BRIGGSAE	HK104	DRISCOLL	2015-09-14	62	8	34.3422	0.832375	35	35	37
RESVERATROL	C. BRIGGSAE	HK104	LITHGOW	2015-04-13	83	28	32.5837	0.686454	32	30	32
RESVERATROL	C. BRIGGSAE	HK104	LITHGOW	2015-09-11	78	28	37.6337	0.734388	40	38	40
RESVERATROL	C. BRIGGSAE	HK104	PHILLIPS	2015-08-14	41	29	35.5614	1.64953	40	33	42
RESVERATROL	C. BRIGGSAE	HK104	PHILLIPS	2015-08-28	85	20	31.9843	0.884161	33	31	35
RESVERATROL	C. BRIGGSAE	JU1348	DRISCOLL	2015-05-04	58	12	22.263	0.886358	23	21	23
RESVERATROL	C. BRIGGSAE	JU1348	DRISCOLL	2015-09-14	45	25	24.2956	0.800153	25	23	28
RESVERATROL	C. BRIGGSAE	JU1348	LITHGOW	2015-04-13	61	54	26.128	0.683091	25	23	28
RESVERATROL	C. BRIGGSAE	JU1348	LITHGOW	2015-09-11	46	60	25.624	0.753431	26	24	26
RESVERATROL	C. BRIGGSAE	JU1348	PHILLIPS	2015-08-14	32	73	27.4202	0.739894	28	26	31
RESVERATROL	C. BRIGGSAE	JU1348	PHILLIPS	2015-08-28	45	66	27.1988	0.870135	26	26	28
RESVERATROL	C. ELEGANS	JU775	DRISCOLL	2015-05-04	65	5	22.8482	0.663886	25	23	25
RESVERATROL	C. ELEGANS	JU775	DRISCOLL	2015-09-14	77	28	24.8166	0.534948	25	25	28
RESVERATROL	C. ELEGANS	JU775	LITHGOW	2015-04-13	94	17	21.7754	0.52765	21	21	23
RESVERATROL	C. ELEGANS	JU775	LITHGOW	2015-09-11	85	6	21.5009	0.578896	24	21	24
RESVERATROL	C. ELEGANS	JU775	PHILLIPS	2015-08-14	69	36	23.0527	0.707721	26	24	26
RESVERATROL	C. ELEGANS	JU775	PHILLIPS	2015-08-28	30	5	23.5152	1.15703	24	19	26
RESVERATROL	C. ELEGANS	MY16	DRISCOLL	2015-05-04	52	19	18.8001	0.661123	18	16	21
RESVERATROL	C. ELEGANS	MY16	DRISCOLL	2015-09-14	40	30	19.8863	0.684295	21
RESVERATROL	C. ELEGANS	MY16	LITHGOW	2015-04-13	82	20	18.6732	0.433354	18
RESVERATROL	C. ELEGANS	MY16	LITHGOW	2015-09-11	57	26	17.2592	0.587893	17	17	19
RESVERATROL	C. ELEGANS	MY16	PHILLIPS	2015-08-14	59	44	16.6652	0.489841	17	17	19
RESVERATROL	C. ELEGANS	MY16	PHILLIPS	2015-08-28	60	34	18.2545	0.68945	19	17	19
RESVERATROL	C. ELEGANS	N2	DRISCOLL	2015-05-04	68	2	18.9615	0.430739	18	18	21
RESVERATROL	C. ELEGANS	N2	DRISCOLL	2015-09-14	92	13	20.3936	0.38077	21
RESVERATROL	C. ELEGANS	N2	LITHGOW	2015-04-13	98	12	17.5686	0.440741	18	17	19
RESVERATROL	C. ELEGANS	N2	LITHGOW	2015-09-11	77	13	19.3265	0.377999	19	19	21
RESVERATROL	C. ELEGANS	N2	PHILLIPS	2015-08-14	94	13	19.0847	0.506579	19	17	21
RESVERATROL	C. ELEGANS	N2	PHILLIPS	2015-08-28	81	21	19.6031	0.635709	20	19	21
THIO_T	C. BRIGGSAE	AF16	DRISCOLL	2015-04-13	51	18	28.6518	0.887591	28	25	32
THIO_T	C. BRIGGSAE	AF16	DRISCOLL	2015-06-22	53	17	28.2511	0.819371	30	28	30
THIO_T	C. BRIGGSAE	AF16	LITHGOW	2015-03-23	18	20	26.1652	2.18495	23	21	30
THIO_T	C. BRIGGSAE	AF16	LITHGOW	2015-03-27	37	33	32.2603	1.01605	33	28	35
THIO_T	C. BRIGGSAE	AF16	LITHGOW	2015-07-27	48	57	28.0671	1.0207	30	28	30
THIO_T	C. BRIGGSAE	AF16	PHILLIPS	2015-05-08	47	58	37.5951	1.26171	40	33	42
THIO_T	C. BRIGGSAE	AF16	PHILLIPS	2015-05-29	42	67	37.8548	1.30148	38	38	42
THIO_T	C. BRIGGSAE	HK104	DRISCOLL	2015-04-13	69	35	38.1741	0.813104	37	37	42
THIO_T	C. BRIGGSAE	HK104	DRISCOLL	2015-06-22	51	19	37.1295	1.17124	42	35	42
THIO_T	C. BRIGGSAE	HK104	LITHGOW	2015-03-23	22	14	36.3772	1.5944	40	35	40
THIO_T	C. BRIGGSAE	HK104	LITHGOW	2015-03-27	53	21	38.447	0.920013	40	38	42
THIO_T	C. BRIGGSAE	HK104	LITHGOW	2015-07-27	48	53	39.3385	0.86124	39	37	42
THIO_T	C. BRIGGSAE	HK104	PHILLIPS	2015-05-08	84	22	45.0195	0.793895	47	45	47
THIO_T	C. BRIGGSAE	HK104	PHILLIPS	2015-05-29	76	29	42.2428	0.915541	45	42	45
THIO_T	C. BRIGGSAE	JU1348	DRISCOLL	2015-04-13	70	32	23.585	0.523506	23	23	25
THIO_T	C. BRIGGSAE	JU1348	DRISCOLL	2015-06-22	39	26	25.711	1.051	25	21	28
THIO_T	C. BRIGGSAE	JU1348	LITHGOW	2015-03-23	26	13	23.9638	1.09663	25	23	28
THIO_T	C. BRIGGSAE	JU1348	LITHGOW	2015-03-27	54	21	27.8227	0.765204	28	26	31
THIO_T	C. BRIGGSAE	JU1348	LITHGOW	2015-07-27	80	30	25.3107	0.569781	25	23	28
THIO_T	C. BRIGGSAE	JU1348	PHILLIPS	2015-05-08	11	54	29.3657	1.16432	33	28
THIO_T	C. BRIGGSAE	JU1348	PHILLIPS	2015-05-29	40	100	32.7401	0.971558	35	31	38
THIO_T	C. BRIGGSAE	JU1348	PHILLIPS	2015-06-19	37	68	32.1075	0.950541	31	31	35
THIO_T	C. ELEGANS	JU775	DRISCOLL	2015-04-13	84	21	26.6999	0.594585	28
THIO_T	C. ELEGANS	JU775	DRISCOLL	2015-06-22	60	10	24.4621	1.04086	28	21	30
THIO_T	C. ELEGANS	JU775	LITHGOW	2015-03-23	28	7	21.4883	1.66428	23	16	28
THIO_T	C. ELEGANS	JU775	LITHGOW	2015-03-27	57	13	24.6608	1.10106	28	26	31
THIO_T	C. ELEGANS	JU775	LITHGOW	2015-07-27	98	12	25.6593	0.768323	28	25	28
THIO_T	C. ELEGANS	JU775	PHILLIPS	2015-05-08	45	60	29.9313	1.07382	31	28	33
THIO_T	C. ELEGANS	JU775	PHILLIPS	2015-05-29	95	45	25.3157	0.881106	28	26	28
THIO_T	C. ELEGANS	MY16	DRISCOLL	2015-04-13	90	15	27.1008	0.425262	28
THIO_T	C. ELEGANS	MY16	DRISCOLL	2015-06-22	57	11	29.69	0.609803	28	28	30
THIO_T	C. ELEGANS	MY16	LITHGOW	2014-12-09	93	27	23.4114	0.555064	24	22	24
THIO_T	C. ELEGANS	MY16	LITHGOW	2015-03-23	30	7	21.6026	1.41999	23	14	28
THIO_T	C. ELEGANS	MY16	LITHGOW	2015-03-27	65	7	27.8782	0.745361	28	28	31
THIO_T	C. ELEGANS	MY16	LITHGOW	2015-07-27	73	41	27.2126	0.53333	28	25	28
THIO_T	C. ELEGANS	MY16	PHILLIPS	2015-05-08	71	35	32.2852	0.586541	33
THIO_T	C. ELEGANS	MY16	PHILLIPS	2015-05-29	68	37	24.7251	1.04898	26	21	28
THIO_T	C. ELEGANS	N2	DRISCOLL	2015-04-13	95	9	23.5414	0.537314	25	23	25
THIO_T	C. ELEGANS	N2	DRISCOLL	2015-06-22	62	8	24.7097	0.893418	25	21	28
THIO_T	C. ELEGANS	N2	LITHGOW	2014-12-09	62	18	11.1758	0.945355	10	6	10
THIO_T	C. ELEGANS	N2	LITHGOW	2015-03-23	19	16	17.0571	2.04356	21	9	21
THIO_T	C. ELEGANS	N2	LITHGOW	2015-03-27	60	13	20.7915	0.769744	21	19	24
THIO_T	C. ELEGANS	N2	LITHGOW	2015-07-27	104	7	23.6728	0.633804	25	23	25
THIO_T	C. ELEGANS	N2	PHILLIPS	2014-10-24	94	11	22.894	0.792547	26	24	26
THIO_T	C. ELEGANS	N2	PHILLIPS	2015-05-08	77	28	20.547	0.805262	21	19	24
THIO_T	C. ELEGANS	N2	PHILLIPS	2015-05-29	89	17	17.8071	0.979468	19	14	24
VALPROIC_ACID	C. BRIGGSAE	AF16	DRISCOLL	2015-04-13	60	36	21.5112	0.585844	21	21	23
VALPROIC_ACID	C. BRIGGSAE	AF16	DRISCOLL	2015-06-22	44	26	23.8882	0.8013	23	21	23
VALPROIC_ACID	C. BRIGGSAE	AF16	LITHGOW	2015-03-23	7	29	18.2727	1.23502	21	16	21
VALPROIC_ACID	C. BRIGGSAE	AF16	LITHGOW	2015-03-27	6	69	23.9931	1.78473	26	26	28
VALPROIC_ACID	C. BRIGGSAE	AF16	LITHGOW	2015-07-27	10	66	18.2622	0.955994	18	16	21
VALPROIC_ACID	C. BRIGGSAE	AF16	PHILLIPS	2015-05-29	40	65	25.0957	0.839567	24	24	28
VALPROIC_ACID	C. BRIGGSAE	AF16	PHILLIPS	2015-06-05	45	60	21.729	0.666783	21	21	24
VALPROIC_ACID	C. BRIGGSAE	HK104	DRISCOLL	2015-04-13	64	41	29.7267	0.817807	32	30	32
VALPROIC_ACID	C. BRIGGSAE	HK104	DRISCOLL	2015-06-22	58	12	31.1419	1.10301	35	30	35
VALPROIC_ACID	C. BRIGGSAE	HK104	LITHGOW	2015-03-23	27	10	31.898	1.36828	35	30	35
VALPROIC_ACID	C. BRIGGSAE	HK104	LITHGOW	2015-03-27	56	19	33.464	0.937944	35	33	38
VALPROIC_ACID	C. BRIGGSAE	HK104	LITHGOW	2015-07-27	48	59	34.7866	0.939618	37	35	37
VALPROIC_ACID	C. BRIGGSAE	HK104	PHILLIPS	2015-05-29	78	27	36.0086	0.754763	38	35	38
VALPROIC_ACID	C. BRIGGSAE	HK104	PHILLIPS	2015-06-05	63	44	33.4943	0.83654	35	33	38
VALPROIC_ACID	C. BRIGGSAE	JU1348	DRISCOLL	2015-04-13	68	22	21.1297	0.61516	21	18	23
VALPROIC_ACID	C. BRIGGSAE	JU1348	DRISCOLL	2015-06-22	24	11	23.9083	1.36202	23	21	25
VALPROIC_ACID	C. BRIGGSAE	JU1348	LITHGOW	2015-03-23	19	20	21.3844	1.15773	21	16	25
VALPROIC_ACID	C. BRIGGSAE	JU1348	LITHGOW	2015-03-27	44	26	21.5568	0.802487	24	19	24
VALPROIC_ACID	C. BRIGGSAE	JU1348	LITHGOW	2015-07-27	49	59	23.1431	0.820388	23	21	25
VALPROIC_ACID	C. BRIGGSAE	JU1348	PHILLIPS	2015-05-29	51	55	22.2021	0.7595	21	19	24
VALPROIC_ACID	C. BRIGGSAE	JU1348	PHILLIPS	2015-06-05	71	37	20.0485	0.626881	21	17	24
VALPROIC_ACID	C. BRIGGSAE	JU1348	PHILLIPS	2015-06-19	68	37	22.1032	0.644193	21	19	24
VALPROIC_ACID	C. ELEGANS	JU775	DRISCOLL	2015-04-13	96	5	15.1377	0.386477	14
VALPROIC_ACID	C. ELEGANS	JU775	DRISCOLL	2015-06-22	62	7	17.0002	0.519832	14	14	16
VALPROIC_ACID	C. ELEGANS	JU775	LITHGOW	2015-03-23	40	0	23.2	0.646688	23	21	25
VALPROIC_ACID	C. ELEGANS	JU775	LITHGOW	2015-03-27	41	31	17.47	0.7474	17	14	19
VALPROIC_ACID	C. ELEGANS	JU775	LITHGOW	2015-07-27	93	22	18.3221	0.521443	18	18	21
VALPROIC_ACID	C. ELEGANS	JU775	PHILLIPS	2015-05-29	98	7	18.4491	0.540167	19	14	19
VALPROIC_ACID	C. ELEGANS	JU775	PHILLIPS	2015-06-05	99	6	17.8952	0.588853	17	14	19
VALPROIC_ACID	C. ELEGANS	MY16	DRISCOLL	2015-04-13	88	11	13.4408	0.283729	14	11	14
VALPROIC_ACID	C. ELEGANS	MY16	DRISCOLL	2015-06-22	54	12	17.1167	0.465838	16	16	18
VALPROIC_ACID	C. ELEGANS	MY16	LITHGOW	2015-03-23	14	24	16.6579	1.20596	16	12	21
VALPROIC_ACID	C. ELEGANS	MY16	LITHGOW	2015-03-27	47	28	14.5306	0.559012	14	12	14
VALPROIC_ACID	C. ELEGANS	MY16	LITHGOW	2015-07-27	24	50	14.2207	0.488053	14	14	16
VALPROIC_ACID	C. ELEGANS	MY16	PHILLIPS	2015-05-29	95	15	13.5058	0.17985	14	12	14
VALPROIC_ACID	C. ELEGANS	MY16	PHILLIPS	2015-06-05	82	23	13.513	0.211086	14	12	14
VALPROIC_ACID	C. ELEGANS	N2	DRISCOLL	2015-04-13	98	7	19.3064	0.333601	18	18	21
VALPROIC_ACID	C. ELEGANS	N2	DRISCOLL	2015-06-22	66	4	18.869	0.380424	18	18	21
VALPROIC_ACID	C. ELEGANS	N2	LITHGOW	2015-03-23	34	3	18.6497	0.767476	18	16	21
VALPROIC_ACID	C. ELEGANS	N2	LITHGOW	2015-03-27	59	11	16.421	0.526582	17	14	17
VALPROIC_ACID	C. ELEGANS	N2	LITHGOW	2015-07-27	86	28	16.645	0.30304	18	16	18
VALPROIC_ACID	C. ELEGANS	N2	PHILLIPS	2015-05-29	69	36	17.1007	0.301074	17	17	19
VALPROIC_ACID	C. ELEGANS	N2	PHILLIPS	2015-06-05	94	11	16.0392	0.358793	17	14	17
