# Supplementary material for: Impact of genetic background and experimental reproducibility on identifying chemical compounds with robust longevity effects
Source: Nat Commun. 2017 Feb 21;8:14256. doi: 10.1038/ncomms14256 (PMC5321775; doi:10.1038/ncomms14256)
Supplement: Supplementary Data 5 — Statistical summaries from lifespan (dose response) dataset [file ncomms14256-s6.xls]

## Sheet: book1
Supplementary Data 5: Summary and statistics of all chemical dose response lifespan data by plate
Compound	CompoundConcentrationuM	Strain	Lab	PlateTitle	StartDate	Final N	Censored	Mean Longevity	SEM	Kaplan-Meier Median	Lower 95%CI	Upper 95%CI
ALPHA KETOGLUTARATE	800	AF16	LITHGOW	AF16_A_KETO_800UM_1	2015-10-16	24	12	27.2656	1.21806	26	26	28
ALPHA KETOGLUTARATE	800	AF16	LITHGOW	AF16_A_KETO_800UM_2	2015-10-16	26	8	27.569	1.0626	26	24	31
ALPHA KETOGLUTARATE	800	AF16	LITHGOW	AF16_A_KETO_800UM_3	2015-10-16	3	37	18.8571	0.119218
ALPHA KETOGLUTARATE	800	AF16	LITHGOW	AF16_A_KETO_800UM_4	2015-10-16	28	14	25.9564	0.955084	26	24	28
ALPHA KETOGLUTARATE	800	HK104	LITHGOW	HK104_A_KETO_800UM_1	2015-10-16	20	15	39.2143	1.38947	40	35	45
ALPHA KETOGLUTARATE	800	HK104	LITHGOW	HK104_A_KETO_800UM_2	2015-10-16	27	6	30.9045	1.9041	31	26	33
ALPHA KETOGLUTARATE	800	HK104	LITHGOW	HK104_A_KETO_800UM_3	2015-10-16	27	13	37.8956	1.48635	38	35	45
ALPHA KETOGLUTARATE	800	HK104	LITHGOW	HK104_A_KETO_800UM_4	2015-10-16	8	32	26.7706	0.711727
ALPHA KETOGLUTARATE	800	JU1348	LITHGOW	JU1348_A_KETO_800UM_1	2015-10-16	24	13	25.2958	1.26721	24	21	31
ALPHA KETOGLUTARATE	800	JU1348	LITHGOW	JU1348_A_KETO_800UM_2	2015-10-16	22	12	21.7954	1.01263	24	19	26
ALPHA KETOGLUTARATE	800	JU1348	LITHGOW	JU1348_A_KETO_800UM_3	2015-10-16	22	19	26.114	1.14664	27	24	28
ALPHA KETOGLUTARATE	800	JU1348	LITHGOW	JU1348_A_KETO_800UM_4	2015-10-16	22	18	17.7344	0.938704	17	17	19
ALPHA KETOGLUTARATE	4000	AF16	LITHGOW	AF16_A_KETO_4000UM_1	2015-10-16	19	16	21.5106	0.631438	21	21	24
ALPHA KETOGLUTARATE	4000	AF16	LITHGOW	AF16_A_KETO_4000UM_2	2015-10-16	23	9	23.0498	1.08214	24	19	24
ALPHA KETOGLUTARATE	4000	AF16	LITHGOW	AF16_A_KETO_4000UM_3	2015-10-16	16	24	22.9411	0.986189	24	21	24
ALPHA KETOGLUTARATE	4000	AF16	LITHGOW	AF16_A_KETO_4000UM_4	2015-10-16	32	8	22.0111	0.895936	21	19	24
ALPHA KETOGLUTARATE	4000	HK104	LITHGOW	HK104_A_KETO_4000UM_1	2015-10-16	32	3	28.6208	1.32001	31	26	31
ALPHA KETOGLUTARATE	4000	HK104	LITHGOW	HK104_A_KETO_4000UM_2	2015-10-16	26	6	28.9448	1.09091	31	26	31
ALPHA KETOGLUTARATE	4000	HK104	LITHGOW	HK104_A_KETO_4000UM_3	2015-10-16	34	6	33.2059	1.03914	31	31	33
ALPHA KETOGLUTARATE	4000	HK104	LITHGOW	HK104_A_KETO_4000UM_4	2015-10-16	34	6	30.3221	1.24577	31	28	35
ALPHA KETOGLUTARATE	4000	JU1348	LITHGOW	JU1348_A_KETO_4000UM_1	2015-10-16	8	3	27.2424	4.29699	21	14	42
ALPHA KETOGLUTARATE	4000	JU1348	LITHGOW	JU1348_A_KETO_4000UM_2	2015-10-16	18	16	23.1957	1.85402	19	19	24
ALPHA KETOGLUTARATE	4000	JU1348	LITHGOW	JU1348_A_KETO_4000UM_3	2015-10-16	10	30	24.4597	2.49557	21	19	31
ALPHA KETOGLUTARATE	4000	JU1348	LITHGOW	JU1348_A_KETO_4000UM_4	2015-10-16	32	8	23.1415	1.57226	19	17	24
ALPHA KETOGLUTARATE	16000	AF16	LITHGOW	AF16_A_KETO_16000UM_1	2015-10-16	23	15	22.1115	1.11855	21	19	24
ALPHA KETOGLUTARATE	16000	AF16	LITHGOW	AF16_A_KETO_16000UM_2	2015-10-16	28	3	17.304	0.63433	17
ALPHA KETOGLUTARATE	16000	AF16	LITHGOW	AF16_A_KETO_16000UM_3	2015-10-16	22	18	21.4645	1.48414	19	17	21
ALPHA KETOGLUTARATE	16000	AF16	LITHGOW	AF16_A_KETO_16000UM_4	2015-10-16	36	5	20.0988	1.15164	19	17	19
ALPHA KETOGLUTARATE	16000	HK104	LITHGOW	HK104_A_KETO_16000UM_1	2015-10-16	36	5	24.1876	0.92469	24	21	28
ALPHA KETOGLUTARATE	16000	HK104	LITHGOW	HK104_A_KETO_16000UM_2	2015-10-16	27	6	23.7622	1.16214	26	17	28
ALPHA KETOGLUTARATE	16000	HK104	LITHGOW	HK104_A_KETO_16000UM_3	2015-10-16	32	8	24.1814	1.11927	24	21	27
ALPHA KETOGLUTARATE	16000	HK104	LITHGOW	HK104_A_KETO_16000UM_4	2015-10-16	36	3	22.4354	1.05317	21	19	26
ALPHA KETOGLUTARATE	16000	JU1348	LITHGOW	JU1348_A_KETO_16000UM_1	2015-10-16	20	18	13.0952	0.571486	12	12	14
ALPHA KETOGLUTARATE	16000	JU1348	LITHGOW	JU1348_A_KETO_16000UM_2	2015-10-16	16	9	17.9718	2.58744	12	12	24
ALPHA KETOGLUTARATE	16000	JU1348	LITHGOW	JU1348_A_KETO_16000UM_3	2015-10-16	21	19	13.0513	0.769552	12	12	14
ALPHA KETOGLUTARATE	16000	JU1348	LITHGOW	JU1348_A_KETO_16000UM_4	2015-10-16	32	7	14.7626	0.995945	14	12	14
ALPHA KETOGLUTARATE	40000	AF16	LITHGOW	AF16_A_KETO_40000UM_1	2015-10-16	24	9	17.7564	1.1239	17	17	19
ALPHA KETOGLUTARATE	40000	AF16	LITHGOW	AF16_A_KETO_40000UM_2	2015-10-16	30	5	21.6333	0.741981	19	19	24
ALPHA KETOGLUTARATE	40000	AF16	LITHGOW	AF16_A_KETO_40000UM_3	2015-10-16	19	22	20.208	1.33873	17	17	21
ALPHA KETOGLUTARATE	40000	AF16	LITHGOW	AF16_A_KETO_40000UM_4	2015-10-16	38	4	21.5526	0.85399	21	19	24
ALPHA KETOGLUTARATE	40000	HK104	LITHGOW	HK104_A_KETO_40000UM_1	2015-10-16	24	11	26.3456	1.10879	28	24	31
ALPHA KETOGLUTARATE	40000	HK104	LITHGOW	HK104_A_KETO_40000UM_2	2015-10-16	30	6	24.5211	1.1434	24	21	26
ALPHA KETOGLUTARATE	40000	HK104	LITHGOW	HK104_A_KETO_40000UM_3	2015-10-16	32	10	25.6931	0.953137	27	24	31
ALPHA KETOGLUTARATE	40000	HK104	LITHGOW	HK104_A_KETO_40000UM_4	2015-10-16	40	1	22.197	1.24097	24	19	26
ALPHA KETOGLUTARATE	40000	JU1348	LITHGOW	JU1348_A_KETO_40000UM_1	2015-10-16	29	5	10.9032	0.291254	10
ALPHA KETOGLUTARATE	40000	JU1348	LITHGOW	JU1348_A_KETO_40000UM_2	2015-10-16	18	6	12.5	0.543363	12
ALPHA KETOGLUTARATE	40000	JU1348	LITHGOW	JU1348_A_KETO_40000UM_3	2015-10-16	27	14	11.65	0.122445	12
ALPHA KETOGLUTARATE	40000	JU1348	LITHGOW	JU1348_A_KETO_40000UM_4	2015-10-16	27	8	11.8125	1.18577	10
CTRL-H2O	.	AF16	LITHGOW	AF16_CTRL-H2O_0UM_1	2015-10-16	27	8	23.1524	1.21545	24	21	24
CTRL-H2O	.	AF16	LITHGOW	AF16_CTRL-H2O_0UM_2	2015-10-16	24	9	26.4121	1.02837	26	24	28
CTRL-H2O	.	AF16	LITHGOW	AF16_CTRL-H2O_0UM_3	2015-10-16	24	16	26.3846	0.98232	27	24	27
CTRL-H2O	.	AF16	LITHGOW	AF16_CTRL-H2O_0UM_4	2015-10-16	34	6	24.9613	0.787201	24	21	26
CTRL-H2O	.	HK104	LITHGOW	HK104_CTRL-H2O_0UM_1	2015-10-16	28	7	33.7013	1.72819	35	28	40
CTRL-H2O	.	HK104	LITHGOW	HK104_CTRL-H2O_0UM_2	2015-10-16	27	6	33.7407	1.307	33	28	38
CTRL-H2O	.	HK104	LITHGOW	HK104_CTRL-H2O_0UM_3	2015-10-16	22	18	38.7844	1.48029	40	35	45
CTRL-H2O	.	HK104	LITHGOW	HK104_CTRL-H2O_0UM_4	2015-10-16	33	6	36.8893	1.29316	38	33	40
CTRL-H2O	.	JU1348	LITHGOW	JU1348_CTRL-H2O_0UM_1	2015-10-16	26	13	24.7074	1.19059	24	21	26
CTRL-H2O	.	JU1348	LITHGOW	JU1348_CTRL-H2O_0UM_2	2015-10-16	23	12	23.63	0.786383	24	21	26
CTRL-H2O	.	JU1348	LITHGOW	JU1348_CTRL-H2O_0UM_3	2015-10-16	21	19	22.5383	0.780253	24	21	24
CTRL-H2O	.	JU1348	LITHGOW	JU1348_CTRL-H2O_0UM_4	2015-10-16	33	7	22.1121	1.23523	19	17	24
CTRL-DMSO	.	AF16	DRISCOLL	AF16_DMSO_1	2015-10-19	26	9	27.1153	1.16874	28	23	30
CTRL-DMSO	.	AF16	DRISCOLL	AF16_DMSO_2	2015-10-19	27	8	27.2757	0.898639	28	25	30
CTRL-DMSO	.	AF16	DRISCOLL	AF16_DMSO_4	2015-10-19	19	16	29.277	1.30915	28	25	32
CTRL-DMSO	.	AF16	DRISCOLL	AF16_DMSO_3	2015-10-19	32	3	27.4313	1.19584	28	23	30
CTRL-DMSO	.	HK104	DRISCOLL	HK104_DMSO_1	2015-10-19	30	5	36.7277	0.959293	37	35	39
CTRL-DMSO	.	HK104	DRISCOLL	HK104_DMSO_2	2015-10-19	28	7	37.0128	0.86272	39	35	39
CTRL-DMSO	.	HK104	DRISCOLL	HK104_DMSO_3	2015-10-19	31	4	29.5193	1.06958	28	25	30
CTRL-DMSO	.	JU1348	DRISCOLL	JU1348_DMSO_1	2015-10-19	17	18	30.4802	2.16854	28	23	39
CTRL-DMSO	.	JU1348	DRISCOLL	JU1348_DMSO_2	2015-10-19	22	13	31.0883	1.20335	28	28	32
CTRL-DMSO	.	JU1348	DRISCOLL	JU1348_DMSO_4	2015-10-19	8	27	30.75	2.44036	32.5	21	37
CTRL-DMSO	.	JU1348	DRISCOLL	JU1348_DMSO_3	2015-10-19	29	6	25.7968	1.11056	25	23	30
NP1	5	AF16	DRISCOLL	AF16_NP1_5UM_1	2015-10-19	19	16	27.9432	1.26311	28	23	30
NP1	5	AF16	DRISCOLL	AF16_NP1_5UM_2	2015-10-19	22	13	31.4809	1.27939	30	28	35
NP1	5	AF16	DRISCOLL	AF16_NP1_5UM_4	2015-10-19	19	16	29.5228	1.6972	32	21	37
NP1	5	AF16	DRISCOLL	AF16_NP1_5UM_3	2015-10-19	31	4	27.1473	1.12698	25	23	30
NP1	5	HK104	DRISCOLL	HK104_NP1_5UM_1	2015-10-19	23	12	34.245	1.31977	37	32	39
NP1	5	HK104	DRISCOLL	HK104_NP1_5UM_2	2015-10-19	31	4	37.694	0.726515	39	37	39
NP1	5	HK104	DRISCOLL	HK104_NP1_5UM_3	2015-10-19	34	1	34.0266	0.991151	37	32	37
NP1	5	JU1348	DRISCOLL	JU1348_NP1_5UM_1	2015-10-19	20	15	28.0229	1.33336	28	23	30
NP1	5	JU1348	DRISCOLL	JU1348_NP1_5UM_2	2015-10-19	22	13	29.3861	1.04581	28	28	30
NP1	5	JU1348	DRISCOLL	JU1348_NP1_5UM_4	2015-10-19	17	18	27.8555	1.40026	28	21	32
NP1	5	JU1348	DRISCOLL	JU1348_NP1_5UM_3	2015-10-19	35	0	22.0857	0.898525	21	21	23
NP1	25	AF16	DRISCOLL	AF16_NP1_25UM_1	2015-10-19	19	16	33.0099	0.892783	35	30	35
NP1	25	AF16	DRISCOLL	AF16_NP1_25UM_2	2015-10-19	24	11	32.2726	1.07546	35	28	35
NP1	25	AF16	DRISCOLL	AF16_NP1_25UM_4	2015-10-19	13	22	26.9111	1.40423	28	25	30
NP1	25	AF16	DRISCOLL	AF16_NP1_25UM_3	2015-10-19	15	20	29.5294	0.734249	28	28	30
NP1	25	HK104	DRISCOLL	HK104_NP1_25UM_1	2015-10-19	29	6	34.2044	1.32195	35	32	37
NP1	25	HK104	DRISCOLL	HK104_NP1_25UM_2	2015-10-19	33	2	33.7255	1.31926	37	30	39
NP1	25	HK104	DRISCOLL	HK104_NP1_25UM_3	2015-10-19	29	6	30.8577	1.1322	32	28	35
NP1	25	JU1348	DRISCOLL	JU1348_NP1_25UM_1	2015-10-19	19	13	25.4421	1.05925	23	23	25
NP1	25	JU1348	DRISCOLL	JU1348_NP1_25UM_2	2015-10-19	22	13	29.1385	1.01967	28	28	30
NP1	25	JU1348	DRISCOLL	JU1348_NP1_25UM_4	2015-10-19	13	22	24.3462	1.29892	25	21	28
NP1	25	JU1348	DRISCOLL	JU1348_NP1_25UM_3	2015-10-19	34	1	25.1593	0.96752	25	23	28
NP1	100	AF16	DRISCOLL	AF16_NP1_100UM_1	2015-10-19	14	21	30.5	0.709047	30	28	32
NP1	100	AF16	DRISCOLL	AF16_NP1_100UM_2	2015-10-19	23	12	33.7652	0.997436	35	30	35
NP1	100	AF16	DRISCOLL	AF16_NP1_100UM_4	2015-10-19	17	18	29.9818	1.4607	30	28	35
NP1	100	AF16	DRISCOLL	AF16_NP1_100UM_3	2015-10-19	26	9	27.0713	1.11619	28	25	30
NP1	100	HK104	DRISCOLL	HK104_NP1_100UM_1	2015-10-19	29	6	28.0564	1.05061	30	28	30
NP1	100	HK104	DRISCOLL	HK104_NP1_100UM_2	2015-10-19	30	5	28.5616	1.05025	30	28	30
NP1	100	HK104	DRISCOLL	HK104_NP1_100UM_3	2015-10-19	32	3	26.5784	0.966402	26.5	23	30
NP1	100	JU1348	DRISCOLL	JU1348_NP1_100UM_1	2015-10-19	25	10	28.8074	1.23597	28	23	32
NP1	100	JU1348	DRISCOLL	JU1348_NP1_100UM_2	2015-10-19	28	7	29.7284	0.838015	30	28	32
NP1	100	JU1348	DRISCOLL	JU1348_NP1_100UM_4	2015-10-19	24	11	23.4367	1.13084	25	21	25
NP1	100	JU1348	DRISCOLL	JU1348_NP1_100UM_3	2015-10-19	29	6	26.3663	0.995909	28	21	30
CTRL-DMSO	.	AF16	DRISCOLL	AF16_DMSO_2	2015-11-02	32	3	30.0312	0.860753	29	25	32
CTRL-DMSO	.	AF16	DRISCOLL	AF16_DMSO_4	2015-11-02	26	9	26.9097	1.18064	25	23	30
CTRL-DMSO	.	AF16	DRISCOLL	AF16_DMSO_3	2015-11-02	33	2	26.4571	0.70188	28	23	28
CTRL-DMSO	.	HK104	DRISCOLL	HK104_DMSO_1	2015-11-02	24	11	31.9317	0.968085	32	32	35
CTRL-DMSO	.	HK104	DRISCOLL	HK104_DMSO_2	2015-11-02	33	2	36.9657	0.790459	39	35	39
CTRL-DMSO	.	HK104	DRISCOLL	HK104_DMSO_3	2015-11-02	33	2	27.6428	1.03299	28	23	30
CTRL-DMSO	.	JU1348	DRISCOLL	JU1348_DMSO_1	2015-11-02	17	18	27.1606	1.16058	25	25	30
CTRL-DMSO	.	JU1348	DRISCOLL	JU1348_DMSO_2	2015-11-02	26	9	28.6129	0.636683	28	25	30
CTRL-DMSO	.	JU1348	DRISCOLL	JU1348_DMSO_4	2015-11-02	21	11	22.8155	1.25235	21	18	28
CTRL-DMSO	.	JU1348	DRISCOLL	JU1348_DMSO_3	2015-11-02	34	1	25.3714	0.902382	25	23	28
NP1	250	AF16	DRISCOLL	AF16_NP1_250UM_2	2015-11-02	25	10	28.9425	1.06313	28	25	35
NP1	250	AF16	DRISCOLL	AF16_NP1_250UM_4	2015-11-02	28	7	26.6772	1.07935	28	25	30
NP1	250	AF16	DRISCOLL	AF16_NP1_250UM_3	2015-11-02	34	1	28.8	0.79629	28	28	30
NP1	250	HK104	DRISCOLL	HK104_NP1_250UM_1	2015-11-02	23	12	26.134	1.03266	28
NP1	250	HK104	DRISCOLL	HK104_NP1_250UM_2	2015-11-02	30	5	27.5128	0.546348	28	25	30
NP1	250	HK104	DRISCOLL	HK104_NP1_250UM_3	2015-11-02	34	1	24.7943	0.631098	25	23	28
NP1	250	JU1348	DRISCOLL	JU1348_NP1_250UM_1	2015-11-02	22	13	27.6389	1.10381	28	28	30
NP1	250	JU1348	DRISCOLL	JU1348_NP1_250UM_2	2015-11-02	31	4	28.6686	0.684478	30	25	30
NP1	250	JU1348	DRISCOLL	JU1348_NP1_250UM_4	2015-11-02	19	14	26.2929	1.27039	28	23	30
NP1	250	JU1348	DRISCOLL	JU1348_NP1_250UM_3	2015-11-02	34	1	27.0095	0.678002	28	25	28
CTRL-DMSO	.	AF16	PHILLIPS	AF16_CTRL-DMSO_2	2015-11-13	10	25	26.6802	1.26804	26	21	31
CTRL-DMSO	.	AF16	PHILLIPS	AF16_CTRL-DMSO_3	2015-11-13	22	14	26.38	1.34099	28	24	31
CTRL-DMSO	.	AF16	PHILLIPS	AF16_CTRL-DMSO_1	2015-11-13	22	12	25.9632	1.69124	28	24	33
CTRL-DMSO	.	HK104	PHILLIPS	HK104_CTRL-DMSO_2	2015-11-13	25	10	32.2169	1.39522	31	28	35
CTRL-DMSO	.	HK104	PHILLIPS	HK104_CTRL-DMSO_3	2015-11-13	20	15	34.7221	1.57805	35	31	40
CTRL-DMSO	.	HK104	PHILLIPS	HK104_CTRL-DMSO_1	2015-11-13	29	6	27.7802	1.73252	28	24	33
CTRL-DMSO	.	JU1348	PHILLIPS	JU1348_CTRL-DMSO_2	2015-11-13	17	18	24.7504	0.98998	24	24	28
CTRL-DMSO	.	JU1348	PHILLIPS	JU1348_CTRL-DMSO_3	2015-11-13	12	23	28.4627	1.77864	28	24	35
CTRL-DMSO	.	JU1348	PHILLIPS	JU1348_CTRL-DMSO_1	2015-11-13	13	21	28.0817	1.48722	28	26	33
CTRL-H2O	.	AF16	PHILLIPS	AF16_CTRL-H2O_2	2015-11-13	16	19	23.64	1.09172	24	24	26
CTRL-H2O	.	AF16	PHILLIPS	AF16_CTRL-H2O_3	2015-11-13	1	34	7
CTRL-H2O	.	AF16	PHILLIPS	AF16_CTRL-H2O_1	2015-11-13	4	33	12.6372	0.265249
CTRL-H2O	.	HK104	PHILLIPS	HK104_CTRL-H2O_2	2015-11-13	18	17	36.9495	1.96264	38	31	45
CTRL-H2O	.	HK104	PHILLIPS	HK104_CTRL-H2O_1	2015-11-13	22	13	30.2505	2.23504	35	21	38
CTRL-H2O	.	JU1348	PHILLIPS	JU1348_CTRL-H2O_2	2015-11-13	26	9	22.2169	0.983192	21	19	24
CTRL-H2O	.	JU1348	PHILLIPS	JU1348_CTRL-H2O_3	2015-11-13	10	25	25.996	1.25724	26	24	28
CTRL-H2O	.	JU1348	PHILLIPS	JU1348_CTRL-H2O_1	2015-11-13	13	22	22.2477	1.25931	21	17	28
THIO-T	5.3	AF16	PHILLIPS	AF16_THIOT_5.3UM_2	2015-11-13	9	26	28.0966	1.47611	28	24	33
THIO-T	5.3	AF16	PHILLIPS	AF16_THIOT_5.3UM_3	2015-11-13	0	35
THIO-T	5.3	AF16	PHILLIPS	AF16_THIOT_5.3UM_1	2015-11-13	0	35
THIO-T	5.3	HK104	PHILLIPS	HK104_THIOT_5.3UM_2	2015-11-13	14	21	31.9765	1.92653	31	26	38
THIO-T	5.3	HK104	PHILLIPS	HK104_THIOT_5.3UM_1	2015-11-13	27	7	35.035	1.41626	35	33	40
THIO-T	5.3	JU1348	PHILLIPS	JU1348_THIOT_5.3UM_2	2015-11-13	3	32	18.8333	0.138193
THIO-T	5.3	JU1348	PHILLIPS	JU1348_THIOT_5.3UM_3	2015-11-13	3	32	18.8214	0.214763
THIO-T	5.3	JU1348	PHILLIPS	JU1348_THIOT_5.3UM_1	2015-11-13	3	32	20.8095	0.156906
THIO-T	26.5	AF16	PHILLIPS	AF16_THIOT_26.5UM_2	2015-11-13	8	27	22.282	1.81171	24	17	28
THIO-T	26.5	AF16	PHILLIPS	AF16_THIOT_26.5UM_3	2015-11-13	0	35
THIO-T	26.5	AF16	PHILLIPS	AF16_THIOT_26.5UM_1	2015-11-13	3	33	11.7059	0.247108
THIO-T	26.5	HK104	PHILLIPS	HK104_THIOT_26.5UM_2	2015-11-13	4	31	38.8857	4.91379	35	35	47
THIO-T	26.5	HK104	PHILLIPS	HK104_THIOT_26.5UM_1	2015-11-13	8	27	22.6836	1.36851		26
THIO-T	26.5	JU1348	PHILLIPS	JU1348_THIOT_26.5UM_2	2015-11-13	2	33	23.8	0.273252		24
THIO-T	26.5	JU1348	PHILLIPS	JU1348_THIOT_26.5UM_3	2015-11-13	6	29	30.6369	1.55209	31	28	35
THIO-T	26.5	JU1348	PHILLIPS	JU1348_THIOT_26.5UM_1	2015-11-13	12	23	30.5682	1.80927	35	31	38
THIO-T	106	AF16	PHILLIPS	AF16_THIOT_106UM_2	2015-11-13	32	3	5.2	0.114654	5
THIO-T	106	AF16	PHILLIPS	AF16_THIOT_106UM_3	2015-11-13	19	18	4.86486	0.0577428	5
THIO-T	106	AF16	PHILLIPS	AF16_THIOT_106UM_1	2015-11-13	18	17	6.37931	0.1768	7	5	7
THIO-T	106	HK104	PHILLIPS	HK104_THIOT_106UM_2	2015-11-13	22	13	4.72381	0.204429	5	4	5
THIO-T	106	HK104	PHILLIPS	HK104_THIOT_106UM_1	2015-11-13	18	18	6.5054	0.319256	7	5	7
THIO-T	106	JU1348	PHILLIPS	JU1348_THIOT_106UM_2	2015-11-13	28	7	4.28571	0.0777616	4
THIO-T	106	JU1348	PHILLIPS	JU1348_THIOT_106UM_3	2015-11-13	21	14	5.90062	0.214911	5	5	7
THIO-T	106	JU1348	PHILLIPS	JU1348_THIOT_106UM_1	2015-11-13	8	23	4.83871	0.0706196	5	5
THIO-T	530	AF16	PHILLIPS	AF16_THIOT_530UM_2	2015-11-13	12	24	5.29167	0.289812	5
THIO-T	530	AF16	PHILLIPS	AF16_THIOT_530UM_3	2015-11-13	15	20	5.55325	0.28084	5	5
THIO-T	530	AF16	PHILLIPS	AF16_THIOT_530UM_1	2015-11-13	9	26	6.4	0.215141	7
THIO-T	530	HK104	PHILLIPS	HK104_THIOT_530UM_2	2015-11-13	23	12	4.97143	0.26637	4	4	5
THIO-T	530	HK104	PHILLIPS	HK104_THIOT_530UM_1	2015-11-13	3	8	6.45455	0.427282	7	4	7
THIO-T	530	JU1348	PHILLIPS	JU1348_THIOT_530UM_2	2015-11-13	21	14	4.42857	0.0857143	4	4
THIO-T	530	JU1348	PHILLIPS	JU1348_THIOT_530UM_3	2015-11-13	28	7	4.57143	0.191321	4
THIO-T	530	JU1348	PHILLIPS	JU1348_THIOT_530UM_1	2015-11-13	12	20	4	0		4
ALPHA KETOGLUTARATE	100	AF16	DRISCOLL	AF16_A-KETO_100UM_1	2016-02-08	19	16	25.7053	1.15361	25	21	30
ALPHA KETOGLUTARATE	100	AF16	DRISCOLL	AF16_A-KETO_100UM_2	2016-02-08	35	0	26.3429	0.99827	25	23	28
ALPHA KETOGLUTARATE	100	HK104	DRISCOLL	HK104_A-KETO_100UM_1	2016-02-08	33	2	30.4776	1.42811	32	28	35
ALPHA KETOGLUTARATE	100	HK104	DRISCOLL	HK104_A-KETO_100UM_2	2016-02-08	35	0	31.6	0.850309	32	28	35
ALPHA KETOGLUTARATE	100	JU1348	DRISCOLL	JU1348_A-KETO_100UM_1	2016-02-08	12	23	25.1765	2.33733	23	21	28
ALPHA KETOGLUTARATE	100	JU1348	DRISCOLL	JU1348_A-KETO_100UM_2	2016-02-08	35	0	22.6857	1.21805	21	18	23
ALPHA KETOGLUTARATE	500	AF16	DRISCOLL	AF16_A-KETO_500UM_1	2016-02-08	25	10	24.5436	1.01723	23	21	28
ALPHA KETOGLUTARATE	500	AF16	DRISCOLL	AF16_A-KETO_500UM_2	2016-02-08	35	0	26.3143	1.10748	25	23	28
ALPHA KETOGLUTARATE	500	HK104	DRISCOLL	HK104_A-KETO_500UM_1	2016-02-08	20	15	33.6609	1.34223	37	30	37
ALPHA KETOGLUTARATE	500	HK104	DRISCOLL	HK104_A-KETO_500UM_2	2016-02-08	35	0	30.4286	1.00276	32	28	35
ALPHA KETOGLUTARATE	500	JU1348	DRISCOLL	JU1348_A-KETO_500UM_1	2016-02-08	17	18	25.07	1.30833	25	21	28
ALPHA KETOGLUTARATE	500	JU1348	DRISCOLL	JU1348_A-KETO_500UM_2	2016-02-08	35	0	23.3429	1.24073	23	18	25
ALPHA KETOGLUTARATE	1000	AF16	DRISCOLL	AF16_A-KETO_1000UM_1	2016-02-08	23	12	26.0711	1.25963	25	23	28
ALPHA KETOGLUTARATE	1000	AF16	DRISCOLL	AF16_A-KETO_1000UM_2	2016-02-08	31	4	26.9524	1.12548	28	23	28
ALPHA KETOGLUTARATE	1000	HK104	DRISCOLL	HK104_A-KETO_1000UM_1	2016-02-08	30	5	32.9615	1.01937	35	30	35
ALPHA KETOGLUTARATE	1000	HK104	DRISCOLL	HK104_A-KETO_1000UM_2	2016-02-08	35	0	30.7714	1.06043	28	28	35
ALPHA KETOGLUTARATE	1000	JU1348	DRISCOLL	JU1348_A-KETO_1000UM_1	2016-02-08	16	19	27.2975	1.95017	25	21	32
ALPHA KETOGLUTARATE	1000	JU1348	DRISCOLL	JU1348_A-KETO_1000UM_2	2016-02-08	35	0	26.4286	1.41794	28	23	30
ALPHA KETOGLUTARATE	4000	AF16	DRISCOLL	AF16_A-KETO_4000UM_1	2016-02-08	20	15	25.4675	1.38551	23	21	25
ALPHA KETOGLUTARATE	4000	AF16	DRISCOLL	AF16_A-KETO_4000UM_2	2016-02-08	35	0	29.6857	1.17092	28	28	30
ALPHA KETOGLUTARATE	4000	HK104	DRISCOLL	HK104_A-KETO_4000UM_1	2016-02-08	29	6	31.9866	1.06368	32	30	35
ALPHA KETOGLUTARATE	4000	HK104	DRISCOLL	HK104_A-KETO_4000UM_2	2016-02-08	35	0	32.1429	1.22381	35	30	37
ALPHA KETOGLUTARATE	4000	JU1348	DRISCOLL	JU1348_A-KETO_4000UM_1	2016-02-08	18	17	24.2336	1.57912	23	21	23
ALPHA KETOGLUTARATE	4000	JU1348	DRISCOLL	JU1348_A-KETO_4000UM_2	2016-02-08	34	1	23.8314	1.2846	23	18	28
CTRL-DMSO	.	AF16	DRISCOLL	AF16_DMSO_3	2016-02-08	24	11	24.2717	1.25832	23	21	28
CTRL-DMSO	.	AF16	DRISCOLL	AF16_DMSO_1	2016-02-08	28	7	25	1.25904	23	21	30
CTRL-DMSO	.	HK104	DRISCOLL	HK104_DMSO_3	2016-02-08	29	6	34.039	0.776987	35	32	37
CTRL-DMSO	.	HK104	DRISCOLL	HK104_DMSO_1	2016-02-08	30	5	34.4667	0.866667	35	32	37
CTRL-DMSO	.	JU1348	DRISCOLL	JU1348_DMSO_3	2016-02-08	19	16	27.3655	1.48419	25	23	30
CTRL-DMSO	.	JU1348	DRISCOLL	JU1348_DMSO_1	2016-02-08	21	14	23.8272	1.42551	21	21	25
CTRL-H2O	.	AF16	DRISCOLL	AF16_H2O_1	2016-02-08	14	21	28.2296	1.83308	30	21	35
CTRL-H2O	.	AF16	DRISCOLL	AF16_H2O_2	2016-02-08	35	0	29.6857	1.02799	28	28	32
CTRL-H2O	.	HK104	DRISCOLL	HK104_H2O_1	2016-02-08	32	3	32.1048	0.968087	33.5	28	35
CTRL-H2O	.	HK104	DRISCOLL	HK104_H2O_2	2016-02-08	32	3	32.4014	1.01689	30	28	35
CTRL-H2O	.	JU1348	DRISCOLL	JU1348_H2O_1	2016-02-08	15	20	27.0682	1.59993	25	21	28
CTRL-H2O	.	JU1348	DRISCOLL	JU1348_DIH20_1	2016-02-08	31	4	25.7429	1.77154	25	18	35
CTRL-H2O	.	JU1348	DRISCOLL	JU1348_DIH20_2	2016-02-08	34	1	21.5	1.05824	21	18	23
CTRL-H2O	.	JU1348	DRISCOLL	JU1348_H2O_2	2016-02-08	35	0	24.3714	1.40173	23	18	25
NP1	0.5	AF16	DRISCOLL	AF16_NP1_0.5UM_3	2016-02-08	26	9	27.3929	1.19141	25	23	32
NP1	0.5	AF16	DRISCOLL	AF16_NP1_0.5UM_1	2016-02-08	22	13	24.4056	1.25179	23	21	28
NP1	0.5	HK104	DRISCOLL	HK104_NP1_0.5UM_3	2016-02-08	27	8	33.4525	0.858445	35	32	35
NP1	0.5	HK104	DRISCOLL	HK104_NP1_0.5UM_1	2016-02-08	30	5	36.0895	1.07234	37	35	39
NP1	0.5	JU1348	DRISCOLL	JU1348_NP1_0.5UM_3	2016-02-08	18	17	27.5238	1.3128	28	23	32
NP1	0.5	JU1348	DRISCOLL	JU1348_NP1_0.5UM_1	2016-02-08	23	12	29.264	1.61942	28	25	35
NP1	1	AF16	DRISCOLL	AF16_NP1_1UM_3	2016-02-08	23	12	24.7555	0.750154	23	21	28
NP1	1	AF16	DRISCOLL	AF16_NP1_1UM_1	2016-02-08	25	10	26.4113	1.45899	25	21	30
NP1	1	HK104	DRISCOLL	HK104_NP1_1UM_3	2016-02-08	32	3	33.2794	1.19151	35	32	37
NP1	1	HK104	DRISCOLL	HK104_NP1_1UM_1	2016-02-08	33	2	35.0325	1.59099	37	32	42
NP1	1	JU1348	DRISCOLL	JU1348_NP1_1UM_3	2016-02-08	18	17	25.2536	1.57845	23	21	25
NP1	1	JU1348	DRISCOLL	JU1348_NP1_1UM_1	2016-02-08	31	4	24.7336	1.20928	23	21	28
THIO-T	0.5	JU1348	DRISCOLL	JU1348_THIOT_0.5UM_1	2016-02-08	25	10	22.6354	1.72202	21	16	23
THIO-T	0.5	JU1348	DRISCOLL	JU1348_THIOT_0.5UM_2	2016-02-08	35	0	22.5143	1.1312	21	18	23
THIO-T	5	JU1348	DRISCOLL	JU1348_THIOT_5UM_1	2016-02-08	17	18	21.9091	1.73388	21	18	25
THIO-T	5	JU1348	DRISCOLL	JU1348_THIOT_5UM_2	2016-02-08	34	1	20.9221	1.29569	21	16	21
THIO-T	25	JU1348	DRISCOLL	JU1348_THIOT_25UM_1	2016-02-08	25	10	22.9279	1.19598	23	21	23
THIO-T	25	JU1348	DRISCOLL	JU1348_THIOT_25UM_2	2016-02-08	35	0	20.7143	0.828658	23	21	23
THIO-T	100	JU1348	DRISCOLL	JU1348_THIOT_100UM_1	2016-02-08	31	4	13.0651	1.09968	11	9	11
THIO-T	100	JU1348	DRISCOLL	JU1348_THIOT_100UM_2	2016-02-08	35	0	18.8857	1.45103	21	16	23
ALPHA KETOGLUTARATE	100	AF16	PHILLIPS	AF16_A_KETO_100UM_2	2016-02-12	14	21	28.1651	2.34124	28	21	33
ALPHA KETOGLUTARATE	100	AF16	PHILLIPS	AF16_A_KETO_100UM_3	2016-02-12	11	24	27.6659	1.50062	28	24	31
ALPHA KETOGLUTARATE	100	AF16	PHILLIPS	AF16_A_KETO_100UM_1	2016-02-12	0	35
ALPHA KETOGLUTARATE	100	HK104	PHILLIPS	HK104_A_KETO_100UM_2	2016-02-12	31	4	36.2224	1.99884	40	35	42
ALPHA KETOGLUTARATE	100	HK104	PHILLIPS	HK104_A_KETO_100UM_3	2016-02-12	27	8	40.7304	1.46376	40	35	45
ALPHA KETOGLUTARATE	100	HK104	PHILLIPS	HK104_A_KETO_100UM_1	2016-02-12	9	35	30.1136	0.381477
ALPHA KETOGLUTARATE	100	JU1348	PHILLIPS	JU1348_A_KETO_100UM_2	2016-02-12	8	27	19.6674	0.618911		21
ALPHA KETOGLUTARATE	100	JU1348	PHILLIPS	JU1348_A_KETO_100UM_3	2016-02-12	0	35
ALPHA KETOGLUTARATE	100	JU1348	PHILLIPS	JU1348_A_KETO_100UM_1	2016-02-12	17	19	25.4916	1.35916	26	21	28
ALPHA KETOGLUTARATE	500	AF16	PHILLIPS	AF16_A_KETO_500UM_2	2016-02-12	15	20	20.6917	0.966247	24	21
ALPHA KETOGLUTARATE	500	AF16	PHILLIPS	AF16_A_KETO_500UM_3	2016-02-12	10	25	25.2093	2.19693	28	21	35
ALPHA KETOGLUTARATE	500	AF16	PHILLIPS	AF16_A_KETO_500UM_1	2016-02-12	2	33	11.8571	0.199123
ALPHA KETOGLUTARATE	500	HK104	PHILLIPS	HK104_A_KETO_500UM_2	2016-02-12	28	7	31.8884	2.35922	35	33	40
ALPHA KETOGLUTARATE	500	HK104	PHILLIPS	HK104_A_KETO_500UM_3	2016-02-12	28	7	41.3482	1.63831	40	38	45
ALPHA KETOGLUTARATE	500	HK104	PHILLIPS	HK104_A_KETO_500UM_1	2016-02-12	29	6	38.9899	1.70491	42	35	42
ALPHA KETOGLUTARATE	500	JU1348	PHILLIPS	JU1348_A_KETO_500UM_2	2016-02-12	5	31	18.4597	0.368617
ALPHA KETOGLUTARATE	500	JU1348	PHILLIPS	JU1348_A_KETO_500UM_3	2016-02-12	0	35
ALPHA KETOGLUTARATE	500	JU1348	PHILLIPS	JU1348_A_KETO_500UM_1	2016-02-12	26	10	26.9868	1.26263	28	24	31
ALPHA KETOGLUTARATE	1000	AF16	PHILLIPS	AF16_A_KETO_1000UM_2	2016-02-12	13	22	28.4676	1.94041	31	24	33
ALPHA KETOGLUTARATE	1000	AF16	PHILLIPS	AF16_A_KETO_1000UM_3	2016-02-12	16	21	28.3761	1.23392	28	26	31
ALPHA KETOGLUTARATE	1000	AF16	PHILLIPS	AF16_A_KETO_1000UM_1	2016-02-12	0	39
ALPHA KETOGLUTARATE	1000	HK104	PHILLIPS	HK104_A_KETO_1000UM_2	2016-02-12	28	7	34.9778	2.19004	38	35	42
ALPHA KETOGLUTARATE	1000	HK104	PHILLIPS	HK104_A_KETO_1000UM_3	2016-02-12	30	6	41.6217	1.05327	40	40	45
ALPHA KETOGLUTARATE	1000	HK104	PHILLIPS	HK104_A_KETO_1000UM_1	2016-02-12	26	8	43.3214	1.23982	45	42	47
ALPHA KETOGLUTARATE	1000	JU1348	PHILLIPS	JU1348_A_KETO_1000UM_2	2016-02-12	2	34	17	0
ALPHA KETOGLUTARATE	1000	JU1348	PHILLIPS	JU1348_A_KETO_1000UM_3	2016-02-12	0	36
ALPHA KETOGLUTARATE	1000	JU1348	PHILLIPS	JU1348_A_KETO_1000UM_1	2016-02-12	15	20	31.3333	1.93136	31	24	35
ALPHA KETOGLUTARATE	4000	AF16	PHILLIPS	AF16_A_KETO_4000UM_2	2016-02-12	21	15	29.1687	1.90408	28	26	33
ALPHA KETOGLUTARATE	4000	AF16	PHILLIPS	AF16_A_KETO_4000UM_3	2016-02-12	14	25	38.2515	2.14554	38	35	42
ALPHA KETOGLUTARATE	4000	AF16	PHILLIPS	AF16_A_KETO_4000UM_1	2016-02-12	0	35
ALPHA KETOGLUTARATE	4000	HK104	PHILLIPS	HK104_A_KETO_4000UM_2	2016-02-12	30	5	33.5466	2.55655	40	28	42
ALPHA KETOGLUTARATE	4000	HK104	PHILLIPS	HK104_A_KETO_4000UM_3	2016-02-12	33	3	40.7281	1.4445	42	38	45
ALPHA KETOGLUTARATE	4000	HK104	PHILLIPS	HK104_A_KETO_4000UM_1	2016-02-12	18	16	37.5989	1.50636	42	38
ALPHA KETOGLUTARATE	4000	JU1348	PHILLIPS	JU1348_A_KETO_4000UM_2	2016-02-12	11	24	18.2847	0.839993	21	19
ALPHA KETOGLUTARATE	4000	JU1348	PHILLIPS	JU1348_A_KETO_4000UM_3	2016-02-12	0	35
ALPHA KETOGLUTARATE	4000	JU1348	PHILLIPS	JU1348_A_KETO_4000UM_1	2016-02-12	25	10	32.4456	1.40221	35	28	38
CTRL-DMSO	.	AF16	LITHGOW	AF16_CTRL-DMSO_1	2016-02-12	26	14	26.4609	0.996178	26	26	31
CTRL-DMSO	.	AF16	PHILLIPS	AF16_CTRL-DMSO_2	2016-02-12	11	24	18.3565	0.838032		19
CTRL-DMSO	.	AF16	PHILLIPS	AF16_CTRL-DMSO_3	2016-02-12	16	21	25.2926	1.40272	24	24	28
CTRL-DMSO	.	AF16	LITHGOW	AF16_CTRL-DMSO_2	2016-02-12	22	13	24.054	0.998563	24	19	28
CTRL-DMSO	.	AF16	LITHGOW	AF16_CTRL-DMSO_3	2016-02-12	29	13	26.1097	0.985226	26	24	28
CTRL-DMSO	.	AF16	PHILLIPS	AF16_CTRL-DMSO_1	2016-02-12	24	17	28.585	1.65461	28	24	31
CTRL-DMSO	.	HK104	LITHGOW	HK104_CTRL-DMSO_1	2016-02-12	29	11	32.6087	1.58907	38	31	38
CTRL-DMSO	.	HK104	PHILLIPS	HK104_CTRL-DMSO_2	2016-02-12	34	6	27.1021	2.01516	31	21	35
CTRL-DMSO	.	HK104	PHILLIPS	HK104_CTRL-DMSO_3	2016-02-12	1	34	14
CTRL-DMSO	.	HK104	LITHGOW	HK104_CTRL-DMSO_2	2016-02-12	16	15	37.7479	1.06057	40	35	40
CTRL-DMSO	.	HK104	LITHGOW	HK104_CTRL-DMSO_3	2016-02-12	39	8	33.3488	1.45797	35	31	40
CTRL-DMSO	.	HK104	PHILLIPS	HK104_CTRL-DMSO_1	2016-02-12	3	32	23.7812	0.263694
CTRL-DMSO	.	JU1348	LITHGOW	JU1348_CTRL-DMSO_1	2016-02-12	26	14	24.7789	0.978931	26	21	26
CTRL-DMSO	.	JU1348	PHILLIPS	JU1348_CTRL-DMSO_2	2016-02-12	25	13	25.7311	1.19694	26	24	28
CTRL-DMSO	.	JU1348	PHILLIPS	JU1348_CTRL-DMSO_3	2016-02-12	6	29	25.3333	1.72038	26	19	31
CTRL-DMSO	.	JU1348	LITHGOW	JU1348_CTRL-DMSO_2	2016-02-12	18	14	25.7007	1.39456	26	21	31
CTRL-DMSO	.	JU1348	PHILLIPS	JU1348_CTRL-DMSO_1	2016-02-12	14	20	30.009	1.41206	31	28	35
CTRL-H2O	.	AF16	PHILLIPS	AF16_CTRL-H2O_2	2016-02-12	18	18	24.2234	1.48852	24	21	26
CTRL-H2O	.	AF16	PHILLIPS	AF16_CTRL-H2O_3	2016-02-12	17	18	26.5036	1.08015	26	24	28
CTRL-H2O	.	AF16	PHILLIPS	AF16_CTRL-H2O_1	2016-02-12	0	41
CTRL-H2O	.	HK104	PHILLIPS	HK104_CTRL-H2O_2	2016-02-12	27	8	36.4879	1.85744	42	33	42
CTRL-H2O	.	HK104	PHILLIPS	HK104_CTRL-H2O_3	2016-02-12	28	7	43.4286	1.19238	42	40	45
CTRL-H2O	.	HK104	PHILLIPS	HK104_CTRL-H2O_1	2016-02-12	22	11	42.5792	1.2129	42	40	45
CTRL-H2O	.	JU1348	LITHGOW	JU1348_CTRL-H2O_1	2016-02-12	16	21	26.1008	0.958543	26	21	28
CTRL-H2O	.	JU1348	PHILLIPS	JU1348_CTRL-H2O_2	2016-02-12	3	33	18.6324	0.311048
CTRL-H2O	.	JU1348	PHILLIPS	JU1348_CTRL-H2O_3	2016-02-12	0	35
CTRL-H2O	.	JU1348	LITHGOW	JU1348_CTRL-H2O_2	2016-02-12	17	17	26.2608	1.06669	26	24	28
CTRL-H2O	.	JU1348	PHILLIPS	JU1348_CTRL-H2O_1	2016-02-12	13	23	28.6056	1.68994	26	26	35
NP1	0.05	AF16	PHILLIPS	AF16_NP1_0.05UM_2	2016-02-12	9	26	19.1287	0.800577		21
NP1	0.05	AF16	PHILLIPS	AF16_NP1_0.05UM_3	2016-02-12	18	17	28.9042	1.68007	28	24	33
NP1	0.05	AF16	PHILLIPS	AF16_NP1_0.05UM_1	2016-02-12	15	20	30.3677	1.61974	31	28	35
NP1	0.05	HK104	PHILLIPS	HK104_NP1_0.05UM_2	2016-02-12	31	4	33.5743	2.3078	38	31	40
NP1	0.05	HK104	PHILLIPS	HK104_NP1_0.05UM_3	2016-02-12	1	34	10
NP1	0.05	HK104	PHILLIPS	HK104_NP1_0.05UM_1	2016-02-12	1	33	26
NP1	0.05	JU1348	PHILLIPS	JU1348_NP1_0.05UM_2	2016-02-12	16	20	27.1968	2.17739	28	24	35
NP1	0.05	JU1348	PHILLIPS	JU1348_NP1_0.05UM_3	2016-02-12	11	24	29.6097	1.95486	31	24	33
NP1	0.05	JU1348	PHILLIPS	JU1348_NP1_0.05UM_1	2016-02-12	22	13	29.791	1.5515	31	28	35
NP1	0.1	AF16	PHILLIPS	AF16_NP1_0.1UM_2	2016-02-12	7	28	19.5013	0.699138		21
NP1	0.1	AF16	PHILLIPS	AF16_NP1_0.1UM_3	2016-02-12	0	36
NP1	0.1	AF16	PHILLIPS	AF16_NP1_0.1UM_1	2016-02-12	1	35	19
NP1	0.1	HK104	PHILLIPS	HK104_NP1_0.1UM_2	2016-02-12	28	7	34.6596	1.78103	35	33	38
NP1	0.1	HK104	PHILLIPS	HK104_NP1_0.1UM_3	2016-02-12	1	34	14
NP1	0.1	HK104	PHILLIPS	HK104_NP1_0.1UM_1	2016-02-12	2	32	23.6471	0.491739
NP1	0.1	JU1348	PHILLIPS	JU1348_NP1_0.1UM_2	2016-02-12	5	33	18.4959	0.34558
NP1	0.1	JU1348	PHILLIPS	JU1348_NP1_0.1UM_3	2016-02-12	1	34	7
NP1	0.1	JU1348	PHILLIPS	JU1348_NP1_0.1UM_1	2016-02-12	12	18	31.0446	1.58316	31	28	35
NP1	0.5	AF16	LITHGOW	AF16_NP1_.5UM_1	2016-02-12	27	13	26.4817	0.868234	26	24	28
NP1	0.5	AF16	LITHGOW	AF16_NP1_.5UM_2	2016-02-12	16	19	24.8235	1.04252	24	21	28
NP1	0.5	AF16	LITHGOW	AF16_NP1_.5UM_3	2016-02-12	27	13	30.4852	1.19651	31	26	35
NP1	0.5	HK104	LITHGOW	HK104_NP1_.5UM_1	2016-02-12	24	16	35.4453	0.973756	35	33	38
NP1	0.5	HK104	LITHGOW	HK104_NP1_.5UM_2	2016-02-12	18	18	39.781	1.22338	40	38	42
NP1	0.5	HK104	LITHGOW	HK104_NP1_.5UM_3	2016-02-12	39	5	34.7911	1.21207	38	35	40
NP1	0.5	JU1348	LITHGOW	JU1348_NP1_.5UM_1	2016-02-12	21	19	25.7514	1.0797	26	21	28
NP1	0.5	JU1348	LITHGOW	JU1348_NP1_.5UM_2	2016-02-12	17	19	28.3651	0.815286	28	26	31
NP1	1	AF16	LITHGOW	AF16_NP1_1UM_1	2016-02-12	25	15	26.6069	0.879946	26	24	28
NP1	1	AF16	LITHGOW	AF16_NP1_1UM_2	2016-02-12	13	18	27.1885	1.58773	31	21	31
NP1	1	AF16	LITHGOW	AF16_NP1_1UM_3	2016-02-12	25	15	26.0593	1.08135	26	24	28
NP1	1	HK104	LITHGOW	HK104_NP1_1UM_1	2016-02-12	20	20	34.5886	1.292	35	33	38
NP1	1	HK104	LITHGOW	HK104_NP1_1UM_2	2016-02-12	22	10	31.7222	1.35006	33	31	35
NP1	1	HK104	LITHGOW	HK104_NP1_1UM_3	2016-02-12	27	16	34.0338	1.67989	35	33	38
NP1	1	JU1348	LITHGOW	JU1348_NP1_1UM_1	2016-02-12	25	15	25.751	1.19844	26	21	28
NP1	1	JU1348	LITHGOW	JU1348_NP1_1UM_2	2016-02-12	18	17	28.2222	1.1842	28	26	28
NP1	2.5	AF16	PHILLIPS	AF16_NP1_2.5UM_2	2016-02-12	4	31	19.719	0.821954
NP1	2.5	AF16	PHILLIPS	AF16_NP1_2.5UM_3	2016-02-12	6	29	29.1429	1.64769	31	24	33
NP1	2.5	AF16	PHILLIPS	AF16_NP1_2.5UM_1	2016-02-12	22	12	30.4546	1.57355	31	24	35
NP1	2.5	HK104	PHILLIPS	HK104_NP1_2.5UM_2	2016-02-12	30	5	37.8391	1.8197	42	35	42
NP1	2.5	HK104	PHILLIPS	HK104_NP1_2.5UM_3	2016-02-12	0	35
NP1	2.5	HK104	PHILLIPS	HK104_NP1_2.5UM_1	2016-02-12	1	33	26
NP1	2.5	JU1348	PHILLIPS	JU1348_NP1_2.5UM_2	2016-02-12	5	30	17.9571	0.563411
NP1	2.5	JU1348	PHILLIPS	JU1348_NP1_2.5UM_3	2016-02-12	5	31	33.225	1.53899	33	24	38
NP1	2.5	JU1348	PHILLIPS	JU1348_NP1_2.5UM_1	2016-02-12	0	35
NP1	10	AF16	PHILLIPS	AF16_NP1_10UM_2	2016-02-12	7	28	18.6961	0.952692		19
NP1	10	AF16	PHILLIPS	AF16_NP1_10UM_3	2016-02-12	6	32	34.5778	3.2421	35	24	45
NP1	10	AF16	PHILLIPS	AF16_NP1_10UM_1	2016-02-12	19	18	34.6913	1.16223	33	31	38
NP1	10	HK104	PHILLIPS	HK104_NP1_10UM_2	2016-02-12	28	7	34.5834	1.7408	38	33	42
NP1	10	HK104	PHILLIPS	HK104_NP1_10UM_3	2016-02-12	1	34	14
NP1	10	HK104	PHILLIPS	HK104_NP1_10UM_1	2016-02-12	1	38	12
NP1	10	JU1348	PHILLIPS	JU1348_NP1_10UM_2	2016-02-12	14	25	31.2014	2.5245	35	28	40
NP1	10	JU1348	PHILLIPS	JU1348_NP1_10UM_3	2016-02-12	7	29	32.4375	2.27155	31	24	42
NP1	10	JU1348	PHILLIPS	JU1348_NP1_10UM_1	2016-02-12	17	18	31.6507	0.922124	31	28	35
NP1	25	AF16	LITHGOW	AF16_NP1_25UM_1	2016-02-12	21	19	25.6782	0.761613	26	24	26
NP1	25	AF16	LITHGOW	AF16_NP1_25UM_2	2016-02-12	15	15	27.9679	1.13006	28	24	33
NP1	25	AF16	LITHGOW	AF16_NP1_25UM_3	2016-02-12	25	15	25.2502	0.871382	26	24	26
NP1	25	HK104	LITHGOW	HK104_NP1_25UM_1	2016-02-12	27	13	26.9178	0.975955	28	24	31
NP1	25	HK104	LITHGOW	HK104_NP1_25UM_2	2016-02-12	27	13	29.8074	1.33442	31	28	35
NP1	25	HK104	LITHGOW	HK104_NP1_25UM_3	2016-02-12	37	6	30.7578	1.16062	33	28	35
NP1	25	JU1348	LITHGOW	JU1348_NP1_25UM_1	2016-02-12	6	34	29.7037	1.90824	28	24	35
NP1	25	JU1348	LITHGOW	JU1348_NP1_25UM_2	2016-02-12	16	14	26.6297	1.44753	26	21	31
NP1	100	AF16	LITHGOW	AF16_NP1_100UM_1	2016-02-12	24	16	25.9479	0.483609	26	24	26
NP1	100	AF16	LITHGOW	AF16_NP1_100UM_2	2016-02-12	10	19	25.4638	1.26081	28	21	28
NP1	100	AF16	LITHGOW	AF16_NP1_100UM_3	2016-02-12	33	9	23.7847	1.08866	26	21	26
NP1	100	HK104	LITHGOW	HK104_NP1_100UM_1	2016-02-12	30	10	24.9177	0.762826	26	21	26
NP1	100	HK104	LITHGOW	HK104_NP1_100UM_2	2016-02-12	21	14	26.3333	0.979148	28	24	28
NP1	100	HK104	LITHGOW	HK104_NP1_100UM_3	2016-02-12	32	10	25.4727	0.86772	26	26	28
NP1	100	JU1348	LITHGOW	JU1348_NP1_100UM_1	2016-02-12	17	23	28.2318	1.07288	28	26	33
NP1	100	JU1348	LITHGOW	JU1348_NP1_100UM_2	2016-02-12	21	21	32.8604	1.00076	35	31	35
THIO-T	0.5	JU1348	LITHGOW	JU1348_THIOT_.5UM_1	2016-02-12	18	22	24.6458	0.738266	26	24	26
THIO-T	0.5	JU1348	LITHGOW	JU1348_THIOT_.5UM_2	2016-02-12	10	17	26	0.986595	28	21	28
THIO-T	0.5	JU1348	LITHGOW	JU1348_THIOT_.5UM_3	2016-02-12	28	16	24.6545	0.657075	24	24	26
THIO-T	5	JU1348	LITHGOW	JU1348_THIOT_5UM_1	2016-02-12	15	25	24.6	0.826928	24	21	26
THIO-T	5	JU1348	LITHGOW	JU1348_THIOT_5UM_2	2016-02-12	17	18	26.3311	1.38284	24	21	31
THIO-T	5	JU1348	LITHGOW	JU1348_THIOT_5UM_3	2016-02-12	26	15	27.783	0.915349	28	24	31
THIO-T	25	JU1348	LITHGOW	JU1348_THIOT_25UM_1	2016-02-12	18	22	26.6491	1.22124	26	24	31
THIO-T	25	JU1348	LITHGOW	JU1348_THIOT_25UM_2	2016-02-12	16	19	29.4161	1.08094	28	26	31
THIO-T	25	JU1348	LITHGOW	JU1348_THIOT_25UM_3	2016-02-12	29	12	29.7244	1.20522	31	26	35
THIO-T	100	JU1348	LITHGOW	JU1348_THIOT_100UM_1	2016-02-12	27	13	20.6752	2.00082	24	17	26
THIO-T	100	JU1348	LITHGOW	JU1348_THIOT_100UM_2	2016-02-12	13	21	30	1.57708	28	26	35
THIO-T	100	JU1348	LITHGOW	JU1348_THIOT_100UM_3	2016-02-12	30	10	24.8	2.18998	28	17	35
CTRL-DMSO	.	AF16	PHILLIPS	AF16_CTRL-DMSO_3	2016-03-11	18	17	25.0821	1.98496	26	19	33
CTRL-DMSO	.	AF16	PHILLIPS	AF16_CTRL-DMSO_4	2016-03-11	20	15	22.349	1.53779	24	19	28
CTRL-DMSO	.	AF16	PHILLIPS	AF16_CTRL-DMSO_5	2016-03-11	12	23	26.2052	1.11833	28	26	28
CTRL-DMSO	.	AF16	PHILLIPS	AF16_CTRL-DMSO_6	2016-03-11	14	21	27.8125	1.78635	28	21	31
CTRL-DMSO	.	AF16	PHILLIPS	AF16_CTRL-DMSO_1	2016-03-11	12	23	25.9267	1.44061	26	19	31
CTRL-DMSO	.	AF16	PHILLIPS	AF16_CTRL-DMSO_2	2016-03-11	21	14	30.0702	1.2562	28	26	33
CTRL-DMSO	.	HK104	PHILLIPS	HK104_CTRL-DMSO_3	2016-03-11	30	5	31.1739	1.86522	33	26	38
CTRL-DMSO	.	HK104	PHILLIPS	HK104_CTRL-DMSO_4	2016-03-11	30	5	28.8231	1.93291	31	26	33
CTRL-DMSO	.	HK104	PHILLIPS	HK104_CTRL-DMSO_5	2016-03-11	25	10	31.1644	1.47337	31	28	33
CTRL-DMSO	.	HK104	PHILLIPS	HK104_CTRL-DMSO_6	2016-03-11	26	9	35.7299	1.40719	35	31	38
CTRL-DMSO	.	HK104	PHILLIPS	HK104_CTRL-DMSO_1	2016-03-11	24	11	31.7869	1.63332	31	26	38
CTRL-DMSO	.	HK104	PHILLIPS	HK104_CTRL-DMSO_2	2016-03-11	17	18	34.1852	1.9899	35	28	40
CTRL-DMSO	.	JU1348	PHILLIPS	JU1348_CTRL-DMSO_3	2016-03-11	20	17	27.399	1.95191	26	26	33
CTRL-DMSO	.	JU1348	PHILLIPS	JU1348_CTRL-DMSO_4	2016-03-11	22	13	25.7085	1.44451	26	24	28
CTRL-DMSO	.	JU1348	PHILLIPS	JU1348_CTRL-DMSO_5	2016-03-11	18	17	26.2796	1.19957	31	24	31
CTRL-DMSO	.	JU1348	PHILLIPS	JU1348_CTRL-DMSO_6	2016-03-11	14	21	26.4486	1.07684	26	24	28
CTRL-DMSO	.	JU1348	PHILLIPS	JU1348_CTRL-DMSO_1	2016-03-11	0	40
CTRL-DMSO	.	JU1348	PHILLIPS	JU1348_CTRL-DMSO_2	2016-03-11	11	25	27.9422	1.68664	28	24	31
PROPYL GALLATE	20	AF16	PHILLIPS	AF16_PRP_GAL_20UM_2	2016-03-11	18	17	26.1333	1.87751	26	24	31
PROPYL GALLATE	20	AF16	PHILLIPS	AF16_PRP_GAL_20UM_3	2016-03-11	18	17	26.4745	1.87784	24	21	33
PROPYL GALLATE	20	AF16	PHILLIPS	AF16_PRP_GAL_20UM_1	2016-03-11	12	22	29.2043	2.47546	31	19	40
PROPYL GALLATE	20	HK104	PHILLIPS	HK104_PRP_GAL_20UM_2	2016-03-11	28	7	33.6522	1.83947	38	31	38
PROPYL GALLATE	20	HK104	PHILLIPS	HK104_PRP_GAL_20UM_3	2016-03-11	25	11	35.5381	1.55765	38	31	40
PROPYL GALLATE	20	HK104	PHILLIPS	HK104_PRP_GAL_20UM_1	2016-03-11	27	8	36.7584	2.20417	40	31	45
PROPYL GALLATE	20	JU1348	PHILLIPS	JU1348_PRP_GAL_20UM_2	2016-03-11	23	12	24.6676	1.93996	26	17	33
PROPYL GALLATE	20	JU1348	PHILLIPS	JU1348_PRP_GAL_20UM_3	2016-03-11	15	22	31.1647	1.39916	33	28	35
PROPYL GALLATE	20	JU1348	PHILLIPS	JU1348_PRP_GAL_20UM_1	2016-03-11	1	34	19
PROPYL GALLATE	100	AF16	PHILLIPS	AF16_PRP_GAL_100UM_2	2016-03-11	16	19	22.6157	1.58349	24	19	26
PROPYL GALLATE	100	AF16	PHILLIPS	AF16_PRP_GAL_100UM_3	2016-03-11	13	22	23.2773	2.11287	28	14	28
PROPYL GALLATE	100	AF16	PHILLIPS	AF16_PRP_GAL_100UM_1	2016-03-11	16	19	31.5	1.16905	31	26	33
PROPYL GALLATE	100	HK104	PHILLIPS	HK104_PRP_GAL_100UM_2	2016-03-11	33	3	32.3467	2.16699	35	31	40
PROPYL GALLATE	100	HK104	PHILLIPS	HK104_PRP_GAL_100UM_3	2016-03-11	27	8	36.9304	1.52602	38	33	42
PROPYL GALLATE	100	HK104	PHILLIPS	HK104_PRP_GAL_100UM_1	2016-03-11	26	8	33.6226	2.18966	35	26	42
PROPYL GALLATE	100	JU1348	PHILLIPS	JU1348_PRP_GAL_100UM_2	2016-03-11	14	21	24.1052	1.6456	26	24	28
PROPYL GALLATE	100	JU1348	PHILLIPS	JU1348_PRP_GAL_100UM_3	2016-03-11	20	16	27.7885	1.085	31	24	31
PROPYL GALLATE	100	JU1348	PHILLIPS	JU1348_PRP_GAL_100UM_1	2016-03-11	13	22	29.7703	1.46834	33	28	33
PROPYL GALLATE	400	AF16	PHILLIPS	AF16_PRP_GAL_400UM_2	2016-03-11	14	21	25.8407	2.15604	28	19	31
PROPYL GALLATE	400	AF16	PHILLIPS	AF16_PRP_GAL_400UM_3	2016-03-11	0	35
PROPYL GALLATE	400	AF16	PHILLIPS	AF16_PRP_GAL_400UM_1	2016-03-11	18	17	28.1185	1.54522	28	26	33
PROPYL GALLATE	400	HK104	PHILLIPS	HK104_PRP_GAL_400UM_2	2016-03-11	32	3	32.5603	1.76787	31	31	38
PROPYL GALLATE	400	HK104	PHILLIPS	HK104_PRP_GAL_400UM_3	2016-03-11	30	5	39.7971	1.44941	40	35	45
PROPYL GALLATE	400	HK104	PHILLIPS	HK104_PRP_GAL_400UM_1	2016-03-11	29	6	39.5448	1.70849	40	38	45
PROPYL GALLATE	400	JU1348	PHILLIPS	JU1348_PRP_GAL_400UM_2	2016-03-11	23	12	24.3788	1.5331	24	24	26
PROPYL GALLATE	400	JU1348	PHILLIPS	JU1348_PRP_GAL_400UM_3	2016-03-11	13	22	28.502	1.5374	31	24	33
PROPYL GALLATE	400	JU1348	PHILLIPS	JU1348_PRP_GAL_400UM_1	2016-03-11	19	16	33.3425	1.32203	33	33	38
PROPYL GALLATE	4000	AF16	PHILLIPS	AF16_PRP_GAL_4000UM_2	2016-03-11	21	14	13.3843	1.82943	10	10	12
PROPYL GALLATE	4000	AF16	PHILLIPS	AF16_PRP_GAL_4000UM_3	2016-03-11	17	18	14.7753	1.52755	12	10	19
PROPYL GALLATE	4000	AF16	PHILLIPS	AF16_PRP_GAL_4000UM_1	2016-03-11	25	10	16.5477	1.18886	17	12	17
PROPYL GALLATE	4000	HK104	PHILLIPS	HK104_PRP_GAL_4000UM_2	2016-03-11	23	12	16.6172	1.84987	12	10	21
PROPYL GALLATE	4000	HK104	PHILLIPS	HK104_PRP_GAL_4000UM_3	2016-03-11	20	15	16.4502	1.78875	12	10	17
PROPYL GALLATE	4000	HK104	PHILLIPS	HK104_PRP_GAL_4000UM_1	2016-03-11	26	9	21.6267	1.77961	26	12	31
PROPYL GALLATE	4000	JU1348	PHILLIPS	JU1348_PRP_GAL_4000UM_2	2016-03-11	9	26	17.7055	1.58174	19	12	24
PROPYL GALLATE	4000	JU1348	PHILLIPS	JU1348_PRP_GAL_4000UM_3	2016-03-11	0	35
PROPYL GALLATE	4000	JU1348	PHILLIPS	JU1348_PRP_GAL_4000UM_1	2016-03-11	17	16	19.0286	1.62072	17	12	28
RESVERATROL	10	AF16	PHILLIPS	AF16_RSVTL_10UM_2	2016-03-11	12	23	26.6151	1.39089	26	26	31
RESVERATROL	10	AF16	PHILLIPS	AF16_RSVTL_10UM_3	2016-03-11	12	23	28.9721	2.36411	26	24	40
RESVERATROL	10	AF16	PHILLIPS	AF16_RSVTL_10UM_1	2016-03-11	1	34	17
RESVERATROL	10	HK104	PHILLIPS	HK104_RSVTL_10UM_2	2016-03-11	32	3	35.6961	2.3027	40	33	42
RESVERATROL	10	HK104	PHILLIPS	HK104_RSVTL_10UM_3	2016-03-11	30	5	38.957	1.40125	38	35	42
RESVERATROL	10	HK104	PHILLIPS	HK104_RSVTL_10UM_1	2016-03-11	28	7	41.4508	1.37763	42	40	45
RESVERATROL	10	JU1348	PHILLIPS	JU1348_RSTVL_10UM_2	2016-03-11	20	15	27.6412	1.91328	31	24	33
RESVERATROL	10	JU1348	PHILLIPS	JU1348_RSTVL_10UM_3	2016-03-11	5	30	31.4286	3.15922	31	24	40
RESVERATROL	10	JU1348	PHILLIPS	JU1348_RSTVL_10UM_1	2016-03-11	24	15	31.6527	1.56435	33	28	38
RESVERATROL	50	AF16	PHILLIPS	AF16_RSVTL_50UM_2	2016-03-11	16	19	22.8974	1.54901	28	24	28
RESVERATROL	50	AF16	PHILLIPS	AF16_RSVTL_50UM_3	2016-03-11	13	22	29.1361	1.6852	31	24	33
RESVERATROL	50	AF16	PHILLIPS	AF16_RSVTL_50UM_1	2016-03-11	0	36
RESVERATROL	50	HK104	PHILLIPS	HK104_RSVTL_50UM_2	2016-03-11	30	5	36.1266	2.22975	40	33	42
RESVERATROL	50	HK104	PHILLIPS	HK104_RSVTL_50UM_3	2016-03-11	29	6	37.9088	1.63834	40	33	42
RESVERATROL	50	HK104	PHILLIPS	HK104_RSVTL_50UM_1	2016-03-11	3	30	20.7273	0.328921
RESVERATROL	50	JU1348	PHILLIPS	JU1348_RSTVL_50UM_2	2016-03-11	11	24	26.6323	1.69013	31	28	33
RESVERATROL	50	JU1348	PHILLIPS	JU1348_RSTVL_50UM_3	2016-03-11	11	24	30.9352	1.50493	31	24	35
RESVERATROL	50	JU1348	PHILLIPS	JU1348_RSTVL_50UM_1	2016-03-11	13	24	30.755	0.77741	33	28	33
RESVERATROL	200	AF16	PHILLIPS	AF16_RSVTL_200UM_2	2016-03-11	11	24	28.1154	1.80155	28	21	31
RESVERATROL	200	AF16	PHILLIPS	AF16_RSVTL_200UM_3	2016-03-11	6	29	29.875	3.17866	29.5	21	40
RESVERATROL	200	AF16	PHILLIPS	AF16_RSVTL_200UM_1	2016-03-11	19	13	27.8819	2.1334	26	26	33
RESVERATROL	200	HK104	PHILLIPS	HK104_RSVTL_200UM_2	2016-03-11	28	8	30.1352	1.97218	33	31	35
RESVERATROL	200	HK104	PHILLIPS	HK104_RSVTL_200UM_3	2016-03-11	22	13	38.6249	1.2003	40	38	42
RESVERATROL	200	HK104	PHILLIPS	HK104_RSVTL_200UM_1	2016-03-11	30	5	40.0505	1.80735	42	40	47
RESVERATROL	200	JU1348	PHILLIPS	JU1348_RSTVL_200UM_2	2016-03-11	25	11	19.7255	1.51788	24	14	26
RESVERATROL	200	JU1348	PHILLIPS	JU1348_RSTVL_200UM_3	2016-03-11	12	23	28.5516	1.35369	31	24	31
RESVERATROL	200	JU1348	PHILLIPS	JU1348_RSTVL_200UM_1	2016-03-11	20	12	26.5157	1.12463	26	24	31
RESVERATROL	1000	AF16	PHILLIPS	AF16_RSVTL_1000UM_2	2016-03-11	23	12	25.2597	1.94024	26	24	31
RESVERATROL	1000	AF16	PHILLIPS	AF16_RSVTL_1000UM_3	2016-03-11	14	21	27.5629	1.72805	28	21	33
RESVERATROL	1000	AF16	PHILLIPS	AF16_RSVTL_1000UM_1	2016-03-11	17	17	27.8571	1.60338	28	26	33
RESVERATROL	1000	HK104	PHILLIPS	HK104_RSVTL_1000UM_2	2016-03-11	32	3	35.9406	1.46802	38	33	38
RESVERATROL	1000	HK104	PHILLIPS	HK104_RSVTL_1000UM_3	2016-03-11	25	11	35.7637	1.47397	38	33	42
RESVERATROL	1000	HK104	PHILLIPS	HK104_RSVTL_1000UM_1	2016-03-11	29	4	42.4105	0.937045	42	40	45
RESVERATROL	1000	JU1348	PHILLIPS	JU1348_RSTVL_1000UM_2	2016-03-11	31	5	23.4941	1.44439	24	19	26
RESVERATROL	1000	JU1348	PHILLIPS	JU1348_RSTVL_1000UM_3	2016-03-11	14	21	27.2807	1.08165	24	24	31
RESVERATROL	1000	JU1348	PHILLIPS	JU1348_RSTVL_1000UM_1	2016-03-11	25	7	25.6583	1.06338	26	24	28
CTRL-DMSO	.	AF16	LITHGOW	AF16_CTRL-DMSO_1	2016-03-14	20	20	26.8059	1.00756	28	28	30
CTRL-DMSO	.	AF16	LITHGOW	AF16_CTRL-DMSO_2	2016-03-14	22	18	24.7971	1.23006	23	21	25
CTRL-DMSO	.	AF16	LITHGOW	AF16_CTRL-DMSO_3	2016-03-14	30	10	27.236	0.927525	28	25	30
CTRL-DMSO	.	AF16	LITHGOW	AF16_CTRL-DMSO_4	2016-03-14	20	18	25.7934	0.913047	25	23	30
CTRL-DMSO	.	AF16	LITHGOW	AF16_CTRL-DMSO_5	2016-03-14	19	21	24.9178	1.48599	23	21	28
CTRL-DMSO	.	AF16	LITHGOW	AF16_CTRL-DMSO_6	2016-03-14	27	16	24.5727	0.875147	25	21	28
CTRL-DMSO	.	HK104	LITHGOW	HK104_CTRL-DMSO_1	2016-03-14	31	9	36.6132	1.27352	39	37	39
CTRL-DMSO	.	HK104	LITHGOW	HK104_CTRL-DMSO_2	2016-03-14	20	20	32.05	1.19753	32	25	37
CTRL-DMSO	.	HK104	LITHGOW	HK104_CTRL-DMSO_3	2016-03-14	36	4	37.213	1.08039	39	37	39
CTRL-DMSO	.	HK104	LITHGOW	HK104_CTRL-DMSO_4	2016-03-14	33	4	38.8125	1.07531	39	37	42
CTRL-DMSO	.	HK104	LITHGOW	HK104_CTRL-DMSO_5	2016-03-14	26	15	35.4319	1.07969	37	32	39
CTRL-DMSO	.	HK104	LITHGOW	HK104_CTRL-DMSO_6	2016-03-14	35	6	35.3728	1.45372	37	32	39
CTRL-DMSO	.	JU1348	LITHGOW	JU1348_CTRL-DMSO_1	2016-03-14	24	16	24.4502	1.07997	23	21	28
CTRL-DMSO	.	JU1348	LITHGOW	JU1348_CTRL-DMSO_2	2016-03-14	20	20	24.4994	1.5006	23	18	28
CTRL-DMSO	.	JU1348	LITHGOW	JU1348_CTRL-DMSO_3	2016-03-14	30	10	26.7935	1.1413	28	23	30
CTRL-DMSO	.	JU1348	LITHGOW	JU1348_CTRL-DMSO_4	2016-03-14	30	9	23.3332	1.45312	23	21	23
CTRL-DMSO	.	JU1348	LITHGOW	JU1348_CTRL-DMSO_5	2016-03-14	20	21	24.3427	1.50385	23	21	28
CTRL-DMSO	.	JU1348	LITHGOW	JU1348_CTRL-DMSO_6	2016-03-14	19	21	24.1389	0.95922	24	21	25
PROPYL GALLATE	20	AF16	LITHGOW	AF16_PROPYL GALLATE_20UM_1	2016-03-14	18	22	28.2231	0.971237	28	28	32
PROPYL GALLATE	20	AF16	LITHGOW	AF16_PROPYL GALLATE_20UM_2	2016-03-14	5	30	23.6	1.66132	23	21	30
PROPYL GALLATE	20	AF16	LITHGOW	AF16_PROPYL GALLATE_20UM_3	2016-03-14	25	13	25.1605	1.06152	25	23	28
PROPYL GALLATE	20	HK104	LITHGOW	HK104_PROPYL GALLATE_20UM_1	2016-03-14	16	17	33.8571	1.1555	35	32	37
PROPYL GALLATE	20	HK104	LITHGOW	HK104_PROPYL GALLATE_20UM_2	2016-03-14	40	1	23.3612	1.7605	23	16	32
PROPYL GALLATE	20	JU1348	LITHGOW	JU1348_PROPYL GALLATE_20UM_1	2016-03-14	27	12	24.0171	1.29029	23	18	28
PROPYL GALLATE	20	JU1348	LITHGOW	JU1348_PROPYL GALLATE_20UM_2	2016-03-14	28	14	24.8133	0.719566	25	23	28
PROPYL GALLATE	100	AF16	LITHGOW	AF16_PROPYL GALLATE_100UM_1	2016-03-14	24	12	24.4336	1.15809	25	21	25
PROPYL GALLATE	100	AF16	LITHGOW	AF16_PROPYL GALLATE_100UM_2	2016-03-14	13	29	23.1125	1.29323	25	18	28
PROPYL GALLATE	100	HK104	LITHGOW	HK104_PROPYL GALLATE_100UM_1	2016-03-14	23	17	33.1569	1.57662	32	28	39
PROPYL GALLATE	100	HK104	LITHGOW	HK104_PROPYL GALLATE_100UM_2	2016-03-14	27	9	36.0797	1.12147	39	32	39
PROPYL GALLATE	100	HK104	LITHGOW	HK104_PROPYL GALLATE_100UM_3	2016-03-14	29	12	37.9541	1.21349	42	37	42
PROPYL GALLATE	100	JU1348	LITHGOW	JU1348_PROPYL GALLATE_100UM_1	2016-03-14	20	20	27.5808	1.6576	28	21	32
PROPYL GALLATE	100	JU1348	LITHGOW	JU1348_PROPYL GALLATE_100UM_2	2016-03-14	23	12	25.56	0.793617	25	23	28
PROPYL GALLATE	100	JU1348	LITHGOW	JU1348_PROPYL GALLATE_100UM_3	2016-03-14	24	16	21.3538	1.50688	21	18	25
PROPYL GALLATE	400	AF16	LITHGOW	AF16_PROPYL GALLATE_400UM_1	2016-03-14	14	22	21.9789	1.18196	23	21	23
PROPYL GALLATE	400	AF16	LITHGOW	AF16_PROPYL GALLATE_400UM_2	2016-03-14	29	16	22.2689	0.918491	23	21	25
PROPYL GALLATE	400	HK104	LITHGOW	HK104_PROPYL GALLATE_400UM_1	2016-03-14	32	8	36.7815	1.23378	39	37	39
PROPYL GALLATE	400	HK104	LITHGOW	HK104_PROPYL GALLATE_400UM_2	2016-03-14	20	14	32.5	1.54153	33.5	25	37
PROPYL GALLATE	400	HK104	LITHGOW	HK104_PROPYL GALLATE_400UM_3	2016-03-14	34	7	35.2677	0.882001	37	32	37
PROPYL GALLATE	400	JU1348	LITHGOW	JU1348_PROPYL GALLATE_400UM_1	2016-03-14	29	11	23.47	1.12011	21	21	28
PROPYL GALLATE	400	JU1348	LITHGOW	JU1348_PROPYL GALLATE_400UM_2	2016-03-14	18	21	22.8413	1.0421	23	18	25
PROPYL GALLATE	400	JU1348	LITHGOW	JU1348_PROPYL GALLATE_400UM_3	2016-03-14	30	13	22.2033	1.12478	21	18	28
PROPYL GALLATE	4000	AF16	LITHGOW	AF16_PROPYL GALLATE_4000UM_1	2016-03-14	34	6	19.2945	0.682584	21	18	21
PROPYL GALLATE	4000	AF16	LITHGOW	AF16_PROPYL GALLATE_4000UM_2	2016-03-14	16	21	19.3631	0.93083	21	16	21
PROPYL GALLATE	4000	AF16	LITHGOW	AF16_PROPYL GALLATE_4000UM_3	2016-03-14	24	18	18.953	0.735973	21
PROPYL GALLATE	4000	HK104	LITHGOW	HK104_PROPYL GALLATE_4000UM_1	2016-03-14	28	12	22.228	1.30583	23	16	28
PROPYL GALLATE	4000	HK104	LITHGOW	HK104_PROPYL GALLATE_4000UM_2	2016-03-14	25	11	23.9922	1.25676	25	21	30
PROPYL GALLATE	4000	HK104	LITHGOW	HK104_PROPYL GALLATE_4000UM_3	2016-03-14	36	5	29.0354	1.18462	30	28	32
PROPYL GALLATE	4000	JU1348	LITHGOW	JU1348_PROPYL GALLATE_4000UM_1	2016-03-14	29	11	22.8578	0.808355	23	21	28
PROPYL GALLATE	4000	JU1348	LITHGOW	JU1348_PROPYL GALLATE_4000UM_2	2016-03-14	33	7	18.6395	0.569071	18	16	21
PROPYL GALLATE	4000	JU1348	LITHGOW	JU1348_PROPYL GALLATE_4000UM_3	2016-03-14	35	6	18.0708	0.708007	18	16	21
RESVERATROL	10	AF16	LITHGOW	AF16_RSVTL_10UM_1	2016-03-14	0	40
RESVERATROL	10	AF16	LITHGOW	AF16_RSVTL_10UM_2	2016-03-14	28	12	25.507	1.00977	25	23	30
RESVERATROL	10	AF16	LITHGOW	AF16_RSVTL_10UM_3	2016-03-14	22	15	26.7933	1.29819	25	23	30
RESVERATROL	10	HK104	LITHGOW	HK104_RSVTL_10UM_1	2016-03-14	26	14	33.7661	0.913356	35	32	35
RESVERATROL	10	HK104	LITHGOW	HK104_RSVTL_10UM_2	2016-03-14	34	6	37.0526	1.23218	38	35	42
RESVERATROL	10	HK104	LITHGOW	HK104_RSVTL_10UM_3	2016-03-14	38	1	38.0526	0.955591	39	35	42
RESVERATROL	10	JU1348	LITHGOW	JU1348_RSVTL_10UM_1	2016-03-14	28	12	24.1783	0.943823	23	21	28
RESVERATROL	10	JU1348	LITHGOW	JU1348_RSVTL_10UM_2	2016-03-14	36	4	24	1.02302	23	21	23
RESVERATROL	10	JU1348	LITHGOW	JU1348_RSVTL_10UM_3	2016-03-14	12	27	24.3705	1.57801	23	18	32
RESVERATROL	50	AF16	LITHGOW	AF16_RSVTL_50UM_1	2016-03-14	14	26	25.125	0.87199	25	21	28
RESVERATROL	50	AF16	LITHGOW	AF16_RSVTL_50UM_2	2016-03-14	33	7	25.9105	0.941987	25	23	28
RESVERATROL	50	AF16	LITHGOW	AF16_RSVTL_50UM_3	2016-03-14	23	17	28.7531	1.24386	28	23	30
RESVERATROL	50	HK104	LITHGOW	HK104_RSVTL_50UM_1	2016-03-14	27	13	30.2067	1.68583	32	25	37
RESVERATROL	50	HK104	LITHGOW	HK104_RSVTL_50UM_2	2016-03-14	38	2	38.3527	0.93145	39	37	42
RESVERATROL	50	HK104	LITHGOW	HK104_RSVTL_50UM_3	2016-03-14	26	13	35.9854	1.60471	37	32	42
RESVERATROL	50	JU1348	LITHGOW	JU1348_RSVTL_50UM_1	2016-03-14	25	15	23.1037	0.782869	23	21	25
RESVERATROL	50	JU1348	LITHGOW	JU1348_RSVTL_50UM_2	2016-03-14	31	9	26.675	1.20941	25	23	30
RESVERATROL	50	JU1348	LITHGOW	JU1348_RSVTL_50UM_3	2016-03-14	21	19	23.5411	0.934908	23	21	25
RESVERATROL	200	AF16	LITHGOW	AF16_RSVTL_200UM_1	2016-03-14	19	21	25.6136	0.720508	25	23	28
RESVERATROL	200	AF16	LITHGOW	AF16_RSVTL_200UM_2	2016-03-14	33	7	26.6603	1.0919	25	23	30
RESVERATROL	200	AF16	LITHGOW	AF16_RSVTL_200UM_3	2016-03-14	14	25	25.0047	1.12983	25	23	25
RESVERATROL	200	HK104	LITHGOW	HK104_RSVTL_200UM_1	2016-03-14	27	13	31.8093	1.16865	35	28	35
RESVERATROL	200	HK104	LITHGOW	HK104_RSVTL_200UM_2	2016-03-14	39	1	36.4715	1.32266	39	32	42
RESVERATROL	200	HK104	LITHGOW	HK104_RSVTL_200UM_3	2016-03-14	31	7	36.0598	1.42786	35	32	42
RESVERATROL	200	JU1348	LITHGOW	JU1348_RSVTL_200UM_1	2016-03-14	20	20	21.007	1.14677	21	16	23
RESVERATROL	200	JU1348	LITHGOW	JU1348_RSVTL_200UM_2	2016-03-14	35	5	20.3292	0.707491	21	18	21
RESVERATROL	200	JU1348	LITHGOW	JU1348_RSVTL_200UM_3	2016-03-14	34	6	21.3654	0.993008	21	18	21
RESVERATROL	1000	AF16	LITHGOW	AF16_RSVTL_1000UM_1	2016-03-14	20	20	26.6812	0.773759	28	25	28
RESVERATROL	1000	AF16	LITHGOW	AF16_RSVTL_1000UM_2	2016-03-14	30	10	29.4366	1.09441	32	25	35
RESVERATROL	1000	AF16	LITHGOW	AF16_RSVTL_1000UM_3	2016-03-14	22	13	27.2861	1.51451	25	23	30
RESVERATROL	1000	HK104	LITHGOW	HK104_RSVTL_1000UM_1	2016-03-14	25	15	29.8972	1.52107	32	28	37
RESVERATROL	1000	HK104	LITHGOW	HK104_RSVTL_1000UM_2	2016-03-14	38	2	33.2136	1.11865	33.5	32	37
RESVERATROL	1000	HK104	LITHGOW	HK104_RSVTL_1000UM_3	2016-03-14	27	11	36.3163	1.46958	37	32	39
RESVERATROL	1000	JU1348	LITHGOW	JU1348_RSVTL_1000UM_1	2016-03-14	26	14	19.3846	0.790476	19.5	16	23
RESVERATROL	1000	JU1348	LITHGOW	JU1348_RSVTL_1000UM_2	2016-03-14	36	4	22.475	0.779	21	21	23
RESVERATROL	1000	JU1348	LITHGOW	JU1348_RSVTL_1000UM_3	2016-03-14	27	13	19.85	0.854482	18	16	21
CTRL-DMSO	.	AF16	DRISCOLL	AF16_DMSO_1	2016-03-21	28	7	26.1641	1.09733	25	21	28
CTRL-DMSO	.	AF16	DRISCOLL	AF16_DMSO_2	2016-03-21	31	4	28.3536	1.00217	28	25	32
CTRL-DMSO	.	AF16	DRISCOLL	AF16_DMSO_3	2016-03-21	27	8	25.4093	1.51141	28	21	28
CTRL-DMSO	.	AF16	DRISCOLL	AF16_DMSO_2	2016-03-21	29	6	26.6552	1.00157	28	23	28
CTRL-DMSO	.	AF16	DRISCOLL	AF16_DMSO_3	2016-03-21	35	0	28.3143	1.2601	25	23	30
CTRL-DMSO	.	HK104	DRISCOLL	HK104_DMSO_1	2016-03-21	35	0	34.4857	0.999472	35	32	37
CTRL-DMSO	.	HK104	DRISCOLL	HK104_DMSO_2	2016-03-21	32	3	34.6061	1.05192	35	32	37
CTRL-DMSO	.	HK104	DRISCOLL	HK104_DMSO_3	2016-03-21	30	5	36.4239	1.13014	35	32	42
CTRL-DMSO	.	HK104	DRISCOLL	HK104_DMSO_2	2016-03-21	34	1	35.8824	1.16681	35	35	38
CTRL-DMSO	.	HK104	DRISCOLL	HK104_DMSO_3	2016-03-21	34	1	34.8944	1.07076	35	32	39
CTRL-DMSO	.	JU1348	DRISCOLL	JU1348_DMSO_1	2016-03-21	22	13	21.9895	1.30091	21	16	23
CTRL-DMSO	.	JU1348	DRISCOLL	JU1348_DMSO_2	2016-03-21	14	21	25.6414	1.12957	25	21	30
CTRL-DMSO	.	JU1348	DRISCOLL	JU1348_DMSO_3	2016-03-21	30	5	20.4938	1.02768	21	18	21
CTRL-DMSO	.	JU1348	DRISCOLL	JU1348_DMSO_2	2016-03-21	22	13	23.0672	1.2135	21	21	28
CTRL-DMSO	.	JU1348	DRISCOLL	JU1348_DMSO_3	2016-03-21	34	1	23.8	0.824856	21	21	23
PROPYL GALLATE	20	AF16	DRISCOLL	AF16_PRP_GAL_20UM_1	2016-03-21	27	8	25.4221	1.00295	25	23	28
PROPYL GALLATE	20	AF16	DRISCOLL	AF16_PRP_GAL_20UM_2	2016-03-21	33	2	27.9813	1.16891	28	23	32
PROPYL GALLATE	20	AF16	DRISCOLL	AF16_PRP_GAL_20UM_3	2016-03-21	30	5	27.3065	1.45071	28	23	30
PROPYL GALLATE	20	HK104	DRISCOLL	HK104_PRP_GAL_20UM_1	2016-03-21	28	7	33.4641	1.56278	37	30	37
PROPYL GALLATE	20	HK104	DRISCOLL	HK104_PRP_GAL_20UM_2	2016-03-21	34	1	35.0235	0.852979	37	35	37
PROPYL GALLATE	20	HK104	DRISCOLL	HK104_PRP_GAL_20UM_3	2016-03-21	29	6	36.3478	1.67841	35	30	39
PROPYL GALLATE	20	JU1348	DRISCOLL	JU1348_PRP_GAL_20UM_1	2016-03-21	23	12	21.8687	0.889674	21	21	23
PROPYL GALLATE	20	JU1348	DRISCOLL	JU1348_PRP_GAL_20UM_2	2016-03-21	23	12	24.825	0.794048	23	23	25
PROPYL GALLATE	20	JU1348	DRISCOLL	JU1348_PRP_GAL_20UM_3	2016-03-21	34	1	20.1634	0.957013	21	18	21
PROPYL GALLATE	200	AF16	DRISCOLL	AF16_PRP_GAL_200UM_1	2016-03-21	22	13	27.6364	1.1743	28	23	30
PROPYL GALLATE	200	AF16	DRISCOLL	AF16_PRP_GAL_200UM_2	2016-03-21	34	1	28.8824	0.823848	29	25	30
PROPYL GALLATE	200	AF16	DRISCOLL	AF16_PRP_GAL_200UM_3	2016-03-21	27	8	24.9343	1.323	28	21	28
PROPYL GALLATE	200	HK104	DRISCOLL	HK104_PRP_GAL_200UM_1	2016-03-21	32	3	34.4523	1.23645	35	35	37
PROPYL GALLATE	200	HK104	DRISCOLL	HK104_PRP_GAL_200UM_2	2016-03-21	30	5	33.5275	1.10714	35	32	35
PROPYL GALLATE	200	HK104	DRISCOLL	HK104_PRP_GAL_200UM_3	2016-03-21	30	5	33.5739	1.64133	35	28	35
PROPYL GALLATE	200	JU1348	DRISCOLL	JU1348_PRP_GAL_200UM_1	2016-03-21	27	8	24.0088	1.29661	21	21	28
PROPYL GALLATE	200	JU1348	DRISCOLL	JU1348_PRP_GAL_200UM_2	2016-03-21	20	15	22.9574	0.901191	21	21	25
PROPYL GALLATE	200	JU1348	DRISCOLL	JU1348_PRP_GAL_200UM_3	2016-03-21	33	2	21.4545	1.11811	21	18	21
PROPYL GALLATE	400	AF16	DRISCOLL	AF16_PRP_GAL_400UM_1	2016-03-21	25	10	26.5588	1.33094	28	21	30
PROPYL GALLATE	400	AF16	DRISCOLL	AF16_PRP_GAL_400UM_2	2016-03-21	30	5	26.9505	1.0665	28	23	30
PROPYL GALLATE	400	AF16	DRISCOLL	AF16_PRP_GAL_400UM_3	2016-03-21	33	2	24.9097	1.39408	28	21	28
PROPYL GALLATE	400	HK104	DRISCOLL	HK104_PRP_GAL_400UM_1	2016-03-21	33	3	34.4827	1.19972	35	32	37
PROPYL GALLATE	400	HK104	DRISCOLL	HK104_PRP_GAL_400UM_2	2016-03-21	32	3	33.1326	1.31362	32	32	37
PROPYL GALLATE	400	HK104	DRISCOLL	HK104_PRP_GAL_400UM_3	2016-03-21	31	4	31.9275	1.67506	32	30	35
PROPYL GALLATE	400	JU1348	DRISCOLL	JU1348_PRP_GAL_400UM_1	2016-03-21	24	11	22.5921	0.729754	23	21	23
PROPYL GALLATE	400	JU1348	DRISCOLL	JU1348_PRP_GAL_400UM_2	2016-03-21	31	4	22.6939	0.709328	23	21	25
PROPYL GALLATE	400	JU1348	DRISCOLL	JU1348_PRP_GAL_400UM_3	2016-03-21	32	3	22.3046	1.51591	18	16	28
PROPYL GALLATE	4000	AF16	DRISCOLL	AF16_PRP_GAL_4000UM_1	2016-03-21	16	19	21.4751	1.11115	21	21	23
PROPYL GALLATE	4000	AF16	DRISCOLL	AF16_PRP_GAL_4000UM_2	2016-03-21	22	13	21.1184	0.771833	21	21	23
PROPYL GALLATE	4000	AF16	DRISCOLL	AF16_PRP_GAL_4000UM_3	2016-03-21	32	3	17.0771	0.968391	14	14	18
PROPYL GALLATE	4000	HK104	DRISCOLL	HK104_PRP_GAL_4000UM_1	2016-03-21	24	11	24.4955	1.13928	28	21	28
PROPYL GALLATE	4000	HK104	DRISCOLL	HK104_PRP_GAL_4000UM_2	2016-03-21	28	7	22.637	0.953685	23	21	25
PROPYL GALLATE	4000	HK104	DRISCOLL	HK104_PRP_GAL_4000UM_3	2016-03-21	32	3	20.25	1.23007	21	14	28
PROPYL GALLATE	4000	JU1348	DRISCOLL	JU1348_PRP_GAL_4000UM_1	2016-03-21	32	3	19.2467	0.554467	21	18	21
PROPYL GALLATE	4000	JU1348	DRISCOLL	JU1348_PRP_GAL_4000UM_2	2016-03-21	32	3	20.9515	0.689386	21	18	23
PROPYL GALLATE	4000	JU1348	DRISCOLL	JU1348_PRP_GAL_4000UM_3	2016-03-21	26	9	19.2823	1.01312	18	16	21
RESVERATROL	10	AF16	DRISCOLL	AF16_RSVTL_10UM_1	2016-03-21	24	11	26.1149	1.15701	25	23	28
RESVERATROL	10	AF16	DRISCOLL	AF16_RSVTL_10UM_2	2016-03-21	31	4	29.4194	1.14608	28	25	32
RESVERATROL	10	AF16	DRISCOLL	AF16_RSVTL_10UM_3	2016-03-21	35	0	28.3714	1.1625	28	25	32
RESVERATROL	10	HK104	DRISCOLL	HK104_RSVTL_10UM_1	2016-03-21	28	7	33.7007	1.03685	35	30	35
RESVERATROL	10	HK104	DRISCOLL	HK104_RSVTL_10UM_2	2016-03-21	33	2	33.3083	1.30158	32	30	38
RESVERATROL	10	HK104	DRISCOLL	HK104_RSVTL_10UM_3	2016-03-21	35	0	30.8571	0.863005	32	28	35
RESVERATROL	10	JU1348	DRISCOLL	JU1348_RSVTL_10UM_1	2016-03-21	18	17	24.6008	1.36359	25	21	28
RESVERATROL	10	JU1348	DRISCOLL	JU1348_RSVTL_10UM_2	2016-03-21	26	9	23.2095	1.08393	21	21	23
RESVERATROL	10	JU1348	DRISCOLL	JU1348_RSVTL_10UM_3	2016-03-21	35	0	22.2	0.56924	21
RESVERATROL	50	AF16	DRISCOLL	AF16_RSVTL_50UM_1	2016-03-21	18	17	30.2202	1.14411	32	25	35
RESVERATROL	50	AF16	DRISCOLL	AF16_RSVTL_50UM_2	2016-03-21	27	8	26.5759	1.29217	28	21	30
RESVERATROL	50	AF16	DRISCOLL	AF16_RSVTL_50UM_3	2016-03-21	35	0	26.7143	0.884575	25	23	30
RESVERATROL	50	HK104	DRISCOLL	HK104_RSVTL_50UM_1	2016-03-21	30	5	34.5291	1.13417	35	32	35
RESVERATROL	50	HK104	DRISCOLL	HK104_RSVTL_50UM_2	2016-03-21	32	3	33.3758	1.13941	35	28	38
RESVERATROL	50	HK104	DRISCOLL	HK104_RSVTL_50UM_3	2016-03-21	35	0	29.8286	1.23226	32	28	32
RESVERATROL	50	JU1348	DRISCOLL	JU1348_RSVTL_50UM_1	2016-03-21	18	17	22.9788	1.49393	21	21	23
RESVERATROL	50	JU1348	DRISCOLL	JU1348_RSVTL_50UM_2	2016-03-21	29	6	22.7526	0.865521	21	21	28
RESVERATROL	50	JU1348	DRISCOLL	JU1348_RSVTL_50UM_3	2016-03-21	35	0	23.6571	0.57386	23	21	23
RESVERATROL	200	AF16	DRISCOLL	AF16_RSVTL_200UM_1	2016-03-21	25	10	25.2593	1.06371	25	21	28
RESVERATROL	200	AF16	DRISCOLL	AF16_RSVTL_200UM_2	2016-03-21	25	10	27	1.43008	28	21	30
RESVERATROL	200	AF16	DRISCOLL	AF16_RSVTL_200UM_3	2016-03-21	15	20	26.7333	1.67749	25	21	30
RESVERATROL	200	HK104	DRISCOLL	HK104_RSVTL_200UM_1	2016-03-21	25	10	34.1143	1.45727	35	30	37
RESVERATROL	200	HK104	DRISCOLL	HK104_RSVTL_200UM_2	2016-03-21	17	18	38.3402	1.76526	38	35	39
RESVERATROL	200	HK104	DRISCOLL	HK104_RSVTL_200UM_3	2016-03-21	35	0	33.8286	1.08889	35	32	37
RESVERATROL	200	JU1348	DRISCOLL	JU1348_RSVTL_200UM_1	2016-03-21	27	8	22.7639	1.08926	23	21	28
RESVERATROL	200	JU1348	DRISCOLL	JU1348_RSVTL_200UM_2	2016-03-21	25	10	22.2487	1.22546	21	21	25
RESVERATROL	200	JU1348	DRISCOLL	JU1348_RSVTL_200UM_3	2016-03-21	35	0	23.9429	0.899059	21	21	23
RESVERATROL	1000	AF16	DRISCOLL	AF16_RSVTL_1000UM_2	2016-03-21	18	17	29.2717	1.00663	30	28	30
RESVERATROL	1000	AF16	DRISCOLL	AF16_RSVTL_1000UM_3	2016-03-21	22	13	27.2273	0.960095	28	23	30
RESVERATROL	1000	HK104	DRISCOLL	HK104_RSVTL_1000UM_1	2016-03-21	35	0	33.4286	1.17272	35	30	37
RESVERATROL	1000	HK104	DRISCOLL	HK104_RSVTL_1000UM_2	2016-03-21	32	3	33.9113	1.35325	35	30	38
RESVERATROL	1000	HK104	DRISCOLL	HK104_RSVTL_1000UM_3	2016-03-21	35	0	31.4857	1.00701	30	28	35
RESVERATROL	1000	JU1348	DRISCOLL	JU1348_RSVTL_1000UM_1	2016-03-21	30	5	24.4758	1.37775	23	18	28
RESVERATROL	1000	JU1348	DRISCOLL	JU1348_RSVTL_1000UM_2	2016-03-21	33	2	24.7731	0.952047	25	21	28
RESVERATROL	1000	JU1348	DRISCOLL	JU1348_RSVTL_1000UM_3	2016-03-21	34	1	25.2	0.925243	23	21	25
