# Supplementary material for: Impact of genetic background and experimental reproducibility on identifying chemical compounds with robust longevity effects
Source: Nat Commun. 2017 Feb 21;8:14256. doi: 10.1038/ncomms14256 (PMC5321775; doi:10.1038/ncomms14256)
Supplement: Supplementary Data 6 — Raw development dataset [file ncomms14256-s7.xls]

## Sheet: AlphaTime11-22-15
Supplementary Data 6: CITP raw alpha time data
Lab	Species	Strain	Trial	AlphaTime	DevRate
PHILLIPS	C. BRIGGSAE	AF16	2015-11-06	66.2833	0.0150867
PHILLIPS	C. BRIGGSAE	AF16	2015-11-06	64.6833	0.0154599
PHILLIPS	C. BRIGGSAE	AF16	2015-11-06	61.75	0.0161943
PHILLIPS	C. BRIGGSAE	AF16	2015-11-06	61.75	0.0161943
PHILLIPS	C. BRIGGSAE	AF16	2015-11-06	66.5167	0.0150338
PHILLIPS	C. BRIGGSAE	AF16	2015-11-06	63.6667	0.0157068
PHILLIPS	C. BRIGGSAE	AF16	2015-11-06	63.6667	0.0157068
PHILLIPS	C. BRIGGSAE	AF16	2015-11-06	65.6333	0.0152362
PHILLIPS	C. BRIGGSAE	AF16	2015-11-06	63.7	0.0156986
PHILLIPS	C. BRIGGSAE	AF16	2015-11-06	64.65	0.0154679
PHILLIPS	C. BRIGGSAE	AF16	2015-11-06	64.65	0.0154679
PHILLIPS	C. BRIGGSAE	AF16	2015-11-06	65.65	0.0152323
PHILLIPS	C. BRIGGSAE	AF16	2015-11-06	64.6333	0.0154719
PHILLIPS	C. BRIGGSAE	AF16	2015-11-06	63.7333	0.0156904
PHILLIPS	C. BRIGGSAE	AF16	2015-11-06	63.7333	0.0156904
PHILLIPS	C. BRIGGSAE	AF16	2015-11-06	62.5667	0.015983
PHILLIPS	C. BRIGGSAE	AF16	2015-11-06	64.6167	0.0154759
PHILLIPS	C. BRIGGSAE	AF16	2015-11-06	66.5	0.0150376
PHILLIPS	C. BRIGGSAE	AF16	2015-11-06	65.6667	0.0152284
LITHGOW	C. BRIGGSAE	AF16	2015-11-06	64.5	0.0155039
LITHGOW	C. BRIGGSAE	AF16	2015-11-06	65	0.0153846
LITHGOW	C. BRIGGSAE	AF16	2015-11-06	65	0.0153846
LITHGOW	C. BRIGGSAE	AF16	2015-11-06	62.25	0.0160643
LITHGOW	C. BRIGGSAE	AF16	2015-11-06	62.25	0.0160643
LITHGOW	C. BRIGGSAE	AF16	2015-11-06	62.25	0.0160643
LITHGOW	C. BRIGGSAE	AF16	2015-11-06	62.25	0.0160643
LITHGOW	C. BRIGGSAE	AF16	2015-11-06	62.25	0.0160643
LITHGOW	C. BRIGGSAE	AF16	2015-11-06	62.25	0.0160643
LITHGOW	C. BRIGGSAE	AF16	2015-11-06	63.5	0.015748
LITHGOW	C. BRIGGSAE	AF16	2015-11-06	63.75	0.0156863
LITHGOW	C. BRIGGSAE	AF16	2015-11-06	64.5	0.0155039
LITHGOW	C. BRIGGSAE	AF16	2015-11-06	64.8333	0.0154242
LITHGOW	C. BRIGGSAE	AF16	2015-11-06	64.8333	0.0154242
LITHGOW	C. BRIGGSAE	AF16	2015-11-06	64.8333	0.0154242
LITHGOW	C. BRIGGSAE	AF16	2015-11-06	64.8333	0.0154242
DRISCOLL	C. BRIGGSAE	AF16	2015-11-06	64.7	0.015456
DRISCOLL	C. BRIGGSAE	AF16	2015-11-06	64.6667	0.0154639
DRISCOLL	C. BRIGGSAE	AF16	2015-11-06	64.7333	0.015448
DRISCOLL	C. BRIGGSAE	AF16	2015-11-06	64.6167	0.0154759
DRISCOLL	C. BRIGGSAE	AF16	2015-11-06	64.6167	0.0154759
DRISCOLL	C. BRIGGSAE	AF16	2015-11-06	64.65	0.0154679
DRISCOLL	C. BRIGGSAE	AF16	2015-11-06	64.75	0.015444
DRISCOLL	C. BRIGGSAE	AF16	2015-11-06	64.6333	0.0154719
DRISCOLL	C. BRIGGSAE	AF16	2015-11-06	64.6333	0.0154719
DRISCOLL	C. BRIGGSAE	AF16	2015-11-06	64.6333	0.0154719
DRISCOLL	C. BRIGGSAE	AF16	2015-11-06	64.9833	0.0153886
DRISCOLL	C. BRIGGSAE	AF16	2015-11-06	64.9167	0.0154044
DRISCOLL	C. BRIGGSAE	AF16	2015-11-06	64.6667	0.0154639
DRISCOLL	C. BRIGGSAE	AF16	2015-11-06	64.6167	0.0154759
DRISCOLL	C. BRIGGSAE	AF16	2015-11-06	64.6167	0.0154759
DRISCOLL	C. BRIGGSAE	AF16	2015-11-06	64.7833	0.0154361
DRISCOLL	C. BRIGGSAE	AF16	2015-11-06	64.6667	0.0154639
DRISCOLL	C. BRIGGSAE	AF16	2015-11-06	65	0.0153846
DRISCOLL	C. BRIGGSAE	AF16	2015-11-06	64.7833	0.0154361
DRISCOLL	C. BRIGGSAE	AF16	2015-11-06	64.6667	0.0154639
LITHGOW	C. ELEGANS	CB4856	2014-12-02	64	0.015625
LITHGOW	C. ELEGANS	CB4856	2014-12-02	64	0.015625
LITHGOW	C. ELEGANS	CB4856	2014-12-02	64	0.015625
LITHGOW	C. ELEGANS	CB4856	2014-12-02	65	0.0153846
LITHGOW	C. ELEGANS	CB4856	2014-12-02	65	0.0153846
LITHGOW	C. ELEGANS	CB4856	2014-12-02	66	0.0151515
LITHGOW	C. ELEGANS	CB4856	2014-12-02	66	0.0151515
LITHGOW	C. ELEGANS	CB4856	2014-12-02	66	0.0151515
LITHGOW	C. ELEGANS	CB4856	2014-12-02	66	0.0151515
LITHGOW	C. ELEGANS	CB4856	2014-12-02	66	0.0151515
LITHGOW	C. ELEGANS	CB4856	2014-12-02	66	0.0151515
LITHGOW	C. ELEGANS	CB4856	2014-12-02	66	0.0151515
LITHGOW	C. ELEGANS	CB4856	2014-12-02	67	0.0149254
LITHGOW	C. ELEGANS	CB4856	2014-12-02	67	0.0149254
LITHGOW	C. ELEGANS	CB4856	2014-12-02	67	0.0149254
LITHGOW	C. ELEGANS	CB4856	2014-12-02	67	0.0149254
PHILLIPS	C. ELEGANS	CB4856	2015-10-23 18:03:00	64.7583	0.015442
PHILLIPS	C. ELEGANS	CB4856	2015-10-23 18:03:00	62.425	0.0160192
PHILLIPS	C. ELEGANS	CB4856	2015-10-23 18:03:00	62.4417	0.0160149
PHILLIPS	C. ELEGANS	CB4856	2015-10-23 18:03:00	62.4583	0.0160107
PHILLIPS	C. ELEGANS	CB4856	2015-10-23 18:03:00	62.4917	0.0160021
PHILLIPS	C. ELEGANS	CB4856	2015-10-23 18:03:00	62.5083	0.0159979
PHILLIPS	C. ELEGANS	CB4856	2015-10-23 18:03:00	62.375	0.0160321
PHILLIPS	C. ELEGANS	CB4856	2015-10-23 18:03:00	62.3917	0.0160278
DRISCOLL	C. ELEGANS	CB4856	2014-11-17	65.3833	0.0152944
DRISCOLL	C. ELEGANS	CB4856	2014-11-17	66.3167	0.0150792
DRISCOLL	C. ELEGANS	CB4856	2014-11-17	65.35	0.0153022
DRISCOLL	C. ELEGANS	CB4856	2014-11-17	67.5333	0.0148075
DRISCOLL	C. ELEGANS	CB4856	2014-11-17	64.3333	0.015544
DRISCOLL	C. ELEGANS	CB4856	2014-11-17	66.4833	0.0150414
DRISCOLL	C. ELEGANS	CB4856	2014-11-17	67.15	0.014892
DRISCOLL	C. ELEGANS	CB4856	2014-11-17	66.5	0.0150376
DRISCOLL	C. ELEGANS	CB4856	2014-11-17	67.55	0.0148038
DRISCOLL	C. ELEGANS	CB4856	2014-11-17	66.4667	0.0150451
DRISCOLL	C. ELEGANS	CB4856	2014-11-17	67.55	0.0148038
DRISCOLL	C. ELEGANS	CB4856	2014-11-17	65.3833	0.0152944
DRISCOLL	C. ELEGANS	CB4856	2015-04-20	65.4667	0.0152749
DRISCOLL	C. ELEGANS	CB4856	2015-04-20	65.4833	0.0152711
DRISCOLL	C. ELEGANS	CB4856	2015-04-20	64.2667	0.0155602
DRISCOLL	C. ELEGANS	CB4856	2015-04-20	66.7	0.0149925
DRISCOLL	C. ELEGANS	CB4856	2015-04-20	64.2833	0.0155561
DRISCOLL	C. ELEGANS	CB4856	2015-04-20	65.3333	0.0153061
DRISCOLL	C. ELEGANS	CB4856	2015-04-20	65.5167	0.0152633
DRISCOLL	C. ELEGANS	CB4856	2015-04-20	68.65	0.0145666
DRISCOLL	C. ELEGANS	CB4856	2015-04-20	65	0.0153846
DRISCOLL	C. ELEGANS	CB4856	2015-04-20	64.1167	0.0155966
DRISCOLL	C. ELEGANS	CB4856	2015-04-20	64.2833	0.0155561
DRISCOLL	C. ELEGANS	CB4856	2015-04-20	65.4167	0.0152866
DRISCOLL	C. ELEGANS	CB4856	2015-04-20	64.3	0.0155521
DRISCOLL	C. ELEGANS	CB4856	2015-04-20	64.3	0.0155521
DRISCOLL	C. ELEGANS	CB4856	2015-04-20	66.7167	0.0149888
DRISCOLL	C. ELEGANS	CB4856	2015-04-20	66.6833	0.0149963
DRISCOLL	C. ELEGANS	CB4856	2015-04-20	65.45	0.0152788
DRISCOLL	C. ELEGANS	CB4856	2015-04-20	66.6833	0.0149963
DRISCOLL	C. ELEGANS	CB4856	2015-04-20	65.5167	0.0152633
DRISCOLL	C. ELEGANS	CB4856	2015-04-20	64.3333	0.015544
DRISCOLL	C. ELEGANS	CB4856	2015-04-17	65.4667	0.0152749
DRISCOLL	C. ELEGANS	CB4856	2015-04-17	65.4833	0.0152711
DRISCOLL	C. ELEGANS	CB4856	2015-04-17	64.2667	0.0155602
DRISCOLL	C. ELEGANS	CB4856	2015-04-17	66.7	0.0149925
DRISCOLL	C. ELEGANS	CB4856	2015-04-17	64.2833	0.0155561
DRISCOLL	C. ELEGANS	CB4856	2015-04-17	65.3333	0.0153061
DRISCOLL	C. ELEGANS	CB4856	2015-04-17	65.5167	0.0152633
DRISCOLL	C. ELEGANS	CB4856	2015-04-17	68.65	0.0145666
DRISCOLL	C. ELEGANS	CB4856	2015-04-17	65	0.0153846
DRISCOLL	C. ELEGANS	CB4856	2015-04-17	64.1167	0.0155966
DRISCOLL	C. ELEGANS	CB4856	2015-04-17	64.2833	0.0155561
DRISCOLL	C. ELEGANS	CB4856	2015-04-17	65.4167	0.0152866
DRISCOLL	C. ELEGANS	CB4856	2015-04-17	64.3	0.0155521
DRISCOLL	C. ELEGANS	CB4856	2015-04-17	64.3	0.0155521
DRISCOLL	C. ELEGANS	CB4856	2015-04-17	66.7167	0.0149888
DRISCOLL	C. ELEGANS	CB4856	2015-04-17	66.6833	0.0149963
DRISCOLL	C. ELEGANS	CB4856	2015-04-17	65.45	0.0152788
DRISCOLL	C. ELEGANS	CB4856	2015-04-17	66.6833	0.0149963
DRISCOLL	C. ELEGANS	CB4856	2015-04-17	65.5167	0.0152633
DRISCOLL	C. ELEGANS	CB4856	2015-04-17	64.3333	0.015544
LITHGOW	C. ELEGANS	CB4856	2014-10-03	63.1167	0.0158437
LITHGOW	C. ELEGANS	CB4856	2014-10-03	63.25	0.0158103
LITHGOW	C. ELEGANS	CB4856	2014-10-03	63.25	0.0158103
LITHGOW	C. ELEGANS	CB4856	2014-10-03	63.3667	0.0157812
LITHGOW	C. ELEGANS	CB4856	2014-10-03	63.4	0.0157729
LITHGOW	C. ELEGANS	CB4856	2014-10-03	63.85	0.0156617
LITHGOW	C. ELEGANS	CB4856	2014-10-03	65.0667	0.0153689
LITHGOW	C. ELEGANS	CB4856	2014-10-03	66.0833	0.0151324
LITHGOW	C. ELEGANS	CB4856	2014-10-03	65.25	0.0153257
LITHGOW	C. ELEGANS	CB4856	2014-10-03	65.0833	0.0153649
LITHGOW	C. ELEGANS	CB4856	2014-10-03	65.0833	0.0153649
PHILLIPS	C. ELEGANS	ED3040	2015-04-20	64.3083	0.0155501
PHILLIPS	C. ELEGANS	ED3040	2015-04-20	64.15	0.0155885
PHILLIPS	C. ELEGANS	ED3040	2015-04-20	67.55	0.0148038
PHILLIPS	C. ELEGANS	ED3040	2015-04-20	63.0333	0.0158646
PHILLIPS	C. ELEGANS	ED3040	2015-04-20	63.0333	0.0158646
PHILLIPS	C. ELEGANS	ED3040	2015-04-20	64.1833	0.0155804
PHILLIPS	C. ELEGANS	ED3040	2015-04-20	64.1833	0.0155804
PHILLIPS	C. ELEGANS	ED3040	2015-04-20	64.9167	0.0154044
PHILLIPS	C. ELEGANS	ED3040	2015-04-20	65.9333	0.0151668
PHILLIPS	C. ELEGANS	ED3040	2015-04-20	64.85	0.0154202
PHILLIPS	C. ELEGANS	ED3040	2015-04-20	64.1	0.0156006
PHILLIPS	C. ELEGANS	ED3040	2015-04-20	63.1167	0.0158437
PHILLIPS	C. ELEGANS	ED3040	2015-04-20	65.9167	0.0151707
PHILLIPS	C. ELEGANS	ED3040	2015-04-20	64.1167	0.0155966
PHILLIPS	C. ELEGANS	ED3040	2015-04-20	64.1167	0.0155966
PHILLIPS	C. ELEGANS	ED3040	2015-04-20	65.9167	0.0151707
PHILLIPS	C. ELEGANS	ED3040	2015-04-20	66.9667	0.0149328
PHILLIPS	C. ELEGANS	ED3040	2015-04-20	66.9667	0.0149328
PHILLIPS	C. ELEGANS	ED3040	2015-04-20	65.9	0.0151745
PHILLIPS	C. ELEGANS	ED3040	2015-04-20	63.0667	0.0158562
LITHGOW	C. ELEGANS	ED3040	2014-10-03	63.8333	0.0156658
LITHGOW	C. ELEGANS	ED3040	2014-10-03	64.3333	0.015544
LITHGOW	C. ELEGANS	ED3040	2014-10-03	64.3333	0.015544
LITHGOW	C. ELEGANS	ED3040	2014-10-03	64.3333	0.015544
LITHGOW	C. ELEGANS	ED3040	2014-10-03	65.1667	0.0153453
LITHGOW	C. ELEGANS	ED3040	2014-10-03	65.1667	0.0153453
LITHGOW	C. ELEGANS	ED3040	2014-10-03	66	0.0151515
LITHGOW	C. ELEGANS	ED3040	2014-10-03	66.25	0.0150943
LITHGOW	C. ELEGANS	ED3040	2014-10-03	66.5	0.0150376
LITHGOW	C. ELEGANS	ED3040	2014-10-03	66.5	0.0150376
LITHGOW	C. ELEGANS	ED3040	2014-10-03	66.5	0.0150376
LITHGOW	C. ELEGANS	ED3040	2014-10-03	66.5	0.0150376
LITHGOW	C. ELEGANS	ED3040	2014-10-21	63	0.015873
LITHGOW	C. ELEGANS	ED3040	2014-10-21	64	0.015625
LITHGOW	C. ELEGANS	ED3040	2014-10-21	64	0.015625
LITHGOW	C. ELEGANS	ED3040	2014-10-21	64	0.015625
LITHGOW	C. ELEGANS	ED3040	2014-10-21	64	0.015625
LITHGOW	C. ELEGANS	ED3040	2014-10-21	64	0.015625
LITHGOW	C. ELEGANS	ED3040	2014-10-21	65	0.0153846
LITHGOW	C. ELEGANS	ED3040	2014-10-21	65	0.0153846
LITHGOW	C. ELEGANS	ED3040	2014-10-21	65	0.0153846
LITHGOW	C. ELEGANS	ED3040	2014-10-21	66.5	0.0150376
LITHGOW	C. ELEGANS	ED3040	2014-10-24	63.1667	0.0158311
LITHGOW	C. ELEGANS	ED3040	2014-10-24	64	0.015625
LITHGOW	C. ELEGANS	ED3040	2014-10-24	64	0.015625
LITHGOW	C. ELEGANS	ED3040	2014-10-24	64	0.015625
LITHGOW	C. ELEGANS	ED3040	2014-10-24	64	0.015625
LITHGOW	C. ELEGANS	ED3040	2014-10-24	64.5	0.0155039
LITHGOW	C. ELEGANS	ED3040	2014-10-24	65.5	0.0152672
LITHGOW	C. ELEGANS	ED3040	2014-10-24	65.5	0.0152672
LITHGOW	C. ELEGANS	ED3040	2014-10-24	66.5	0.0150376
LITHGOW	C. ELEGANS	ED3040	2014-10-24	66.5	0.0150376
LITHGOW	C. ELEGANS	ED3040	2014-12-02	61.8333	0.0161725
LITHGOW	C. ELEGANS	ED3040	2014-12-02	61.8333	0.0161725
LITHGOW	C. ELEGANS	ED3040	2014-12-02	63.25	0.0158103
LITHGOW	C. ELEGANS	ED3040	2014-12-02	63.25	0.0158103
LITHGOW	C. ELEGANS	ED3040	2014-12-02	63.25	0.0158103
LITHGOW	C. ELEGANS	ED3040	2014-12-02	63.25	0.0158103
LITHGOW	C. ELEGANS	ED3040	2014-12-02	63.25	0.0158103
LITHGOW	C. ELEGANS	ED3040	2014-12-02	63.25	0.0158103
LITHGOW	C. ELEGANS	ED3040	2014-12-02	63.25	0.0158103
LITHGOW	C. ELEGANS	ED3040	2014-12-02	63.25	0.0158103
LITHGOW	C. ELEGANS	ED3040	2014-12-02	64	0.015625
LITHGOW	C. ELEGANS	ED3040	2014-12-02	64	0.015625
LITHGOW	C. ELEGANS	ED3040	2014-12-02	64	0.015625
LITHGOW	C. ELEGANS	ED3040	2014-12-02	65	0.0153846
LITHGOW	C. ELEGANS	ED3040	2014-12-02	69.2	0.0144509
LITHGOW	C. ELEGANS	ED3040	2014-12-02	71.3333	0.0140187
PHILLIPS	C. ELEGANS	ED3040	2015-11-06 17:55:00	62.95	0.0158856
PHILLIPS	C. ELEGANS	ED3040	2015-11-06 17:55:00	64.5833	0.0154839
PHILLIPS	C. ELEGANS	ED3040	2015-11-06 17:55:00	64.5833	0.0154839
PHILLIPS	C. ELEGANS	ED3040	2015-11-06 17:55:00	64.6	0.0154799
PHILLIPS	C. ELEGANS	ED3040	2015-11-06 17:55:00	65.6333	0.0152362
PHILLIPS	C. ELEGANS	ED3040	2015-11-06 17:55:00	63.8333	0.0156658
PHILLIPS	C. ELEGANS	ED3040	2015-11-06 17:55:00	63	0.015873
PHILLIPS	C. ELEGANS	ED3040	2015-11-06 17:55:00	63	0.015873
PHILLIPS	C. ELEGANS	ED3040	2015-11-06 17:55:00	63.0167	0.0158688
PHILLIPS	C. ELEGANS	ED3040	2015-11-06 17:55:00	63.85	0.0156617
PHILLIPS	C. ELEGANS	ED3040	2015-11-06 17:55:00	62.9167	0.015894
PHILLIPS	C. ELEGANS	ED3040	2015-11-06 17:55:00	62.9167	0.015894
PHILLIPS	C. ELEGANS	ED3040	2015-11-06 17:55:00	62.8833	0.0159025
PHILLIPS	C. ELEGANS	ED3040	2015-11-06 17:55:00	63.8667	0.0156576
PHILLIPS	C. ELEGANS	ED3040	2015-11-06 17:55:00	63.8833	0.0156535
PHILLIPS	C. ELEGANS	ED3040	2015-11-06 17:55:00	63.9	0.0156495
PHILLIPS	C. ELEGANS	ED3040	2015-11-06 17:55:00	63.85	0.0156617
PHILLIPS	C. ELEGANS	ED3040	2015-11-06 17:55:00	62.8833	0.0159025
DRISCOLL	C. ELEGANS	ED3040	2014-11-17	66.35	0.0150716
DRISCOLL	C. ELEGANS	ED3040	2014-11-17	66.4833	0.0150414
DRISCOLL	C. ELEGANS	ED3040	2014-11-17	66.3333	0.0150754
DRISCOLL	C. ELEGANS	ED3040	2014-11-17	64.5167	0.0154999
DRISCOLL	C. ELEGANS	ED3040	2014-11-17	66.35	0.0150716
DRISCOLL	C. ELEGANS	ED3040	2014-11-17	67.0833	0.0149068
DRISCOLL	C. ELEGANS	ED3040	2014-11-17	67.4667	0.0148221
DRISCOLL	C. ELEGANS	ED3040	2014-11-17	68.6167	0.0145737
DRISCOLL	C. ELEGANS	ED3040	2014-11-17	66.35	0.0150716
DRISCOLL	C. ELEGANS	ED3040	2014-11-17	67.4667	0.0148221
DRISCOLL	C. ELEGANS	ED3040	2014-11-17	66.3667	0.0150678
DRISCOLL	C. ELEGANS	ED3040	2014-11-17	65.3667	0.0152983
DRISCOLL	C. ELEGANS	ED3040	2015-04-27	67.3167	0.0148552
DRISCOLL	C. ELEGANS	ED3040	2015-04-27	67.35	0.0148478
DRISCOLL	C. ELEGANS	ED3040	2015-04-27	67.3833	0.0148405
DRISCOLL	C. ELEGANS	ED3040	2015-04-27	66.4167	0.0150565
DRISCOLL	C. ELEGANS	ED3040	2015-04-27	67.0333	0.014918
DRISCOLL	C. ELEGANS	ED3040	2015-04-27	68.1667	0.0146699
DRISCOLL	C. ELEGANS	ED3040	2015-04-27	67.3667	0.0148441
DRISCOLL	C. ELEGANS	ED3040	2015-04-27	67.3667	0.0148441
DRISCOLL	C. ELEGANS	ED3040	2015-04-27	67.3333	0.0148515
DRISCOLL	C. ELEGANS	ED3040	2015-04-27	66.3333	0.0150754
DRISCOLL	C. ELEGANS	ED3040	2015-04-27	67.3333	0.0148515
DRISCOLL	C. ELEGANS	ED3040	2015-04-27	66.3333	0.0150754
DRISCOLL	C. ELEGANS	ED3040	2015-04-27	67.3333	0.0148515
DRISCOLL	C. ELEGANS	ED3040	2015-04-27	66.3333	0.0150754
DRISCOLL	C. ELEGANS	ED3040	2015-04-27	67.55	0.0148038
DRISCOLL	C. ELEGANS	ED3040	2015-04-27	67.4667	0.0148221
DRISCOLL	C. ELEGANS	ED3040	2015-04-27	66.4167	0.0150565
DRISCOLL	C. ELEGANS	ED3040	2015-04-27	67.4167	0.0148331
DRISCOLL	C. ELEGANS	ED3040	2015-04-27	67.3333	0.0148515
DRISCOLL	C. ELEGANS	ED3040	2015-04-24	67.3167	0.0148552
DRISCOLL	C. ELEGANS	ED3040	2015-04-24	67.35	0.0148478
DRISCOLL	C. ELEGANS	ED3040	2015-04-24	67.3833	0.0148405
DRISCOLL	C. ELEGANS	ED3040	2015-04-24	66.4167	0.0150565
DRISCOLL	C. ELEGANS	ED3040	2015-04-24	67.0333	0.014918
DRISCOLL	C. ELEGANS	ED3040	2015-04-24	68.1667	0.0146699
DRISCOLL	C. ELEGANS	ED3040	2015-04-24	67.3667	0.0148441
DRISCOLL	C. ELEGANS	ED3040	2015-04-24	67.3667	0.0148441
DRISCOLL	C. ELEGANS	ED3040	2015-04-24	67.3333	0.0148515
DRISCOLL	C. ELEGANS	ED3040	2015-04-24	66.3333	0.0150754
DRISCOLL	C. ELEGANS	ED3040	2015-04-24	67.3333	0.0148515
DRISCOLL	C. ELEGANS	ED3040	2015-04-24	66.3333	0.0150754
DRISCOLL	C. ELEGANS	ED3040	2015-04-24	67.3333	0.0148515
DRISCOLL	C. ELEGANS	ED3040	2015-04-24	66.3333	0.0150754
DRISCOLL	C. ELEGANS	ED3040	2015-04-24	67.55	0.0148038
DRISCOLL	C. ELEGANS	ED3040	2015-04-24	67.4667	0.0148221
DRISCOLL	C. ELEGANS	ED3040	2015-04-24	66.4167	0.0150565
DRISCOLL	C. ELEGANS	ED3040	2015-04-24	67.4167	0.0148331
DRISCOLL	C. ELEGANS	ED3040	2015-04-24	67.3333	0.0148515
PHILLIPS	C. BRIGGSAE	ED3092	2015-04-24	71.2	0.0140449
PHILLIPS	C. BRIGGSAE	ED3092	2015-04-24	69.6083	0.0143661
PHILLIPS	C. BRIGGSAE	ED3092	2015-04-24	71.325	0.0140203
PHILLIPS	C. BRIGGSAE	ED3092	2015-04-24	69.625	0.0143627
PHILLIPS	C. BRIGGSAE	ED3092	2015-04-24	70.4917	0.0141861
PHILLIPS	C. BRIGGSAE	ED3092	2015-04-24	68.6083	0.0145755
PHILLIPS	C. BRIGGSAE	ED3092	2015-04-24	70.475	0.0141894
PHILLIPS	C. BRIGGSAE	ED3092	2015-04-24	69.6583	0.0143558
PHILLIPS	C. BRIGGSAE	ED3092	2015-04-24	71.3417	0.0140171
PHILLIPS	C. BRIGGSAE	ED3092	2015-04-24	72.325	0.0138265
PHILLIPS	C. BRIGGSAE	ED3092	2015-04-24	70.5083	0.0141827
PHILLIPS	C. BRIGGSAE	ED3092	2015-04-24	71.3917	0.0140072
PHILLIPS	C. BRIGGSAE	ED3092	2015-04-24	71.4083	0.014004
PHILLIPS	C. BRIGGSAE	ED3092	2015-04-24	70.475	0.0141894
PHILLIPS	C. BRIGGSAE	ED3092	2015-04-24	68.5417	0.0145897
PHILLIPS	C. BRIGGSAE	ED3092	2015-04-24	68.5417	0.0145897
PHILLIPS	C. BRIGGSAE	ED3092	2015-04-24	71.425	0.0140007
PHILLIPS	C. BRIGGSAE	ED3092	2015-04-24	70.4583	0.0141928
LITHGOW	C. BRIGGSAE	ED3092	2014-11-11	66	0.0151515
LITHGOW	C. BRIGGSAE	ED3092	2014-11-11	66	0.0151515
LITHGOW	C. BRIGGSAE	ED3092	2014-11-11	66	0.0151515
LITHGOW	C. BRIGGSAE	ED3092	2014-11-11	68.5	0.0145985
LITHGOW	C. BRIGGSAE	ED3092	2015-11-06	62.25	0.0160643
LITHGOW	C. BRIGGSAE	ED3092	2015-11-06	62.25	0.0160643
LITHGOW	C. BRIGGSAE	ED3092	2015-11-06	62.25	0.0160643
LITHGOW	C. BRIGGSAE	ED3092	2015-11-06	62.25	0.0160643
LITHGOW	C. BRIGGSAE	ED3092	2015-11-06	62.25	0.0160643
LITHGOW	C. BRIGGSAE	ED3092	2015-11-13	62.25	0.0160643
LITHGOW	C. BRIGGSAE	ED3092	2015-11-13	62.25	0.0160643
LITHGOW	C. BRIGGSAE	ED3092	2015-11-13	62.25	0.0160643
LITHGOW	C. BRIGGSAE	ED3092	2015-11-13	62.25	0.0160643
LITHGOW	C. BRIGGSAE	ED3092	2015-11-13	62.25	0.0160643
LITHGOW	C. BRIGGSAE	ED3092	2015-11-13	62.25	0.0160643
LITHGOW	C. BRIGGSAE	ED3092	2015-11-13	62.25	0.0160643
LITHGOW	C. BRIGGSAE	ED3092	2015-11-13	62.25	0.0160643
LITHGOW	C. BRIGGSAE	ED3092	2015-11-13	63.75	0.0156863
LITHGOW	C. BRIGGSAE	ED3092	2015-11-13	62.5	0.016
LITHGOW	C. BRIGGSAE	ED3092	2015-11-13	62.5	0.016
LITHGOW	C. BRIGGSAE	ED3092	2015-11-13	62.5	0.016
LITHGOW	C. BRIGGSAE	ED3092	2015-11-13	63.5	0.015748
LITHGOW	C. BRIGGSAE	ED3092	2015-11-13	63.5	0.015748
LITHGOW	C. BRIGGSAE	ED3092	2015-11-13	63.5	0.015748
LITHGOW	C. BRIGGSAE	ED3092	2015-11-13	63.5	0.015748
LITHGOW	C. BRIGGSAE	ED3092	2015-11-13	63.5	0.015748
LITHGOW	C. BRIGGSAE	ED3092	2015-11-13	63.5	0.015748
LITHGOW	C. BRIGGSAE	ED3092	2015-11-13	63.5	0.015748
LITHGOW	C. BRIGGSAE	ED3092	2015-11-13	65	0.0153846
DRISCOLL	C. BRIGGSAE	ED3092	2015-11-06	65.25	0.0153257
DRISCOLL	C. BRIGGSAE	ED3092	2015-11-06	65.1333	0.0153531
DRISCOLL	C. BRIGGSAE	ED3092	2015-11-06	65.25	0.0153257
DRISCOLL	C. BRIGGSAE	ED3092	2015-11-06	65.3667	0.0152983
DRISCOLL	C. BRIGGSAE	ED3092	2015-11-06	65.4333	0.0152827
DRISCOLL	C. BRIGGSAE	ED3092	2015-11-06	65.25	0.0153257
DRISCOLL	C. BRIGGSAE	ED3092	2015-11-06	65.5833	0.0152478
DRISCOLL	C. BRIGGSAE	ED3092	2015-11-06	65.3333	0.0153061
DRISCOLL	C. BRIGGSAE	ED3092	2015-11-06	65.2667	0.0153218
DRISCOLL	C. BRIGGSAE	ED3092	2015-11-06	65.5667	0.0152517
DRISCOLL	C. BRIGGSAE	ED3092	2015-11-06	65.5	0.0152672
DRISCOLL	C. BRIGGSAE	ED3092	2015-11-06	65.1667	0.0153453
DRISCOLL	C. BRIGGSAE	ED3092	2015-11-06	64.4833	0.0155079
DRISCOLL	C. BRIGGSAE	ED3092	2015-11-06	65.1667	0.0153453
DRISCOLL	C. BRIGGSAE	ED3092	2015-11-06	64.3333	0.015544
DRISCOLL	C. BRIGGSAE	ED3092	2015-11-06	65.3833	0.0152944
DRISCOLL	C. BRIGGSAE	ED3092	2015-11-06	65.3667	0.0152983
DRISCOLL	C. BRIGGSAE	ED3092	2015-11-06	65.3333	0.0153061
DRISCOLL	C. BRIGGSAE	ED3092	2015-11-06	65.35	0.0153022
DRISCOLL	C. BRIGGSAE	ED3092	2015-11-06	65.3333	0.0153061
PHILLIPS	C. BRIGGSAE	HK104	2015-04-24	66.8	0.0149701
PHILLIPS	C. BRIGGSAE	HK104	2015-04-24	67.9167	0.0147239
PHILLIPS	C. BRIGGSAE	HK104	2015-04-24	66.8333	0.0149626
PHILLIPS	C. BRIGGSAE	HK104	2015-04-24	64.9	0.0154083
PHILLIPS	C. BRIGGSAE	HK104	2015-04-24	66.8333	0.0149626
PHILLIPS	C. BRIGGSAE	HK104	2015-04-24	66.8667	0.0149551
PHILLIPS	C. BRIGGSAE	HK104	2015-04-24	66.9	0.0149477
PHILLIPS	C. BRIGGSAE	HK104	2015-04-24	66.9	0.0149477
PHILLIPS	C. BRIGGSAE	HK104	2015-04-24	66.75	0.0149813
PHILLIPS	C. BRIGGSAE	HK104	2015-04-24	67.8667	0.0147348
PHILLIPS	C. BRIGGSAE	HK104	2015-04-24	65.9833	0.0151553
PHILLIPS	C. BRIGGSAE	HK104	2015-04-24	66.7667	0.0149775
PHILLIPS	C. BRIGGSAE	HK104	2015-04-24	65.95	0.015163
PHILLIPS	C. BRIGGSAE	HK104	2015-04-24	66.7833	0.0149738
PHILLIPS	C. BRIGGSAE	HK104	2015-04-24	65.9	0.0151745
PHILLIPS	C. BRIGGSAE	HK104	2015-04-24	65.9167	0.0151707
LITHGOW	C. BRIGGSAE	HK104	2014-11-07	64.5	0.0155039
LITHGOW	C. BRIGGSAE	HK104	2014-11-07	64.5	0.0155039
LITHGOW	C. BRIGGSAE	HK104	2014-11-07	64.5	0.0155039
LITHGOW	C. BRIGGSAE	HK104	2014-11-07	64.5	0.0155039
LITHGOW	C. BRIGGSAE	HK104	2014-11-07	65	0.0153846
LITHGOW	C. BRIGGSAE	HK104	2014-11-07	65	0.0153846
LITHGOW	C. BRIGGSAE	HK104	2014-11-07	65.25	0.0153257
LITHGOW	C. BRIGGSAE	HK104	2014-11-07	65.5	0.0152672
LITHGOW	C. BRIGGSAE	HK104	2014-11-07	66	0.0151515
LITHGOW	C. BRIGGSAE	HK104	2014-11-07	66	0.0151515
LITHGOW	C. BRIGGSAE	HK104	2014-11-11	62.5	0.016
LITHGOW	C. BRIGGSAE	HK104	2014-11-11	65	0.0153846
LITHGOW	C. BRIGGSAE	HK104	2014-11-11	66	0.0151515
LITHGOW	C. BRIGGSAE	HK104	2014-11-11	66	0.0151515
LITHGOW	C. BRIGGSAE	HK104	2014-11-11	68.5	0.0145985
LITHGOW	C. BRIGGSAE	HK104	2014-11-11	68.5	0.0145985
LITHGOW	C. BRIGGSAE	HK104	2014-11-11	68.5	0.0145985
LITHGOW	C. BRIGGSAE	HK104	2014-11-11	68.5	0.0145985
LITHGOW	C. BRIGGSAE	HK104	2014-11-11	68.5	0.0145985
LITHGOW	C. BRIGGSAE	HK104	2014-11-11	69.5	0.0143885
DRISCOLL	C. BRIGGSAE	HK104	2015-07-24	63.4167	0.0157687
DRISCOLL	C. BRIGGSAE	HK104	2015-07-24	63	0.015873
DRISCOLL	C. BRIGGSAE	HK104	2015-07-24	63	0.015873
DRISCOLL	C. BRIGGSAE	HK104	2015-07-24	64.25	0.0155642
DRISCOLL	C. BRIGGSAE	HK104	2015-07-24	64.25	0.0155642
DRISCOLL	C. BRIGGSAE	HK104	2015-07-24	63.4833	0.0157522
DRISCOLL	C. BRIGGSAE	HK104	2015-07-24	63.0667	0.0158562
DRISCOLL	C. BRIGGSAE	HK104	2015-07-24	63.7167	0.0156945
DRISCOLL	C. BRIGGSAE	HK104	2015-07-24	63.4833	0.0157522
DRISCOLL	C. BRIGGSAE	HK104	2015-07-24	64.4	0.015528
DRISCOLL	C. BRIGGSAE	HK104	2015-07-24	63.7667	0.0156822
DRISCOLL	C. BRIGGSAE	HK104	2015-07-24	63.6167	0.0157192
DRISCOLL	C. BRIGGSAE	HK104	2015-07-24	63.55	0.0157356
DRISCOLL	C. BRIGGSAE	HK104	2015-07-24	65.2333	0.0153296
DRISCOLL	C. BRIGGSAE	HK104	2015-07-24	63.55	0.0157356
DRISCOLL	C. BRIGGSAE	HK104	2015-07-24	63.6667	0.0157068
DRISCOLL	C. BRIGGSAE	HK104	2015-07-24	65.25	0.0153257
DRISCOLL	C. BRIGGSAE	HK104	2015-07-24	63.25	0.0158103
DRISCOLL	C. BRIGGSAE	HK104	2015-07-24	63.25	0.0158103
DRISCOLL	C. BRIGGSAE	HK104	2015-07-24	64.4	0.015528
DRISCOLL	C. BRIGGSAE	HK104	2015-07-24	63.3167	0.0157936
DRISCOLL	C. BRIGGSAE	HK104	2015-07-24	63.9667	0.0156331
DRISCOLL	C. BRIGGSAE	HK104	2015-07-24	63.3333	0.0157895
DRISCOLL	C. BRIGGSAE	HK104	2015-07-24	63.35	0.0157853
DRISCOLL	C. BRIGGSAE	HK104	2015-07-24	63.7	0.0156986
DRISCOLL	C. BRIGGSAE	HK104	2015-07-24	63.7	0.0156986
DRISCOLL	C. BRIGGSAE	HK104	2015-07-24	64.6333	0.0154719
PHILLIPS	C. ELEGANS	JU1088	2015-04-24	71.475	0.0139909
PHILLIPS	C. ELEGANS	JU1088	2015-04-24	70.3667	0.0142113
PHILLIPS	C. ELEGANS	JU1088	2015-04-24	65.3333	0.0153061
PHILLIPS	C. ELEGANS	JU1088	2015-04-24	68.6	0.0145773
PHILLIPS	C. ELEGANS	JU1088	2015-04-24	70.35	0.0142146
PHILLIPS	C. ELEGANS	JU1088	2015-04-24	70.35	0.0142146
PHILLIPS	C. ELEGANS	JU1088	2015-04-24	69.4	0.0144092
PHILLIPS	C. ELEGANS	JU1088	2015-04-24	65.3333	0.0153061
PHILLIPS	C. ELEGANS	JU1088	2015-04-24	71.2833	0.0140285
PHILLIPS	C. ELEGANS	JU1088	2015-04-24	69.4167	0.0144058
PHILLIPS	C. ELEGANS	JU1088	2015-04-24	70.3333	0.014218
PHILLIPS	C. ELEGANS	JU1088	2015-04-24	70.3167	0.0142214
PHILLIPS	C. ELEGANS	JU1088	2015-04-24	71.2833	0.0140285
PHILLIPS	C. ELEGANS	JU1088	2015-04-24	71.3	0.0140252
PHILLIPS	C. ELEGANS	JU1088	2015-04-24	70.3	0.0142248
PHILLIPS	C. ELEGANS	JU1088	2015-04-24	68.65	0.0145666
PHILLIPS	C. ELEGANS	JU1088	2015-04-24	68.65	0.0145666
PHILLIPS	C. ELEGANS	JU1088	2015-04-24	71.3	0.0140252
PHILLIPS	C. ELEGANS	JU1088	2015-04-24	69.4667	0.0143954
LITHGOW	C. ELEGANS	JU1088	2014-10-03	65.25	0.0153257
LITHGOW	C. ELEGANS	JU1088	2014-10-03	65.25	0.0153257
LITHGOW	C. ELEGANS	JU1088	2014-10-03	65.25	0.0153257
LITHGOW	C. ELEGANS	JU1088	2014-10-03	65.5	0.0152672
LITHGOW	C. ELEGANS	JU1088	2014-10-03	66	0.0151515
LITHGOW	C. ELEGANS	JU1088	2014-10-24	63.5	0.015748
LITHGOW	C. ELEGANS	JU1088	2014-10-24	63.5	0.015748
LITHGOW	C. ELEGANS	JU1088	2014-10-24	64	0.015625
LITHGOW	C. ELEGANS	JU1088	2014-10-24	64.5	0.0155039
LITHGOW	C. ELEGANS	JU1088	2014-10-24	64.5	0.0155039
LITHGOW	C. ELEGANS	JU1088	2014-10-24	64.5	0.0155039
LITHGOW	C. ELEGANS	JU1088	2014-10-24	64.5	0.0155039
LITHGOW	C. ELEGANS	JU1088	2014-10-24	65.5	0.0152672
LITHGOW	C. ELEGANS	JU1088	2014-10-24	65.5	0.0152672
LITHGOW	C. ELEGANS	JU1088	2014-10-24	66.5	0.0150376
LITHGOW	C. ELEGANS	JU1088	2014-12-02	62	0.016129
LITHGOW	C. ELEGANS	JU1088	2014-12-02	63	0.015873
LITHGOW	C. ELEGANS	JU1088	2014-12-02	63	0.015873
LITHGOW	C. ELEGANS	JU1088	2014-12-02	63	0.015873
LITHGOW	C. ELEGANS	JU1088	2014-12-02	64	0.015625
LITHGOW	C. ELEGANS	JU1088	2014-12-02	64	0.015625
LITHGOW	C. ELEGANS	JU1088	2014-12-02	64	0.015625
LITHGOW	C. ELEGANS	JU1088	2014-12-02	64	0.015625
LITHGOW	C. ELEGANS	JU1088	2014-12-02	64	0.015625
LITHGOW	C. ELEGANS	JU1088	2014-12-02	64	0.015625
LITHGOW	C. ELEGANS	JU1088	2014-12-02	65	0.0153846
LITHGOW	C. ELEGANS	JU1088	2014-12-02	65	0.0153846
PHILLIPS	C. ELEGANS	JU1088	2015-11-06 18:00:00	63.2	0.0158228
PHILLIPS	C. ELEGANS	JU1088	2015-11-06 18:00:00	63.9333	0.0156413
PHILLIPS	C. ELEGANS	JU1088	2015-11-06 18:00:00	63.2	0.0158228
PHILLIPS	C. ELEGANS	JU1088	2015-11-06 18:00:00	63.2333	0.0158144
PHILLIPS	C. ELEGANS	JU1088	2015-11-06 18:00:00	63.2667	0.0158061
PHILLIPS	C. ELEGANS	JU1088	2015-11-06 18:00:00	65.8167	0.0151937
PHILLIPS	C. ELEGANS	JU1088	2015-11-06 18:00:00	63.9167	0.0156454
PHILLIPS	C. ELEGANS	JU1088	2015-11-06 18:00:00	63.9167	0.0156454
PHILLIPS	C. ELEGANS	JU1088	2015-11-06 18:00:00	64	0.015625
PHILLIPS	C. ELEGANS	JU1088	2015-11-06 18:00:00	64	0.015625
PHILLIPS	C. ELEGANS	JU1088	2015-11-06 18:00:00	63.1333	0.0158395
PHILLIPS	C. ELEGANS	JU1088	2015-11-06 18:00:00	64.8	0.0154321
PHILLIPS	C. ELEGANS	JU1088	2015-11-06 18:00:00	63.15	0.0158353
PHILLIPS	C. ELEGANS	JU1088	2015-11-06 18:00:00	63.1667	0.0158311
PHILLIPS	C. ELEGANS	JU1088	2015-11-06 18:00:00	64.8	0.0154321
PHILLIPS	C. ELEGANS	JU1088	2015-11-06 18:00:00	63.1667	0.0158311
PHILLIPS	C. ELEGANS	JU1088	2015-11-06 18:00:00	63.1833	0.015827
PHILLIPS	C. ELEGANS	JU1088	2015-11-06 18:00:00	63.9333	0.0156413
DRISCOLL	C. ELEGANS	JU1088	2014-11-17	66.25	0.0150943
DRISCOLL	C. ELEGANS	JU1088	2014-11-17	66.25	0.0150943
DRISCOLL	C. ELEGANS	JU1088	2014-11-17	67.5	0.0148148
DRISCOLL	C. ELEGANS	JU1088	2014-11-17	65.0833	0.0153649
DRISCOLL	C. ELEGANS	JU1088	2014-11-17	66.2333	0.0150981
DRISCOLL	C. ELEGANS	JU1088	2014-11-17	67.0167	0.0149217
DRISCOLL	C. ELEGANS	JU1088	2014-11-17	67.5	0.0148148
DRISCOLL	C. ELEGANS	JU1088	2014-11-17	66.7667	0.0149775
DRISCOLL	C. ELEGANS	JU1088	2014-11-17	67.6667	0.0147783
DRISCOLL	C. ELEGANS	JU1088	2014-11-17	67.0167	0.0149217
DRISCOLL	C. ELEGANS	JU1088	2014-11-17	67.0167	0.0149217
DRISCOLL	C. ELEGANS	JU1088	2015-04-20	65.9	0.0151745
DRISCOLL	C. ELEGANS	JU1088	2015-04-20	65.9833	0.0151553
DRISCOLL	C. ELEGANS	JU1088	2015-04-20	66.2667	0.0150905
DRISCOLL	C. ELEGANS	JU1088	2015-04-20	65.9667	0.0151592
DRISCOLL	C. ELEGANS	JU1088	2015-04-20	64.2667	0.0155602
DRISCOLL	C. ELEGANS	JU1088	2015-04-20	67.1	0.0149031
DRISCOLL	C. ELEGANS	JU1088	2015-04-20	67.1167	0.0148994
DRISCOLL	C. ELEGANS	JU1088	2015-04-20	65.8833	0.0151783
DRISCOLL	C. ELEGANS	JU1088	2015-04-20	65.9333	0.0151668
DRISCOLL	C. ELEGANS	JU1088	2015-04-20	64.3333	0.015544
DRISCOLL	C. ELEGANS	JU1088	2015-04-20	67.0667	0.0149105
DRISCOLL	C. ELEGANS	JU1088	2015-04-20	65.9167	0.0151707
DRISCOLL	C. ELEGANS	JU1088	2015-04-20	65.8833	0.0151783
DRISCOLL	C. ELEGANS	JU1088	2015-04-20	65.8333	0.0151899
DRISCOLL	C. ELEGANS	JU1088	2015-04-20	65.95	0.015163
DRISCOLL	C. ELEGANS	JU1088	2015-04-20	65.9667	0.0151592
DRISCOLL	C. ELEGANS	JU1088	2015-04-20	67.8333	0.014742
DRISCOLL	C. ELEGANS	JU1088	2015-04-20	66	0.0151515
DRISCOLL	C. ELEGANS	JU1088	2015-04-20	67.7333	0.0147638
DRISCOLL	C. ELEGANS	JU1088	2015-04-20	67.0833	0.0149068
DRISCOLL	C. ELEGANS	JU1088	2015-04-17	65.9	0.0151745
DRISCOLL	C. ELEGANS	JU1088	2015-04-17	65.9833	0.0151553
DRISCOLL	C. ELEGANS	JU1088	2015-04-17	66.2667	0.0150905
DRISCOLL	C. ELEGANS	JU1088	2015-04-17	65.9667	0.0151592
DRISCOLL	C. ELEGANS	JU1088	2015-04-17	64.2667	0.0155602
DRISCOLL	C. ELEGANS	JU1088	2015-04-17	67.1	0.0149031
DRISCOLL	C. ELEGANS	JU1088	2015-04-17	67.1167	0.0148994
DRISCOLL	C. ELEGANS	JU1088	2015-04-17	65.8833	0.0151783
DRISCOLL	C. ELEGANS	JU1088	2015-04-17	65.9333	0.0151668
DRISCOLL	C. ELEGANS	JU1088	2015-04-17	64.3333	0.015544
DRISCOLL	C. ELEGANS	JU1088	2015-04-17	67.0667	0.0149105
DRISCOLL	C. ELEGANS	JU1088	2015-04-17	65.9167	0.0151707
DRISCOLL	C. ELEGANS	JU1088	2015-04-17	65.8833	0.0151783
DRISCOLL	C. ELEGANS	JU1088	2015-04-17	65.8333	0.0151899
DRISCOLL	C. ELEGANS	JU1088	2015-04-17	65.95	0.015163
DRISCOLL	C. ELEGANS	JU1088	2015-04-17	65.9667	0.0151592
DRISCOLL	C. ELEGANS	JU1088	2015-04-17	67.8333	0.014742
DRISCOLL	C. ELEGANS	JU1088	2015-04-17	66	0.0151515
DRISCOLL	C. ELEGANS	JU1088	2015-04-17	67.7333	0.0147638
DRISCOLL	C. ELEGANS	JU1088	2015-04-17	67.0833	0.0149068
LITHGOW	C. ELEGANS	JU1088	2014-10-21	62.1167	0.0160987
LITHGOW	C. ELEGANS	JU1088	2014-10-21	62.1167	0.0160987
LITHGOW	C. ELEGANS	JU1088	2014-10-21	62.25	0.0160643
LITHGOW	C. ELEGANS	JU1088	2014-10-21	62.2667	0.01606
LITHGOW	C. ELEGANS	JU1088	2014-10-21	62.2667	0.01606
LITHGOW	C. ELEGANS	JU1088	2014-10-21	63.2333	0.0158144
LITHGOW	C. ELEGANS	JU1088	2014-10-21	63.2333	0.0158144
LITHGOW	C. ELEGANS	JU1088	2014-10-21	65.8333	0.0151899
LITHGOW	C. ELEGANS	JU1088	2014-10-21	67.9167	0.0147239
PHILLIPS	C. BRIGGSAE	JU1264	2015-04-24	67.7917	0.0147511
PHILLIPS	C. BRIGGSAE	JU1264	2015-04-24	68.4417	0.014611
PHILLIPS	C. BRIGGSAE	JU1264	2015-04-24	67.025	0.0149198
PHILLIPS	C. BRIGGSAE	JU1264	2015-04-24	67.2583	0.014868
PHILLIPS	C. BRIGGSAE	JU1264	2015-04-24	67.2417	0.0148717
PHILLIPS	C. BRIGGSAE	JU1264	2015-04-24	67.2083	0.0148791
PHILLIPS	C. BRIGGSAE	JU1264	2015-04-24	67.8083	0.0147474
PHILLIPS	C. BRIGGSAE	JU1264	2015-04-24	65.7417	0.0152111
PHILLIPS	C. BRIGGSAE	JU1264	2015-04-24	67.075	0.0149087
PHILLIPS	C. BRIGGSAE	JU1264	2015-04-24	67.0917	0.014905
PHILLIPS	C. BRIGGSAE	JU1264	2015-04-24	65.625	0.0152381
PHILLIPS	C. BRIGGSAE	JU1264	2015-04-24	67.2083	0.0148791
PHILLIPS	C. BRIGGSAE	JU1264	2015-04-24	67.175	0.0148865
PHILLIPS	C. BRIGGSAE	JU1264	2015-04-24	67.1583	0.0148902
PHILLIPS	C. BRIGGSAE	JU1264	2015-04-24	65.675	0.0152265
PHILLIPS	C. BRIGGSAE	JU1264	2015-04-24	67.1417	0.0148939
PHILLIPS	C. BRIGGSAE	JU1264	2015-04-24	67.825	0.0147438
PHILLIPS	C. BRIGGSAE	JU1264	2015-04-24	67.125	0.0148976
PHILLIPS	C. BRIGGSAE	JU1264	2015-04-24	67.125	0.0148976
PHILLIPS	C. BRIGGSAE	JU1264	2015-04-24	67.1083	0.0149013
LITHGOW	C. BRIGGSAE	JU1264	2014-11-07	62.75	0.0159363
LITHGOW	C. BRIGGSAE	JU1264	2014-11-07	62.75	0.0159363
LITHGOW	C. BRIGGSAE	JU1264	2014-11-07	62.75	0.0159363
LITHGOW	C. BRIGGSAE	JU1264	2014-11-07	63.75	0.0156863
LITHGOW	C. BRIGGSAE	JU1264	2014-11-07	63.75	0.0156863
LITHGOW	C. BRIGGSAE	JU1264	2014-11-07	64.5	0.0155039
LITHGOW	C. BRIGGSAE	JU1264	2014-11-07	64.5	0.0155039
LITHGOW	C. BRIGGSAE	JU1264	2014-11-07	65	0.0153846
LITHGOW	C. BRIGGSAE	JU1264	2014-11-07	65	0.0153846
LITHGOW	C. BRIGGSAE	JU1264	2014-11-11	61.5	0.0162602
LITHGOW	C. BRIGGSAE	JU1264	2014-11-11	61.5	0.0162602
LITHGOW	C. BRIGGSAE	JU1264	2014-11-11	61.5	0.0162602
LITHGOW	C. BRIGGSAE	JU1264	2014-11-11	63.75	0.0156863
LITHGOW	C. BRIGGSAE	JU1264	2014-11-11	66	0.0151515
LITHGOW	C. BRIGGSAE	JU1264	2014-11-11	66	0.0151515
LITHGOW	C. BRIGGSAE	JU1264	2014-11-11	66	0.0151515
LITHGOW	C. BRIGGSAE	JU1264	2014-11-11	66	0.0151515
DRISCOLL	C. BRIGGSAE	JU1264	2015-06-22	65.45	0.0152788
DRISCOLL	C. BRIGGSAE	JU1264	2015-06-22	65.65	0.0152323
DRISCOLL	C. BRIGGSAE	JU1264	2015-06-22	66.6667	0.015
DRISCOLL	C. BRIGGSAE	JU1264	2015-06-22	65.3833	0.0152944
DRISCOLL	C. BRIGGSAE	JU1264	2015-06-22	65.5833	0.0152478
DRISCOLL	C. BRIGGSAE	JU1264	2015-06-22	65.6833	0.0152246
DRISCOLL	C. BRIGGSAE	JU1264	2015-06-22	66.65	0.0150038
DRISCOLL	C. BRIGGSAE	JU1264	2015-06-22	65.4833	0.0152711
DRISCOLL	C. BRIGGSAE	JU1264	2015-06-22	66.3333	0.0150754
DRISCOLL	C. BRIGGSAE	JU1264	2015-06-22	65.4833	0.0152711
DRISCOLL	C. BRIGGSAE	JU1264	2015-06-22	65.9167	0.0151707
DRISCOLL	C. BRIGGSAE	JU1264	2015-06-22	66.1333	0.015121
DRISCOLL	C. BRIGGSAE	JU1264	2015-06-22	66.4167	0.0150565
DRISCOLL	C. BRIGGSAE	JU1264	2015-06-22	65.4833	0.0152711
DRISCOLL	C. BRIGGSAE	JU1264	2015-06-22	65.7	0.0152207
DRISCOLL	C. BRIGGSAE	JU1264	2015-06-22	66.3333	0.0150754
DRISCOLL	C. BRIGGSAE	JU1264	2015-06-22	66.1667	0.0151134
DRISCOLL	C. BRIGGSAE	JU1264	2015-06-22	65.3833	0.0152944
DRISCOLL	C. BRIGGSAE	JU1264	2015-06-22	65.65	0.0152323
DRISCOLL	C. BRIGGSAE	JU1264	2015-06-22	65.3833	0.0152944
PHILLIPS	C. BRIGGSAE	JU1348	2015-04-24	69.7083	0.0143455
PHILLIPS	C. BRIGGSAE	JU1348	2015-04-24	72.425	0.0138074
PHILLIPS	C. BRIGGSAE	JU1348	2015-04-24	69.7417	0.0143386
PHILLIPS	C. BRIGGSAE	JU1348	2015-04-24	69.7583	0.0143352
PHILLIPS	C. BRIGGSAE	JU1348	2015-04-24	70.5417	0.014176
PHILLIPS	C. BRIGGSAE	JU1348	2015-04-24	70.5417	0.014176
PHILLIPS	C. BRIGGSAE	JU1348	2015-04-24	69.7917	0.0143284
PHILLIPS	C. BRIGGSAE	JU1348	2015-04-24	65.6417	0.0152342
PHILLIPS	C. BRIGGSAE	JU1348	2015-04-24	71.3583	0.0140138
PHILLIPS	C. BRIGGSAE	JU1348	2015-04-24	70.5083	0.0141827
PHILLIPS	C. BRIGGSAE	JU1348	2015-04-24	71.3583	0.0140138
PHILLIPS	C. BRIGGSAE	JU1348	2015-04-24	72.475	0.0137979
PHILLIPS	C. BRIGGSAE	JU1348	2015-04-24	69.825	0.0143215
PHILLIPS	C. BRIGGSAE	JU1348	2015-04-24	73.1083	0.0136783
PHILLIPS	C. BRIGGSAE	JU1348	2015-04-24	72.4583	0.013801
PHILLIPS	C. BRIGGSAE	JU1348	2015-04-24	69.8583	0.0143147
LITHGOW	C. BRIGGSAE	JU1348	2014-11-07	63	0.015873
LITHGOW	C. BRIGGSAE	JU1348	2014-11-07	63	0.015873
LITHGOW	C. BRIGGSAE	JU1348	2014-11-07	63	0.015873
LITHGOW	C. BRIGGSAE	JU1348	2014-11-07	63	0.015873
LITHGOW	C. BRIGGSAE	JU1348	2014-11-07	63	0.015873
LITHGOW	C. BRIGGSAE	JU1348	2014-11-07	63	0.015873
LITHGOW	C. BRIGGSAE	JU1348	2014-11-07	63	0.015873
LITHGOW	C. BRIGGSAE	JU1348	2014-11-07	63	0.015873
LITHGOW	C. BRIGGSAE	JU1348	2014-11-07	63	0.015873
LITHGOW	C. BRIGGSAE	JU1348	2014-11-07	63	0.015873
LITHGOW	C. BRIGGSAE	JU1348	2014-11-07	63	0.015873
LITHGOW	C. BRIGGSAE	JU1348	2014-11-07	63	0.015873
LITHGOW	C. BRIGGSAE	JU1348	2014-11-11	63.75	0.0156863
LITHGOW	C. BRIGGSAE	JU1348	2014-11-11	63.75	0.0156863
LITHGOW	C. BRIGGSAE	JU1348	2014-11-11	63.75	0.0156863
LITHGOW	C. BRIGGSAE	JU1348	2014-11-11	63.75	0.0156863
LITHGOW	C. BRIGGSAE	JU1348	2014-11-11	65	0.0153846
LITHGOW	C. BRIGGSAE	JU1348	2014-11-11	65	0.0153846
LITHGOW	C. BRIGGSAE	JU1348	2014-11-11	70.5	0.0141844
DRISCOLL	C. BRIGGSAE	JU1348	2015-07-13	64.6667	0.0154639
DRISCOLL	C. BRIGGSAE	JU1348	2015-07-13	64.75	0.015444
DRISCOLL	C. BRIGGSAE	JU1348	2015-07-13	65	0.0153846
DRISCOLL	C. BRIGGSAE	JU1348	2015-07-13	65.0167	0.0153807
DRISCOLL	C. BRIGGSAE	JU1348	2015-07-13	65.6	0.0152439
DRISCOLL	C. BRIGGSAE	JU1348	2015-07-13	65.8167	0.0151937
DRISCOLL	C. BRIGGSAE	JU1348	2015-07-13	66.0667	0.0151362
DRISCOLL	C. BRIGGSAE	JU1348	2015-07-13	66.8167	0.0149663
DRISCOLL	C. BRIGGSAE	JU1348	2015-07-13	67	0.0149254
DRISCOLL	C. BRIGGSAE	JU1348	2015-07-13	67	0.0149254
DRISCOLL	C. BRIGGSAE	JU1348	2015-07-13	67	0.0149254
DRISCOLL	C. BRIGGSAE	JU1348	2015-07-13	67.1833	0.0148846
DRISCOLL	C. BRIGGSAE	JU1348	2015-07-13	67.1667	0.0148883
DRISCOLL	C. BRIGGSAE	JU1348	2015-07-13	67.3333	0.0148515
DRISCOLL	C. BRIGGSAE	JU1348	2015-07-13	67.4167	0.0148331
DRISCOLL	C. BRIGGSAE	JU1348	2015-07-13	67.4167	0.0148331
DRISCOLL	C. BRIGGSAE	JU1348	2015-07-13	67.4667	0.0148221
DRISCOLL	C. BRIGGSAE	JU1348	2015-07-13	67.7333	0.0147638
DRISCOLL	C. BRIGGSAE	JU1348	2015-07-13	67.7333	0.0147638
DRISCOLL	C. BRIGGSAE	JU1348	2015-07-13	67.7333	0.0147638
PHILLIPS	C. TROPICALIS	JU1373	2015-04-17	77.9	0.012837
PHILLIPS	C. TROPICALIS	JU1373	2015-04-17	81.15	0.0123229
PHILLIPS	C. TROPICALIS	JU1373	2015-04-17	77.9	0.012837
PHILLIPS	C. TROPICALIS	JU1373	2015-04-17	77.15	0.0129618
PHILLIPS	C. TROPICALIS	JU1373	2015-04-17	81.15	0.0123229
PHILLIPS	C. TROPICALIS	JU1373	2015-04-17	81.1667	0.0123203
PHILLIPS	C. TROPICALIS	JU1373	2015-04-17	79.95	0.0125078
PHILLIPS	C. TROPICALIS	JU1373	2015-04-17	77.9	0.012837
PHILLIPS	C. TROPICALIS	JU1373	2015-04-17	79.95	0.0125078
PHILLIPS	C. TROPICALIS	JU1373	2015-04-17	81.1667	0.0123203
PHILLIPS	C. TROPICALIS	JU1373	2015-04-17	77.9	0.012837
PHILLIPS	C. TROPICALIS	JU1373	2015-04-17	81.4833	0.0122724
PHILLIPS	C. TROPICALIS	JU1373	2015-04-17	76.4	0.013089
PHILLIPS	C. TROPICALIS	JU1373	2015-04-17	77.9	0.012837
PHILLIPS	C. TROPICALIS	JU1373	2015-04-17	77.2333	0.0129478
PHILLIPS	C. TROPICALIS	JU1373	2015-04-17	79.9333	0.0125104
PHILLIPS	C. TROPICALIS	JU1373	2015-04-17	82.5	0.0121212
PHILLIPS	C. TROPICALIS	JU1373	2015-04-17	77.2333	0.0129478
DRISCOLL	C. TROPICALIS	JU1373	2015-06-26	77.9167	0.0128342
DRISCOLL	C. TROPICALIS	JU1373	2015-06-26	78.95	0.0126662
DRISCOLL	C. TROPICALIS	JU1373	2015-06-26	78.95	0.0126662
DRISCOLL	C. TROPICALIS	JU1373	2015-06-26	78.15	0.0127959
DRISCOLL	C. TROPICALIS	JU1373	2015-06-26	79.1333	0.0126369
DRISCOLL	C. TROPICALIS	JU1373	2015-06-26	74.8	0.013369
DRISCOLL	C. TROPICALIS	JU1373	2015-06-26	77.9	0.012837
DRISCOLL	C. TROPICALIS	JU1373	2015-06-26	78.0333	0.012815
DRISCOLL	C. TROPICALIS	JU1373	2015-06-26	77.9	0.012837
DRISCOLL	C. TROPICALIS	JU1373	2015-06-26	79.3333	0.012605
DRISCOLL	C. TROPICALIS	JU1373	2015-06-26	74.0833	0.0134983
DRISCOLL	C. TROPICALIS	JU1373	2015-06-26	74.8667	0.0133571
DRISCOLL	C. TROPICALIS	JU1373	2015-06-26	74.8833	0.0133541
DRISCOLL	C. TROPICALIS	JU1373	2015-06-26	77.9167	0.0128342
DRISCOLL	C. TROPICALIS	JU1373	2015-06-26	79.8	0.0125313
DRISCOLL	C. TROPICALIS	JU1373	2015-06-26	74.9333	0.0133452
DRISCOLL	C. TROPICALIS	JU1373	2015-06-26	74.95	0.0133422
DRISCOLL	C. TROPICALIS	JU1373	2015-06-26	76.6667	0.0130435
DRISCOLL	C. TROPICALIS	JU1373	2015-06-26	78.8	0.0126904
DRISCOLL	C. TROPICALIS	JU1373	2015-06-26	76.1333	0.0131349
DRISCOLL	C. TROPICALIS	JU1373	2015-06-26	74.9833	0.0133363
DRISCOLL	C. TROPICALIS	JU1373	2015-06-26	76.15	0.013132
LITHGOW	C. TROPICALIS	JU1373	2015-03-15	76.7667	0.0130265
LITHGOW	C. TROPICALIS	JU1373	2015-03-15	78.3167	0.0127687
LITHGOW	C. TROPICALIS	JU1373	2015-03-15	80.15	0.0124766
LITHGOW	C. TROPICALIS	JU1373	2015-03-15	82.7167	0.0120895
LITHGOW	C. TROPICALIS	JU1373	2015-03-15	82.75	0.0120846
LITHGOW	C. TROPICALIS	JU1373	2015-03-15	79.6667	0.0125523
LITHGOW	C. TROPICALIS	JU1373	2015-03-15	79.75	0.0125392
LITHGOW	C. TROPICALIS	JU1373	2015-03-15	80.6167	0.0124044
LITHGOW	C. TROPICALIS	JU1373	2015-03-15	82.0833	0.0121827
LITHGOW	C. TROPICALIS	JU1373	2015-03-15	82.0833	0.0121827
LITHGOW	C. TROPICALIS	JU1373	2015-03-15	83.0833	0.0120361
LITHGOW	C. TROPICALIS	JU1373	2015-03-15	83.1	0.0120337
LITHGOW	C. TROPICALIS	JU1373	2015-03-15	83.1167	0.0120313
LITHGOW	C. TROPICALIS	JU1373	2015-03-15	83.15	0.0120265
LITHGOW	C. TROPICALIS	JU1373	2015-03-15	84	0.0119048
LITHGOW	C. TROPICALIS	JU1373	2015-03-15	84.25	0.0118694
LITHGOW	C. TROPICALIS	JU1373	2015-03-15	84.2833	0.0118647
LITHGOW	C. TROPICALIS	JU1373	2015-03-15	84.8333	0.0117878
LITHGOW	C. TROPICALIS	JU1373	2015-03-15	85.75	0.0116618
LITHGOW	C. TROPICALIS	JU1373	2015-03-15	85.75	0.0116618
LITHGOW	C. TROPICALIS	JU1373	2015-03-15	85.8	0.011655
LITHGOW	C. TROPICALIS	JU1373	2015-03-15	86.4736	0.0115642
LITHGOW	C. TROPICALIS	JU1373	2015-03-15	87.75	0.011396
LITHGOW	C. TROPICALIS	JU1373	2015-03-15	88.1817	0.0113402
LITHGOW	C. TROPICALIS	JU1373	2015-03-15	89.75	0.0111421
PHILLIPS	C. TROPICALIS	JU1630	2015-04-17	85.4	0.0117096
PHILLIPS	C. TROPICALIS	JU1630	2015-04-17	85.4	0.0117096
PHILLIPS	C. TROPICALIS	JU1630	2015-04-17	85.4	0.0117096
PHILLIPS	C. TROPICALIS	JU1630	2015-04-17	85.4	0.0117096
PHILLIPS	C. TROPICALIS	JU1630	2015-04-17	85.4	0.0117096
PHILLIPS	C. TROPICALIS	JU1630	2015-04-17	85.4	0.0117096
PHILLIPS	C. TROPICALIS	JU1630	2015-04-17	81	0.0123457
PHILLIPS	C. TROPICALIS	JU1630	2015-04-17	81	0.0123457
PHILLIPS	C. TROPICALIS	JU1630	2015-04-17	82.65	0.0120992
PHILLIPS	C. TROPICALIS	JU1630	2015-04-17	81.0333	0.0123406
PHILLIPS	C. TROPICALIS	JU1630	2015-04-17	80.1333	0.0124792
PHILLIPS	C. TROPICALIS	JU1630	2015-04-17	81.9	0.01221
PHILLIPS	C. TROPICALIS	JU1630	2015-04-23	85.5333	0.0116913
PHILLIPS	C. TROPICALIS	JU1630	2015-04-23	81.9167	0.0122075
PHILLIPS	C. TROPICALIS	JU1630	2015-04-23	85.55	0.0116891
PHILLIPS	C. TROPICALIS	JU1630	2015-04-23	89.25	0.0112045
PHILLIPS	C. TROPICALIS	JU1630	2015-04-23	82.7833	0.0120797
PHILLIPS	C. TROPICALIS	JU1630	2015-04-23	84.6833	0.0118087
PHILLIPS	C. TROPICALIS	JU1630	2015-04-23	81.8833	0.0122125
PHILLIPS	C. TROPICALIS	JU1630	2015-04-23	81.9	0.01221
PHILLIPS	C. TROPICALIS	JU1630	2015-04-23	86.4667	0.0115652
PHILLIPS	C. TROPICALIS	JU1630	2015-04-23	81.9167	0.0122075
PHILLIPS	C. TROPICALIS	JU1630	2015-04-23	84.65	0.0118133
PHILLIPS	C. TROPICALIS	JU1630	2015-04-23	86.4667	0.0115652
PHILLIPS	C. TROPICALIS	JU1630	2015-04-23	83.7167	0.0119451
PHILLIPS	C. TROPICALIS	JU1630	2015-04-23	85.5833	0.0116845
PHILLIPS	C. TROPICALIS	JU1630	2015-04-23	80.9167	0.0123584
DRISCOLL	C. TROPICALIS	JU1630	2015-06-26	78.1833	0.0127904
DRISCOLL	C. TROPICALIS	JU1630	2015-06-26	76.1667	0.0131291
DRISCOLL	C. TROPICALIS	JU1630	2015-06-26	79.25	0.0126183
DRISCOLL	C. TROPICALIS	JU1630	2015-06-26	78.1833	0.0127904
DRISCOLL	C. TROPICALIS	JU1630	2015-06-26	76.1833	0.0131262
DRISCOLL	C. TROPICALIS	JU1630	2015-06-26	79.4833	0.0125813
DRISCOLL	C. TROPICALIS	JU1630	2015-06-26	79.55	0.0125707
DRISCOLL	C. TROPICALIS	JU1630	2015-06-26	79.05	0.0126502
DRISCOLL	C. TROPICALIS	JU1630	2015-06-26	79.05	0.0126502
DRISCOLL	C. TROPICALIS	JU1630	2015-06-26	77.95	0.0128287
DRISCOLL	C. TROPICALIS	JU1630	2015-06-26	77.7167	0.0128673
DRISCOLL	C. TROPICALIS	JU1630	2015-06-26	75.65	0.0132188
DRISCOLL	C. TROPICALIS	JU1630	2015-06-26	79.3167	0.0126077
DRISCOLL	C. TROPICALIS	JU1630	2015-06-26	78.6833	0.0127092
DRISCOLL	C. TROPICALIS	JU1630	2015-06-26	79.6	0.0125628
DRISCOLL	C. TROPICALIS	JU1630	2015-06-26	75.0667	0.0133215
DRISCOLL	C. TROPICALIS	JU1630	2015-06-26	79.6	0.0125628
DRISCOLL	C. TROPICALIS	JU1630	2015-06-26	78.3	0.0127714
DRISCOLL	C. TROPICALIS	JU1630	2015-06-26	79.9	0.0125156
DRISCOLL	C. TROPICALIS	JU1630	2015-06-26	74.3333	0.0134529
DRISCOLL	C. TROPICALIS	JU1630	2015-06-26	78.25	0.0127796
LITHGOW	C. TROPICALIS	JU1630	2015-03-15	78.7833	0.012693
LITHGOW	C. TROPICALIS	JU1630	2015-03-15	78.7833	0.012693
LITHGOW	C. TROPICALIS	JU1630	2015-03-15	78.85	0.0126823
LITHGOW	C. TROPICALIS	JU1630	2015-03-15	78.8667	0.0126796
LITHGOW	C. TROPICALIS	JU1630	2015-03-15	78.8833	0.0126769
LITHGOW	C. TROPICALIS	JU1630	2015-03-15	78.9	0.0126743
LITHGOW	C. TROPICALIS	JU1630	2015-03-15	81.2833	0.0123026
LITHGOW	C. TROPICALIS	JU1630	2015-03-15	79.1333	0.0126369
LITHGOW	C. TROPICALIS	JU1630	2015-03-15	79.1667	0.0126316
LITHGOW	C. TROPICALIS	JU1630	2015-03-15	79.1833	0.0126289
LITHGOW	C. TROPICALIS	JU1630	2015-03-15	79.25	0.0126183
LITHGOW	C. TROPICALIS	JU1630	2015-03-15	79.5	0.0125786
LITHGOW	C. TROPICALIS	JU1630	2015-03-15	79.9667	0.0125052
LITHGOW	C. TROPICALIS	JU1630	2015-03-15	80.0667	0.0124896
LITHGOW	C. TROPICALIS	JU1630	2015-03-15	80.0833	0.012487
LITHGOW	C. TROPICALIS	JU1630	2015-03-15	82.3333	0.0121457
LITHGOW	C. TROPICALIS	JU1630	2015-03-15	83.5	0.011976
LITHGOW	C. TROPICALIS	JU1630	2015-03-15	84.3333	0.0118577
PHILLIPS	C. ELEGANS	JU1652	2015-04-20	67.1667	0.0148883
PHILLIPS	C. ELEGANS	JU1652	2015-04-20	65.2333	0.0153296
PHILLIPS	C. ELEGANS	JU1652	2015-04-20	66.1167	0.0151248
PHILLIPS	C. ELEGANS	JU1652	2015-04-20	69.8667	0.014313
PHILLIPS	C. ELEGANS	JU1652	2015-04-20	66.1333	0.015121
PHILLIPS	C. ELEGANS	JU1652	2015-04-20	66.1333	0.015121
PHILLIPS	C. ELEGANS	JU1652	2015-04-20	65.2167	0.0153335
PHILLIPS	C. ELEGANS	JU1652	2015-04-20	66.1667	0.0151134
PHILLIPS	C. ELEGANS	JU1652	2015-04-20	67.0667	0.0149105
PHILLIPS	C. ELEGANS	JU1652	2015-04-20	67.0667	0.0149105
PHILLIPS	C. ELEGANS	JU1652	2015-04-20	66.0667	0.0151362
PHILLIPS	C. ELEGANS	JU1652	2015-04-20	67.1	0.0149031
PHILLIPS	C. ELEGANS	JU1652	2015-04-20	65.1667	0.0153453
PHILLIPS	C. ELEGANS	JU1652	2015-04-20	67.9	0.0147275
PHILLIPS	C. ELEGANS	JU1652	2015-04-20	65.1667	0.0153453
PHILLIPS	C. ELEGANS	JU1652	2015-04-20	67.9167	0.0147239
PHILLIPS	C. ELEGANS	JU1652	2015-04-20	66.1	0.0151286
PHILLIPS	C. ELEGANS	JU1652	2015-04-20	67.9167	0.0147239
PHILLIPS	C. ELEGANS	JU1652	2015-04-20	65.15	0.0153492
PHILLIPS	C. ELEGANS	JU1652	2015-04-20	67.0833	0.0149068
PHILLIPS	C. ELEGANS	JU1652	2015-11-13 17:55:00	63.75	0.0156863
PHILLIPS	C. ELEGANS	JU1652	2015-11-13 17:55:00	65.6667	0.0152284
PHILLIPS	C. ELEGANS	JU1652	2015-11-13 17:55:00	63.75	0.0156863
PHILLIPS	C. ELEGANS	JU1652	2015-11-13 17:55:00	62.6667	0.0159574
PHILLIPS	C. ELEGANS	JU1652	2015-11-13 17:55:00	64.7667	0.01544
PHILLIPS	C. ELEGANS	JU1652	2015-11-13 17:55:00	63.7333	0.0156904
PHILLIPS	C. ELEGANS	JU1652	2015-11-13 17:55:00	63.7167	0.0156945
PHILLIPS	C. ELEGANS	JU1652	2015-11-13 17:55:00	63.7	0.0156986
PHILLIPS	C. ELEGANS	JU1652	2015-11-13 17:55:00	64.75	0.015444
PHILLIPS	C. ELEGANS	JU1652	2015-11-13 17:55:00	64.7333	0.015448
PHILLIPS	C. ELEGANS	JU1652	2015-11-13 17:55:00	62.7167	0.0159447
PHILLIPS	C. ELEGANS	JU1652	2015-11-13 17:55:00	64.7333	0.015448
PHILLIPS	C. ELEGANS	JU1652	2015-11-13 17:55:00	63.7833	0.0156781
PHILLIPS	C. ELEGANS	JU1652	2015-11-13 17:55:00	69.7	0.0143472
PHILLIPS	C. ELEGANS	JU1652	2015-11-13 17:55:00	71.8667	0.0139147
PHILLIPS	C. ELEGANS	JU1652	2015-11-13 17:55:00	63.7667	0.0156822
PHILLIPS	C. ELEGANS	JU1652	2015-11-13 17:55:00	64.7	0.015456
PHILLIPS	C. ELEGANS	JU1652	2015-11-13 17:55:00	62.75	0.0159363
PHILLIPS	C. ELEGANS	JU1652	2015-11-13 17:55:00	62.75	0.0159363
DRISCOLL	C. ELEGANS	JU1652	2014-11-17	68.8167	0.0145314
DRISCOLL	C. ELEGANS	JU1652	2014-11-17	67.7	0.014771
DRISCOLL	C. ELEGANS	JU1652	2014-11-17	68.3333	0.0146341
DRISCOLL	C. ELEGANS	JU1652	2014-11-17	68.8167	0.0145314
DRISCOLL	C. ELEGANS	JU1652	2014-11-17	67.7667	0.0147565
DRISCOLL	C. ELEGANS	JU1652	2014-11-17	67.7667	0.0147565
DRISCOLL	C. ELEGANS	JU1652	2014-11-17	67.7667	0.0147565
DRISCOLL	C. ELEGANS	JU1652	2014-11-17	67.9833	0.0147095
DRISCOLL	C. ELEGANS	JU1652	2014-11-17	68.4833	0.0146021
DRISCOLL	C. ELEGANS	JU1652	2014-11-17	69.2	0.0144509
DRISCOLL	C. ELEGANS	JU1652	2014-11-17	65.95	0.015163
DRISCOLL	C. ELEGANS	JU1652	2014-11-17	68.3333	0.0146341
DRISCOLL	C. ELEGANS	JU1652	2015-04-27	67.0333	0.014918
DRISCOLL	C. ELEGANS	JU1652	2015-04-27	66.9333	0.0149402
DRISCOLL	C. ELEGANS	JU1652	2015-04-27	68.15	0.0146735
DRISCOLL	C. ELEGANS	JU1652	2015-04-27	68.2333	0.0146556
DRISCOLL	C. ELEGANS	JU1652	2015-04-27	66.9167	0.014944
DRISCOLL	C. ELEGANS	JU1652	2015-04-27	68.1	0.0146843
DRISCOLL	C. ELEGANS	JU1652	2015-04-27	68.4167	0.0146163
DRISCOLL	C. ELEGANS	JU1652	2015-04-27	68.1333	0.0146771
DRISCOLL	C. ELEGANS	JU1652	2015-04-27	67.0833	0.0149068
DRISCOLL	C. ELEGANS	JU1652	2015-04-27	66.8333	0.0149626
DRISCOLL	C. ELEGANS	JU1652	2015-04-27	68.15	0.0146735
DRISCOLL	C. ELEGANS	JU1652	2015-04-27	68.1167	0.0146807
DRISCOLL	C. ELEGANS	JU1652	2015-04-27	68.1167	0.0146807
DRISCOLL	C. ELEGANS	JU1652	2015-04-27	66.8667	0.0149551
DRISCOLL	C. ELEGANS	JU1652	2015-04-27	68.1333	0.0146771
DRISCOLL	C. ELEGANS	JU1652	2015-04-27	67.0167	0.0149217
DRISCOLL	C. ELEGANS	JU1652	2015-04-27	68.6	0.0145773
DRISCOLL	C. ELEGANS	JU1652	2015-04-27	67	0.0149254
DRISCOLL	C. ELEGANS	JU1652	2015-04-24	67.0333	0.014918
DRISCOLL	C. ELEGANS	JU1652	2015-04-24	66.9333	0.0149402
DRISCOLL	C. ELEGANS	JU1652	2015-04-24	68.15	0.0146735
DRISCOLL	C. ELEGANS	JU1652	2015-04-24	68.2333	0.0146556
DRISCOLL	C. ELEGANS	JU1652	2015-04-24	66.9167	0.014944
DRISCOLL	C. ELEGANS	JU1652	2015-04-24	68.1	0.0146843
DRISCOLL	C. ELEGANS	JU1652	2015-04-24	68.4167	0.0146163
DRISCOLL	C. ELEGANS	JU1652	2015-04-24	68.1333	0.0146771
DRISCOLL	C. ELEGANS	JU1652	2015-04-24	67.0833	0.0149068
DRISCOLL	C. ELEGANS	JU1652	2015-04-24	66.8333	0.0149626
DRISCOLL	C. ELEGANS	JU1652	2015-04-24	68.15	0.0146735
DRISCOLL	C. ELEGANS	JU1652	2015-04-24	68.1167	0.0146807
DRISCOLL	C. ELEGANS	JU1652	2015-04-24	68.1167	0.0146807
DRISCOLL	C. ELEGANS	JU1652	2015-04-24	66.8667	0.0149551
DRISCOLL	C. ELEGANS	JU1652	2015-04-24	68.1333	0.0146771
DRISCOLL	C. ELEGANS	JU1652	2015-04-24	67.0167	0.0149217
DRISCOLL	C. ELEGANS	JU1652	2015-04-24	68.6	0.0145773
DRISCOLL	C. ELEGANS	JU1652	2015-04-24	67	0.0149254
LITHGOW	C. ELEGANS	JU1652	2014-10-03	63.3667	0.0157812
LITHGOW	C. ELEGANS	JU1652	2014-10-03	64.25	0.0155642
LITHGOW	C. ELEGANS	JU1652	2014-10-03	64.25	0.0155642
LITHGOW	C. ELEGANS	JU1652	2014-10-03	65.2167	0.0153335
LITHGOW	C. ELEGANS	JU1652	2014-10-03	65.25	0.0153257
LITHGOW	C. ELEGANS	JU1652	2014-10-03	65.2667	0.0153218
LITHGOW	C. ELEGANS	JU1652	2014-10-03	65.2833	0.0153178
LITHGOW	C. ELEGANS	JU1652	2014-10-03	66.05	0.01514
LITHGOW	C. ELEGANS	JU1652	2014-10-03	66.1	0.0151286
LITHGOW	C. ELEGANS	JU1652	2014-10-03	66.1	0.0151286
LITHGOW	C. ELEGANS	JU1652	2014-10-03	66.1167	0.0151248
LITHGOW	C. ELEGANS	JU1652	2014-10-21	61.7833	0.0161856
LITHGOW	C. ELEGANS	JU1652	2014-10-21	61.9	0.0161551
LITHGOW	C. ELEGANS	JU1652	2014-10-21	61.9167	0.0161507
LITHGOW	C. ELEGANS	JU1652	2014-10-21	63.1167	0.0158437
LITHGOW	C. ELEGANS	JU1652	2014-10-21	63.7667	0.0156822
LITHGOW	C. ELEGANS	JU1652	2014-10-21	63.7667	0.0156822
LITHGOW	C. ELEGANS	JU1652	2014-10-21	63.7833	0.0156781
LITHGOW	C. ELEGANS	JU1652	2014-10-21	64.5	0.0155039
LITHGOW	C. ELEGANS	JU1652	2014-12-02	61.8333	0.0161725
LITHGOW	C. ELEGANS	JU1652	2014-12-02	63.0667	0.0158562
LITHGOW	C. ELEGANS	JU1652	2014-12-02	63.8333	0.0156658
LITHGOW	C. ELEGANS	JU1652	2014-12-02	63.85	0.0156617
LITHGOW	C. ELEGANS	JU1652	2014-12-02	63.8667	0.0156576
LITHGOW	C. ELEGANS	JU1652	2014-12-02	63.8667	0.0156576
LITHGOW	C. ELEGANS	JU1652	2014-12-02	63.9167	0.0156454
LITHGOW	C. ELEGANS	JU1652	2014-12-02	63.95	0.0156372
LITHGOW	C. ELEGANS	JU1652	2014-12-02	63.95	0.0156372
LITHGOW	C. ELEGANS	JU1652	2014-12-02	64.6333	0.0154719
LITHGOW	C. ELEGANS	JU1652	2014-12-02	64.65	0.0154679
LITHGOW	C. ELEGANS	JU1652	2014-12-02	64.6667	0.0154639
LITHGOW	C. ELEGANS	JU1652	2014-12-02	64.7	0.015456
LITHGOW	C. ELEGANS	JU1652	2014-12-02	65.3333	0.0153061
LITHGOW	C. ELEGANS	JU1652	2014-12-02	65.35	0.0153022
LITHGOW	C. ELEGANS	JU1652	2014-12-02	65.4	0.0152905
LITHGOW	C. ELEGANS	JU1652	2014-12-02	65.85	0.015186
LITHGOW	C. ELEGANS	JU1652	2014-12-02	65.8667	0.0151822
LITHGOW	C. ELEGANS	JU1652	2014-12-02	65.8667	0.0151822
LITHGOW	C. ELEGANS	JU1652	2014-12-02	65.8667	0.0151822
PHILLIPS	C. BRIGGSAE	JU726	2015-04-24	64.7167	0.015452
PHILLIPS	C. BRIGGSAE	JU726	2015-04-24	63.2917	0.0157999
PHILLIPS	C. BRIGGSAE	JU726	2015-04-24	63.275	0.015804
PHILLIPS	C. BRIGGSAE	JU726	2015-04-24	63.275	0.015804
PHILLIPS	C. BRIGGSAE	JU726	2015-04-24	62.175	0.0160836
PHILLIPS	C. BRIGGSAE	JU726	2015-04-24	65.0583	0.0153708
PHILLIPS	C. BRIGGSAE	JU726	2015-04-24	63.2583	0.0158082
PHILLIPS	C. BRIGGSAE	JU726	2015-04-24	62.2083	0.016075
PHILLIPS	C. BRIGGSAE	JU726	2015-04-24	65.0417	0.0153748
PHILLIPS	C. BRIGGSAE	JU726	2015-04-24	64.1917	0.0155783
PHILLIPS	C. BRIGGSAE	JU726	2015-04-24	65.0417	0.0153748
PHILLIPS	C. BRIGGSAE	JU726	2015-04-24	64.2083	0.0155743
PHILLIPS	C. BRIGGSAE	JU726	2015-04-24	63.375	0.0157791
PHILLIPS	C. BRIGGSAE	JU726	2015-04-24	64.175	0.0155824
PHILLIPS	C. BRIGGSAE	JU726	2015-04-24	63.3417	0.0157874
PHILLIPS	C. BRIGGSAE	JU726	2015-04-24	62.0917	0.0161052
PHILLIPS	C. BRIGGSAE	JU726	2015-04-24	64.175	0.0155824
PHILLIPS	C. BRIGGSAE	JU726	2015-04-24	63.3417	0.0157874
PHILLIPS	C. BRIGGSAE	JU726	2015-04-24	63.325	0.0157916
PHILLIPS	C. BRIGGSAE	JU726	2015-04-24	63.3083	0.0157957
LITHGOW	C. BRIGGSAE	JU726	2014-11-07	62.5	0.016
LITHGOW	C. BRIGGSAE	JU726	2014-11-07	62.5	0.016
LITHGOW	C. BRIGGSAE	JU726	2014-11-07	62.5	0.016
LITHGOW	C. BRIGGSAE	JU726	2014-11-07	62.5	0.016
LITHGOW	C. BRIGGSAE	JU726	2014-11-07	62.5	0.016
LITHGOW	C. BRIGGSAE	JU726	2014-11-07	62.5	0.016
LITHGOW	C. BRIGGSAE	JU726	2014-11-07	62.5	0.016
LITHGOW	C. BRIGGSAE	JU726	2014-11-07	62.5	0.016
LITHGOW	C. BRIGGSAE	JU726	2014-11-07	62.5	0.016
LITHGOW	C. BRIGGSAE	JU726	2014-11-07	63.75	0.0156863
LITHGOW	C. BRIGGSAE	JU726	2014-11-11	62.5	0.016
LITHGOW	C. BRIGGSAE	JU726	2014-11-11	62.5	0.016
LITHGOW	C. BRIGGSAE	JU726	2014-11-11	63.5	0.015748
LITHGOW	C. BRIGGSAE	JU726	2014-11-11	63.5	0.015748
LITHGOW	C. BRIGGSAE	JU726	2014-11-11	63.75	0.0156863
LITHGOW	C. BRIGGSAE	JU726	2014-11-11	63.75	0.0156863
LITHGOW	C. BRIGGSAE	JU726	2014-11-11	65	0.0153846
LITHGOW	C. BRIGGSAE	JU726	2014-11-11	66	0.0151515
LITHGOW	C. BRIGGSAE	JU726	2014-11-11	66	0.0151515
DRISCOLL	C. BRIGGSAE	JU726	2015-06-01	64.45	0.0155159
DRISCOLL	C. BRIGGSAE	JU726	2015-06-01	65.2833	0.0153178
DRISCOLL	C. BRIGGSAE	JU726	2015-06-01	64.5833	0.0154839
DRISCOLL	C. BRIGGSAE	JU726	2015-06-01	64.4667	0.0155119
DRISCOLL	C. BRIGGSAE	JU726	2015-06-01	64.8333	0.0154242
DRISCOLL	C. BRIGGSAE	JU726	2015-06-01	65.1167	0.0153571
DRISCOLL	C. BRIGGSAE	JU726	2015-06-01	65.75	0.0152091
DRISCOLL	C. BRIGGSAE	JU726	2015-06-01	64.9	0.0154083
DRISCOLL	C. BRIGGSAE	JU726	2015-06-01	64.5833	0.0154839
DRISCOLL	C. BRIGGSAE	JU726	2015-06-01	64.5833	0.0154839
DRISCOLL	C. BRIGGSAE	JU726	2015-06-01	64.7167	0.015452
DRISCOLL	C. BRIGGSAE	JU726	2015-06-01	65.1167	0.0153571
DRISCOLL	C. BRIGGSAE	JU726	2015-06-01	65.25	0.0153257
DRISCOLL	C. BRIGGSAE	JU726	2015-06-01	64.5333	0.0154959
DRISCOLL	C. BRIGGSAE	JU726	2015-06-01	65.85	0.015186
DRISCOLL	C. BRIGGSAE	JU726	2015-06-01	66.0667	0.0151362
DRISCOLL	C. BRIGGSAE	JU726	2015-06-01	65.2333	0.0153296
DRISCOLL	C. BRIGGSAE	JU726	2015-06-01	64.9333	0.0154004
DRISCOLL	C. BRIGGSAE	JU726	2015-06-01	64.5667	0.0154879
DRISCOLL	C. BRIGGSAE	JU726	2015-06-01	66.5833	0.0150188
PHILLIPS	C. ELEGANS	JU775	2015-04-20	67.275	0.0148644
PHILLIPS	C. ELEGANS	JU775	2015-04-20	68.1083	0.0146825
PHILLIPS	C. ELEGANS	JU775	2015-04-20	67.2583	0.014868
PHILLIPS	C. ELEGANS	JU775	2015-04-20	68.975	0.014498
PHILLIPS	C. ELEGANS	JU775	2015-04-20	68.9917	0.0144945
PHILLIPS	C. ELEGANS	JU775	2015-04-20	64.3917	0.01553
PHILLIPS	C. ELEGANS	JU775	2015-04-20	70.025	0.0142806
PHILLIPS	C. ELEGANS	JU775	2015-04-20	67.2417	0.0148717
PHILLIPS	C. ELEGANS	JU775	2015-04-20	66.3917	0.0150621
PHILLIPS	C. ELEGANS	JU775	2015-04-20	66.3917	0.0150621
PHILLIPS	C. ELEGANS	JU775	2015-04-20	70.0417	0.0142772
PHILLIPS	C. ELEGANS	JU775	2015-04-20	68.1417	0.0146753
PHILLIPS	C. ELEGANS	JU775	2015-04-20	66.4083	0.0150584
PHILLIPS	C. ELEGANS	JU775	2015-04-20	68.1583	0.0146717
PHILLIPS	C. ELEGANS	JU775	2015-04-20	68.175	0.0146681
PHILLIPS	C. ELEGANS	JU775	2015-04-20	70.0083	0.014284
LITHGOW	C. ELEGANS	JU775	2014-10-03	66	0.0151515
LITHGOW	C. ELEGANS	JU775	2014-10-03	66.25	0.0150943
LITHGOW	C. ELEGANS	JU775	2014-10-03	66.25	0.0150943
LITHGOW	C. ELEGANS	JU775	2014-10-03	67	0.0149254
LITHGOW	C. ELEGANS	JU775	2014-10-03	69.3333	0.0144231
LITHGOW	C. ELEGANS	JU775	2014-10-03	69.3333	0.0144231
LITHGOW	C. ELEGANS	JU775	2014-10-03	69.3333	0.0144231
LITHGOW	C. ELEGANS	JU775	2014-10-03	70.3333	0.014218
LITHGOW	C. ELEGANS	JU775	2014-10-21	69.5	0.0143885
LITHGOW	C. ELEGANS	JU775	2014-10-21	69.5	0.0143885
LITHGOW	C. ELEGANS	JU775	2014-10-21	69.5	0.0143885
LITHGOW	C. ELEGANS	JU775	2014-10-21	69.5	0.0143885
LITHGOW	C. ELEGANS	JU775	2014-10-21	70.5	0.0141844
LITHGOW	C. ELEGANS	JU775	2014-10-21	70.5	0.0141844
LITHGOW	C. ELEGANS	JU775	2014-10-21	70.5	0.0141844
PHILLIPS	C. ELEGANS	JU775	2015-10-16 16:00:00	65.7083	0.0152188
PHILLIPS	C. ELEGANS	JU775	2015-10-16 16:00:00	69.875	0.0143113
PHILLIPS	C. ELEGANS	JU775	2015-10-16 16:00:00	68.625	0.0145719
PHILLIPS	C. ELEGANS	JU775	2015-10-16 16:00:00	67.7083	0.0147692
PHILLIPS	C. ELEGANS	JU775	2015-10-16 16:00:00	67.675	0.0147765
PHILLIPS	C. ELEGANS	JU775	2015-10-16 16:00:00	70.6417	0.014156
PHILLIPS	C. ELEGANS	JU775	2015-10-16 16:00:00	67.6917	0.0147729
PHILLIPS	C. ELEGANS	JU775	2015-10-16 16:00:00	66.6917	0.0149944
PHILLIPS	C. ELEGANS	JU775	2015-10-16 16:00:00	68.6583	0.0145649
DRISCOLL	C. ELEGANS	JU775	2014-11-17	67.1833	0.0148846
DRISCOLL	C. ELEGANS	JU775	2014-11-17	68.1833	0.0146663
DRISCOLL	C. ELEGANS	JU775	2014-11-17	69.9833	0.0142891
DRISCOLL	C. ELEGANS	JU775	2014-11-17	67.3	0.0148588
DRISCOLL	C. ELEGANS	JU775	2014-11-17	67.6667	0.0147783
DRISCOLL	C. ELEGANS	JU775	2014-11-17	69.0833	0.0144753
DRISCOLL	C. ELEGANS	JU775	2014-11-17	67.6667	0.0147783
DRISCOLL	C. ELEGANS	JU775	2014-11-17	68.15	0.0146735
DRISCOLL	C. ELEGANS	JU775	2014-11-17	65.3	0.0153139
DRISCOLL	C. ELEGANS	JU775	2014-11-17	71.1167	0.0140614
DRISCOLL	C. ELEGANS	JU775	2014-11-17	67.6667	0.0147783
DRISCOLL	C. ELEGANS	JU775	2015-04-27	68.9167	0.0145103
DRISCOLL	C. ELEGANS	JU775	2015-04-27	68.0833	0.0146879
DRISCOLL	C. ELEGANS	JU775	2015-04-27	68.0833	0.0146879
DRISCOLL	C. ELEGANS	JU775	2015-04-27	68.0667	0.0146915
DRISCOLL	C. ELEGANS	JU775	2015-04-27	68.0667	0.0146915
DRISCOLL	C. ELEGANS	JU775	2015-04-27	68.1333	0.0146771
DRISCOLL	C. ELEGANS	JU775	2015-04-27	68.0333	0.0146987
DRISCOLL	C. ELEGANS	JU775	2015-04-27	68.0167	0.0147023
DRISCOLL	C. ELEGANS	JU775	2015-04-27	68.0333	0.0146987
DRISCOLL	C. ELEGANS	JU775	2015-04-27	70.1167	0.0142619
DRISCOLL	C. ELEGANS	JU775	2015-04-27	71.1333	0.0140581
DRISCOLL	C. ELEGANS	JU775	2015-04-27	68	0.0147059
DRISCOLL	C. ELEGANS	JU775	2015-04-27	69.05	0.0144823
DRISCOLL	C. ELEGANS	JU775	2015-04-27	68.85	0.0145243
DRISCOLL	C. ELEGANS	JU775	2015-04-27	66.8833	0.0149514
DRISCOLL	C. ELEGANS	JU775	2015-04-27	68.5833	0.0145808
DRISCOLL	C. ELEGANS	JU775	2015-04-27	68	0.0147059
DRISCOLL	C. ELEGANS	JU775	2015-04-27	67.95	0.0147167
DRISCOLL	C. ELEGANS	JU775	2015-04-27	69.0667	0.0144788
DRISCOLL	C. ELEGANS	JU775	2015-04-27	67.9833	0.0147095
DRISCOLL	C. ELEGANS	JU775	2015-04-24	68.9167	0.0145103
DRISCOLL	C. ELEGANS	JU775	2015-04-24	68.0833	0.0146879
DRISCOLL	C. ELEGANS	JU775	2015-04-24	68.0833	0.0146879
DRISCOLL	C. ELEGANS	JU775	2015-04-24	68.0667	0.0146915
DRISCOLL	C. ELEGANS	JU775	2015-04-24	68.0667	0.0146915
DRISCOLL	C. ELEGANS	JU775	2015-04-24	68.1333	0.0146771
DRISCOLL	C. ELEGANS	JU775	2015-04-24	68.0333	0.0146987
DRISCOLL	C. ELEGANS	JU775	2015-04-24	68.0167	0.0147023
DRISCOLL	C. ELEGANS	JU775	2015-04-24	68.0333	0.0146987
DRISCOLL	C. ELEGANS	JU775	2015-04-24	70.1167	0.0142619
DRISCOLL	C. ELEGANS	JU775	2015-04-24	71.1333	0.0140581
DRISCOLL	C. ELEGANS	JU775	2015-04-24	68	0.0147059
DRISCOLL	C. ELEGANS	JU775	2015-04-24	69.05	0.0144823
DRISCOLL	C. ELEGANS	JU775	2015-04-24	68.85	0.0145243
DRISCOLL	C. ELEGANS	JU775	2015-04-24	66.8833	0.0149514
DRISCOLL	C. ELEGANS	JU775	2015-04-24	68.5833	0.0145808
DRISCOLL	C. ELEGANS	JU775	2015-04-24	68	0.0147059
DRISCOLL	C. ELEGANS	JU775	2015-04-24	67.95	0.0147167
DRISCOLL	C. ELEGANS	JU775	2015-04-24	69.0667	0.0144788
DRISCOLL	C. ELEGANS	JU775	2015-04-24	67.9833	0.0147095
LITHGOW	C. ELEGANS	JU775	2014-12-02	63.45	0.0157604
LITHGOW	C. ELEGANS	JU775	2014-12-02	65.0667	0.0153689
LITHGOW	C. ELEGANS	JU775	2014-12-02	65.1	0.015361
LITHGOW	C. ELEGANS	JU775	2014-12-02	66.4833	0.0150414
LITHGOW	C. ELEGANS	JU775	2014-12-02	66.5	0.0150376
LITHGOW	C. ELEGANS	JU775	2014-12-02	66.5	0.0150376
LITHGOW	C. ELEGANS	JU775	2014-12-02	67.25	0.0148699
LITHGOW	C. ELEGANS	JU775	2014-12-02	67.25	0.0148699
LITHGOW	C. ELEGANS	JU775	2014-12-02	67.3333	0.0148515
LITHGOW	C. ELEGANS	JU775	2014-12-02	67.4	0.0148368
LITHGOW	C. ELEGANS	JU775	2014-12-02	69.2167	0.0144474
LITHGOW	C. ELEGANS	JU775	2014-12-02	69.2333	0.0144439
LITHGOW	C. ELEGANS	JU775	2014-12-02	69.2333	0.0144439
LITHGOW	C. ELEGANS	JU775	2014-12-02	69.25	0.0144404
LITHGOW	C. ELEGANS	JU775	2014-12-02	69.25	0.0144404
LITHGOW	C. ELEGANS	JU775	2014-12-02	71.4333	0.0139991
LITHGOW	C. ELEGANS	JU775	2014-12-02	71.4333	0.0139991
PHILLIPS	C. ELEGANS	MY16	2015-04-20	65.9667	0.0151592
PHILLIPS	C. ELEGANS	MY16	2015-04-20	66.05	0.01514
PHILLIPS	C. ELEGANS	MY16	2015-04-20	66.05	0.01514
PHILLIPS	C. ELEGANS	MY16	2015-04-20	64.5167	0.0154999
PHILLIPS	C. ELEGANS	MY16	2015-04-20	67.1167	0.0148994
PHILLIPS	C. ELEGANS	MY16	2015-04-20	66.0667	0.0151362
PHILLIPS	C. ELEGANS	MY16	2015-04-20	66.0667	0.0151362
PHILLIPS	C. ELEGANS	MY16	2015-04-20	65.1333	0.0153531
PHILLIPS	C. ELEGANS	MY16	2015-04-20	67.0833	0.0149068
PHILLIPS	C. ELEGANS	MY16	2015-04-20	66.1	0.0151286
PHILLIPS	C. ELEGANS	MY16	2015-04-20	67.1167	0.0148994
PHILLIPS	C. ELEGANS	MY16	2015-04-20	66.1	0.0151286
PHILLIPS	C. ELEGANS	MY16	2015-04-20	67.1	0.0149031
PHILLIPS	C. ELEGANS	MY16	2015-04-20	67.0833	0.0149068
PHILLIPS	C. ELEGANS	MY16	2015-04-20	66.1167	0.0151248
PHILLIPS	C. ELEGANS	MY16	2015-04-20	64.4833	0.0155079
LITHGOW	C. ELEGANS	MY16	2014-10-03	65.25	0.0153257
LITHGOW	C. ELEGANS	MY16	2014-10-03	65.25	0.0153257
LITHGOW	C. ELEGANS	MY16	2014-10-03	66	0.0151515
LITHGOW	C. ELEGANS	MY16	2014-10-03	66	0.0151515
LITHGOW	C. ELEGANS	MY16	2014-10-03	66	0.0151515
LITHGOW	C. ELEGANS	MY16	2014-10-03	66.5	0.0150376
LITHGOW	C. ELEGANS	MY16	2014-10-03	66.5	0.0150376
LITHGOW	C. ELEGANS	MY16	2014-10-21	62.5	0.016
LITHGOW	C. ELEGANS	MY16	2014-10-21	62.75	0.0159363
LITHGOW	C. ELEGANS	MY16	2014-10-21	63	0.015873
LITHGOW	C. ELEGANS	MY16	2014-10-21	64.75	0.015444
LITHGOW	C. ELEGANS	MY16	2014-10-21	64.8333	0.0154242
LITHGOW	C. ELEGANS	MY16	2014-10-21	66.5	0.0150376
LITHGOW	C. ELEGANS	MY16	2014-10-21	66.5	0.0150376
LITHGOW	C. ELEGANS	MY16	2014-10-21	66.5	0.0150376
PHILLIPS	C. ELEGANS	MY16	2015-10-16	66.85	0.0149589
PHILLIPS	C. ELEGANS	MY16	2015-10-16 16:00:00	64.65	0.0154679
PHILLIPS	C. ELEGANS	MY16	2015-10-16 16:00:00	66.8667	0.0149551
PHILLIPS	C. ELEGANS	MY16	2015-10-16 16:00:00	65.7	0.0152207
PHILLIPS	C. ELEGANS	MY16	2015-10-16 16:00:00	64.6667	0.0154639
PHILLIPS	C. ELEGANS	MY16	2015-10-16 16:00:00	65.6333	0.0152362
PHILLIPS	C. ELEGANS	MY16	2015-10-16 16:00:00	67.6333	0.0147856
PHILLIPS	C. ELEGANS	MY16	2015-10-16 16:00:00	65.6167	0.01524
PHILLIPS	C. ELEGANS	MY16	2015-10-16 16:00:00	64.6167	0.0154759
PHILLIPS	C. ELEGANS	MY16	2015-10-16 16:00:00	65.6833	0.0152246
PHILLIPS	C. ELEGANS	MY16	2015-10-16 16:00:00	64.5833	0.0154839
PHILLIPS	C. ELEGANS	MY16	2015-10-16 16:00:00	65.65	0.0152323
PHILLIPS	C. ELEGANS	MY16	2015-10-16 16:00:00	65.65	0.0152323
PHILLIPS	C. ELEGANS	MY16	2015-10-16 16:00:00	66.9	0.0149477
PHILLIPS	C. ELEGANS	MY16	2015-10-16 16:00:00	65.6667	0.0152284
DRISCOLL	C. ELEGANS	MY16	2014-11-17	68.0667	0.0146915
DRISCOLL	C. ELEGANS	MY16	2014-11-17	67.1167	0.0148994
DRISCOLL	C. ELEGANS	MY16	2014-11-17	67.2833	0.0148625
DRISCOLL	C. ELEGANS	MY16	2014-11-17	68.1667	0.0146699
DRISCOLL	C. ELEGANS	MY16	2014-11-17	68.85	0.0145243
DRISCOLL	C. ELEGANS	MY16	2014-11-17	68.1667	0.0146699
DRISCOLL	C. ELEGANS	MY16	2014-11-17	67.3	0.0148588
DRISCOLL	C. ELEGANS	MY16	2014-11-17	70.0167	0.0142823
DRISCOLL	C. ELEGANS	MY16	2014-11-17	70.05	0.0142755
DRISCOLL	C. ELEGANS	MY16	2014-11-17	69	0.0144928
DRISCOLL	C. ELEGANS	MY16	2014-11-17	63.7	0.0156986
DRISCOLL	C. ELEGANS	MY16	2014-11-17	67.3333	0.0148515
DRISCOLL	C. ELEGANS	MY16	2015-04-27	68.1833	0.0146663
DRISCOLL	C. ELEGANS	MY16	2015-04-27	66.85	0.0149589
DRISCOLL	C. ELEGANS	MY16	2015-04-27	69.1833	0.0144543
DRISCOLL	C. ELEGANS	MY16	2015-04-27	67.7	0.014771
DRISCOLL	C. ELEGANS	MY16	2015-04-27	68.8	0.0145349
DRISCOLL	C. ELEGANS	MY16	2015-04-27	67.7167	0.0147674
DRISCOLL	C. ELEGANS	MY16	2015-04-27	67.7333	0.0147638
DRISCOLL	C. ELEGANS	MY16	2015-04-27	70.6667	0.0141509
DRISCOLL	C. ELEGANS	MY16	2015-04-27	70.2167	0.0142416
DRISCOLL	C. ELEGANS	MY16	2015-04-27	66.85	0.0149589
DRISCOLL	C. ELEGANS	MY16	2015-04-27	68.1667	0.0146699
DRISCOLL	C. ELEGANS	MY16	2015-04-27	67.6667	0.0147783
DRISCOLL	C. ELEGANS	MY16	2015-04-27	69.1667	0.0144578
DRISCOLL	C. ELEGANS	MY16	2015-04-27	66.95	0.0149365
DRISCOLL	C. ELEGANS	MY16	2015-04-27	66.9	0.0149477
DRISCOLL	C. ELEGANS	MY16	2015-04-27	70.15	0.0142552
DRISCOLL	C. ELEGANS	MY16	2015-04-27	67.7167	0.0147674
DRISCOLL	C. ELEGANS	MY16	2015-04-27	68.7667	0.0145419
DRISCOLL	C. ELEGANS	MY16	2015-04-27	68.7833	0.0145384
DRISCOLL	C. ELEGANS	MY16	2015-04-27	66.95	0.0149365
DRISCOLL	C. ELEGANS	MY16	2015-04-24	68.1833	0.0146663
DRISCOLL	C. ELEGANS	MY16	2015-04-24	66.85	0.0149589
DRISCOLL	C. ELEGANS	MY16	2015-04-24	69.1833	0.0144543
DRISCOLL	C. ELEGANS	MY16	2015-04-24	67.7	0.014771
DRISCOLL	C. ELEGANS	MY16	2015-04-24	68.8	0.0145349
DRISCOLL	C. ELEGANS	MY16	2015-04-24	67.7167	0.0147674
DRISCOLL	C. ELEGANS	MY16	2015-04-24	67.7333	0.0147638
DRISCOLL	C. ELEGANS	MY16	2015-04-24	70.6667	0.0141509
DRISCOLL	C. ELEGANS	MY16	2015-04-24	70.2167	0.0142416
DRISCOLL	C. ELEGANS	MY16	2015-04-24	66.85	0.0149589
DRISCOLL	C. ELEGANS	MY16	2015-04-24	68.1667	0.0146699
DRISCOLL	C. ELEGANS	MY16	2015-04-24	67.6667	0.0147783
DRISCOLL	C. ELEGANS	MY16	2015-04-24	69.1667	0.0144578
DRISCOLL	C. ELEGANS	MY16	2015-04-24	66.95	0.0149365
DRISCOLL	C. ELEGANS	MY16	2015-04-24	66.9	0.0149477
DRISCOLL	C. ELEGANS	MY16	2015-04-24	70.15	0.0142552
DRISCOLL	C. ELEGANS	MY16	2015-04-24	67.7167	0.0147674
DRISCOLL	C. ELEGANS	MY16	2015-04-24	68.7667	0.0145419
DRISCOLL	C. ELEGANS	MY16	2015-04-24	68.7833	0.0145384
DRISCOLL	C. ELEGANS	MY16	2015-04-24	66.95	0.0149365
LITHGOW	C. ELEGANS	MY16	2014-12-02	62.25	0.0160643
LITHGOW	C. ELEGANS	MY16	2014-12-02	62.25	0.0160643
LITHGOW	C. ELEGANS	MY16	2014-12-02	62.25	0.0160643
LITHGOW	C. ELEGANS	MY16	2014-12-02	62.25	0.0160643
LITHGOW	C. ELEGANS	MY16	2014-12-02	62.9667	0.0158814
LITHGOW	C. ELEGANS	MY16	2014-12-02	62.9667	0.0158814
LITHGOW	C. ELEGANS	MY16	2014-12-02	64	0.015625
LITHGOW	C. ELEGANS	MY16	2014-12-02	64	0.015625
LITHGOW	C. ELEGANS	MY16	2014-12-02	64	0.015625
LITHGOW	C. ELEGANS	MY16	2014-12-02	64.0833	0.0156047
LITHGOW	C. ELEGANS	MY16	2014-12-02	64.5167	0.0154999
LITHGOW	C. ELEGANS	MY16	2014-12-02	64.5167	0.0154999
LITHGOW	C. ELEGANS	MY16	2014-12-02	64.5167	0.0154999
LITHGOW	C. ELEGANS	MY16	2014-12-02	64.6	0.0154799
LITHGOW	C. ELEGANS	MY16	2014-12-02	64.6	0.0154799
LITHGOW	C. ELEGANS	MY16	2014-12-02	65.25	0.0153257
LITHGOW	C. ELEGANS	MY16	2014-12-02	65.7	0.0152207
PHILLIPS	C. ELEGANS	N2	2015-04-20	76.075	0.0131449
PHILLIPS	C. ELEGANS	N2	2015-04-20	76.975	0.0129912
PHILLIPS	C. ELEGANS	N2	2015-04-20	74.225	0.0134725
PHILLIPS	C. ELEGANS	N2	2015-04-20	75.275	0.0132846
PHILLIPS	C. ELEGANS	N2	2015-04-20	76.0917	0.013142
PHILLIPS	C. ELEGANS	N2	2015-04-20	75.2417	0.0132905
PHILLIPS	C. ELEGANS	N2	2015-04-20	75.2417	0.0132905
PHILLIPS	C. ELEGANS	N2	2015-04-20	77.075	0.0129744
PHILLIPS	C. ELEGANS	N2	2015-04-20	76.9917	0.0129884
PHILLIPS	C. ELEGANS	N2	2015-04-20	74.175	0.0134816
PHILLIPS	C. ELEGANS	N2	2015-04-20	76.9917	0.0129884
PHILLIPS	C. ELEGANS	N2	2015-04-20	74.1583	0.0134847
PHILLIPS	C. ELEGANS	N2	2015-04-20	65.025	0.0153787
PHILLIPS	C. ELEGANS	N2	2015-04-20	64.075	0.0156067
PHILLIPS	C. ELEGANS	N2	2015-04-20	75.325	0.0132758
PHILLIPS	C. ELEGANS	N2	2015-04-20	75.3417	0.0132729
LITHGOW	C. ELEGANS	N2	2014-10-24	72.1667	0.0138568
LITHGOW	C. ELEGANS	N2	2014-10-24	72.1667	0.0138568
LITHGOW	C. ELEGANS	N2	2014-10-24	72.1667	0.0138568
LITHGOW	C. ELEGANS	N2	2014-10-24	72.1667	0.0138568
LITHGOW	C. ELEGANS	N2	2014-10-24	72.5	0.0137931
LITHGOW	C. ELEGANS	N2	2014-10-24	72.5	0.0137931
LITHGOW	C. ELEGANS	N2	2014-10-24	72.5	0.0137931
LITHGOW	C. ELEGANS	N2	2014-10-24	72.5	0.0137931
LITHGOW	C. ELEGANS	N2	2014-10-24	72.75	0.0137457
LITHGOW	C. ELEGANS	N2	2014-10-24	73	0.0136986
LITHGOW	C. ELEGANS	N2	2014-10-24	73.5	0.0136054
LITHGOW	C. ELEGANS	N2	2014-12-02	64	0.015625
LITHGOW	C. ELEGANS	N2	2014-12-02	65	0.0153846
LITHGOW	C. ELEGANS	N2	2014-12-02	66	0.0151515
LITHGOW	C. ELEGANS	N2	2014-12-02	67	0.0149254
LITHGOW	C. ELEGANS	N2	2014-12-02	67	0.0149254
LITHGOW	C. ELEGANS	N2	2014-12-02	67	0.0149254
LITHGOW	C. ELEGANS	N2	2014-12-02	67	0.0149254
LITHGOW	C. ELEGANS	N2	2014-12-02	67	0.0149254
LITHGOW	C. ELEGANS	N2	2014-12-02	67	0.0149254
LITHGOW	C. ELEGANS	N2	2014-12-02	67	0.0149254
LITHGOW	C. ELEGANS	N2	2014-12-02	67	0.0149254
LITHGOW	C. ELEGANS	N2	2014-12-02	69	0.0144928
LITHGOW	C. ELEGANS	N2	2014-12-02	69.1667	0.0144578
LITHGOW	C. ELEGANS	N2	2014-12-02	71.3333	0.0140187
LITHGOW	C. ELEGANS	N2	2014-12-02	72.75	0.0137457
LITHGOW	C. ELEGANS	N2	2014-12-02	72.75	0.0137457
LITHGOW	C. ELEGANS	N2	2014-12-02	72.75	0.0137457
DRISCOLL	C. ELEGANS	N2	2015-05-29	74.6833	0.0133899
DRISCOLL	C. ELEGANS	N2	2015-05-29	74.7	0.0133869
DRISCOLL	C. ELEGANS	N2	2015-05-29	74.7	0.0133869
DRISCOLL	C. ELEGANS	N2	2015-05-29	75.5167	0.0132421
DRISCOLL	C. ELEGANS	N2	2015-05-29	74.7167	0.0133839
DRISCOLL	C. ELEGANS	N2	2015-05-29	74.7167	0.0133839
DRISCOLL	C. ELEGANS	N2	2015-05-29	74.7167	0.0133839
DRISCOLL	C. ELEGANS	N2	2015-05-29	74.7333	0.0133809
DRISCOLL	C. ELEGANS	N2	2015-05-29	75.5333	0.0132392
DRISCOLL	C. ELEGANS	N2	2015-05-29	74.7667	0.0133749
DRISCOLL	C. ELEGANS	N2	2015-05-29	74.7667	0.0133749
DRISCOLL	C. ELEGANS	N2	2015-05-29	74.7667	0.0133749
DRISCOLL	C. ELEGANS	N2	2015-05-29	74.7833	0.013372
DRISCOLL	C. ELEGANS	N2	2015-05-29	76.1	0.0131406
DRISCOLL	C. ELEGANS	N2	2015-05-29	76.1	0.0131406
DRISCOLL	C. ELEGANS	N2	2015-05-29	74.8333	0.013363
DRISCOLL	C. ELEGANS	N2	2015-05-29	79.9833	0.0125026
DRISCOLL	C. ELEGANS	N2	2015-05-29	75.6	0.0132275
DRISCOLL	C. ELEGANS	N2	2015-05-29	78.5667	0.012728
DRISCOLL	C. ELEGANS	N2	2015-05-29	74.8667	0.0133571
DRISCOLL	C. ELEGANS	N2	2015-05-29	74.8833	0.0133541
DRISCOLL	C. ELEGANS	N2	2015-05-29	74.9	0.0133511
DRISCOLL	C. ELEGANS	N2	2015-05-29	74.9	0.0133511
DRISCOLL	C. ELEGANS	N2	2015-05-29	78.3333	0.012766
DRISCOLL	C. ELEGANS	N2	2015-06-26	75.65	0.0132188
DRISCOLL	C. ELEGANS	N2	2015-06-26	75.6667	0.0132159
DRISCOLL	C. ELEGANS	N2	2015-06-26	75.6667	0.0132159
DRISCOLL	C. ELEGANS	N2	2015-06-26	75.0167	0.0133304
DRISCOLL	C. ELEGANS	N2	2015-06-26	74.2333	0.013471
DRISCOLL	C. ELEGANS	N2	2015-06-26	74.2333	0.013471
DRISCOLL	C. ELEGANS	N2	2015-06-26	75.6833	0.0132129
DRISCOLL	C. ELEGANS	N2	2015-06-26	75.0333	0.0133274
DRISCOLL	C. ELEGANS	N2	2015-06-26	77.7	0.01287
DRISCOLL	C. ELEGANS	N2	2015-06-26	75.7167	0.0132071
DRISCOLL	C. ELEGANS	N2	2015-06-26	78.1167	0.0128014
DRISCOLL	C. ELEGANS	N2	2015-06-26	76.3333	0.0131004
DRISCOLL	C. ELEGANS	N2	2015-06-26	75.0833	0.0133185
DRISCOLL	C. ELEGANS	N2	2015-06-26	75.1	0.0133156
DRISCOLL	C. ELEGANS	N2	2015-06-26	75.75	0.0132013
DRISCOLL	C. ELEGANS	N2	2015-06-26	75.1333	0.0133097
DRISCOLL	C. ELEGANS	N2	2015-06-26	74.3333	0.0134529
DRISCOLL	C. ELEGANS	N2	2015-06-26	75.7667	0.0131984
DRISCOLL	C. ELEGANS	N2	2015-06-26	74.3667	0.0134469
DRISCOLL	C. ELEGANS	N2	2015-06-26	75.15	0.0133067
DRISCOLL	C. ELEGANS	N2	2015-06-26	74.4	0.0134409
PHILLIPS	C. ELEGANS	N2	2015-11-06 13:03:00	68.9417	0.014505
PHILLIPS	C. ELEGANS	N2	2015-11-06 13:03:00	69.675	0.0143524
PHILLIPS	C. ELEGANS	N2	2015-11-06 13:03:00	68.8583	0.0145226
PHILLIPS	C. ELEGANS	N2	2015-11-06 13:03:00	68.8917	0.0145155
PHILLIPS	C. ELEGANS	N2	2015-11-06 13:03:00	67.8917	0.0147293
PHILLIPS	C. ELEGANS	N2	2015-11-06 13:03:00	70.8083	0.0141226
PHILLIPS	C. ELEGANS	N2	2015-11-06 13:03:00	71.825	0.0139227
PHILLIPS	C. ELEGANS	N2	2015-11-06 13:03:00	67.9417	0.0147185
PHILLIPS	C. ELEGANS	N2	2015-11-06 13:03:00	71.825	0.0139227
PHILLIPS	C. ELEGANS	N2	2015-11-06 13:03:00	70.7917	0.014126
PHILLIPS	C. ELEGANS	N2	2015-11-06 13:03:00	67.975	0.0147113
PHILLIPS	C. ELEGANS	N2	2015-11-06 13:03:00	67.975	0.0147113
PHILLIPS	C. ELEGANS	N2	2015-11-06 13:03:00	68.8417	0.0145261
DRISCOLL	C. ELEGANS	N2	2015-07-24	75.5333	0.0132392
DRISCOLL	C. ELEGANS	N2	2015-07-24	72.8833	0.0137206
DRISCOLL	C. ELEGANS	N2	2015-07-24	76.9833	0.0129898
DRISCOLL	C. ELEGANS	N2	2015-07-24	75.8167	0.0131897
DRISCOLL	C. ELEGANS	N2	2015-07-24	76.5333	0.0130662
DRISCOLL	C. ELEGANS	N2	2015-07-24	77.6833	0.0128728
DRISCOLL	C. ELEGANS	N2	2015-07-24	74.6167	0.0134018
DRISCOLL	C. ELEGANS	N2	2015-07-24	74.3333	0.0134529
DRISCOLL	C. ELEGANS	N2	2015-07-24	75.2333	0.013292
DRISCOLL	C. ELEGANS	N2	2015-07-24	76.75	0.0130293
DRISCOLL	C. ELEGANS	N2	2015-07-24	75.4833	0.013248
DRISCOLL	C. ELEGANS	N2	2015-07-24	74.95	0.0133422
DRISCOLL	C. ELEGANS	N2	2015-07-24	75.2667	0.0132861
DRISCOLL	C. ELEGANS	N2	2015-07-24	73.65	0.0135777
DRISCOLL	C. ELEGANS	N2	2015-07-24	74.1167	0.0134922
DRISCOLL	C. ELEGANS	N2	2015-07-24	77.6833	0.0128728
DRISCOLL	C. ELEGANS	N2	2015-07-24	74.9333	0.0133452
DRISCOLL	C. ELEGANS	N2	2015-07-24	75.8167	0.0131897
DRISCOLL	C. ELEGANS	N2	2015-07-24	76.2333	0.0131176
DRISCOLL	C. ELEGANS	N2	2015-07-24	73.9833	0.0135166
DRISCOLL	C. ELEGANS	N2	2015-07-24	75.7833	0.0131955
DRISCOLL	C. ELEGANS	N2	2015-07-24	74.9333	0.0133452
DRISCOLL	C. ELEGANS	N2	2015-07-24	75.0667	0.0133215
DRISCOLL	C. ELEGANS	N2	2015-07-24	77.45	0.0129116
DRISCOLL	C. ELEGANS	N2	2015-07-24	73.6833	0.0135716
DRISCOLL	C. ELEGANS	N2	2015-07-24	76.1667	0.0131291
DRISCOLL	C. ELEGANS	N2	2015-07-24	75.2833	0.0132832
DRISCOLL	C. ELEGANS	N2	2015-04-20	72.3	0.0138313
DRISCOLL	C. ELEGANS	N2	2015-04-20	75.8	0.0131926
DRISCOLL	C. ELEGANS	N2	2015-04-20	75.6667	0.0132159
DRISCOLL	C. ELEGANS	N2	2015-04-20	75.6667	0.0132159
DRISCOLL	C. ELEGANS	N2	2015-04-20	74.8333	0.013363
DRISCOLL	C. ELEGANS	N2	2015-04-20	74.4333	0.0134348
DRISCOLL	C. ELEGANS	N2	2015-04-20	69	0.0144928
DRISCOLL	C. ELEGANS	N2	2015-04-20	72.2667	0.0138376
DRISCOLL	C. ELEGANS	N2	2015-04-20	74	0.0135135
DRISCOLL	C. ELEGANS	N2	2015-04-20	75.75	0.0132013
DRISCOLL	C. ELEGANS	N2	2015-04-20	75.75	0.0132013
DRISCOLL	C. ELEGANS	N2	2015-04-20	76	0.0131579
DRISCOLL	C. ELEGANS	N2	2015-04-20	75.85	0.0131839
DRISCOLL	C. ELEGANS	N2	2015-04-20	70	0.0142857
DRISCOLL	C. ELEGANS	N2	2015-04-20	76	0.0131579
DRISCOLL	C. ELEGANS	N2	2015-04-20	72.45	0.0138026
DRISCOLL	C. ELEGANS	N2	2015-04-20	72.8	0.0137363
DRISCOLL	C. ELEGANS	N2	2015-04-20	72.8	0.0137363
DRISCOLL	C. ELEGANS	N2	2015-04-20	75.8	0.0131926
DRISCOLL	C. ELEGANS	N2	2015-04-20	71.5333	0.0139795
DRISCOLL	C. ELEGANS	N2	2015-04-27	74.8667	0.0133571
DRISCOLL	C. ELEGANS	N2	2015-04-27	73	0.0136986
DRISCOLL	C. ELEGANS	N2	2015-04-27	74.85	0.0133601
DRISCOLL	C. ELEGANS	N2	2015-04-27	74.9333	0.0133452
DRISCOLL	C. ELEGANS	N2	2015-04-27	74.9833	0.0133363
DRISCOLL	C. ELEGANS	N2	2015-04-27	76	0.0131579
DRISCOLL	C. ELEGANS	N2	2015-04-27	75.45	0.0132538
DRISCOLL	C. ELEGANS	N2	2015-04-27	69.9833	0.0142891
DRISCOLL	C. ELEGANS	N2	2015-04-27	74.3833	0.0134439
DRISCOLL	C. ELEGANS	N2	2015-04-27	75.8333	0.0131868
DRISCOLL	C. ELEGANS	N2	2015-04-27	75.5	0.013245
DRISCOLL	C. ELEGANS	N2	2015-04-27	71.8333	0.0139211
DRISCOLL	C. ELEGANS	N2	2015-04-27	75.1667	0.0133038
DRISCOLL	C. ELEGANS	N2	2015-04-27	71.4167	0.0140023
DRISCOLL	C. ELEGANS	N2	2015-04-27	74.5	0.0134228
DRISCOLL	C. ELEGANS	N2	2015-04-27	73.8833	0.0135349
DRISCOLL	C. ELEGANS	N2	2015-04-27	72.5	0.0137931
DRISCOLL	C. ELEGANS	N2	2015-04-27	74.1667	0.0134831
DRISCOLL	C. ELEGANS	N2	2015-04-27	75.3333	0.0132743
DRISCOLL	C. ELEGANS	N2	2015-04-27	75.4667	0.0132509
DRISCOLL	C. ELEGANS	N2	2015-05-15	73	0.0136986
DRISCOLL	C. ELEGANS	N2	2015-05-15	72.2167	0.0138472
DRISCOLL	C. ELEGANS	N2	2015-05-15	72.25	0.0138408
DRISCOLL	C. ELEGANS	N2	2015-05-15	70.2	0.014245
DRISCOLL	C. ELEGANS	N2	2015-05-15	71.4333	0.0139991
DRISCOLL	C. ELEGANS	N2	2015-05-15	70.1833	0.0142484
DRISCOLL	C. ELEGANS	N2	2015-05-15	75.1333	0.0133097
DRISCOLL	C. ELEGANS	N2	2015-05-15	70.2	0.014245
DRISCOLL	C. ELEGANS	N2	2015-05-15	71.4167	0.0140023
DRISCOLL	C. ELEGANS	N2	2015-05-15	70.0833	0.0142687
DRISCOLL	C. ELEGANS	N2	2015-05-15	70.5833	0.0141677
DRISCOLL	C. ELEGANS	N2	2015-05-15	70.4167	0.0142012
DRISCOLL	C. ELEGANS	N2	2015-05-15	70.5833	0.0141677
DRISCOLL	C. ELEGANS	N2	2015-05-15	70.9167	0.0141011
DRISCOLL	C. ELEGANS	N2	2015-05-15	72.0833	0.0138728
DRISCOLL	C. ELEGANS	N2	2015-05-15	73.75	0.0135593
DRISCOLL	C. ELEGANS	N2	2015-05-15	73.75	0.0135593
DRISCOLL	C. ELEGANS	N2	2015-05-15	70.1667	0.0142518
DRISCOLL	C. ELEGANS	N2	2015-05-15	71.4167	0.0140023
DRISCOLL	C. ELEGANS	N2	2015-05-15	74.1667	0.0134831
DRISCOLL	C. ELEGANS	N2	2015-06-01	69.75	0.0143369
DRISCOLL	C. ELEGANS	N2	2015-06-01	71.1333	0.0140581
DRISCOLL	C. ELEGANS	N2	2015-06-01	72.7	0.0137552
DRISCOLL	C. ELEGANS	N2	2015-06-01	73.0167	0.0136955
DRISCOLL	C. ELEGANS	N2	2015-06-01	74.7	0.0133869
DRISCOLL	C. ELEGANS	N2	2015-06-01	74.6	0.0134048
DRISCOLL	C. ELEGANS	N2	2015-06-01	70.9333	0.0140977
DRISCOLL	C. ELEGANS	N2	2015-06-01	70.5833	0.0141677
DRISCOLL	C. ELEGANS	N2	2015-06-01	71.85	0.0139179
DRISCOLL	C. ELEGANS	N2	2015-06-01	71.8333	0.0139211
DRISCOLL	C. ELEGANS	N2	2015-06-01	72.75	0.0137457
DRISCOLL	C. ELEGANS	N2	2015-06-01	73.05	0.0136893
DRISCOLL	C. ELEGANS	N2	2015-06-01	70.7667	0.0141309
DRISCOLL	C. ELEGANS	N2	2015-06-01	73.7167	0.0135655
DRISCOLL	C. ELEGANS	N2	2015-06-01	69.85	0.0143164
DRISCOLL	C. ELEGANS	N2	2015-06-01	75	0.0133333
DRISCOLL	C. ELEGANS	N2	2015-06-01	69.8333	0.0143198
DRISCOLL	C. ELEGANS	N2	2015-06-01	75	0.0133333
DRISCOLL	C. ELEGANS	N2	2015-06-01	74.1833	0.0134801
DRISCOLL	C. ELEGANS	N2	2015-06-01	72.9167	0.0137143
DRISCOLL	C. ELEGANS	N2	2015-06-22	74.2167	0.0134741
DRISCOLL	C. ELEGANS	N2	2015-06-22	73.6333	0.0135808
DRISCOLL	C. ELEGANS	N2	2015-06-22	75.75	0.0132013
DRISCOLL	C. ELEGANS	N2	2015-06-22	71.9167	0.013905
DRISCOLL	C. ELEGANS	N2	2015-06-22	75.9167	0.0131723
DRISCOLL	C. ELEGANS	N2	2015-06-22	73.5333	0.0135993
DRISCOLL	C. ELEGANS	N2	2015-06-22	71.9167	0.013905
DRISCOLL	C. ELEGANS	N2	2015-06-22	71.8	0.0139276
DRISCOLL	C. ELEGANS	N2	2015-06-22	73.7	0.0135685
DRISCOLL	C. ELEGANS	N2	2015-06-22	74.3833	0.0134439
DRISCOLL	C. ELEGANS	N2	2015-06-22	73.0833	0.013683
DRISCOLL	C. ELEGANS	N2	2015-06-22	75.95	0.0131666
DRISCOLL	C. ELEGANS	N2	2015-06-22	73.2167	0.0136581
DRISCOLL	C. ELEGANS	N2	2015-06-22	73.75	0.0135593
DRISCOLL	C. ELEGANS	N2	2015-06-22	75.2167	0.0132949
DRISCOLL	C. ELEGANS	N2	2015-06-22	73.2333	0.013655
DRISCOLL	C. ELEGANS	N2	2015-06-22	73.95	0.0135227
DRISCOLL	C. ELEGANS	N2	2015-06-22	72.6667	0.0137615
DRISCOLL	C. ELEGANS	N2	2015-06-22	75.4167	0.0132597
DRISCOLL	C. ELEGANS	N2	2015-06-22	74.4333	0.0134348
DRISCOLL	C. ELEGANS	N2	2015-07-13	71.6333	0.01396
DRISCOLL	C. ELEGANS	N2	2015-07-13	71.5667	0.013973
DRISCOLL	C. ELEGANS	N2	2015-07-13	73	0.0136986
DRISCOLL	C. ELEGANS	N2	2015-07-13	73.5	0.0136054
DRISCOLL	C. ELEGANS	N2	2015-07-13	73.5167	0.0136024
DRISCOLL	C. ELEGANS	N2	2015-07-13	74	0.0135135
DRISCOLL	C. ELEGANS	N2	2015-07-13	73.6	0.013587
DRISCOLL	C. ELEGANS	N2	2015-07-13	73.6667	0.0135747
DRISCOLL	C. ELEGANS	N2	2015-07-13	74.25	0.013468
DRISCOLL	C. ELEGANS	N2	2015-07-13	74.3333	0.0134529
DRISCOLL	C. ELEGANS	N2	2015-07-13	74.35	0.0134499
DRISCOLL	C. ELEGANS	N2	2015-07-13	74.35	0.0134499
DRISCOLL	C. ELEGANS	N2	2015-07-13	74.5	0.0134228
DRISCOLL	C. ELEGANS	N2	2015-07-13	74.5	0.0134228
DRISCOLL	C. ELEGANS	N2	2015-07-13	74.6667	0.0133929
DRISCOLL	C. ELEGANS	N2	2015-07-13	74.6833	0.0133899
DRISCOLL	C. ELEGANS	N2	2015-07-13	74.6833	0.0133899
DRISCOLL	C. ELEGANS	N2	2015-07-13	74.65	0.0133958
DRISCOLL	C. ELEGANS	N2	2015-07-13	74.6833	0.0133899
DRISCOLL	C. ELEGANS	N2	2015-07-13	74.8333	0.013363
LITHGOW	C. ELEGANS	N2	2014-10-03	68.25	0.014652
LITHGOW	C. ELEGANS	N2	2014-10-03	70.45	0.0141945
LITHGOW	C. ELEGANS	N2	2014-10-03	71.3333	0.0140187
LITHGOW	C. ELEGANS	N2	2014-10-03	72.1333	0.0138632
LITHGOW	C. ELEGANS	N2	2014-10-03	73.0833	0.013683
LITHGOW	C. ELEGANS	N2	2014-10-03	73.0833	0.013683
LITHGOW	C. ELEGANS	N2	2014-10-21	70.6667	0.0141509
LITHGOW	C. ELEGANS	N2	2014-10-21	72.15	0.01386
LITHGOW	C. ELEGANS	N2	2014-10-21	72.1667	0.0138568
DRISCOLL	C. BRIGGSAE	NIC20	2015-06-01	65.0167	0.0153807
DRISCOLL	C. BRIGGSAE	NIC20	2015-06-01	64.7667	0.01544
DRISCOLL	C. BRIGGSAE	NIC20	2015-06-01	65.0667	0.0153689
DRISCOLL	C. BRIGGSAE	NIC20	2015-06-01	65.0667	0.0153689
DRISCOLL	C. BRIGGSAE	NIC20	2015-06-01	64.7	0.015456
DRISCOLL	C. BRIGGSAE	NIC20	2015-06-01	64.7333	0.015448
DRISCOLL	C. BRIGGSAE	NIC20	2015-06-01	64.7333	0.015448
DRISCOLL	C. BRIGGSAE	NIC20	2015-06-01	65.0667	0.0153689
DRISCOLL	C. BRIGGSAE	NIC20	2015-06-01	65.3833	0.0152944
DRISCOLL	C. BRIGGSAE	NIC20	2015-06-01	64.75	0.015444
DRISCOLL	C. BRIGGSAE	NIC20	2015-06-01	64.7667	0.01544
DRISCOLL	C. BRIGGSAE	NIC20	2015-06-01	65.3833	0.0152944
DRISCOLL	C. BRIGGSAE	NIC20	2015-06-01	65.0833	0.0153649
DRISCOLL	C. BRIGGSAE	NIC20	2015-06-01	65.0667	0.0153689
DRISCOLL	C. BRIGGSAE	NIC20	2015-06-01	65.05	0.0153728
DRISCOLL	C. BRIGGSAE	NIC20	2015-06-01	64.7	0.015456
DRISCOLL	C. BRIGGSAE	NIC20	2015-06-01	64.7667	0.01544
DRISCOLL	C. BRIGGSAE	NIC20	2015-06-01	64.8333	0.0154242
DRISCOLL	C. BRIGGSAE	NIC20	2015-06-01	64.6667	0.0154639
DRISCOLL	C. BRIGGSAE	NIC20	2015-06-01	65.1167	0.0153571
PHILLIPS	C. TROPICALIS	NIC122	2015-04-17	75.9	0.0131752
PHILLIPS	C. TROPICALIS	NIC122	2015-04-17	72.9	0.0137174
PHILLIPS	C. TROPICALIS	NIC122	2015-04-17	75.9	0.0131752
PHILLIPS	C. TROPICALIS	NIC122	2015-04-17	75.9	0.0131752
PHILLIPS	C. TROPICALIS	NIC122	2015-04-17	76.9	0.0130039
PHILLIPS	C. TROPICALIS	NIC122	2015-04-17	74.9	0.0133511
PHILLIPS	C. TROPICALIS	NIC122	2015-04-17	76.9	0.0130039
PHILLIPS	C. TROPICALIS	NIC122	2015-04-17	75.9	0.0131752
PHILLIPS	C. TROPICALIS	NIC122	2015-04-17	76.9	0.0130039
PHILLIPS	C. TROPICALIS	NIC122	2015-04-17	77.9	0.012837
PHILLIPS	C. TROPICALIS	NIC122	2015-04-17	78.85	0.0126823
PHILLIPS	C. TROPICALIS	NIC122	2015-04-17	75.9	0.0131752
PHILLIPS	C. TROPICALIS	NIC122	2015-04-17	73.9	0.0135318
PHILLIPS	C. TROPICALIS	NIC122	2015-04-17	75.9	0.0131752
PHILLIPS	C. TROPICALIS	NIC122	2015-04-17	80.9	0.0123609
PHILLIPS	C. TROPICALIS	NIC122	2015-04-17	75.9	0.0131752
PHILLIPS	C. TROPICALIS	NIC122	2015-04-17	74.9	0.0133511
DRISCOLL	C. TROPICALIS	NIC122	2015-05-29	75.3833	0.0132655
DRISCOLL	C. TROPICALIS	NIC122	2015-05-29	74.7	0.0133869
DRISCOLL	C. TROPICALIS	NIC122	2015-05-29	74.7333	0.0133809
DRISCOLL	C. TROPICALIS	NIC122	2015-05-29	74.75	0.0133779
DRISCOLL	C. TROPICALIS	NIC122	2015-05-29	74.75	0.0133779
DRISCOLL	C. TROPICALIS	NIC122	2015-05-29	74.7667	0.0133749
DRISCOLL	C. TROPICALIS	NIC122	2015-05-29	74.7667	0.0133749
DRISCOLL	C. TROPICALIS	NIC122	2015-05-29	74.7833	0.013372
DRISCOLL	C. TROPICALIS	NIC122	2015-05-29	74.7833	0.013372
DRISCOLL	C. TROPICALIS	NIC122	2015-05-29	74.8	0.013369
DRISCOLL	C. TROPICALIS	NIC122	2015-05-29	74.8333	0.013363
DRISCOLL	C. TROPICALIS	NIC122	2015-05-29	74.8333	0.013363
DRISCOLL	C. TROPICALIS	NIC122	2015-05-29	74.85	0.0133601
DRISCOLL	C. TROPICALIS	NIC122	2015-05-29	75.5833	0.0132304
DRISCOLL	C. TROPICALIS	NIC122	2015-05-29	77.35	0.0129282
DRISCOLL	C. TROPICALIS	NIC122	2015-05-29	76.05	0.0131492
DRISCOLL	C. TROPICALIS	NIC122	2015-05-29	78.5833	0.0127253
DRISCOLL	C. TROPICALIS	NIC122	2015-05-29	78.8167	0.0126877
DRISCOLL	C. TROPICALIS	NIC122	2015-05-29	74.9	0.0133511
DRISCOLL	C. TROPICALIS	NIC122	2015-05-29	76.9	0.0130039
DRISCOLL	C. TROPICALIS	NIC122	2015-05-29	76.95	0.0129955
DRISCOLL	C. TROPICALIS	NIC122	2015-05-29	78.6333	0.0127173
LITHGOW	C. TROPICALIS	NIC122	2015-03-15	74.8167	0.013366
LITHGOW	C. TROPICALIS	NIC122	2015-03-15	74.9	0.0133511
LITHGOW	C. TROPICALIS	NIC122	2015-03-15	75.0833	0.0133185
LITHGOW	C. TROPICALIS	NIC122	2015-03-15	76.3833	0.0130919
LITHGOW	C. TROPICALIS	NIC122	2015-03-15	76.4	0.013089
LITHGOW	C. TROPICALIS	NIC122	2015-03-15	76.45	0.0130804
LITHGOW	C. TROPICALIS	NIC122	2015-03-15	77.25	0.012945
LITHGOW	C. TROPICALIS	NIC122	2015-03-15	79	0.0126582
LITHGOW	C. TROPICALIS	NIC122	2015-03-15	79.8333	0.0125261
LITHGOW	C. TROPICALIS	NIC122	2015-03-15	81.5333	0.0122649
LITHGOW	C. TROPICALIS	NIC122	2015-03-15	82.2	0.0121655
PHILLIPS	C. BRIGGSAE	NIC20	2015-04-24	64.0583	0.0156108
PHILLIPS	C. BRIGGSAE	NIC20	2015-04-24	65.1083	0.015359
PHILLIPS	C. BRIGGSAE	NIC20	2015-04-24	63.1917	0.0158249
PHILLIPS	C. BRIGGSAE	NIC20	2015-04-24	63.1917	0.0158249
PHILLIPS	C. BRIGGSAE	NIC20	2015-04-24	63.2417	0.0158124
PHILLIPS	C. BRIGGSAE	NIC20	2015-04-24	66.2083	0.0151038
PHILLIPS	C. BRIGGSAE	NIC20	2015-04-24	64.2083	0.0155743
PHILLIPS	C. BRIGGSAE	NIC20	2015-04-24	64.2083	0.0155743
PHILLIPS	C. BRIGGSAE	NIC20	2015-04-24	63.275	0.015804
PHILLIPS	C. BRIGGSAE	NIC20	2015-04-24	66.1917	0.0151076
PHILLIPS	C. BRIGGSAE	NIC20	2015-04-24	64.1917	0.0155783
PHILLIPS	C. BRIGGSAE	NIC20	2015-04-24	63.2917	0.0157999
PHILLIPS	C. BRIGGSAE	NIC20	2015-04-24	63.3083	0.0157957
PHILLIPS	C. BRIGGSAE	NIC20	2015-04-24	65.1417	0.0153512
PHILLIPS	C. BRIGGSAE	NIC20	2015-04-24	65.1583	0.0153472
PHILLIPS	C. BRIGGSAE	NIC20	2015-04-24	64.1417	0.0155905
PHILLIPS	C. BRIGGSAE	NIC20	2015-04-24	63.325	0.0157916
LITHGOW	C. BRIGGSAE	NIC20	2014-11-07	62.25	0.0160643
LITHGOW	C. BRIGGSAE	NIC20	2014-11-07	62.25	0.0160643
LITHGOW	C. BRIGGSAE	NIC20	2014-11-07	62.25	0.0160643
LITHGOW	C. BRIGGSAE	NIC20	2014-11-07	63.75	0.0156863
LITHGOW	C. BRIGGSAE	NIC20	2014-11-07	63.75	0.0156863
LITHGOW	C. BRIGGSAE	NIC20	2014-11-07	64.5	0.0155039
LITHGOW	C. BRIGGSAE	NIC20	2014-11-07	64.5	0.0155039
LITHGOW	C. BRIGGSAE	NIC20	2014-11-07	65	0.0153846
LITHGOW	C. BRIGGSAE	NIC20	2014-11-07	65.5	0.0152672
LITHGOW	C. BRIGGSAE	NIC20	2014-11-11	62.5	0.016
LITHGOW	C. BRIGGSAE	NIC20	2014-11-11	62.5	0.016
LITHGOW	C. BRIGGSAE	NIC20	2014-11-11	63.5	0.015748
LITHGOW	C. BRIGGSAE	NIC20	2014-11-11	64.8333	0.0154242
LITHGOW	C. BRIGGSAE	NIC20	2014-11-11	66	0.0151515
LITHGOW	C. BRIGGSAE	NIC20	2014-11-11	66	0.0151515
LITHGOW	C. BRIGGSAE	NIC20	2014-11-11	66	0.0151515
PHILLIPS	C. TROPICALIS	NIC58	2015-04-17	81.1167	0.0123279
PHILLIPS	C. TROPICALIS	NIC58	2015-04-17	81.1167	0.0123279
PHILLIPS	C. TROPICALIS	NIC58	2015-04-17	77.0667	0.0129758
PHILLIPS	C. TROPICALIS	NIC58	2015-04-17	80.0667	0.0124896
PHILLIPS	C. TROPICALIS	NIC58	2015-04-17	77.0667	0.0129758
PHILLIPS	C. TROPICALIS	NIC58	2015-04-17	76.4	0.013089
PHILLIPS	C. TROPICALIS	NIC58	2015-04-17	80.0667	0.0124896
PHILLIPS	C. TROPICALIS	NIC58	2015-04-17	76.4	0.013089
PHILLIPS	C. TROPICALIS	NIC58	2015-04-17	77.0667	0.0129758
PHILLIPS	C. TROPICALIS	NIC58	2015-04-17	77.9	0.012837
PHILLIPS	C. TROPICALIS	NIC58	2015-04-17	76.4	0.013089
PHILLIPS	C. TROPICALIS	NIC58	2015-04-17	76.4	0.013089
PHILLIPS	C. TROPICALIS	NIC58	2015-04-17	77.9	0.012837
PHILLIPS	C. TROPICALIS	NIC58	2015-04-17	77.0667	0.0129758
PHILLIPS	C. TROPICALIS	NIC58	2015-04-17	74.9	0.0133511
PHILLIPS	C. TROPICALIS	NIC58	2015-04-17	79.15	0.0126342
PHILLIPS	C. TROPICALIS	NIC58	2015-04-17	81.1333	0.0123254
PHILLIPS	C. TROPICALIS	NIC58	2015-04-17	76.4	0.013089
DRISCOLL	C. TROPICALIS	NIC58	2015-05-29	77.0333	0.0129814
DRISCOLL	C. TROPICALIS	NIC58	2015-05-29	74.7167	0.0133839
DRISCOLL	C. TROPICALIS	NIC58	2015-05-29	77.8333	0.012848
DRISCOLL	C. TROPICALIS	NIC58	2015-05-29	74.5833	0.0134078
DRISCOLL	C. TROPICALIS	NIC58	2015-05-29	77.0667	0.0129758
DRISCOLL	C. TROPICALIS	NIC58	2015-05-29	75.4833	0.013248
DRISCOLL	C. TROPICALIS	NIC58	2015-05-29	75.5	0.013245
DRISCOLL	C. TROPICALIS	NIC58	2015-05-29	74.6333	0.0133988
DRISCOLL	C. TROPICALIS	NIC58	2015-05-29	79.7667	0.0125366
DRISCOLL	C. TROPICALIS	NIC58	2015-05-29	79.55	0.0125707
DRISCOLL	C. TROPICALIS	NIC58	2015-05-29	77.9833	0.0128233
DRISCOLL	C. TROPICALIS	NIC58	2015-05-29	79.15	0.0126342
DRISCOLL	C. TROPICALIS	NIC58	2015-05-29	76.9167	0.0130011
DRISCOLL	C. TROPICALIS	NIC58	2015-05-29	76.2333	0.0131176
DRISCOLL	C. TROPICALIS	NIC58	2015-05-29	75.6167	0.0132246
DRISCOLL	C. TROPICALIS	NIC58	2015-05-29	75.6333	0.0132217
DRISCOLL	C. TROPICALIS	NIC58	2015-05-29	75.6333	0.0132217
DRISCOLL	C. TROPICALIS	NIC58	2015-05-29	74.75	0.0133779
DRISCOLL	C. TROPICALIS	NIC58	2015-05-29	75.65	0.0132188
DRISCOLL	C. TROPICALIS	NIC58	2015-05-29	77.7167	0.0128673
DRISCOLL	C. TROPICALIS	NIC58	2015-05-29	77.2833	0.0129394
DRISCOLL	C. TROPICALIS	NIC58	2015-05-29	78.3833	0.0127578
DRISCOLL	C. TROPICALIS	NIC58	2015-05-29	76.2667	0.0131119
DRISCOLL	C. TROPICALIS	NIC58	2015-05-29	74.85	0.0133601
DRISCOLL	C. TROPICALIS	NIC58	2015-05-29	76.3	0.0131062
DRISCOLL	C. TROPICALIS	NIC58	2015-05-29	79.8	0.0125313
DRISCOLL	C. TROPICALIS	NIC58	2015-05-29	78.0167	0.0128178
LITHGOW	C. TROPICALIS	NIC58	2015-03-15	75.2	0.0132979
LITHGOW	C. TROPICALIS	NIC58	2015-03-15	75.25	0.013289
LITHGOW	C. TROPICALIS	NIC58	2015-03-15	79.8833	0.0125183
LITHGOW	C. TROPICALIS	NIC58	2015-03-15	79.9	0.0125156
LITHGOW	C. TROPICALIS	NIC58	2015-03-15	75.3333	0.0132743
LITHGOW	C. TROPICALIS	NIC58	2015-03-15	75.3833	0.0132655
LITHGOW	C. TROPICALIS	NIC58	2015-03-15	76.5333	0.0130662
LITHGOW	C. TROPICALIS	NIC58	2015-03-15	76.5667	0.0130605
LITHGOW	C. TROPICALIS	NIC58	2015-03-15	77.4167	0.0129171
LITHGOW	C. TROPICALIS	NIC58	2015-03-15	79.0667	0.0126476
LITHGOW	C. TROPICALIS	NIC58	2015-03-15	79.0833	0.0126449
LITHGOW	C. TROPICALIS	NIC58	2015-03-15	79.1	0.0126422
LITHGOW	C. TROPICALIS	NIC58	2015-03-15	79.1	0.0126422
LITHGOW	C. TROPICALIS	NIC58	2015-03-15	81.6833	0.0122424
PHILLIPS	C. TROPICALIS	QG131	2015-04-17	74.2	0.0134771
PHILLIPS	C. TROPICALIS	QG131	2015-04-17	73.1833	0.0136643
PHILLIPS	C. TROPICALIS	QG131	2015-04-17	76.95	0.0129955
PHILLIPS	C. TROPICALIS	QG131	2015-04-17	74.2	0.0134771
PHILLIPS	C. TROPICALIS	QG131	2015-04-17	76.95	0.0129955
PHILLIPS	C. TROPICALIS	QG131	2015-04-17	79.85	0.0125235
PHILLIPS	C. TROPICALIS	QG131	2015-04-17	74.1833	0.0134801
PHILLIPS	C. TROPICALIS	QG131	2015-04-17	75.1167	0.0133126
PHILLIPS	C. TROPICALIS	QG131	2015-04-17	75.1167	0.0133126
PHILLIPS	C. TROPICALIS	QG131	2015-04-17	78.15	0.0127959
PHILLIPS	C. TROPICALIS	QG131	2015-04-17	78.15	0.0127959
PHILLIPS	C. TROPICALIS	QG131	2015-04-17	76.9667	0.0129926
PHILLIPS	C. TROPICALIS	QG131	2015-04-17	76.15	0.013132
PHILLIPS	C. TROPICALIS	QG131	2015-04-17	82.5333	0.0121163
PHILLIPS	C. TROPICALIS	QG131	2015-04-17	78.15	0.0127959
PHILLIPS	C. TROPICALIS	QG131	2015-04-17	78.15	0.0127959
PHILLIPS	C. TROPICALIS	QG131	2015-04-17	75.15	0.0133067
PHILLIPS	C. TROPICALIS	QG131	2015-04-17	76.0833	0.0131435
PHILLIPS	C. TROPICALIS	QG131	2015-04-17	76.0833	0.0131435
LITHGOW	C. TROPICALIS	QG131	2015-03-15	77.0333	0.0129814
LITHGOW	C. TROPICALIS	QG131	2015-03-15	77.05	0.0129786
LITHGOW	C. TROPICALIS	QG131	2015-03-15	77.0833	0.012973
LITHGOW	C. TROPICALIS	QG131	2015-03-15	78.7167	0.0127038
LITHGOW	C. TROPICALIS	QG131	2015-03-15	78.7333	0.0127011
LITHGOW	C. TROPICALIS	QG131	2015-03-15	80.0833	0.012487
LITHGOW	C. TROPICALIS	QG131	2015-03-15	81.3	0.0123001
LITHGOW	C. TROPICALIS	QG131	2015-03-15	81.4	0.012285
LITHGOW	C. TROPICALIS	QG131	2015-03-15	82.65	0.0120992
DRISCOLL	C. TROPICALIS	QG131	2015-07-24	72.75	0.0137457
DRISCOLL	C. TROPICALIS	QG131	2015-07-24	73	0.0136986
DRISCOLL	C. TROPICALIS	QG131	2015-07-24	73.0333	0.0136924
DRISCOLL	C. TROPICALIS	QG131	2015-07-24	73.0333	0.0136924
DRISCOLL	C. TROPICALIS	QG131	2015-07-24	73.0333	0.0136924
DRISCOLL	C. TROPICALIS	QG131	2015-07-24	73.0833	0.013683
DRISCOLL	C. TROPICALIS	QG131	2015-07-24	73.1667	0.0136674
DRISCOLL	C. TROPICALIS	QG131	2015-07-24	73.1167	0.0136768
DRISCOLL	C. TROPICALIS	QG131	2015-07-24	73.6667	0.0135747
DRISCOLL	C. TROPICALIS	QG131	2015-07-24	73.7167	0.0135655
DRISCOLL	C. TROPICALIS	QG131	2015-07-24	73.6667	0.0135747
DRISCOLL	C. TROPICALIS	QG131	2015-07-24	73.75	0.0135593
DRISCOLL	C. TROPICALIS	QG131	2015-07-24	73.8333	0.013544
DRISCOLL	C. TROPICALIS	QG131	2015-07-24	74.1667	0.0134831
DRISCOLL	C. TROPICALIS	QG131	2015-07-24	74.6333	0.0133988
DRISCOLL	C. TROPICALIS	QG131	2015-07-24	74.95	0.0133422
DRISCOLL	C. TROPICALIS	QG131	2015-07-24	75.0833	0.0133185
DRISCOLL	C. TROPICALIS	QG131	2015-07-24	75.0833	0.0133185
DRISCOLL	C. TROPICALIS	QG131	2015-07-24	75.4167	0.0132597
DRISCOLL	C. TROPICALIS	QG131	2015-07-24	75.4167	0.0132597
LITHGOW	C. TROPICALIS	QG131	2015-03-15	75.6333	0.0132217
LITHGOW	C. TROPICALIS	QG131	2015-03-15	75.7333	0.0132042
LITHGOW	C. TROPICALIS	QG131	2015-03-15	77.0667	0.0129758
LITHGOW	C. TROPICALIS	QG131	2015-03-15	77.95	0.0128287
LITHGOW	C. TROPICALIS	QG131	2015-03-15	78.0167	0.0128178
LITHGOW	C. TROPICALIS	QG131	2015-03-15	79.5	0.0125786
LITHGOW	C. TROPICALIS	QG131	2015-03-15	79.5333	0.0125733
LITHGOW	C. TROPICALIS	QG131	2015-03-15	79.55	0.0125707
LITHGOW	C. TROPICALIS	QG131	2015-03-15	80.4333	0.0124327
LITHGOW	C. TROPICALIS	QG131	2015-03-15	80.45	0.0124301
LITHGOW	C. TROPICALIS	QG131	2015-03-15	80.5	0.0124224
LITHGOW	C. TROPICALIS	QG131	2015-03-15	81.4	0.012285
LITHGOW	C. TROPICALIS	QG131	2015-03-15	83.3	0.0120048
LITHGOW	C. TROPICALIS	QG131	2015-03-15	83.3333	0.012
LITHGOW	C. TROPICALIS	QG131	2015-03-15	83.3333	0.012
LITHGOW	C. TROPICALIS	QG131	2015-03-15	84.8833	0.0117809
LITHGOW	C. TROPICALIS	QG131	2015-03-15	86.61	0.011546
PHILLIPS	C. TROPICALIS	QG834	2015-04-17	76	0.0131579
PHILLIPS	C. TROPICALIS	QG834	2015-04-17	74.9833	0.0133363
PHILLIPS	C. TROPICALIS	QG834	2015-04-17	78.15	0.0127959
PHILLIPS	C. TROPICALIS	QG834	2015-04-17	75.9833	0.0131608
PHILLIPS	C. TROPICALIS	QG834	2015-04-17	75.9833	0.0131608
PHILLIPS	C. TROPICALIS	QG834	2015-04-17	75.0167	0.0133304
PHILLIPS	C. TROPICALIS	QG834	2015-04-17	76.9	0.0130039
PHILLIPS	C. TROPICALIS	QG834	2015-04-17	76.9	0.0130039
PHILLIPS	C. TROPICALIS	QG834	2015-04-17	75.95	0.0131666
PHILLIPS	C. TROPICALIS	QG834	2015-04-17	76.0333	0.0131521
PHILLIPS	C. TROPICALIS	QG834	2015-04-17	76.0167	0.013155
PHILLIPS	C. TROPICALIS	QG834	2015-04-17	76.0167	0.013155
PHILLIPS	C. TROPICALIS	QG834	2015-04-17	76.8667	0.0130095
PHILLIPS	C. TROPICALIS	QG834	2015-04-17	74.9333	0.0133452
PHILLIPS	C. TROPICALIS	QG834	2015-04-17	74.9333	0.0133452
PHILLIPS	C. TROPICALIS	QG834	2015-04-17	74.9333	0.0133452
PHILLIPS	C. TROPICALIS	QG834	2015-04-17	74.0167	0.0135105
PHILLIPS	C. TROPICALIS	QG834	2015-04-17	76.8833	0.0130067
PHILLIPS	C. TROPICALIS	QG834	2015-04-17	76.8833	0.0130067
LITHGOW	C. TROPICALIS	QG834	2015-03-15	75.5667	0.0132333
LITHGOW	C. TROPICALIS	QG834	2015-03-15	77.0333	0.0129814
LITHGOW	C. TROPICALIS	QG834	2015-03-15	77.05	0.0129786
LITHGOW	C. TROPICALIS	QG834	2015-03-15	77.05	0.0129786
DRISCOLL	C. TROPICALIS	QG834	2015-07-24	72.85	0.0137268
DRISCOLL	C. TROPICALIS	QG834	2015-07-24	72.85	0.0137268
DRISCOLL	C. TROPICALIS	QG834	2015-07-24	72.85	0.0137268
DRISCOLL	C. TROPICALIS	QG834	2015-07-24	72.8667	0.0137237
DRISCOLL	C. TROPICALIS	QG834	2015-07-24	72.8667	0.0137237
DRISCOLL	C. TROPICALIS	QG834	2015-07-24	72.8667	0.0137237
DRISCOLL	C. TROPICALIS	QG834	2015-07-24	72.8833	0.0137206
DRISCOLL	C. TROPICALIS	QG834	2015-07-24	72.8833	0.0137206
DRISCOLL	C. TROPICALIS	QG834	2015-07-24	72.8833	0.0137206
DRISCOLL	C. TROPICALIS	QG834	2015-07-24	72.8833	0.0137206
DRISCOLL	C. TROPICALIS	QG834	2015-07-24	73.0833	0.013683
DRISCOLL	C. TROPICALIS	QG834	2015-07-24	73.5	0.0136054
DRISCOLL	C. TROPICALIS	QG834	2015-07-24	73.5833	0.01359
DRISCOLL	C. TROPICALIS	QG834	2015-07-24	73.5833	0.01359
DRISCOLL	C. TROPICALIS	QG834	2015-07-24	73.7333	0.0135624
DRISCOLL	C. TROPICALIS	QG834	2015-07-24	73.7333	0.0135624
DRISCOLL	C. TROPICALIS	QG834	2015-07-24	73.75	0.0135593
DRISCOLL	C. TROPICALIS	QG834	2015-07-24	73.7667	0.0135563
DRISCOLL	C. TROPICALIS	QG834	2015-07-24	73.8	0.0135501
DRISCOLL	C. TROPICALIS	QG834	2015-07-24	73.95	0.0135227
LITHGOW	C. TROPICALIS	QG834	2015-03-15	72.1667	0.0138568
LITHGOW	C. TROPICALIS	QG834	2015-03-15	74.5833	0.0134078
LITHGOW	C. TROPICALIS	QG834	2015-03-15	75.5	0.013245
LITHGOW	C. TROPICALIS	QG834	2015-03-15	76.1833	0.0131262
LITHGOW	C. TROPICALIS	QG834	2015-03-15	77.25	0.012945
LITHGOW	C. TROPICALIS	QG834	2015-03-15	78.7	0.0127065
LITHGOW	C. TROPICALIS	QG834	2015-03-15	79	0.0126582
LITHGOW	C. TROPICALIS	QG834	2015-03-15	79.2	0.0126263
LITHGOW	C. TROPICALIS	QG834	2015-03-15	80.7747	0.0123801
PHILLIPS	C. BRIGGSAE	QR25	2015-04-24	63.1333	0.0158395
PHILLIPS	C. BRIGGSAE	QR25	2015-04-24	67.1167	0.0148994
PHILLIPS	C. BRIGGSAE	QR25	2015-04-24	64.2833	0.0155561
PHILLIPS	C. BRIGGSAE	QR25	2015-04-24	63.3333	0.0157895
PHILLIPS	C. BRIGGSAE	QR25	2015-04-24	65.2833	0.0153178
PHILLIPS	C. BRIGGSAE	QR25	2015-04-24	65.3	0.0153139
PHILLIPS	C. BRIGGSAE	QR25	2015-04-24	65.3167	0.01531
PHILLIPS	C. BRIGGSAE	QR25	2015-04-24	63.3667	0.0157812
PHILLIPS	C. BRIGGSAE	QR25	2015-04-24	61.3333	0.0163043
PHILLIPS	C. BRIGGSAE	QR25	2015-04-24	64.3333	0.015544
PHILLIPS	C. BRIGGSAE	QR25	2015-04-24	64.3167	0.0155481
PHILLIPS	C. BRIGGSAE	QR25	2015-04-24	63.2167	0.0158186
PHILLIPS	C. BRIGGSAE	QR25	2015-04-24	62.3	0.0160514
PHILLIPS	C. BRIGGSAE	QR25	2015-04-24	64.3	0.0155521
PHILLIPS	C. BRIGGSAE	QR25	2015-04-24	63.2667	0.0158061
PHILLIPS	C. BRIGGSAE	QR25	2015-04-24	63.2833	0.0158019
PHILLIPS	C. BRIGGSAE	QR25	2015-04-24	64.3	0.0155521
PHILLIPS	C. BRIGGSAE	QR25	2015-04-24	61.3667	0.0162955
PHILLIPS	C. BRIGGSAE	QR25	2015-04-24	63.3	0.0157978
LITHGOW	C. BRIGGSAE	QR25	2014-11-07	63.0833	0.015852
LITHGOW	C. BRIGGSAE	QR25	2014-11-07	63.0833	0.015852
LITHGOW	C. BRIGGSAE	QR25	2014-11-07	63.0833	0.015852
LITHGOW	C. BRIGGSAE	QR25	2014-11-07	63.0833	0.015852
LITHGOW	C. BRIGGSAE	QR25	2014-11-07	63.0833	0.015852
LITHGOW	C. BRIGGSAE	QR25	2014-11-07	63.0833	0.015852
LITHGOW	C. BRIGGSAE	QR25	2014-11-07	63.0833	0.015852
LITHGOW	C. BRIGGSAE	QR25	2014-11-07	63.0833	0.015852
LITHGOW	C. BRIGGSAE	QR25	2014-11-07	63.75	0.0156863
LITHGOW	C. BRIGGSAE	QR25	2014-11-07	65.0833	0.0153649
LITHGOW	C. BRIGGSAE	QR25	2014-11-07	65.5	0.0152672
LITHGOW	C. BRIGGSAE	QR25	2014-11-07	66	0.0151515
DRISCOLL	C. BRIGGSAE	QR25	2015-05-15	62.75	0.0159363
DRISCOLL	C. BRIGGSAE	QR25	2015-05-15	64.25	0.0155642
DRISCOLL	C. BRIGGSAE	QR25	2015-05-15	62.7667	0.015932
DRISCOLL	C. BRIGGSAE	QR25	2015-05-15	64.1833	0.0155804
DRISCOLL	C. BRIGGSAE	QR25	2015-05-15	63.8833	0.0156535
DRISCOLL	C. BRIGGSAE	QR25	2015-05-15	62.7833	0.0159278
DRISCOLL	C. BRIGGSAE	QR25	2015-05-15	62.85	0.0159109
DRISCOLL	C. BRIGGSAE	QR25	2015-05-15	64.25	0.0155642
DRISCOLL	C. BRIGGSAE	QR25	2015-05-15	64.25	0.0155642
DRISCOLL	C. BRIGGSAE	QR25	2015-05-15	64.3167	0.0155481
DRISCOLL	C. BRIGGSAE	QR25	2015-05-15	64.3	0.0155521
DRISCOLL	C. BRIGGSAE	QR25	2015-05-15	62.9167	0.015894
DRISCOLL	C. BRIGGSAE	QR25	2015-05-15	64.1833	0.0155804
DRISCOLL	C. BRIGGSAE	QR25	2015-05-15	62.7833	0.0159278
DRISCOLL	C. BRIGGSAE	QR25	2015-05-15	64.3167	0.0155481
DRISCOLL	C. BRIGGSAE	QR25	2015-05-15	62.9333	0.0158898
DRISCOLL	C. BRIGGSAE	QR25	2015-05-15	62.9167	0.015894
DRISCOLL	C. BRIGGSAE	QR25	2015-05-15	64.0833	0.0156047
DRISCOLL	C. BRIGGSAE	QR25	2015-05-15	62.8	0.0159236
DRISCOLL	C. BRIGGSAE	QR25	2015-05-15	62.7333	0.0159405
PHILLIPS	C. ELEGANS	QX1211	2015-04-20	67.775	0.0147547
PHILLIPS	C. ELEGANS	QX1211	2015-04-20	66.075	0.0151343
PHILLIPS	C. ELEGANS	QX1211	2015-04-20	72.775	0.013741
PHILLIPS	C. ELEGANS	QX1211	2015-04-20	69.6417	0.0143592
PHILLIPS	C. ELEGANS	QX1211	2015-04-20	62.7083	0.0159468
PHILLIPS	C. ELEGANS	QX1211	2015-04-20	62.7083	0.0159468
PHILLIPS	C. ELEGANS	QX1211	2015-04-20	65.175	0.0153433
PHILLIPS	C. ELEGANS	QX1211	2015-04-20	65.175	0.0153433
LITHGOW	C. ELEGANS	QX1211	2014-10-21	62.5	0.016
LITHGOW	C. ELEGANS	QX1211	2014-10-21	63.75	0.0156863
LITHGOW	C. ELEGANS	QX1211	2014-10-21	63.75	0.0156863
LITHGOW	C. ELEGANS	QX1211	2014-10-21	64.25	0.0155642
LITHGOW	C. ELEGANS	QX1211	2014-10-21	64.3333	0.015544
LITHGOW	C. ELEGANS	QX1211	2014-10-21	64.75	0.015444
LITHGOW	C. ELEGANS	QX1211	2014-10-21	66.5	0.0150376
LITHGOW	C. ELEGANS	QX1211	2014-10-21	66.5	0.0150376
LITHGOW	C. ELEGANS	QX1211	2014-10-21	66.5	0.0150376
LITHGOW	C. ELEGANS	QX1211	2014-10-21	69.5	0.0143885
LITHGOW	C. ELEGANS	QX1211	2014-10-21	69.5	0.0143885
LITHGOW	C. ELEGANS	QX1211	2014-12-02	62	0.016129
LITHGOW	C. ELEGANS	QX1211	2014-12-02	62	0.016129
LITHGOW	C. ELEGANS	QX1211	2014-12-02	62.1667	0.0160858
LITHGOW	C. ELEGANS	QX1211	2014-12-02	62.1667	0.0160858
LITHGOW	C. ELEGANS	QX1211	2014-12-02	62.1667	0.0160858
LITHGOW	C. ELEGANS	QX1211	2014-12-02	62.1667	0.0160858
LITHGOW	C. ELEGANS	QX1211	2014-12-02	63	0.015873
LITHGOW	C. ELEGANS	QX1211	2014-12-02	63	0.015873
LITHGOW	C. ELEGANS	QX1211	2014-12-02	63	0.015873
LITHGOW	C. ELEGANS	QX1211	2014-12-02	63	0.015873
LITHGOW	C. ELEGANS	QX1211	2014-12-02	63	0.015873
LITHGOW	C. ELEGANS	QX1211	2014-12-02	63	0.015873
LITHGOW	C. ELEGANS	QX1211	2014-12-02	63	0.015873
LITHGOW	C. ELEGANS	QX1211	2014-12-02	63	0.015873
LITHGOW	C. ELEGANS	QX1211	2014-12-02	63	0.015873
LITHGOW	C. ELEGANS	QX1211	2014-12-02	63	0.015873
LITHGOW	C. ELEGANS	QX1211	2014-12-02	64	0.015625
LITHGOW	C. ELEGANS	QX1211	2014-12-02	64	0.015625
LITHGOW	C. ELEGANS	QX1211	2014-12-02	64	0.015625
LITHGOW	C. ELEGANS	QX1211	2014-12-02	64	0.015625
LITHGOW	C. ELEGANS	QX1211	2014-12-02	64	0.015625
LITHGOW	C. ELEGANS	QX1211	2014-12-02	64	0.015625
LITHGOW	C. ELEGANS	QX1211	2014-12-02	64	0.015625
LITHGOW	C. ELEGANS	QX1211	2014-12-02	64	0.015625
LITHGOW	C. ELEGANS	QX1211	2014-12-02	64	0.015625
LITHGOW	C. ELEGANS	QX1211	2014-12-02	64	0.015625
LITHGOW	C. ELEGANS	QX1211	2014-12-02	65	0.0153846
LITHGOW	C. ELEGANS	QX1211	2014-12-02	65	0.0153846
LITHGOW	C. ELEGANS	QX1211	2014-12-02	65	0.0153846
LITHGOW	C. ELEGANS	QX1211	2014-12-02	65	0.0153846
LITHGOW	C. ELEGANS	QX1211	2014-12-02	65	0.0153846
LITHGOW	C. ELEGANS	QX1211	2014-12-02	65	0.0153846
LITHGOW	C. ELEGANS	QX1211	2014-12-02	66	0.0151515
LITHGOW	C. ELEGANS	QX1211	2014-12-02	66	0.0151515
LITHGOW	C. ELEGANS	QX1211	2014-12-02	66	0.0151515
LITHGOW	C. ELEGANS	QX1211	2014-12-02	66	0.0151515
LITHGOW	C. ELEGANS	QX1211	2014-12-02	67	0.0149254
LITHGOW	C. ELEGANS	QX1211	2014-12-02	67	0.0149254
LITHGOW	C. ELEGANS	QX1211	2014-12-02	69.1667	0.0144578
LITHGOW	C. ELEGANS	QX1211	2014-12-02	69.1667	0.0144578
LITHGOW	C. ELEGANS	QX1211	2014-12-02	69.1667	0.0144578
DRISCOLL	C. ELEGANS	QX1211	2014-11-17	65.1333	0.0153531
DRISCOLL	C. ELEGANS	QX1211	2014-11-17	66.85	0.0149589
DRISCOLL	C. ELEGANS	QX1211	2014-11-17	66.75	0.0149813
DRISCOLL	C. ELEGANS	QX1211	2014-11-17	66.8333	0.0149626
DRISCOLL	C. ELEGANS	QX1211	2014-11-17	66.3167	0.0150792
DRISCOLL	C. ELEGANS	QX1211	2014-11-17	72.3333	0.0138249
DRISCOLL	C. ELEGANS	QX1211	2014-11-17	63.5	0.015748
DRISCOLL	C. ELEGANS	QX1211	2014-11-17	66.8	0.0149701
DRISCOLL	C. ELEGANS	QX1211	2014-11-17	66.8167	0.0149663
DRISCOLL	C. ELEGANS	QX1211	2014-11-17	63.5	0.015748
DRISCOLL	C. ELEGANS	QX1211	2014-11-17	63.5	0.015748
DRISCOLL	C. ELEGANS	QX1211	2015-04-20	72.75	0.0137457
DRISCOLL	C. ELEGANS	QX1211	2015-04-20	69.1	0.0144718
DRISCOLL	C. ELEGANS	QX1211	2015-04-20	71.35	0.0140154
DRISCOLL	C. ELEGANS	QX1211	2015-04-20	69.7667	0.0143335
DRISCOLL	C. ELEGANS	QX1211	2015-04-20	72.8833	0.0137206
DRISCOLL	C. ELEGANS	QX1211	2015-04-20	73.8333	0.013544
DRISCOLL	C. ELEGANS	QX1211	2015-04-20	69.1333	0.0144648
DRISCOLL	C. ELEGANS	QX1211	2015-04-20	67.4167	0.0148331
DRISCOLL	C. ELEGANS	QX1211	2015-04-20	67.5167	0.0148112
DRISCOLL	C. ELEGANS	QX1211	2015-04-20	65.8333	0.0151899
DRISCOLL	C. ELEGANS	QX1211	2015-04-20	71.3167	0.014022
DRISCOLL	C. ELEGANS	QX1211	2015-04-20	71.3	0.0140252
DRISCOLL	C. ELEGANS	QX1211	2015-04-20	69.2333	0.0144439
DRISCOLL	C. ELEGANS	QX1211	2015-04-20	73	0.0136986
DRISCOLL	C. ELEGANS	QX1211	2015-04-20	67.3833	0.0148405
DRISCOLL	C. ELEGANS	QX1211	2015-04-20	69.15	0.0144613
DRISCOLL	C. ELEGANS	QX1211	2015-04-20	73.9167	0.0135287
DRISCOLL	C. ELEGANS	QX1211	2015-04-20	69.6667	0.0143541
DRISCOLL	C. ELEGANS	QX1211	2015-04-20	71.8333	0.0139211
DRISCOLL	C. ELEGANS	QX1211	2015-04-20	72.0667	0.013876
DRISCOLL	C. ELEGANS	QX1211	2015-04-17	72.75	0.0137457
DRISCOLL	C. ELEGANS	QX1211	2015-04-17	69.1	0.0144718
DRISCOLL	C. ELEGANS	QX1211	2015-04-17	71.35	0.0140154
DRISCOLL	C. ELEGANS	QX1211	2015-04-17	69.7667	0.0143335
DRISCOLL	C. ELEGANS	QX1211	2015-04-17	72.8833	0.0137206
DRISCOLL	C. ELEGANS	QX1211	2015-04-17	73.8333	0.013544
DRISCOLL	C. ELEGANS	QX1211	2015-04-17	69.1333	0.0144648
DRISCOLL	C. ELEGANS	QX1211	2015-04-17	67.4167	0.0148331
DRISCOLL	C. ELEGANS	QX1211	2015-04-17	67.5167	0.0148112
DRISCOLL	C. ELEGANS	QX1211	2015-04-17	65.8333	0.0151899
DRISCOLL	C. ELEGANS	QX1211	2015-04-17	71.3167	0.014022
DRISCOLL	C. ELEGANS	QX1211	2015-04-17	71.3	0.0140252
DRISCOLL	C. ELEGANS	QX1211	2015-04-17	69.2333	0.0144439
DRISCOLL	C. ELEGANS	QX1211	2015-04-17	73	0.0136986
DRISCOLL	C. ELEGANS	QX1211	2015-04-17	67.3833	0.0148405
DRISCOLL	C. ELEGANS	QX1211	2015-04-17	69.15	0.0144613
DRISCOLL	C. ELEGANS	QX1211	2015-04-17	73.9167	0.0135287
DRISCOLL	C. ELEGANS	QX1211	2015-04-17	69.6667	0.0143541
DRISCOLL	C. ELEGANS	QX1211	2015-04-17	71.8333	0.0139211
DRISCOLL	C. ELEGANS	QX1211	2015-04-17	72.0667	0.013876
LITHGOW	C. ELEGANS	QX1211	2014-10-03	65.3667	0.0152983
LITHGOW	C. ELEGANS	QX1211	2014-10-03	66.3167	0.0150792
LITHGOW	C. ELEGANS	QX1211	2014-10-03	70.4167	0.0142012
LITHGOW	C. ELEGANS	QX1211	2014-10-03	70.5	0.0141844
LITHGOW	C. ELEGANS	QX1211	2014-10-03	71.5	0.013986
