# Supplementary material for: Impact of genetic background and experimental reproducibility on identifying chemical compounds with robust longevity effects
Source: Nat Commun. 2017 Feb 21;8:14256. doi: 10.1038/ncomms14256 (PMC5321775; doi:10.1038/ncomms14256)
Supplement: Supplementary Data 7 — Raw fertility dataset [file ncomms14256-s8.xls]

## Sheet: Baseline_Fertility
Supplementary Data 7: CITP raw fertility data
Lab	Species	Strain	Trial	Fertility
DRISCOLL	C. BRIGGSAE	AF16	2015-06-22	280
DRISCOLL	C. BRIGGSAE	AF16	2015-06-22	283
DRISCOLL	C. BRIGGSAE	AF16	2015-06-22	288
DRISCOLL	C. BRIGGSAE	AF16	2015-06-22	326
DRISCOLL	C. BRIGGSAE	AF16	2015-06-22	329
DRISCOLL	C. BRIGGSAE	AF16	2015-06-22	338
DRISCOLL	C. BRIGGSAE	AF16	2015-06-22	346
DRISCOLL	C. BRIGGSAE	AF16	2015-06-22	350
DRISCOLL	C. BRIGGSAE	AF16	2015-06-22	357
DRISCOLL	C. BRIGGSAE	AF16	2015-06-22	368
DRISCOLL	C. BRIGGSAE	AF16	2015-06-22	375
DRISCOLL	C. BRIGGSAE	AF16	2015-06-22	380
DRISCOLL	C. BRIGGSAE	AF16	2015-06-22	398
DRISCOLL	C. BRIGGSAE	AF16	2015-06-22	403
DRISCOLL	C. BRIGGSAE	AF16	2015-06-22	405
DRISCOLL	C. BRIGGSAE	AF16	2015-06-22	409
DRISCOLL	C. BRIGGSAE	AF16	2015-06-22	411
DRISCOLL	C. BRIGGSAE	AF16	2015-06-22	411
DRISCOLL	C. BRIGGSAE	AF16	2015-06-22	414
DRISCOLL	C. BRIGGSAE	AF16	2015-06-22	415
LITHGOW	C. BRIGGSAE	AF16	2014-12-08	142
LITHGOW	C. BRIGGSAE	AF16	2014-12-08	142
LITHGOW	C. BRIGGSAE	AF16	2014-12-08	146
LITHGOW	C. BRIGGSAE	AF16	2014-12-08	209
LITHGOW	C. BRIGGSAE	AF16	2014-12-08	214
LITHGOW	C. BRIGGSAE	AF16	2014-12-08	219
LITHGOW	C. BRIGGSAE	AF16	2014-12-08	220
LITHGOW	C. BRIGGSAE	AF16	2014-12-08	235
LITHGOW	C. BRIGGSAE	AF16	2014-12-08	239
LITHGOW	C. BRIGGSAE	AF16	2014-12-08	246
LITHGOW	C. BRIGGSAE	AF16	2014-12-08	247
LITHGOW	C. BRIGGSAE	AF16	2014-12-08	252
LITHGOW	C. BRIGGSAE	AF16	2014-12-08	260
LITHGOW	C. BRIGGSAE	AF16	2014-12-08	263
LITHGOW	C. BRIGGSAE	AF16	2014-12-08	268
LITHGOW	C. BRIGGSAE	AF16	2014-12-08	270
LITHGOW	C. BRIGGSAE	AF16	2014-12-08	272
LITHGOW	C. BRIGGSAE	AF16	2014-12-08	275
LITHGOW	C. BRIGGSAE	AF16	2014-12-08	280
LITHGOW	C. BRIGGSAE	AF16	2014-12-08	319
LITHGOW	C. BRIGGSAE	AF16	2014-12-15	37
LITHGOW	C. BRIGGSAE	AF16	2014-12-15	131
LITHGOW	C. BRIGGSAE	AF16	2014-12-15	166
LITHGOW	C. BRIGGSAE	AF16	2014-12-15	167
LITHGOW	C. BRIGGSAE	AF16	2014-12-15	199
LITHGOW	C. BRIGGSAE	AF16	2014-12-15	232
LITHGOW	C. BRIGGSAE	AF16	2014-12-15	234
LITHGOW	C. BRIGGSAE	AF16	2014-12-15	235
LITHGOW	C. BRIGGSAE	AF16	2014-12-15	235
LITHGOW	C. BRIGGSAE	AF16	2014-12-15	244
LITHGOW	C. BRIGGSAE	AF16	2014-12-15	247
LITHGOW	C. BRIGGSAE	AF16	2014-12-15	247
LITHGOW	C. BRIGGSAE	AF16	2014-12-15	248
LITHGOW	C. BRIGGSAE	AF16	2014-12-15	269
LITHGOW	C. BRIGGSAE	AF16	2014-12-15	272
LITHGOW	C. BRIGGSAE	AF16	2014-12-15	277
LITHGOW	C. BRIGGSAE	AF16	2014-12-15	295
LITHGOW	C. BRIGGSAE	AF16	2014-12-15	305
LITHGOW	C. BRIGGSAE	AF16	2014-12-15	307
LITHGOW	C. BRIGGSAE	AF16	2014-12-15	328
PHILLIPS	C. BRIGGSAE	AF16	2015-01-13	77
PHILLIPS	C. BRIGGSAE	AF16	2015-01-13	113
PHILLIPS	C. BRIGGSAE	AF16	2015-01-13	122
PHILLIPS	C. BRIGGSAE	AF16	2015-01-13	161
PHILLIPS	C. BRIGGSAE	AF16	2015-01-13	168
PHILLIPS	C. BRIGGSAE	AF16	2015-01-13	170
PHILLIPS	C. BRIGGSAE	AF16	2015-01-13	206
PHILLIPS	C. BRIGGSAE	AF16	2015-01-13	233
PHILLIPS	C. BRIGGSAE	AF16	2015-01-13	266
PHILLIPS	C. BRIGGSAE	AF16	2015-01-13	270
PHILLIPS	C. BRIGGSAE	AF16	2015-01-13	278
PHILLIPS	C. BRIGGSAE	AF16	2015-01-13	281
PHILLIPS	C. BRIGGSAE	AF16	2015-01-13	287
PHILLIPS	C. BRIGGSAE	AF16	2015-01-13	300
PHILLIPS	C. BRIGGSAE	AF16	2015-01-13	341
PHILLIPS	C. BRIGGSAE	AF16	2015-01-13	343
PHILLIPS	C. BRIGGSAE	AF16	2015-01-13	356
PHILLIPS	C. BRIGGSAE	AF16	2015-01-13	357
PHILLIPS	C. BRIGGSAE	AF16	2015-01-13	380
PHILLIPS	C. BRIGGSAE	AF16	2015-01-13	420
DRISCOLL	C. BRIGGSAE	ED3092	2015-05-18	176
DRISCOLL	C. BRIGGSAE	ED3092	2015-05-18	185
DRISCOLL	C. BRIGGSAE	ED3092	2015-05-18	186
DRISCOLL	C. BRIGGSAE	ED3092	2015-05-18	189
DRISCOLL	C. BRIGGSAE	ED3092	2015-05-18	196
DRISCOLL	C. BRIGGSAE	ED3092	2015-05-18	199
DRISCOLL	C. BRIGGSAE	ED3092	2015-05-18	200
DRISCOLL	C. BRIGGSAE	ED3092	2015-05-18	200
DRISCOLL	C. BRIGGSAE	ED3092	2015-05-18	202
DRISCOLL	C. BRIGGSAE	ED3092	2015-05-18	203
DRISCOLL	C. BRIGGSAE	ED3092	2015-05-18	207
DRISCOLL	C. BRIGGSAE	ED3092	2015-05-18	212
DRISCOLL	C. BRIGGSAE	ED3092	2015-05-18	214
DRISCOLL	C. BRIGGSAE	ED3092	2015-05-18	214
DRISCOLL	C. BRIGGSAE	ED3092	2015-05-18	215
DRISCOLL	C. BRIGGSAE	ED3092	2015-05-18	216
DRISCOLL	C. BRIGGSAE	ED3092	2015-05-18	220
DRISCOLL	C. BRIGGSAE	ED3092	2015-05-18	225
DRISCOLL	C. BRIGGSAE	ED3092	2015-05-18	227
DRISCOLL	C. BRIGGSAE	ED3092	2015-05-18	321
LITHGOW	C. BRIGGSAE	ED3092	2014-12-08	63
LITHGOW	C. BRIGGSAE	ED3092	2014-12-08	139
LITHGOW	C. BRIGGSAE	ED3092	2014-12-08	166
LITHGOW	C. BRIGGSAE	ED3092	2014-12-08	172
LITHGOW	C. BRIGGSAE	ED3092	2014-12-08	176
LITHGOW	C. BRIGGSAE	ED3092	2014-12-08	194
LITHGOW	C. BRIGGSAE	ED3092	2014-12-08	195
LITHGOW	C. BRIGGSAE	ED3092	2014-12-08	196
LITHGOW	C. BRIGGSAE	ED3092	2014-12-08	203
LITHGOW	C. BRIGGSAE	ED3092	2014-12-08	203
LITHGOW	C. BRIGGSAE	ED3092	2014-12-08	203
LITHGOW	C. BRIGGSAE	ED3092	2014-12-08	215
LITHGOW	C. BRIGGSAE	ED3092	2014-12-08	215
LITHGOW	C. BRIGGSAE	ED3092	2014-12-08	220
LITHGOW	C. BRIGGSAE	ED3092	2014-12-08	226
LITHGOW	C. BRIGGSAE	ED3092	2014-12-08	226
LITHGOW	C. BRIGGSAE	ED3092	2014-12-08	229
LITHGOW	C. BRIGGSAE	ED3092	2014-12-08	234
LITHGOW	C. BRIGGSAE	ED3092	2014-12-08	238
LITHGOW	C. BRIGGSAE	ED3092	2014-12-08	247
LITHGOW	C. BRIGGSAE	ED3092	2014-12-15	100
LITHGOW	C. BRIGGSAE	ED3092	2014-12-15	153
LITHGOW	C. BRIGGSAE	ED3092	2014-12-15	154
LITHGOW	C. BRIGGSAE	ED3092	2014-12-15	186
LITHGOW	C. BRIGGSAE	ED3092	2014-12-15	189
LITHGOW	C. BRIGGSAE	ED3092	2014-12-15	193
LITHGOW	C. BRIGGSAE	ED3092	2014-12-15	215
LITHGOW	C. BRIGGSAE	ED3092	2014-12-15	219
LITHGOW	C. BRIGGSAE	ED3092	2014-12-15	224
LITHGOW	C. BRIGGSAE	ED3092	2014-12-15	225
LITHGOW	C. BRIGGSAE	ED3092	2014-12-15	225
LITHGOW	C. BRIGGSAE	ED3092	2014-12-15	226
LITHGOW	C. BRIGGSAE	ED3092	2014-12-15	227
LITHGOW	C. BRIGGSAE	ED3092	2014-12-15	231
LITHGOW	C. BRIGGSAE	ED3092	2014-12-15	232
LITHGOW	C. BRIGGSAE	ED3092	2014-12-15	232
LITHGOW	C. BRIGGSAE	ED3092	2014-12-15	239
LITHGOW	C. BRIGGSAE	ED3092	2014-12-15	242
LITHGOW	C. BRIGGSAE	ED3092	2014-12-15	251
LITHGOW	C. BRIGGSAE	ED3092	2014-12-15	254
PHILLIPS	C. BRIGGSAE	ED3092	2015-04-02	165
PHILLIPS	C. BRIGGSAE	ED3092	2015-04-02	165
PHILLIPS	C. BRIGGSAE	ED3092	2015-04-02	178
PHILLIPS	C. BRIGGSAE	ED3092	2015-04-02	180
PHILLIPS	C. BRIGGSAE	ED3092	2015-04-02	185
PHILLIPS	C. BRIGGSAE	ED3092	2015-04-02	188
PHILLIPS	C. BRIGGSAE	ED3092	2015-04-02	198
PHILLIPS	C. BRIGGSAE	ED3092	2015-04-02	199
PHILLIPS	C. BRIGGSAE	ED3092	2015-04-02	203
PHILLIPS	C. BRIGGSAE	ED3092	2015-04-02	207
PHILLIPS	C. BRIGGSAE	ED3092	2015-04-02	211
PHILLIPS	C. BRIGGSAE	ED3092	2015-04-02	213
PHILLIPS	C. BRIGGSAE	ED3092	2015-04-02	213
PHILLIPS	C. BRIGGSAE	ED3092	2015-04-02	219
PHILLIPS	C. BRIGGSAE	ED3092	2015-04-02	220
PHILLIPS	C. BRIGGSAE	ED3092	2015-04-02	230
PHILLIPS	C. BRIGGSAE	ED3092	2015-04-02	245
PHILLIPS	C. BRIGGSAE	ED3092	2015-04-02	246
DRISCOLL	C. BRIGGSAE	HK104	2015-07-27	117
DRISCOLL	C. BRIGGSAE	HK104	2015-07-27	133
DRISCOLL	C. BRIGGSAE	HK104	2015-07-27	149
DRISCOLL	C. BRIGGSAE	HK104	2015-07-27	154
DRISCOLL	C. BRIGGSAE	HK104	2015-07-27	155
DRISCOLL	C. BRIGGSAE	HK104	2015-07-27	159
DRISCOLL	C. BRIGGSAE	HK104	2015-07-27	160
DRISCOLL	C. BRIGGSAE	HK104	2015-07-27	162
DRISCOLL	C. BRIGGSAE	HK104	2015-07-27	164
DRISCOLL	C. BRIGGSAE	HK104	2015-07-27	166
DRISCOLL	C. BRIGGSAE	HK104	2015-07-27	167
DRISCOLL	C. BRIGGSAE	HK104	2015-07-27	167
DRISCOLL	C. BRIGGSAE	HK104	2015-07-27	168
DRISCOLL	C. BRIGGSAE	HK104	2015-07-27	169
DRISCOLL	C. BRIGGSAE	HK104	2015-07-27	169
DRISCOLL	C. BRIGGSAE	HK104	2015-07-27	170
DRISCOLL	C. BRIGGSAE	HK104	2015-07-27	171
DRISCOLL	C. BRIGGSAE	HK104	2015-07-27	171
DRISCOLL	C. BRIGGSAE	HK104	2015-07-27	173
DRISCOLL	C. BRIGGSAE	HK104	2015-07-27	185
DRISCOLL	C. BRIGGSAE	HK104	2015-07-27	189
DRISCOLL	C. BRIGGSAE	HK104	2015-07-27	194
LITHGOW	C. BRIGGSAE	HK104	2014-12-08	21
LITHGOW	C. BRIGGSAE	HK104	2014-12-08	41
LITHGOW	C. BRIGGSAE	HK104	2014-12-08	66
LITHGOW	C. BRIGGSAE	HK104	2014-12-08	66
LITHGOW	C. BRIGGSAE	HK104	2014-12-08	71
LITHGOW	C. BRIGGSAE	HK104	2014-12-08	77
LITHGOW	C. BRIGGSAE	HK104	2014-12-08	83
LITHGOW	C. BRIGGSAE	HK104	2014-12-08	84
LITHGOW	C. BRIGGSAE	HK104	2014-12-08	85
LITHGOW	C. BRIGGSAE	HK104	2014-12-08	94
LITHGOW	C. BRIGGSAE	HK104	2014-12-08	98
LITHGOW	C. BRIGGSAE	HK104	2014-12-08	100
LITHGOW	C. BRIGGSAE	HK104	2014-12-08	107
LITHGOW	C. BRIGGSAE	HK104	2014-12-08	110
LITHGOW	C. BRIGGSAE	HK104	2014-12-08	110
LITHGOW	C. BRIGGSAE	HK104	2014-12-08	118
LITHGOW	C. BRIGGSAE	HK104	2014-12-08	120
LITHGOW	C. BRIGGSAE	HK104	2014-12-08	133
LITHGOW	C. BRIGGSAE	HK104	2014-12-08	149
LITHGOW	C. BRIGGSAE	HK104	2014-12-08	154
LITHGOW	C. BRIGGSAE	HK104	2014-12-15	26
LITHGOW	C. BRIGGSAE	HK104	2014-12-15	89
LITHGOW	C. BRIGGSAE	HK104	2014-12-15	93
LITHGOW	C. BRIGGSAE	HK104	2014-12-15	93
LITHGOW	C. BRIGGSAE	HK104	2014-12-15	101
LITHGOW	C. BRIGGSAE	HK104	2014-12-15	107
LITHGOW	C. BRIGGSAE	HK104	2014-12-15	108
LITHGOW	C. BRIGGSAE	HK104	2014-12-15	110
LITHGOW	C. BRIGGSAE	HK104	2014-12-15	111
LITHGOW	C. BRIGGSAE	HK104	2014-12-15	113
LITHGOW	C. BRIGGSAE	HK104	2014-12-15	113
LITHGOW	C. BRIGGSAE	HK104	2014-12-15	114
LITHGOW	C. BRIGGSAE	HK104	2014-12-15	128
LITHGOW	C. BRIGGSAE	HK104	2014-12-15	128
LITHGOW	C. BRIGGSAE	HK104	2014-12-15	129
LITHGOW	C. BRIGGSAE	HK104	2014-12-15	131
LITHGOW	C. BRIGGSAE	HK104	2014-12-15	133
LITHGOW	C. BRIGGSAE	HK104	2014-12-15	142
LITHGOW	C. BRIGGSAE	HK104	2014-12-15	148
LITHGOW	C. BRIGGSAE	HK104	2014-12-15	169
PHILLIPS	C. BRIGGSAE	HK104	2015-04-02	133
PHILLIPS	C. BRIGGSAE	HK104	2015-04-02	175
PHILLIPS	C. BRIGGSAE	HK104	2015-04-02	177
PHILLIPS	C. BRIGGSAE	HK104	2015-04-02	178
PHILLIPS	C. BRIGGSAE	HK104	2015-04-02	191
PHILLIPS	C. BRIGGSAE	HK104	2015-04-02	198
PHILLIPS	C. BRIGGSAE	HK104	2015-04-02	208
PHILLIPS	C. BRIGGSAE	HK104	2015-04-13	118
PHILLIPS	C. BRIGGSAE	HK104	2015-04-13	176
PHILLIPS	C. BRIGGSAE	HK104	2015-04-13	189
PHILLIPS	C. BRIGGSAE	HK104	2015-04-13	202
PHILLIPS	C. BRIGGSAE	HK104	2015-04-13	203
PHILLIPS	C. BRIGGSAE	HK104	2015-04-13	208
PHILLIPS	C. BRIGGSAE	HK104	2015-04-13	217
PHILLIPS	C. BRIGGSAE	HK104	2015-04-13	221
PHILLIPS	C. BRIGGSAE	HK104	2015-04-13	233
PHILLIPS	C. BRIGGSAE	HK104	2015-04-13	239
DRISCOLL	C. BRIGGSAE	JU1264	2015-06-22	214
DRISCOLL	C. BRIGGSAE	JU1264	2015-06-22	229
DRISCOLL	C. BRIGGSAE	JU1264	2015-06-22	267
DRISCOLL	C. BRIGGSAE	JU1264	2015-06-22	272
DRISCOLL	C. BRIGGSAE	JU1264	2015-06-22	285
DRISCOLL	C. BRIGGSAE	JU1264	2015-06-22	296
DRISCOLL	C. BRIGGSAE	JU1264	2015-06-22	296
DRISCOLL	C. BRIGGSAE	JU1264	2015-06-22	303
DRISCOLL	C. BRIGGSAE	JU1264	2015-06-22	306
DRISCOLL	C. BRIGGSAE	JU1264	2015-06-22	306
DRISCOLL	C. BRIGGSAE	JU1264	2015-06-22	307
DRISCOLL	C. BRIGGSAE	JU1264	2015-06-22	309
DRISCOLL	C. BRIGGSAE	JU1264	2015-06-22	310
DRISCOLL	C. BRIGGSAE	JU1264	2015-06-22	317
DRISCOLL	C. BRIGGSAE	JU1264	2015-06-22	336
DRISCOLL	C. BRIGGSAE	JU1264	2015-06-22	336
DRISCOLL	C. BRIGGSAE	JU1264	2015-06-22	341
DRISCOLL	C. BRIGGSAE	JU1264	2015-06-22	352
LITHGOW	C. BRIGGSAE	JU1264	2014-12-08	104
LITHGOW	C. BRIGGSAE	JU1264	2014-12-08	118
LITHGOW	C. BRIGGSAE	JU1264	2014-12-08	126
LITHGOW	C. BRIGGSAE	JU1264	2014-12-08	133
LITHGOW	C. BRIGGSAE	JU1264	2014-12-08	147
LITHGOW	C. BRIGGSAE	JU1264	2014-12-08	150
LITHGOW	C. BRIGGSAE	JU1264	2014-12-08	165
LITHGOW	C. BRIGGSAE	JU1264	2014-12-08	204
LITHGOW	C. BRIGGSAE	JU1264	2014-12-08	205
LITHGOW	C. BRIGGSAE	JU1264	2014-12-08	212
LITHGOW	C. BRIGGSAE	JU1264	2014-12-08	217
LITHGOW	C. BRIGGSAE	JU1264	2014-12-08	222
LITHGOW	C. BRIGGSAE	JU1264	2014-12-08	225
LITHGOW	C. BRIGGSAE	JU1264	2014-12-08	226
LITHGOW	C. BRIGGSAE	JU1264	2014-12-08	229
LITHGOW	C. BRIGGSAE	JU1264	2014-12-08	230
LITHGOW	C. BRIGGSAE	JU1264	2014-12-08	235
LITHGOW	C. BRIGGSAE	JU1264	2014-12-08	236
LITHGOW	C. BRIGGSAE	JU1264	2014-12-08	237
LITHGOW	C. BRIGGSAE	JU1264	2014-12-08	239
LITHGOW	C. BRIGGSAE	JU1264	2014-12-08	246
LITHGOW	C. BRIGGSAE	JU1264	2014-12-08	247
LITHGOW	C. BRIGGSAE	JU1264	2014-12-08	249
LITHGOW	C. BRIGGSAE	JU1264	2014-12-08	252
LITHGOW	C. BRIGGSAE	JU1264	2014-12-08	255
LITHGOW	C. BRIGGSAE	JU1264	2014-12-08	262
LITHGOW	C. BRIGGSAE	JU1264	2014-12-08	269
LITHGOW	C. BRIGGSAE	JU1264	2014-12-08	270
LITHGOW	C. BRIGGSAE	JU1264	2014-12-08	276
LITHGOW	C. BRIGGSAE	JU1264	2014-12-08	277
LITHGOW	C. BRIGGSAE	JU1264	2014-12-08	283
LITHGOW	C. BRIGGSAE	JU1264	2014-12-08	290
LITHGOW	C. BRIGGSAE	JU1264	2014-12-08	295
LITHGOW	C. BRIGGSAE	JU1264	2014-12-08	295
LITHGOW	C. BRIGGSAE	JU1264	2014-12-08	302
LITHGOW	C. BRIGGSAE	JU1264	2014-12-08	334
LITHGOW	C. BRIGGSAE	JU1264	2014-12-08	336
LITHGOW	C. BRIGGSAE	JU1264	2014-12-08	348
PHILLIPS	C. BRIGGSAE	JU1264	2014-10-23	127
PHILLIPS	C. BRIGGSAE	JU1264	2014-10-23	156
PHILLIPS	C. BRIGGSAE	JU1264	2014-10-23	204
PHILLIPS	C. BRIGGSAE	JU1264	2014-10-23	258
PHILLIPS	C. BRIGGSAE	JU1264	2014-10-23	288
PHILLIPS	C. BRIGGSAE	JU1264	2014-10-23	323
PHILLIPS	C. BRIGGSAE	JU1264	2014-11-28	111
PHILLIPS	C. BRIGGSAE	JU1264	2014-11-28	121
PHILLIPS	C. BRIGGSAE	JU1264	2014-11-28	184
PHILLIPS	C. BRIGGSAE	JU1264	2014-11-28	192
PHILLIPS	C. BRIGGSAE	JU1264	2014-11-28	207
PHILLIPS	C. BRIGGSAE	JU1264	2014-11-28	233
PHILLIPS	C. BRIGGSAE	JU1264	2014-11-28	238
PHILLIPS	C. BRIGGSAE	JU1264	2014-11-28	242
PHILLIPS	C. BRIGGSAE	JU1264	2014-11-28	261
PHILLIPS	C. BRIGGSAE	JU1264	2014-11-28	272
PHILLIPS	C. BRIGGSAE	JU1264	2014-11-28	277
PHILLIPS	C. BRIGGSAE	JU1264	2014-11-28	284
PHILLIPS	C. BRIGGSAE	JU1264	2014-11-28	285
PHILLIPS	C. BRIGGSAE	JU1264	2014-11-28	286
PHILLIPS	C. BRIGGSAE	JU1264	2014-11-28	290
PHILLIPS	C. BRIGGSAE	JU1264	2014-11-28	302
PHILLIPS	C. BRIGGSAE	JU1264	2014-11-28	307
PHILLIPS	C. BRIGGSAE	JU1264	2014-11-28	332
PHILLIPS	C. BRIGGSAE	JU1264	2014-11-28	338
DRISCOLL	C. BRIGGSAE	JU1264	2015-06-22	275
DRISCOLL	C. BRIGGSAE	JU1264	2015-06-22	312
DRISCOLL	C. BRIGGSAE	JU1348	2015-07-13	83
DRISCOLL	C. BRIGGSAE	JU1348	2015-07-13	86
DRISCOLL	C. BRIGGSAE	JU1348	2015-07-13	98
DRISCOLL	C. BRIGGSAE	JU1348	2015-07-13	111
DRISCOLL	C. BRIGGSAE	JU1348	2015-07-13	122
DRISCOLL	C. BRIGGSAE	JU1348	2015-07-13	122
DRISCOLL	C. BRIGGSAE	JU1348	2015-07-13	123
DRISCOLL	C. BRIGGSAE	JU1348	2015-07-13	134
DRISCOLL	C. BRIGGSAE	JU1348	2015-07-13	143
DRISCOLL	C. BRIGGSAE	JU1348	2015-07-13	151
DRISCOLL	C. BRIGGSAE	JU1348	2015-07-13	155
DRISCOLL	C. BRIGGSAE	JU1348	2015-07-13	159
DRISCOLL	C. BRIGGSAE	JU1348	2015-07-13	161
DRISCOLL	C. BRIGGSAE	JU1348	2015-07-13	163
DRISCOLL	C. BRIGGSAE	JU1348	2015-07-13	164
DRISCOLL	C. BRIGGSAE	JU1348	2015-07-13	166
DRISCOLL	C. BRIGGSAE	JU1348	2015-07-13	178
DRISCOLL	C. BRIGGSAE	JU1348	2015-07-13	181
DRISCOLL	C. BRIGGSAE	JU1348	2015-07-13	190
DRISCOLL	C. BRIGGSAE	JU1348	2015-07-13	194
LITHGOW	C. BRIGGSAE	JU1348	2014-12-15	60
LITHGOW	C. BRIGGSAE	JU1348	2014-12-15	113
LITHGOW	C. BRIGGSAE	JU1348	2014-12-15	156
LITHGOW	C. BRIGGSAE	JU1348	2014-12-15	171
LITHGOW	C. BRIGGSAE	JU1348	2014-12-15	190
LITHGOW	C. BRIGGSAE	JU1348	2014-12-15	200
LITHGOW	C. BRIGGSAE	JU1348	2014-12-15	215
LITHGOW	C. BRIGGSAE	JU1348	2014-12-15	215
LITHGOW	C. BRIGGSAE	JU1348	2014-12-15	221
LITHGOW	C. BRIGGSAE	JU1348	2014-12-15	230
LITHGOW	C. BRIGGSAE	JU1348	2014-12-15	233
LITHGOW	C. BRIGGSAE	JU1348	2014-12-15	234
LITHGOW	C. BRIGGSAE	JU1348	2014-12-15	245
LITHGOW	C. BRIGGSAE	JU1348	2014-12-15	255
LITHGOW	C. BRIGGSAE	JU1348	2014-12-15	258
LITHGOW	C. BRIGGSAE	JU1348	2014-12-15	260
LITHGOW	C. BRIGGSAE	JU1348	2014-12-15	264
LITHGOW	C. BRIGGSAE	JU1348	2014-12-15	271
LITHGOW	C. BRIGGSAE	JU1348	2014-12-08	42
LITHGOW	C. BRIGGSAE	JU1348	2014-12-08	56
LITHGOW	C. BRIGGSAE	JU1348	2014-12-08	98
LITHGOW	C. BRIGGSAE	JU1348	2014-12-08	132
LITHGOW	C. BRIGGSAE	JU1348	2014-12-08	133
LITHGOW	C. BRIGGSAE	JU1348	2014-12-08	138
LITHGOW	C. BRIGGSAE	JU1348	2014-12-08	140
LITHGOW	C. BRIGGSAE	JU1348	2014-12-08	167
LITHGOW	C. BRIGGSAE	JU1348	2014-12-08	168
LITHGOW	C. BRIGGSAE	JU1348	2014-12-08	169
LITHGOW	C. BRIGGSAE	JU1348	2014-12-08	177
LITHGOW	C. BRIGGSAE	JU1348	2014-12-08	178
LITHGOW	C. BRIGGSAE	JU1348	2014-12-08	179
LITHGOW	C. BRIGGSAE	JU1348	2014-12-08	180
LITHGOW	C. BRIGGSAE	JU1348	2014-12-08	184
LITHGOW	C. BRIGGSAE	JU1348	2014-12-08	185
LITHGOW	C. BRIGGSAE	JU1348	2014-12-08	192
LITHGOW	C. BRIGGSAE	JU1348	2014-12-08	208
PHILLIPS	C. BRIGGSAE	JU1348	2015-04-02	62
PHILLIPS	C. BRIGGSAE	JU1348	2015-04-02	80
PHILLIPS	C. BRIGGSAE	JU1348	2015-04-02	87
PHILLIPS	C. BRIGGSAE	JU1348	2015-04-02	87
PHILLIPS	C. BRIGGSAE	JU1348	2015-04-02	120
PHILLIPS	C. BRIGGSAE	JU1348	2015-04-02	156
PHILLIPS	C. BRIGGSAE	JU1348	2015-04-13	44
PHILLIPS	C. BRIGGSAE	JU1348	2015-04-13	121
PHILLIPS	C. BRIGGSAE	JU1348	2015-04-13	152
PHILLIPS	C. BRIGGSAE	JU1348	2015-04-13	181
PHILLIPS	C. BRIGGSAE	JU1348	2015-04-13	190
PHILLIPS	C. BRIGGSAE	JU1348	2015-04-13	211
PHILLIPS	C. BRIGGSAE	JU1348	2015-04-13	258
DRISCOLL	C. BRIGGSAE	JU726	2015-06-01	166
DRISCOLL	C. BRIGGSAE	JU726	2015-06-01	171
DRISCOLL	C. BRIGGSAE	JU726	2015-06-01	177
DRISCOLL	C. BRIGGSAE	JU726	2015-06-01	190
DRISCOLL	C. BRIGGSAE	JU726	2015-06-01	195
DRISCOLL	C. BRIGGSAE	JU726	2015-06-01	195
DRISCOLL	C. BRIGGSAE	JU726	2015-06-01	196
DRISCOLL	C. BRIGGSAE	JU726	2015-06-01	206
DRISCOLL	C. BRIGGSAE	JU726	2015-06-01	208
DRISCOLL	C. BRIGGSAE	JU726	2015-06-01	208
DRISCOLL	C. BRIGGSAE	JU726	2015-06-01	220
DRISCOLL	C. BRIGGSAE	JU726	2015-06-01	228
DRISCOLL	C. BRIGGSAE	JU726	2015-06-01	230
DRISCOLL	C. BRIGGSAE	JU726	2015-06-01	240
DRISCOLL	C. BRIGGSAE	JU726	2015-06-01	240
DRISCOLL	C. BRIGGSAE	JU726	2015-06-01	246
DRISCOLL	C. BRIGGSAE	JU726	2015-06-01	250
DRISCOLL	C. BRIGGSAE	JU726	2015-06-01	251
DRISCOLL	C. BRIGGSAE	JU726	2015-06-01	262
DRISCOLL	C. BRIGGSAE	JU726	2015-06-01	266
LITHGOW	C. BRIGGSAE	JU726	2014-12-08	20
LITHGOW	C. BRIGGSAE	JU726	2014-12-08	45
LITHGOW	C. BRIGGSAE	JU726	2014-12-08	49
LITHGOW	C. BRIGGSAE	JU726	2014-12-08	90
LITHGOW	C. BRIGGSAE	JU726	2014-12-08	96
LITHGOW	C. BRIGGSAE	JU726	2014-12-08	116
LITHGOW	C. BRIGGSAE	JU726	2014-12-08	116
LITHGOW	C. BRIGGSAE	JU726	2014-12-08	119
LITHGOW	C. BRIGGSAE	JU726	2014-12-08	121
LITHGOW	C. BRIGGSAE	JU726	2014-12-08	134
LITHGOW	C. BRIGGSAE	JU726	2014-12-08	137
LITHGOW	C. BRIGGSAE	JU726	2014-12-08	138
LITHGOW	C. BRIGGSAE	JU726	2014-12-08	139
LITHGOW	C. BRIGGSAE	JU726	2014-12-08	150
LITHGOW	C. BRIGGSAE	JU726	2014-12-08	153
LITHGOW	C. BRIGGSAE	JU726	2014-12-08	154
LITHGOW	C. BRIGGSAE	JU726	2014-12-08	154
LITHGOW	C. BRIGGSAE	JU726	2014-12-08	157
LITHGOW	C. BRIGGSAE	JU726	2014-12-08	159
LITHGOW	C. BRIGGSAE	JU726	2014-12-08	159
LITHGOW	C. BRIGGSAE	JU726	2014-12-08	159
LITHGOW	C. BRIGGSAE	JU726	2014-12-08	162
LITHGOW	C. BRIGGSAE	JU726	2014-12-08	166
LITHGOW	C. BRIGGSAE	JU726	2014-12-08	167
LITHGOW	C. BRIGGSAE	JU726	2014-12-08	170
LITHGOW	C. BRIGGSAE	JU726	2014-12-08	171
LITHGOW	C. BRIGGSAE	JU726	2014-12-08	175
LITHGOW	C. BRIGGSAE	JU726	2014-12-08	180
LITHGOW	C. BRIGGSAE	JU726	2014-12-08	188
LITHGOW	C. BRIGGSAE	JU726	2014-12-08	189
LITHGOW	C. BRIGGSAE	JU726	2014-12-08	191
LITHGOW	C. BRIGGSAE	JU726	2014-12-08	193
LITHGOW	C. BRIGGSAE	JU726	2014-12-08	197
LITHGOW	C. BRIGGSAE	JU726	2014-12-08	200
LITHGOW	C. BRIGGSAE	JU726	2014-12-08	202
LITHGOW	C. BRIGGSAE	JU726	2014-12-08	202
PHILLIPS	C. BRIGGSAE	JU726	2015-04-02	46
PHILLIPS	C. BRIGGSAE	JU726	2015-04-02	50
PHILLIPS	C. BRIGGSAE	JU726	2015-04-02	51
PHILLIPS	C. BRIGGSAE	JU726	2015-04-02	55
PHILLIPS	C. BRIGGSAE	JU726	2015-04-02	72
PHILLIPS	C. BRIGGSAE	JU726	2015-04-02	84
PHILLIPS	C. BRIGGSAE	JU726	2015-04-02	96
PHILLIPS	C. BRIGGSAE	JU726	2015-04-02	106
PHILLIPS	C. BRIGGSAE	JU726	2015-04-02	109
PHILLIPS	C. BRIGGSAE	JU726	2015-04-02	110
PHILLIPS	C. BRIGGSAE	JU726	2015-04-02	121
PHILLIPS	C. BRIGGSAE	JU726	2015-04-02	125
PHILLIPS	C. BRIGGSAE	JU726	2015-04-02	137
PHILLIPS	C. BRIGGSAE	JU726	2015-04-02	164
PHILLIPS	C. BRIGGSAE	JU726	2015-04-02	177
DRISCOLL	C. BRIGGSAE	NIC20	2015-06-01	161
DRISCOLL	C. BRIGGSAE	NIC20	2015-06-01	183
DRISCOLL	C. BRIGGSAE	NIC20	2015-06-01	188
DRISCOLL	C. BRIGGSAE	NIC20	2015-06-01	199
DRISCOLL	C. BRIGGSAE	NIC20	2015-06-01	200
DRISCOLL	C. BRIGGSAE	NIC20	2015-06-01	203
DRISCOLL	C. BRIGGSAE	NIC20	2015-06-01	209
DRISCOLL	C. BRIGGSAE	NIC20	2015-06-01	212
DRISCOLL	C. BRIGGSAE	NIC20	2015-06-01	223
DRISCOLL	C. BRIGGSAE	NIC20	2015-06-01	224
DRISCOLL	C. BRIGGSAE	NIC20	2015-06-01	225
DRISCOLL	C. BRIGGSAE	NIC20	2015-06-01	225
DRISCOLL	C. BRIGGSAE	NIC20	2015-06-01	233
DRISCOLL	C. BRIGGSAE	NIC20	2015-06-01	233
DRISCOLL	C. BRIGGSAE	NIC20	2015-06-01	239
DRISCOLL	C. BRIGGSAE	NIC20	2015-06-01	240
DRISCOLL	C. BRIGGSAE	NIC20	2015-06-01	241
DRISCOLL	C. BRIGGSAE	NIC20	2015-06-01	242
DRISCOLL	C. BRIGGSAE	NIC20	2015-06-01	255
DRISCOLL	C. BRIGGSAE	NIC20	2015-06-01	260
LITHGOW	C. BRIGGSAE	NIC20	2014-12-08	70
LITHGOW	C. BRIGGSAE	NIC20	2014-12-08	74
LITHGOW	C. BRIGGSAE	NIC20	2014-12-08	82
LITHGOW	C. BRIGGSAE	NIC20	2014-12-08	92
LITHGOW	C. BRIGGSAE	NIC20	2014-12-08	95
LITHGOW	C. BRIGGSAE	NIC20	2014-12-08	114
LITHGOW	C. BRIGGSAE	NIC20	2014-12-08	120
LITHGOW	C. BRIGGSAE	NIC20	2014-12-08	135
LITHGOW	C. BRIGGSAE	NIC20	2014-12-08	141
LITHGOW	C. BRIGGSAE	NIC20	2014-12-08	142
LITHGOW	C. BRIGGSAE	NIC20	2014-12-08	142
LITHGOW	C. BRIGGSAE	NIC20	2014-12-08	144
LITHGOW	C. BRIGGSAE	NIC20	2014-12-08	145
LITHGOW	C. BRIGGSAE	NIC20	2014-12-08	146
LITHGOW	C. BRIGGSAE	NIC20	2014-12-08	148
LITHGOW	C. BRIGGSAE	NIC20	2014-12-08	151
LITHGOW	C. BRIGGSAE	NIC20	2014-12-08	151
LITHGOW	C. BRIGGSAE	NIC20	2014-12-08	154
LITHGOW	C. BRIGGSAE	NIC20	2014-12-08	157
LITHGOW	C. BRIGGSAE	NIC20	2014-12-08	157
LITHGOW	C. BRIGGSAE	NIC20	2014-12-08	159
LITHGOW	C. BRIGGSAE	NIC20	2014-12-08	159
LITHGOW	C. BRIGGSAE	NIC20	2014-12-08	160
LITHGOW	C. BRIGGSAE	NIC20	2014-12-08	160
LITHGOW	C. BRIGGSAE	NIC20	2014-12-08	162
LITHGOW	C. BRIGGSAE	NIC20	2014-12-08	165
LITHGOW	C. BRIGGSAE	NIC20	2014-12-08	166
LITHGOW	C. BRIGGSAE	NIC20	2014-12-08	166
LITHGOW	C. BRIGGSAE	NIC20	2014-12-08	166
LITHGOW	C. BRIGGSAE	NIC20	2014-12-08	169
LITHGOW	C. BRIGGSAE	NIC20	2014-12-08	172
LITHGOW	C. BRIGGSAE	NIC20	2014-12-08	174
LITHGOW	C. BRIGGSAE	NIC20	2014-12-08	176
LITHGOW	C. BRIGGSAE	NIC20	2014-12-08	176
LITHGOW	C. BRIGGSAE	NIC20	2014-12-08	184
LITHGOW	C. BRIGGSAE	NIC20	2014-12-08	186
PHILLIPS	C. BRIGGSAE	NIC20	2014-12-01	142
PHILLIPS	C. BRIGGSAE	NIC20	2014-12-01	143
PHILLIPS	C. BRIGGSAE	NIC20	2014-12-01	143
PHILLIPS	C. BRIGGSAE	NIC20	2014-12-01	151
PHILLIPS	C. BRIGGSAE	NIC20	2014-12-01	152
PHILLIPS	C. BRIGGSAE	NIC20	2014-12-01	159
PHILLIPS	C. BRIGGSAE	NIC20	2014-12-01	162
PHILLIPS	C. BRIGGSAE	NIC20	2014-12-01	178
PHILLIPS	C. BRIGGSAE	NIC20	2014-12-01	185
PHILLIPS	C. BRIGGSAE	NIC20	2014-12-01	189
PHILLIPS	C. BRIGGSAE	NIC20	2014-12-01	207
DRISCOLL	C. BRIGGSAE	QR25	2015-05-18	180
DRISCOLL	C. BRIGGSAE	QR25	2015-05-18	181
DRISCOLL	C. BRIGGSAE	QR25	2015-05-18	183
DRISCOLL	C. BRIGGSAE	QR25	2015-05-18	187
DRISCOLL	C. BRIGGSAE	QR25	2015-05-18	187
DRISCOLL	C. BRIGGSAE	QR25	2015-05-18	192
DRISCOLL	C. BRIGGSAE	QR25	2015-05-18	192
DRISCOLL	C. BRIGGSAE	QR25	2015-05-18	196
DRISCOLL	C. BRIGGSAE	QR25	2015-05-18	199
DRISCOLL	C. BRIGGSAE	QR25	2015-05-18	202
DRISCOLL	C. BRIGGSAE	QR25	2015-05-18	208
DRISCOLL	C. BRIGGSAE	QR25	2015-05-18	208
DRISCOLL	C. BRIGGSAE	QR25	2015-05-18	212
DRISCOLL	C. BRIGGSAE	QR25	2015-05-18	217
DRISCOLL	C. BRIGGSAE	QR25	2015-05-18	217
DRISCOLL	C. BRIGGSAE	QR25	2015-05-18	225
DRISCOLL	C. BRIGGSAE	QR25	2015-05-18	236
DRISCOLL	C. BRIGGSAE	QR25	2015-05-18	237
DRISCOLL	C. BRIGGSAE	QR25	2015-05-18	239
DRISCOLL	C. BRIGGSAE	QR25	2015-05-18	243
LITHGOW	C. BRIGGSAE	QR25	2014-12-15	94
LITHGOW	C. BRIGGSAE	QR25	2014-12-15	125
LITHGOW	C. BRIGGSAE	QR25	2014-12-15	137
LITHGOW	C. BRIGGSAE	QR25	2014-12-15	146
LITHGOW	C. BRIGGSAE	QR25	2014-12-15	169
LITHGOW	C. BRIGGSAE	QR25	2014-12-15	171
LITHGOW	C. BRIGGSAE	QR25	2014-12-15	186
LITHGOW	C. BRIGGSAE	QR25	2014-12-15	199
LITHGOW	C. BRIGGSAE	QR25	2014-12-15	200
LITHGOW	C. BRIGGSAE	QR25	2014-12-15	200
LITHGOW	C. BRIGGSAE	QR25	2014-12-15	203
LITHGOW	C. BRIGGSAE	QR25	2014-12-15	208
LITHGOW	C. BRIGGSAE	QR25	2014-12-15	210
LITHGOW	C. BRIGGSAE	QR25	2014-12-15	212
LITHGOW	C. BRIGGSAE	QR25	2014-12-15	218
LITHGOW	C. BRIGGSAE	QR25	2014-12-15	226
LITHGOW	C. BRIGGSAE	QR25	2014-12-15	229
LITHGOW	C. BRIGGSAE	QR25	2014-12-15	230
LITHGOW	C. BRIGGSAE	QR25	2014-12-15	233
LITHGOW	C. BRIGGSAE	QR25	2014-12-15	253
LITHGOW	C. BRIGGSAE	QR25	2014-12-08	76
LITHGOW	C. BRIGGSAE	QR25	2014-12-08	79
LITHGOW	C. BRIGGSAE	QR25	2014-12-08	82
LITHGOW	C. BRIGGSAE	QR25	2014-12-08	96
LITHGOW	C. BRIGGSAE	QR25	2014-12-08	97
LITHGOW	C. BRIGGSAE	QR25	2014-12-08	117
LITHGOW	C. BRIGGSAE	QR25	2014-12-08	118
LITHGOW	C. BRIGGSAE	QR25	2014-12-08	149
LITHGOW	C. BRIGGSAE	QR25	2014-12-08	177
LITHGOW	C. BRIGGSAE	QR25	2014-12-08	195
LITHGOW	C. BRIGGSAE	QR25	2014-12-08	196
LITHGOW	C. BRIGGSAE	QR25	2014-12-08	210
LITHGOW	C. BRIGGSAE	QR25	2014-12-08	215
LITHGOW	C. BRIGGSAE	QR25	2014-12-08	217
LITHGOW	C. BRIGGSAE	QR25	2014-12-08	222
LITHGOW	C. BRIGGSAE	QR25	2014-12-08	231
LITHGOW	C. BRIGGSAE	QR25	2014-12-08	234
LITHGOW	C. BRIGGSAE	QR25	2014-12-08	236
LITHGOW	C. BRIGGSAE	QR25	2014-12-08	255
LITHGOW	C. BRIGGSAE	QR25	2015-01-06	114
LITHGOW	C. BRIGGSAE	QR25	2015-01-06	123
LITHGOW	C. BRIGGSAE	QR25	2015-01-06	154
LITHGOW	C. BRIGGSAE	QR25	2015-01-06	165
LITHGOW	C. BRIGGSAE	QR25	2015-01-06	168
LITHGOW	C. BRIGGSAE	QR25	2015-01-06	182
LITHGOW	C. BRIGGSAE	QR25	2015-01-06	201
LITHGOW	C. BRIGGSAE	QR25	2015-01-06	203
LITHGOW	C. BRIGGSAE	QR25	2015-01-06	211
LITHGOW	C. BRIGGSAE	QR25	2015-01-06	217
LITHGOW	C. BRIGGSAE	QR25	2015-01-06	217
LITHGOW	C. BRIGGSAE	QR25	2015-01-06	221
LITHGOW	C. BRIGGSAE	QR25	2015-01-06	221
LITHGOW	C. BRIGGSAE	QR25	2015-01-06	227
LITHGOW	C. BRIGGSAE	QR25	2015-01-06	231
LITHGOW	C. BRIGGSAE	QR25	2015-01-06	233
LITHGOW	C. BRIGGSAE	QR25	2015-01-06	236
LITHGOW	C. BRIGGSAE	QR25	2015-01-06	241
PHILLIPS	C. BRIGGSAE	QR25	2015-04-02	136
PHILLIPS	C. BRIGGSAE	QR25	2015-04-02	136
PHILLIPS	C. BRIGGSAE	QR25	2015-04-02	166
PHILLIPS	C. BRIGGSAE	QR25	2015-04-02	166
PHILLIPS	C. BRIGGSAE	QR25	2015-04-02	173
PHILLIPS	C. BRIGGSAE	QR25	2015-04-02	177
PHILLIPS	C. BRIGGSAE	QR25	2015-04-02	183
PHILLIPS	C. BRIGGSAE	QR25	2015-04-02	184
PHILLIPS	C. BRIGGSAE	QR25	2015-04-02	207
PHILLIPS	C. BRIGGSAE	QR25	2015-04-13	177
PHILLIPS	C. BRIGGSAE	QR25	2015-04-13	186
PHILLIPS	C. BRIGGSAE	QR25	2015-04-13	196
PHILLIPS	C. BRIGGSAE	QR25	2015-04-13	198
PHILLIPS	C. BRIGGSAE	QR25	2015-04-13	218
PHILLIPS	C. BRIGGSAE	QR25	2015-04-13	225
PHILLIPS	C. BRIGGSAE	QR25	2015-04-13	226
PHILLIPS	C. BRIGGSAE	QR25	2015-04-13	231
PHILLIPS	C. BRIGGSAE	QR25	2015-04-13	232
PHILLIPS	C. BRIGGSAE	QR25	2015-04-13	252
DRISCOLL	C. ELEGANS	CB4856	2015-01-15	109
DRISCOLL	C. ELEGANS	CB4856	2015-01-15	161
DRISCOLL	C. ELEGANS	CB4856	2015-01-15	166
DRISCOLL	C. ELEGANS	CB4856	2015-01-15	204
DRISCOLL	C. ELEGANS	CB4856	2015-01-15	220
DRISCOLL	C. ELEGANS	CB4856	2015-01-15	230
DRISCOLL	C. ELEGANS	CB4856	2015-01-15	237
DRISCOLL	C. ELEGANS	CB4856	2015-01-15	248
DRISCOLL	C. ELEGANS	CB4856	2015-01-15	251
DRISCOLL	C. ELEGANS	CB4856	2015-01-15	272
DRISCOLL	C. ELEGANS	CB4856	2015-04-20	176
DRISCOLL	C. ELEGANS	CB4856	2015-04-20	179
DRISCOLL	C. ELEGANS	CB4856	2015-04-20	195
DRISCOLL	C. ELEGANS	CB4856	2015-04-20	225
DRISCOLL	C. ELEGANS	CB4856	2015-04-20	240
DRISCOLL	C. ELEGANS	CB4856	2015-04-20	245
DRISCOLL	C. ELEGANS	CB4856	2015-04-20	250
DRISCOLL	C. ELEGANS	CB4856	2015-04-20	261
DRISCOLL	C. ELEGANS	CB4856	2015-04-20	272
DRISCOLL	C. ELEGANS	CB4856	2015-04-20	272
LITHGOW	C. ELEGANS	CB4856	2015-01-06	118
LITHGOW	C. ELEGANS	CB4856	2015-01-06	206
LITHGOW	C. ELEGANS	CB4856	2015-01-06	215
LITHGOW	C. ELEGANS	CB4856	2015-01-06	228
LITHGOW	C. ELEGANS	CB4856	2015-01-06	230
LITHGOW	C. ELEGANS	CB4856	2015-01-06	241
LITHGOW	C. ELEGANS	CB4856	2015-01-06	242
LITHGOW	C. ELEGANS	CB4856	2015-01-06	246
LITHGOW	C. ELEGANS	CB4856	2015-01-06	250
LITHGOW	C. ELEGANS	CB4856	2015-01-06	252
LITHGOW	C. ELEGANS	CB4856	2015-01-06	260
LITHGOW	C. ELEGANS	CB4856	2015-01-06	261
LITHGOW	C. ELEGANS	CB4856	2015-01-06	267
LITHGOW	C. ELEGANS	CB4856	2015-01-06	277
LITHGOW	C. ELEGANS	CB4856	2015-01-06	277
LITHGOW	C. ELEGANS	CB4856	2015-01-06	278
LITHGOW	C. ELEGANS	CB4856	2015-01-06	281
LITHGOW	C. ELEGANS	CB4856	2015-01-06	293
LITHGOW	C. ELEGANS	CB4856	2015-01-06	311
LITHGOW	C. ELEGANS	CB4856	2015-01-06	353
LITHGOW	C. ELEGANS	CB4856	2014-10-06	123
LITHGOW	C. ELEGANS	CB4856	2014-10-06	139
LITHGOW	C. ELEGANS	CB4856	2014-10-06	171
LITHGOW	C. ELEGANS	CB4856	2014-10-06	174
LITHGOW	C. ELEGANS	CB4856	2014-10-06	217
LITHGOW	C. ELEGANS	CB4856	2014-10-06	234
LITHGOW	C. ELEGANS	CB4856	2014-10-06	236
LITHGOW	C. ELEGANS	CB4856	2014-10-06	271
LITHGOW	C. ELEGANS	CB4856	2014-10-06	99
PHILLIPS	C. ELEGANS	CB4856	2014-06-22	189
PHILLIPS	C. ELEGANS	CB4856	2014-06-22	196
PHILLIPS	C. ELEGANS	CB4856	2014-06-22	207
PHILLIPS	C. ELEGANS	CB4856	2014-06-22	218
PHILLIPS	C. ELEGANS	CB4856	2014-06-22	224
PHILLIPS	C. ELEGANS	CB4856	2014-06-22	238
PHILLIPS	C. ELEGANS	CB4856	2014-11-02	206
PHILLIPS	C. ELEGANS	CB4856	2014-11-02	212
PHILLIPS	C. ELEGANS	CB4856	2014-11-02	225
PHILLIPS	C. ELEGANS	CB4856	2014-11-02	231
PHILLIPS	C. ELEGANS	CB4856	2014-11-02	236
PHILLIPS	C. ELEGANS	CB4856	2014-11-02	238
PHILLIPS	C. ELEGANS	CB4856	2014-11-02	256
PHILLIPS	C. ELEGANS	CB4856	2015-01-23	118
PHILLIPS	C. ELEGANS	CB4856	2015-01-23	188
PHILLIPS	C. ELEGANS	CB4856	2015-01-23	194
PHILLIPS	C. ELEGANS	CB4856	2015-01-23	201
PHILLIPS	C. ELEGANS	CB4856	2015-01-23	202
PHILLIPS	C. ELEGANS	CB4856	2015-01-23	205
PHILLIPS	C. ELEGANS	CB4856	2015-01-23	211
PHILLIPS	C. ELEGANS	CB4856	2015-01-23	223
PHILLIPS	C. ELEGANS	CB4856	2015-01-23	228
DRISCOLL	C. ELEGANS	ED3040	2015-01-15	257
DRISCOLL	C. ELEGANS	ED3040	2015-01-15	269
DRISCOLL	C. ELEGANS	ED3040	2015-01-15	291
DRISCOLL	C. ELEGANS	ED3040	2015-01-15	302
DRISCOLL	C. ELEGANS	ED3040	2015-01-15	317
DRISCOLL	C. ELEGANS	ED3040	2015-01-15	321
DRISCOLL	C. ELEGANS	ED3040	2015-01-15	333
DRISCOLL	C. ELEGANS	ED3040	2015-01-15	337
DRISCOLL	C. ELEGANS	ED3040	2015-01-15	339
DRISCOLL	C. ELEGANS	ED3040	2015-01-15	355
DRISCOLL	C. ELEGANS	ED3040	2015-04-27	182
DRISCOLL	C. ELEGANS	ED3040	2015-04-27	297
DRISCOLL	C. ELEGANS	ED3040	2015-04-27	308
DRISCOLL	C. ELEGANS	ED3040	2015-04-27	309
DRISCOLL	C. ELEGANS	ED3040	2015-04-27	328
DRISCOLL	C. ELEGANS	ED3040	2015-04-27	348
DRISCOLL	C. ELEGANS	ED3040	2015-04-27	350
DRISCOLL	C. ELEGANS	ED3040	2015-04-27	352
DRISCOLL	C. ELEGANS	ED3040	2015-04-27	359
DRISCOLL	C. ELEGANS	ED3040	2015-04-27	363
LITHGOW	C. ELEGANS	ED3040	2014-10-06	72
LITHGOW	C. ELEGANS	ED3040	2014-10-06	273
LITHGOW	C. ELEGANS	ED3040	2014-10-06	275
LITHGOW	C. ELEGANS	ED3040	2014-10-06	289
LITHGOW	C. ELEGANS	ED3040	2014-10-06	298
LITHGOW	C. ELEGANS	ED3040	2014-10-06	299
LITHGOW	C. ELEGANS	ED3040	2014-10-06	309
LITHGOW	C. ELEGANS	ED3040	2014-10-06	310
LITHGOW	C. ELEGANS	ED3040	2014-10-06	333
LITHGOW	C. ELEGANS	ED3040	2015-01-06	92
LITHGOW	C. ELEGANS	ED3040	2015-01-06	178
LITHGOW	C. ELEGANS	ED3040	2015-01-06	186
LITHGOW	C. ELEGANS	ED3040	2015-01-06	191
LITHGOW	C. ELEGANS	ED3040	2015-01-06	224
LITHGOW	C. ELEGANS	ED3040	2015-01-06	246
LITHGOW	C. ELEGANS	ED3040	2015-01-06	252
LITHGOW	C. ELEGANS	ED3040	2015-01-06	261
LITHGOW	C. ELEGANS	ED3040	2015-01-06	271
LITHGOW	C. ELEGANS	ED3040	2015-01-06	274
LITHGOW	C. ELEGANS	ED3040	2015-01-06	280
LITHGOW	C. ELEGANS	ED3040	2015-01-06	293
LITHGOW	C. ELEGANS	ED3040	2015-01-06	307
LITHGOW	C. ELEGANS	ED3040	2015-01-06	312
LITHGOW	C. ELEGANS	ED3040	2015-01-06	318
LITHGOW	C. ELEGANS	ED3040	2015-01-06	321
LITHGOW	C. ELEGANS	ED3040	2015-01-06	340
LITHGOW	C. ELEGANS	ED3040	2015-01-06	343
PHILLIPS	C. ELEGANS	ED3040	2014-06-22	199
PHILLIPS	C. ELEGANS	ED3040	2014-06-22	212
PHILLIPS	C. ELEGANS	ED3040	2014-06-22	245
PHILLIPS	C. ELEGANS	ED3040	2014-06-22	293
PHILLIPS	C. ELEGANS	ED3040	2014-06-22	299
PHILLIPS	C. ELEGANS	ED3040	2014-06-22	320
PHILLIPS	C. ELEGANS	ED3040	2014-06-22	328
PHILLIPS	C. ELEGANS	ED3040	2014-06-22	331
PHILLIPS	C. ELEGANS	ED3040	2014-10-23	219
PHILLIPS	C. ELEGANS	ED3040	2014-10-23	258
PHILLIPS	C. ELEGANS	ED3040	2014-10-23	261
PHILLIPS	C. ELEGANS	ED3040	2014-10-23	273
PHILLIPS	C. ELEGANS	ED3040	2014-10-23	275
PHILLIPS	C. ELEGANS	ED3040	2014-10-23	319
PHILLIPS	C. ELEGANS	ED3040	2015-01-23	232
PHILLIPS	C. ELEGANS	ED3040	2015-01-23	246
PHILLIPS	C. ELEGANS	ED3040	2015-01-23	264
PHILLIPS	C. ELEGANS	ED3040	2015-01-23	271
PHILLIPS	C. ELEGANS	ED3040	2015-01-23	287
PHILLIPS	C. ELEGANS	ED3040	2015-01-23	292
PHILLIPS	C. ELEGANS	ED3040	2015-01-23	302
PHILLIPS	C. ELEGANS	ED3040	2015-01-23	311
DRISCOLL	C. ELEGANS	JU1088	2015-01-15	202
DRISCOLL	C. ELEGANS	JU1088	2015-01-15	219
DRISCOLL	C. ELEGANS	JU1088	2015-01-15	255
DRISCOLL	C. ELEGANS	JU1088	2015-01-15	256
DRISCOLL	C. ELEGANS	JU1088	2015-01-15	266
DRISCOLL	C. ELEGANS	JU1088	2015-01-15	301
DRISCOLL	C. ELEGANS	JU1088	2015-01-15	303
DRISCOLL	C. ELEGANS	JU1088	2015-01-15	306
DRISCOLL	C. ELEGANS	JU1088	2015-01-15	310
DRISCOLL	C. ELEGANS	JU1088	2015-01-15	314
DRISCOLL	C. ELEGANS	JU1088	2015-04-20	232
DRISCOLL	C. ELEGANS	JU1088	2015-04-20	237
DRISCOLL	C. ELEGANS	JU1088	2015-04-20	241
DRISCOLL	C. ELEGANS	JU1088	2015-04-20	243
DRISCOLL	C. ELEGANS	JU1088	2015-04-20	248
DRISCOLL	C. ELEGANS	JU1088	2015-04-20	259
DRISCOLL	C. ELEGANS	JU1088	2015-04-20	267
DRISCOLL	C. ELEGANS	JU1088	2015-04-20	268
DRISCOLL	C. ELEGANS	JU1088	2015-04-20	268
DRISCOLL	C. ELEGANS	JU1088	2015-04-20	329
LITHGOW	C. ELEGANS	JU1088	2015-01-06	169
LITHGOW	C. ELEGANS	JU1088	2015-01-06	190
LITHGOW	C. ELEGANS	JU1088	2015-01-06	204
LITHGOW	C. ELEGANS	JU1088	2015-01-06	208
LITHGOW	C. ELEGANS	JU1088	2015-01-06	209
LITHGOW	C. ELEGANS	JU1088	2015-01-06	216
LITHGOW	C. ELEGANS	JU1088	2015-01-06	217
LITHGOW	C. ELEGANS	JU1088	2015-01-06	230
LITHGOW	C. ELEGANS	JU1088	2015-01-06	240
LITHGOW	C. ELEGANS	JU1088	2015-01-06	245
LITHGOW	C. ELEGANS	JU1088	2015-01-06	248
LITHGOW	C. ELEGANS	JU1088	2015-01-06	249
LITHGOW	C. ELEGANS	JU1088	2015-01-06	250
LITHGOW	C. ELEGANS	JU1088	2015-01-06	250
LITHGOW	C. ELEGANS	JU1088	2015-01-06	255
LITHGOW	C. ELEGANS	JU1088	2015-01-06	262
LITHGOW	C. ELEGANS	JU1088	2015-01-06	264
LITHGOW	C. ELEGANS	JU1088	2015-01-06	265
LITHGOW	C. ELEGANS	JU1088	2015-01-06	294
LITHGOW	C. ELEGANS	JU1088	2015-01-06	302
LITHGOW	C. ELEGANS	JU1088	2014-10-06	139
LITHGOW	C. ELEGANS	JU1088	2014-10-06	143
LITHGOW	C. ELEGANS	JU1088	2014-10-06	143
LITHGOW	C. ELEGANS	JU1088	2014-10-06	151
LITHGOW	C. ELEGANS	JU1088	2014-10-06	159
LITHGOW	C. ELEGANS	JU1088	2014-10-06	184
LITHGOW	C. ELEGANS	JU1088	2014-10-06	190
LITHGOW	C. ELEGANS	JU1088	2014-10-06	190
LITHGOW	C. ELEGANS	JU1088	2014-10-06	249
LITHGOW	C. ELEGANS	JU1088	2014-10-06	254
PHILLIPS	C. ELEGANS	JU1088	2014-06-22	132
PHILLIPS	C. ELEGANS	JU1088	2014-06-22	183
PHILLIPS	C. ELEGANS	JU1088	2014-06-22	207
PHILLIPS	C. ELEGANS	JU1088	2014-06-22	219
PHILLIPS	C. ELEGANS	JU1088	2014-06-22	227
PHILLIPS	C. ELEGANS	JU1088	2014-06-22	233
PHILLIPS	C. ELEGANS	JU1088	2014-06-22	240
PHILLIPS	C. ELEGANS	JU1088	2014-06-22	266
PHILLIPS	C. ELEGANS	JU1088	2014-11-02	120
PHILLIPS	C. ELEGANS	JU1088	2014-11-02	167
PHILLIPS	C. ELEGANS	JU1088	2014-11-02	261
PHILLIPS	C. ELEGANS	JU1088	2014-11-02	262
PHILLIPS	C. ELEGANS	JU1088	2014-11-02	269
PHILLIPS	C. ELEGANS	JU1088	2014-11-02	285
PHILLIPS	C. ELEGANS	JU1088	2014-11-02	305
PHILLIPS	C. ELEGANS	JU1088	2015-01-23	125
PHILLIPS	C. ELEGANS	JU1088	2015-01-23	128
PHILLIPS	C. ELEGANS	JU1088	2015-01-23	177
PHILLIPS	C. ELEGANS	JU1088	2015-01-23	208
PHILLIPS	C. ELEGANS	JU1088	2015-01-23	210
PHILLIPS	C. ELEGANS	JU1088	2015-01-23	211
PHILLIPS	C. ELEGANS	JU1088	2015-01-23	223
PHILLIPS	C. ELEGANS	JU1088	2015-01-23	235
PHILLIPS	C. ELEGANS	JU1088	2015-01-23	246
PHILLIPS	C. ELEGANS	JU1088	2015-01-23	261
DRISCOLL	C. ELEGANS	JU1652	2015-01-16	139
DRISCOLL	C. ELEGANS	JU1652	2015-01-16	176
DRISCOLL	C. ELEGANS	JU1652	2015-01-16	177
DRISCOLL	C. ELEGANS	JU1652	2015-01-16	195
DRISCOLL	C. ELEGANS	JU1652	2015-01-16	206
DRISCOLL	C. ELEGANS	JU1652	2015-01-16	220
DRISCOLL	C. ELEGANS	JU1652	2015-01-16	227
DRISCOLL	C. ELEGANS	JU1652	2015-01-16	253
DRISCOLL	C. ELEGANS	JU1652	2015-01-16	254
DRISCOLL	C. ELEGANS	JU1652	2015-01-16	283
DRISCOLL	C. ELEGANS	JU1652	2015-04-27	283
DRISCOLL	C. ELEGANS	JU1652	2015-04-27	284
DRISCOLL	C. ELEGANS	JU1652	2015-04-27	288
DRISCOLL	C. ELEGANS	JU1652	2015-04-27	291
DRISCOLL	C. ELEGANS	JU1652	2015-04-27	291
DRISCOLL	C. ELEGANS	JU1652	2015-04-27	292
DRISCOLL	C. ELEGANS	JU1652	2015-04-27	295
DRISCOLL	C. ELEGANS	JU1652	2015-04-27	302
DRISCOLL	C. ELEGANS	JU1652	2015-04-27	305
DRISCOLL	C. ELEGANS	JU1652	2015-04-27	327
LITHGOW	C. ELEGANS	JU1652	2015-01-06	140
LITHGOW	C. ELEGANS	JU1652	2015-01-06	145
LITHGOW	C. ELEGANS	JU1652	2015-01-06	220
LITHGOW	C. ELEGANS	JU1652	2015-01-06	230
LITHGOW	C. ELEGANS	JU1652	2015-01-06	231
LITHGOW	C. ELEGANS	JU1652	2015-01-06	237
LITHGOW	C. ELEGANS	JU1652	2015-01-06	248
LITHGOW	C. ELEGANS	JU1652	2015-01-06	248
LITHGOW	C. ELEGANS	JU1652	2015-01-06	260
LITHGOW	C. ELEGANS	JU1652	2015-01-06	266
LITHGOW	C. ELEGANS	JU1652	2015-01-06	269
LITHGOW	C. ELEGANS	JU1652	2015-01-06	272
LITHGOW	C. ELEGANS	JU1652	2015-01-06	277
LITHGOW	C. ELEGANS	JU1652	2015-01-06	279
LITHGOW	C. ELEGANS	JU1652	2015-01-06	283
LITHGOW	C. ELEGANS	JU1652	2015-01-06	290
LITHGOW	C. ELEGANS	JU1652	2015-01-06	298
LITHGOW	C. ELEGANS	JU1652	2015-01-06	308
LITHGOW	C. ELEGANS	JU1652	2015-01-06	325
LITHGOW	C. ELEGANS	JU1652	2014-10-06	244
LITHGOW	C. ELEGANS	JU1652	2014-10-06	247
LITHGOW	C. ELEGANS	JU1652	2014-10-06	253
LITHGOW	C. ELEGANS	JU1652	2014-10-06	280
LITHGOW	C. ELEGANS	JU1652	2014-10-06	287
LITHGOW	C. ELEGANS	JU1652	2014-10-06	289
LITHGOW	C. ELEGANS	JU1652	2014-10-06	299
LITHGOW	C. ELEGANS	JU1652	2014-10-06	315
PHILLIPS	C. ELEGANS	JU1652	2014-06-22	182
PHILLIPS	C. ELEGANS	JU1652	2014-06-22	265
PHILLIPS	C. ELEGANS	JU1652	2014-06-22	269
PHILLIPS	C. ELEGANS	JU1652	2014-06-22	282
PHILLIPS	C. ELEGANS	JU1652	2014-06-22	289
PHILLIPS	C. ELEGANS	JU1652	2014-06-22	290
PHILLIPS	C. ELEGANS	JU1652	2014-06-22	293
PHILLIPS	C. ELEGANS	JU1652	2014-06-22	301
PHILLIPS	C. ELEGANS	JU1652	2014-06-22	304
PHILLIPS	C. ELEGANS	JU1652	2015-01-23	206
PHILLIPS	C. ELEGANS	JU1652	2015-01-23	208
PHILLIPS	C. ELEGANS	JU1652	2015-01-23	226
PHILLIPS	C. ELEGANS	JU1652	2015-01-23	271
PHILLIPS	C. ELEGANS	JU1652	2015-01-23	275
PHILLIPS	C. ELEGANS	JU1652	2015-01-23	281
PHILLIPS	C. ELEGANS	JU1652	2015-01-23	290
PHILLIPS	C. ELEGANS	JU1652	2015-01-23	323
PHILLIPS	C. ELEGANS	JU1652	2015-01-23	342
DRISCOLL	C. ELEGANS	JU775	2015-01-15	75
DRISCOLL	C. ELEGANS	JU775	2015-01-15	168
DRISCOLL	C. ELEGANS	JU775	2015-01-15	175
DRISCOLL	C. ELEGANS	JU775	2015-01-15	182
DRISCOLL	C. ELEGANS	JU775	2015-01-15	198
DRISCOLL	C. ELEGANS	JU775	2015-01-15	207
DRISCOLL	C. ELEGANS	JU775	2015-01-15	220
DRISCOLL	C. ELEGANS	JU775	2015-01-15	223
DRISCOLL	C. ELEGANS	JU775	2015-01-15	272
DRISCOLL	C. ELEGANS	JU775	2015-01-15	276
DRISCOLL	C. ELEGANS	JU775	2015-04-27	101
DRISCOLL	C. ELEGANS	JU775	2015-04-27	185
DRISCOLL	C. ELEGANS	JU775	2015-04-27	263
DRISCOLL	C. ELEGANS	JU775	2015-04-27	264
DRISCOLL	C. ELEGANS	JU775	2015-04-27	267
DRISCOLL	C. ELEGANS	JU775	2015-04-27	271
DRISCOLL	C. ELEGANS	JU775	2015-04-27	274
DRISCOLL	C. ELEGANS	JU775	2015-04-27	285
DRISCOLL	C. ELEGANS	JU775	2015-04-27	293
DRISCOLL	C. ELEGANS	JU775	2015-04-27	322
LITHGOW	C. ELEGANS	JU775	2014-10-06	70
LITHGOW	C. ELEGANS	JU775	2014-10-06	151
LITHGOW	C. ELEGANS	JU775	2014-10-06	156
LITHGOW	C. ELEGANS	JU775	2014-10-06	161
LITHGOW	C. ELEGANS	JU775	2014-10-06	167
LITHGOW	C. ELEGANS	JU775	2014-10-06	171
LITHGOW	C. ELEGANS	JU775	2014-10-06	174
LITHGOW	C. ELEGANS	JU775	2014-10-06	179
LITHGOW	C. ELEGANS	JU775	2014-10-06	204
LITHGOW	C. ELEGANS	JU775	2014-10-06	205
LITHGOW	C. ELEGANS	JU775	2015-01-06	39
LITHGOW	C. ELEGANS	JU775	2015-01-06	113
LITHGOW	C. ELEGANS	JU775	2015-01-06	141
LITHGOW	C. ELEGANS	JU775	2015-01-06	144
LITHGOW	C. ELEGANS	JU775	2015-01-06	151
LITHGOW	C. ELEGANS	JU775	2015-01-06	163
LITHGOW	C. ELEGANS	JU775	2015-01-06	165
LITHGOW	C. ELEGANS	JU775	2015-01-06	178
LITHGOW	C. ELEGANS	JU775	2015-01-06	185
LITHGOW	C. ELEGANS	JU775	2015-01-06	188
LITHGOW	C. ELEGANS	JU775	2015-01-06	193
LITHGOW	C. ELEGANS	JU775	2015-01-06	212
LITHGOW	C. ELEGANS	JU775	2015-01-06	226
LITHGOW	C. ELEGANS	JU775	2015-01-06	256
LITHGOW	C. ELEGANS	JU775	2015-01-06	269
LITHGOW	C. ELEGANS	JU775	2015-01-06	276
LITHGOW	C. ELEGANS	JU775	2015-01-06	281
LITHGOW	C. ELEGANS	JU775	2015-01-06	337
PHILLIPS	C. ELEGANS	JU775	2014-06-22	202
PHILLIPS	C. ELEGANS	JU775	2014-06-22	257
PHILLIPS	C. ELEGANS	JU775	2014-06-22	277
PHILLIPS	C. ELEGANS	JU775	2014-06-22	289
PHILLIPS	C. ELEGANS	JU775	2014-06-22	303
PHILLIPS	C. ELEGANS	JU775	2014-06-22	304
PHILLIPS	C. ELEGANS	JU775	2014-11-02	35
PHILLIPS	C. ELEGANS	JU775	2014-11-02	231
PHILLIPS	C. ELEGANS	JU775	2014-11-02	236
PHILLIPS	C. ELEGANS	JU775	2014-11-02	259
PHILLIPS	C. ELEGANS	JU775	2014-11-02	290
PHILLIPS	C. ELEGANS	JU775	2014-11-02	323
PHILLIPS	C. ELEGANS	JU775	2014-12-01	218
PHILLIPS	C. ELEGANS	JU775	2014-12-01	219
PHILLIPS	C. ELEGANS	JU775	2014-12-01	227
PHILLIPS	C. ELEGANS	JU775	2014-12-01	241
PHILLIPS	C. ELEGANS	JU775	2014-12-01	271
PHILLIPS	C. ELEGANS	JU775	2014-12-01	273
PHILLIPS	C. ELEGANS	JU775	2014-12-01	275
PHILLIPS	C. ELEGANS	JU775	2014-12-01	296
PHILLIPS	C. ELEGANS	JU775	2014-12-01	315
DRISCOLL	C. ELEGANS	MY16	2015-01-15	216
DRISCOLL	C. ELEGANS	MY16	2015-01-15	256
DRISCOLL	C. ELEGANS	MY16	2015-01-15	258
DRISCOLL	C. ELEGANS	MY16	2015-01-15	264
DRISCOLL	C. ELEGANS	MY16	2015-01-15	269
DRISCOLL	C. ELEGANS	MY16	2015-01-15	273
DRISCOLL	C. ELEGANS	MY16	2015-01-15	277
DRISCOLL	C. ELEGANS	MY16	2015-01-15	289
DRISCOLL	C. ELEGANS	MY16	2015-01-15	309
DRISCOLL	C. ELEGANS	MY16	2015-01-16	324
DRISCOLL	C. ELEGANS	MY16	2015-04-27	255
DRISCOLL	C. ELEGANS	MY16	2015-04-27	284
DRISCOLL	C. ELEGANS	MY16	2015-04-27	291
DRISCOLL	C. ELEGANS	MY16	2015-04-27	301
DRISCOLL	C. ELEGANS	MY16	2015-04-27	301
DRISCOLL	C. ELEGANS	MY16	2015-04-27	313
DRISCOLL	C. ELEGANS	MY16	2015-04-27	330
DRISCOLL	C. ELEGANS	MY16	2015-04-27	336
DRISCOLL	C. ELEGANS	MY16	2015-04-27	336
DRISCOLL	C. ELEGANS	MY16	2015-04-27	352
LITHGOW	C. ELEGANS	MY16	2015-01-06	86
LITHGOW	C. ELEGANS	MY16	2015-01-06	99
LITHGOW	C. ELEGANS	MY16	2015-01-06	212
LITHGOW	C. ELEGANS	MY16	2015-01-06	217
LITHGOW	C. ELEGANS	MY16	2015-01-06	233
LITHGOW	C. ELEGANS	MY16	2015-01-06	239
LITHGOW	C. ELEGANS	MY16	2015-01-06	241
LITHGOW	C. ELEGANS	MY16	2015-01-06	246
LITHGOW	C. ELEGANS	MY16	2015-01-06	260
LITHGOW	C. ELEGANS	MY16	2015-01-06	267
LITHGOW	C. ELEGANS	MY16	2015-01-06	268
LITHGOW	C. ELEGANS	MY16	2015-01-06	268
LITHGOW	C. ELEGANS	MY16	2015-01-06	270
LITHGOW	C. ELEGANS	MY16	2015-01-06	281
LITHGOW	C. ELEGANS	MY16	2015-01-06	284
LITHGOW	C. ELEGANS	MY16	2015-01-06	294
LITHGOW	C. ELEGANS	MY16	2015-01-06	298
LITHGOW	C. ELEGANS	MY16	2015-01-06	309
LITHGOW	C. ELEGANS	MY16	2014-10-06	156
LITHGOW	C. ELEGANS	MY16	2014-10-06	160
LITHGOW	C. ELEGANS	MY16	2014-10-06	162
LITHGOW	C. ELEGANS	MY16	2014-10-06	179
LITHGOW	C. ELEGANS	MY16	2014-10-06	180
LITHGOW	C. ELEGANS	MY16	2014-10-06	182
LITHGOW	C. ELEGANS	MY16	2014-10-06	202
LITHGOW	C. ELEGANS	MY16	2014-10-06	204
LITHGOW	C. ELEGANS	MY16	2014-10-06	222
LITHGOW	C. ELEGANS	MY16	2014-10-06	238
PHILLIPS	C. ELEGANS	MY16	2014-06-22	201
PHILLIPS	C. ELEGANS	MY16	2014-06-22	224
PHILLIPS	C. ELEGANS	MY16	2014-06-22	227
PHILLIPS	C. ELEGANS	MY16	2014-06-22	236
PHILLIPS	C. ELEGANS	MY16	2014-06-22	249
PHILLIPS	C. ELEGANS	MY16	2014-06-22	258
PHILLIPS	C. ELEGANS	MY16	2014-06-22	260
PHILLIPS	C. ELEGANS	MY16	2014-06-22	273
PHILLIPS	C. ELEGANS	MY16	2014-11-02	256
PHILLIPS	C. ELEGANS	MY16	2014-11-02	288
PHILLIPS	C. ELEGANS	MY16	2014-11-02	291
PHILLIPS	C. ELEGANS	MY16	2014-11-02	297
PHILLIPS	C. ELEGANS	MY16	2014-11-02	299
PHILLIPS	C. ELEGANS	MY16	2014-11-02	302
PHILLIPS	C. ELEGANS	MY16	2014-11-02	311
PHILLIPS	C. ELEGANS	MY16	2014-11-02	337
PHILLIPS	C. ELEGANS	MY16	2014-11-02	383
PHILLIPS	C. ELEGANS	MY16	2014-12-01	217
PHILLIPS	C. ELEGANS	MY16	2014-12-01	225
PHILLIPS	C. ELEGANS	MY16	2014-12-01	228
PHILLIPS	C. ELEGANS	MY16	2014-12-01	240
PHILLIPS	C. ELEGANS	MY16	2014-12-01	245
PHILLIPS	C. ELEGANS	MY16	2014-12-01	250
PHILLIPS	C. ELEGANS	MY16	2014-12-01	254
PHILLIPS	C. ELEGANS	MY16	2014-12-01	257
DRISCOLL	C. ELEGANS	N2	2015-06-01	127
DRISCOLL	C. ELEGANS	N2	2015-06-01	133
DRISCOLL	C. ELEGANS	N2	2015-06-01	158
DRISCOLL	C. ELEGANS	N2	2015-06-01	201
DRISCOLL	C. ELEGANS	N2	2015-06-01	233
DRISCOLL	C. ELEGANS	N2	2015-06-01	233
DRISCOLL	C. ELEGANS	N2	2015-06-01	244
DRISCOLL	C. ELEGANS	N2	2015-06-01	256
DRISCOLL	C. ELEGANS	N2	2015-06-01	260
DRISCOLL	C. ELEGANS	N2	2015-06-01	261
DRISCOLL	C. ELEGANS	N2	2015-06-01	269
DRISCOLL	C. ELEGANS	N2	2015-06-01	272
DRISCOLL	C. ELEGANS	N2	2015-06-01	272
DRISCOLL	C. ELEGANS	N2	2015-06-01	279
DRISCOLL	C. ELEGANS	N2	2015-06-01	281
DRISCOLL	C. ELEGANS	N2	2015-06-01	283
DRISCOLL	C. ELEGANS	N2	2015-06-01	288
DRISCOLL	C. ELEGANS	N2	2015-06-01	288
DRISCOLL	C. ELEGANS	N2	2015-06-01	290
DRISCOLL	C. ELEGANS	N2	2015-06-01	291
DRISCOLL	C. ELEGANS	N2	2015-06-01	297
DRISCOLL	C. ELEGANS	N2	2015-06-01	303
DRISCOLL	C. ELEGANS	N2	2015-06-01	306
DRISCOLL	C. ELEGANS	N2	2015-06-29	150
DRISCOLL	C. ELEGANS	N2	2015-06-29	152
DRISCOLL	C. ELEGANS	N2	2015-06-29	162
DRISCOLL	C. ELEGANS	N2	2015-06-29	177
DRISCOLL	C. ELEGANS	N2	2015-06-29	202
DRISCOLL	C. ELEGANS	N2	2015-06-29	203
DRISCOLL	C. ELEGANS	N2	2015-06-29	211
DRISCOLL	C. ELEGANS	N2	2015-06-29	221
DRISCOLL	C. ELEGANS	N2	2015-06-29	222
DRISCOLL	C. ELEGANS	N2	2015-06-29	236
DRISCOLL	C. ELEGANS	N2	2015-06-29	238
DRISCOLL	C. ELEGANS	N2	2015-06-29	245
DRISCOLL	C. ELEGANS	N2	2015-06-29	252
DRISCOLL	C. ELEGANS	N2	2015-06-29	260
DRISCOLL	C. ELEGANS	N2	2015-06-29	264
DRISCOLL	C. ELEGANS	N2	2015-06-29	269
DRISCOLL	C. ELEGANS	N2	2015-06-29	273
DRISCOLL	C. ELEGANS	N2	2015-06-29	278
DRISCOLL	C. ELEGANS	N2	2015-06-29	295
DRISCOLL	C. ELEGANS	N2	2015-06-29	298
DRISCOLL	C. ELEGANS	N2	2015-06-29	333
DRISCOLL	C. ELEGANS	N2	2015-07-27	201
DRISCOLL	C. ELEGANS	N2	2015-07-27	207
DRISCOLL	C. ELEGANS	N2	2015-07-27	208
DRISCOLL	C. ELEGANS	N2	2015-07-27	215
DRISCOLL	C. ELEGANS	N2	2015-07-27	218
DRISCOLL	C. ELEGANS	N2	2015-07-27	220
DRISCOLL	C. ELEGANS	N2	2015-07-27	222
DRISCOLL	C. ELEGANS	N2	2015-07-27	227
DRISCOLL	C. ELEGANS	N2	2015-07-27	234
DRISCOLL	C. ELEGANS	N2	2015-07-27	235
DRISCOLL	C. ELEGANS	N2	2015-07-27	238
DRISCOLL	C. ELEGANS	N2	2015-07-27	242
DRISCOLL	C. ELEGANS	N2	2015-07-27	251
DRISCOLL	C. ELEGANS	N2	2015-07-27	252
DRISCOLL	C. ELEGANS	N2	2015-07-27	255
DRISCOLL	C. ELEGANS	N2	2015-07-27	257
DRISCOLL	C. ELEGANS	N2	2015-07-27	264
DRISCOLL	C. ELEGANS	N2	2015-07-27	266
DRISCOLL	C. ELEGANS	N2	2015-07-27	268
DRISCOLL	C. ELEGANS	N2	2015-07-27	271
DRISCOLL	C. ELEGANS	N2	2015-07-27	274
DRISCOLL	C. ELEGANS	N2	2015-07-27	276
DRISCOLL	C. ELEGANS	N2	2015-07-27	281
DRISCOLL	C. ELEGANS	N2	2015-07-27	287
DRISCOLL	C. ELEGANS	N2	2015-01-15	242
DRISCOLL	C. ELEGANS	N2	2015-01-15	245
DRISCOLL	C. ELEGANS	N2	2015-01-15	245
DRISCOLL	C. ELEGANS	N2	2015-01-15	250
DRISCOLL	C. ELEGANS	N2	2015-01-15	252
DRISCOLL	C. ELEGANS	N2	2015-01-15	253
DRISCOLL	C. ELEGANS	N2	2015-01-15	258
DRISCOLL	C. ELEGANS	N2	2015-01-15	265
DRISCOLL	C. ELEGANS	N2	2015-01-15	268
DRISCOLL	C. ELEGANS	N2	2015-01-15	273
DRISCOLL	C. ELEGANS	N2	2015-04-20	318
DRISCOLL	C. ELEGANS	N2	2015-04-20	323
DRISCOLL	C. ELEGANS	N2	2015-04-20	324
DRISCOLL	C. ELEGANS	N2	2015-04-20	325
DRISCOLL	C. ELEGANS	N2	2015-04-20	329
DRISCOLL	C. ELEGANS	N2	2015-04-20	331
DRISCOLL	C. ELEGANS	N2	2015-04-20	332
DRISCOLL	C. ELEGANS	N2	2015-04-20	335
DRISCOLL	C. ELEGANS	N2	2015-04-20	341
DRISCOLL	C. ELEGANS	N2	2015-04-20	345
DRISCOLL	C. ELEGANS	N2	2015-04-27	274
DRISCOLL	C. ELEGANS	N2	2015-04-27	290
DRISCOLL	C. ELEGANS	N2	2015-04-27	297
DRISCOLL	C. ELEGANS	N2	2015-04-27	304
DRISCOLL	C. ELEGANS	N2	2015-04-27	309
DRISCOLL	C. ELEGANS	N2	2015-04-27	326
DRISCOLL	C. ELEGANS	N2	2015-04-27	326
DRISCOLL	C. ELEGANS	N2	2015-04-27	344
DRISCOLL	C. ELEGANS	N2	2015-04-27	357
DRISCOLL	C. ELEGANS	N2	2015-04-27	373
DRISCOLL	C. ELEGANS	N2	2015-05-18	249
DRISCOLL	C. ELEGANS	N2	2015-05-18	278
DRISCOLL	C. ELEGANS	N2	2015-05-18	286
DRISCOLL	C. ELEGANS	N2	2015-05-18	289
DRISCOLL	C. ELEGANS	N2	2015-05-18	302
DRISCOLL	C. ELEGANS	N2	2015-05-18	305
DRISCOLL	C. ELEGANS	N2	2015-05-18	306
DRISCOLL	C. ELEGANS	N2	2015-05-18	315
DRISCOLL	C. ELEGANS	N2	2015-05-18	316
DRISCOLL	C. ELEGANS	N2	2015-05-18	318
DRISCOLL	C. ELEGANS	N2	2015-05-18	321
DRISCOLL	C. ELEGANS	N2	2015-05-18	325
DRISCOLL	C. ELEGANS	N2	2015-05-18	331
DRISCOLL	C. ELEGANS	N2	2015-05-18	333
DRISCOLL	C. ELEGANS	N2	2015-05-18	334
DRISCOLL	C. ELEGANS	N2	2015-05-18	337
DRISCOLL	C. ELEGANS	N2	2015-05-18	340
DRISCOLL	C. ELEGANS	N2	2015-05-18	341
DRISCOLL	C. ELEGANS	N2	2015-05-18	344
DRISCOLL	C. ELEGANS	N2	2015-05-18	355
DRISCOLL	C. ELEGANS	N2	2015-06-01	192
DRISCOLL	C. ELEGANS	N2	2015-06-01	238
DRISCOLL	C. ELEGANS	N2	2015-06-01	262
DRISCOLL	C. ELEGANS	N2	2015-06-01	280
DRISCOLL	C. ELEGANS	N2	2015-06-01	315
DRISCOLL	C. ELEGANS	N2	2015-06-01	316
DRISCOLL	C. ELEGANS	N2	2015-06-01	323
DRISCOLL	C. ELEGANS	N2	2015-06-01	323
DRISCOLL	C. ELEGANS	N2	2015-06-01	326
DRISCOLL	C. ELEGANS	N2	2015-06-01	334
DRISCOLL	C. ELEGANS	N2	2015-06-01	340
DRISCOLL	C. ELEGANS	N2	2015-06-01	346
DRISCOLL	C. ELEGANS	N2	2015-06-01	347
DRISCOLL	C. ELEGANS	N2	2015-06-01	347
DRISCOLL	C. ELEGANS	N2	2015-06-01	350
DRISCOLL	C. ELEGANS	N2	2015-06-01	358
DRISCOLL	C. ELEGANS	N2	2015-06-01	363
DRISCOLL	C. ELEGANS	N2	2015-06-01	364
DRISCOLL	C. ELEGANS	N2	2015-06-01	369
DRISCOLL	C. ELEGANS	N2	2015-06-01	374
DRISCOLL	C. ELEGANS	N2	2015-06-22	271
DRISCOLL	C. ELEGANS	N2	2015-06-22	275
DRISCOLL	C. ELEGANS	N2	2015-06-22	285
DRISCOLL	C. ELEGANS	N2	2015-06-22	297
DRISCOLL	C. ELEGANS	N2	2015-06-22	302
DRISCOLL	C. ELEGANS	N2	2015-06-22	312
DRISCOLL	C. ELEGANS	N2	2015-06-22	312
DRISCOLL	C. ELEGANS	N2	2015-06-22	312
DRISCOLL	C. ELEGANS	N2	2015-06-22	313
DRISCOLL	C. ELEGANS	N2	2015-06-22	319
DRISCOLL	C. ELEGANS	N2	2015-06-22	326
DRISCOLL	C. ELEGANS	N2	2015-06-22	328
DRISCOLL	C. ELEGANS	N2	2015-06-22	330
DRISCOLL	C. ELEGANS	N2	2015-06-22	331
DRISCOLL	C. ELEGANS	N2	2015-06-22	332
DRISCOLL	C. ELEGANS	N2	2015-06-22	334
DRISCOLL	C. ELEGANS	N2	2015-06-22	342
DRISCOLL	C. ELEGANS	N2	2015-06-22	343
DRISCOLL	C. ELEGANS	N2	2015-06-22	345
DRISCOLL	C. ELEGANS	N2	2015-06-22	348
DRISCOLL	C. ELEGANS	N2	2015-07-13	271
DRISCOLL	C. ELEGANS	N2	2015-07-13	289
DRISCOLL	C. ELEGANS	N2	2015-07-13	291
DRISCOLL	C. ELEGANS	N2	2015-07-13	299
DRISCOLL	C. ELEGANS	N2	2015-07-13	300
DRISCOLL	C. ELEGANS	N2	2015-07-13	303
DRISCOLL	C. ELEGANS	N2	2015-07-13	303
DRISCOLL	C. ELEGANS	N2	2015-07-13	304
DRISCOLL	C. ELEGANS	N2	2015-07-13	304
DRISCOLL	C. ELEGANS	N2	2015-07-13	311
DRISCOLL	C. ELEGANS	N2	2015-07-13	317
DRISCOLL	C. ELEGANS	N2	2015-07-13	321
DRISCOLL	C. ELEGANS	N2	2015-07-13	321
DRISCOLL	C. ELEGANS	N2	2015-07-13	332
DRISCOLL	C. ELEGANS	N2	2015-07-13	333
DRISCOLL	C. ELEGANS	N2	2015-07-13	334
DRISCOLL	C. ELEGANS	N2	2015-07-13	336
DRISCOLL	C. ELEGANS	N2	2015-07-13	340
DRISCOLL	C. ELEGANS	N2	2015-07-13	349
DRISCOLL	C. ELEGANS	N2	2015-07-13	353
LITHGOW	C. ELEGANS	N2	2014-10-06	194
LITHGOW	C. ELEGANS	N2	2014-10-06	210
LITHGOW	C. ELEGANS	N2	2014-10-06	217
LITHGOW	C. ELEGANS	N2	2014-10-06	219
LITHGOW	C. ELEGANS	N2	2014-10-06	223
LITHGOW	C. ELEGANS	N2	2014-10-06	227
LITHGOW	C. ELEGANS	N2	2014-10-06	276
LITHGOW	C. ELEGANS	N2	2014-10-06	319
LITHGOW	C. ELEGANS	N2	2015-01-06	61
LITHGOW	C. ELEGANS	N2	2015-01-06	149
LITHGOW	C. ELEGANS	N2	2015-01-06	212
LITHGOW	C. ELEGANS	N2	2015-01-06	239
LITHGOW	C. ELEGANS	N2	2015-01-06	243
LITHGOW	C. ELEGANS	N2	2015-01-06	247
LITHGOW	C. ELEGANS	N2	2015-01-06	258
LITHGOW	C. ELEGANS	N2	2015-01-06	276
LITHGOW	C. ELEGANS	N2	2015-01-06	278
LITHGOW	C. ELEGANS	N2	2015-01-06	293
LITHGOW	C. ELEGANS	N2	2015-01-06	299
LITHGOW	C. ELEGANS	N2	2015-01-06	310
LITHGOW	C. ELEGANS	N2	2015-01-06	314
LITHGOW	C. ELEGANS	N2	2015-01-06	315
LITHGOW	C. ELEGANS	N2	2015-01-06	319
LITHGOW	C. ELEGANS	N2	2015-01-06	319
LITHGOW	C. ELEGANS	N2	2015-01-06	320
LITHGOW	C. ELEGANS	N2	2015-01-06	321
LITHGOW	C. ELEGANS	N2	2015-01-06	331
PHILLIPS	C. ELEGANS	N2	2014-06-22	241
PHILLIPS	C. ELEGANS	N2	2014-06-22	260
PHILLIPS	C. ELEGANS	N2	2014-06-22	274
PHILLIPS	C. ELEGANS	N2	2014-06-22	307
PHILLIPS	C. ELEGANS	N2	2014-10-23	155
PHILLIPS	C. ELEGANS	N2	2014-10-23	157
PHILLIPS	C. ELEGANS	N2	2014-10-23	266
PHILLIPS	C. ELEGANS	N2	2014-10-23	279
PHILLIPS	C. ELEGANS	N2	2014-10-23	307
PHILLIPS	C. ELEGANS	N2	2014-10-23	340
PHILLIPS	C. ELEGANS	N2	2014-11-02	77
PHILLIPS	C. ELEGANS	N2	2014-11-02	211
PHILLIPS	C. ELEGANS	N2	2014-11-02	212
PHILLIPS	C. ELEGANS	N2	2014-11-02	334
PHILLIPS	C. ELEGANS	N2	2014-11-02	365
PHILLIPS	C. ELEGANS	N2	2014-11-02	371
PHILLIPS	C. ELEGANS	N2	2014-11-02	415
PHILLIPS	C. ELEGANS	N2	2015-01-02	148
PHILLIPS	C. ELEGANS	N2	2015-01-02	159
PHILLIPS	C. ELEGANS	N2	2015-01-02	230
PHILLIPS	C. ELEGANS	N2	2015-01-02	287
PHILLIPS	C. ELEGANS	N2	2015-01-02	298
PHILLIPS	C. ELEGANS	N2	2015-01-02	307
PHILLIPS	C. ELEGANS	N2	2015-01-02	311
PHILLIPS	C. ELEGANS	N2	2015-01-02	331
PHILLIPS	C. ELEGANS	N2	2015-01-02	338
PHILLIPS	C. ELEGANS	N2	2015-01-02	369
DRISCOLL	C. ELEGANS	QX1211	2015-01-16	43
DRISCOLL	C. ELEGANS	QX1211	2015-01-16	52
DRISCOLL	C. ELEGANS	QX1211	2015-01-16	53
DRISCOLL	C. ELEGANS	QX1211	2015-01-16	58
DRISCOLL	C. ELEGANS	QX1211	2015-01-16	69
DRISCOLL	C. ELEGANS	QX1211	2015-01-16	93
DRISCOLL	C. ELEGANS	QX1211	2015-01-16	102
DRISCOLL	C. ELEGANS	QX1211	2015-01-16	106
DRISCOLL	C. ELEGANS	QX1211	2015-01-16	108
DRISCOLL	C. ELEGANS	QX1211	2015-01-16	125
DRISCOLL	C. ELEGANS	QX1211	2015-04-20	59
DRISCOLL	C. ELEGANS	QX1211	2015-04-20	77
DRISCOLL	C. ELEGANS	QX1211	2015-04-20	90
DRISCOLL	C. ELEGANS	QX1211	2015-04-20	93
DRISCOLL	C. ELEGANS	QX1211	2015-04-20	95
DRISCOLL	C. ELEGANS	QX1211	2015-04-20	99
DRISCOLL	C. ELEGANS	QX1211	2015-04-20	106
DRISCOLL	C. ELEGANS	QX1211	2015-04-20	121
DRISCOLL	C. ELEGANS	QX1211	2015-04-20	126
DRISCOLL	C. ELEGANS	QX1211	2015-04-20	126
LITHGOW	C. ELEGANS	QX1211	2014-10-06	19
LITHGOW	C. ELEGANS	QX1211	2014-10-06	27
LITHGOW	C. ELEGANS	QX1211	2014-10-06	34
LITHGOW	C. ELEGANS	QX1211	2014-10-06	81
LITHGOW	C. ELEGANS	QX1211	2015-01-06	23
LITHGOW	C. ELEGANS	QX1211	2015-01-06	33
LITHGOW	C. ELEGANS	QX1211	2015-01-06	42
PHILLIPS	C. ELEGANS	QX1211	2014-06-22	10
PHILLIPS	C. ELEGANS	QX1211	2014-06-22	13
PHILLIPS	C. ELEGANS	QX1211	2014-06-22	33
PHILLIPS	C. ELEGANS	QX1211	2014-06-22	57
PHILLIPS	C. ELEGANS	QX1211	2014-06-22	76
PHILLIPS	C. ELEGANS	QX1211	2014-12-01	9
PHILLIPS	C. ELEGANS	QX1211	2014-12-01	17
PHILLIPS	C. ELEGANS	QX1211	2014-12-01	20
PHILLIPS	C. ELEGANS	QX1211	2014-12-01	26
PHILLIPS	C. ELEGANS	QX1211	2014-12-01	27
PHILLIPS	C. ELEGANS	QX1211	2014-12-01	32
PHILLIPS	C. ELEGANS	QX1211	2014-12-01	34
PHILLIPS	C. ELEGANS	QX1211	2014-12-01	47
PHILLIPS	C. ELEGANS	QX1211	2014-12-01	47
PHILLIPS	C. ELEGANS	QX1211	2014-12-01	55
PHILLIPS	C. ELEGANS	QX1211	2014-12-01	89
PHILLIPS	C. ELEGANS	QX1211	2014-12-01	101
PHILLIPS	C. ELEGANS	QX1211	2014-12-01	101
DRISCOLL	C. TROPICALIS	JU1373	2015-06-29	90
DRISCOLL	C. TROPICALIS	JU1373	2015-06-29	95
DRISCOLL	C. TROPICALIS	JU1373	2015-06-29	111
DRISCOLL	C. TROPICALIS	JU1373	2015-06-29	136
DRISCOLL	C. TROPICALIS	JU1373	2015-06-29	140
DRISCOLL	C. TROPICALIS	JU1373	2015-06-29	142
DRISCOLL	C. TROPICALIS	JU1373	2015-06-29	145
DRISCOLL	C. TROPICALIS	JU1373	2015-06-29	145
DRISCOLL	C. TROPICALIS	JU1373	2015-06-29	146
DRISCOLL	C. TROPICALIS	JU1373	2015-06-29	149
DRISCOLL	C. TROPICALIS	JU1373	2015-06-29	149
DRISCOLL	C. TROPICALIS	JU1373	2015-06-29	150
DRISCOLL	C. TROPICALIS	JU1373	2015-06-29	151
DRISCOLL	C. TROPICALIS	JU1373	2015-06-29	156
DRISCOLL	C. TROPICALIS	JU1373	2015-06-29	166
DRISCOLL	C. TROPICALIS	JU1373	2015-06-29	167
DRISCOLL	C. TROPICALIS	JU1373	2015-06-29	170
DRISCOLL	C. TROPICALIS	JU1373	2015-06-29	180
DRISCOLL	C. TROPICALIS	JU1373	2015-06-29	185
LITHGOW	C. TROPICALIS	JU1373	2015-02-02	136
LITHGOW	C. TROPICALIS	JU1373	2015-02-02	145
LITHGOW	C. TROPICALIS	JU1373	2015-02-02	145
LITHGOW	C. TROPICALIS	JU1373	2015-02-02	152
LITHGOW	C. TROPICALIS	JU1373	2015-02-02	156
LITHGOW	C. TROPICALIS	JU1373	2015-02-02	157
LITHGOW	C. TROPICALIS	JU1373	2015-02-02	163
LITHGOW	C. TROPICALIS	JU1373	2015-02-02	169
LITHGOW	C. TROPICALIS	JU1373	2015-02-02	169
LITHGOW	C. TROPICALIS	JU1373	2015-02-02	171
LITHGOW	C. TROPICALIS	JU1373	2015-02-02	174
LITHGOW	C. TROPICALIS	JU1373	2015-02-02	175
LITHGOW	C. TROPICALIS	JU1373	2015-02-02	176
LITHGOW	C. TROPICALIS	JU1373	2015-02-02	203
LITHGOW	C. TROPICALIS	JU1373	2015-02-02	96
LITHGOW	C. TROPICALIS	JU1373	2015-02-02	98
LITHGOW	C. TROPICALIS	JU1373	2015-02-02	135
LITHGOW	C. TROPICALIS	JU1373	2015-02-02	141
LITHGOW	C. TROPICALIS	JU1373	2015-02-02	150
LITHGOW	C. TROPICALIS	JU1373	2015-02-02	152
LITHGOW	C. TROPICALIS	JU1373	2015-02-02	153
LITHGOW	C. TROPICALIS	JU1373	2015-02-02	158
LITHGOW	C. TROPICALIS	JU1373	2015-02-02	159
LITHGOW	C. TROPICALIS	JU1373	2015-02-02	159
LITHGOW	C. TROPICALIS	JU1373	2015-02-02	174
LITHGOW	C. TROPICALIS	JU1373	2015-02-02	179
LITHGOW	C. TROPICALIS	JU1373	2015-02-02	182
LITHGOW	C. TROPICALIS	JU1373	2015-02-02	194
LITHGOW	C. TROPICALIS	JU1373	2015-02-02	212
PHILLIPS	C. TROPICALIS	JU1373	2014-11-17	66
PHILLIPS	C. TROPICALIS	JU1373	2014-11-17	100
PHILLIPS	C. TROPICALIS	JU1373	2014-11-17	109
PHILLIPS	C. TROPICALIS	JU1373	2014-11-17	114
PHILLIPS	C. TROPICALIS	JU1373	2014-11-17	138
PHILLIPS	C. TROPICALIS	JU1373	2014-11-17	153
PHILLIPS	C. TROPICALIS	JU1373	2014-11-17	161
PHILLIPS	C. TROPICALIS	JU1373	2014-11-17	162
PHILLIPS	C. TROPICALIS	JU1373	2014-11-17	162
PHILLIPS	C. TROPICALIS	JU1373	2014-11-17	164
PHILLIPS	C. TROPICALIS	JU1373	2014-11-17	166
PHILLIPS	C. TROPICALIS	JU1373	2014-11-17	168
PHILLIPS	C. TROPICALIS	JU1373	2014-11-17	172
PHILLIPS	C. TROPICALIS	JU1373	2014-11-17	187
PHILLIPS	C. TROPICALIS	JU1373	2014-11-17	188
PHILLIPS	C. TROPICALIS	JU1373	2014-11-17	190
PHILLIPS	C. TROPICALIS	JU1373	2014-11-17	211
DRISCOLL	C. TROPICALIS	JU1630	2015-06-29	44
DRISCOLL	C. TROPICALIS	JU1630	2015-06-29	44
DRISCOLL	C. TROPICALIS	JU1630	2015-06-29	48
DRISCOLL	C. TROPICALIS	JU1630	2015-06-29	66
DRISCOLL	C. TROPICALIS	JU1630	2015-06-29	70
DRISCOLL	C. TROPICALIS	JU1630	2015-06-29	85
DRISCOLL	C. TROPICALIS	JU1630	2015-06-29	87
DRISCOLL	C. TROPICALIS	JU1630	2015-06-29	88
DRISCOLL	C. TROPICALIS	JU1630	2015-06-29	89
DRISCOLL	C. TROPICALIS	JU1630	2015-06-29	92
DRISCOLL	C. TROPICALIS	JU1630	2015-06-29	93
DRISCOLL	C. TROPICALIS	JU1630	2015-06-29	94
DRISCOLL	C. TROPICALIS	JU1630	2015-06-29	105
DRISCOLL	C. TROPICALIS	JU1630	2015-06-29	109
DRISCOLL	C. TROPICALIS	JU1630	2015-06-29	112
DRISCOLL	C. TROPICALIS	JU1630	2015-06-29	116
DRISCOLL	C. TROPICALIS	JU1630	2015-06-29	117
DRISCOLL	C. TROPICALIS	JU1630	2015-06-29	117
DRISCOLL	C. TROPICALIS	JU1630	2015-06-29	127
DRISCOLL	C. TROPICALIS	JU1630	2015-06-29	129
DRISCOLL	C. TROPICALIS	JU1630	2015-06-29	137
LITHGOW	C. TROPICALIS	JU1630	2015-01-11	89
LITHGOW	C. TROPICALIS	JU1630	2015-01-11	100
LITHGOW	C. TROPICALIS	JU1630	2015-01-11	102
LITHGOW	C. TROPICALIS	JU1630	2015-01-11	102
LITHGOW	C. TROPICALIS	JU1630	2015-01-11	102
LITHGOW	C. TROPICALIS	JU1630	2015-01-11	120
LITHGOW	C. TROPICALIS	JU1630	2015-01-11	143
LITHGOW	C. TROPICALIS	JU1630	2015-01-11	144
LITHGOW	C. TROPICALIS	JU1630	2015-01-11	151
LITHGOW	C. TROPICALIS	JU1630	2015-01-11	155
LITHGOW	C. TROPICALIS	JU1630	2015-01-11	157
LITHGOW	C. TROPICALIS	JU1630	2015-01-11	175
LITHGOW	C. TROPICALIS	JU1630	2015-01-11	69
LITHGOW	C. TROPICALIS	JU1630	2015-01-11	76
LITHGOW	C. TROPICALIS	JU1630	2015-01-11	126
LITHGOW	C. TROPICALIS	JU1630	2015-01-11	127
LITHGOW	C. TROPICALIS	JU1630	2015-01-11	132
LITHGOW	C. TROPICALIS	JU1630	2015-01-11	133
LITHGOW	C. TROPICALIS	JU1630	2015-01-11	133
LITHGOW	C. TROPICALIS	JU1630	2015-01-11	140
LITHGOW	C. TROPICALIS	JU1630	2015-01-11	141
LITHGOW	C. TROPICALIS	JU1630	2015-01-11	144
LITHGOW	C. TROPICALIS	JU1630	2015-01-11	152
LITHGOW	C. TROPICALIS	JU1630	2015-01-11	169
LITHGOW	C. TROPICALIS	JU1630	2015-01-11	191
PHILLIPS	C. TROPICALIS	JU1630	2015-04-13	86
PHILLIPS	C. TROPICALIS	JU1630	2015-04-13	98
PHILLIPS	C. TROPICALIS	JU1630	2015-04-13	107
PHILLIPS	C. TROPICALIS	JU1630	2015-04-13	120
PHILLIPS	C. TROPICALIS	JU1630	2015-04-13	127
PHILLIPS	C. TROPICALIS	JU1630	2015-04-13	129
PHILLIPS	C. TROPICALIS	JU1630	2015-04-13	130
PHILLIPS	C. TROPICALIS	JU1630	2015-04-13	132
PHILLIPS	C. TROPICALIS	JU1630	2015-04-13	133
PHILLIPS	C. TROPICALIS	JU1630	2015-04-13	134
PHILLIPS	C. TROPICALIS	JU1630	2015-04-13	138
PHILLIPS	C. TROPICALIS	JU1630	2015-04-13	143
PHILLIPS	C. TROPICALIS	JU1630	2015-04-13	143
PHILLIPS	C. TROPICALIS	JU1630	2015-04-13	155
PHILLIPS	C. TROPICALIS	JU1630	2015-04-13	160
PHILLIPS	C. TROPICALIS	JU1630	2015-04-13	168
PHILLIPS	C. TROPICALIS	JU1630	2015-04-13	169
DRISCOLL	C. TROPICALIS	NIC122	2015-06-01	47
DRISCOLL	C. TROPICALIS	NIC122	2015-06-01	48
DRISCOLL	C. TROPICALIS	NIC122	2015-06-01	49
DRISCOLL	C. TROPICALIS	NIC122	2015-06-01	62
DRISCOLL	C. TROPICALIS	NIC122	2015-06-01	67
DRISCOLL	C. TROPICALIS	NIC122	2015-06-01	88
DRISCOLL	C. TROPICALIS	NIC122	2015-06-01	89
DRISCOLL	C. TROPICALIS	NIC122	2015-06-01	93
DRISCOLL	C. TROPICALIS	NIC122	2015-06-01	95
DRISCOLL	C. TROPICALIS	NIC122	2015-06-01	99
DRISCOLL	C. TROPICALIS	NIC122	2015-06-01	103
DRISCOLL	C. TROPICALIS	NIC122	2015-06-01	105
DRISCOLL	C. TROPICALIS	NIC122	2015-06-01	109
DRISCOLL	C. TROPICALIS	NIC122	2015-06-01	125
DRISCOLL	C. TROPICALIS	NIC122	2015-06-01	128
DRISCOLL	C. TROPICALIS	NIC122	2015-06-01	128
DRISCOLL	C. TROPICALIS	NIC122	2015-06-01	134
DRISCOLL	C. TROPICALIS	NIC122	2015-06-01	143
DRISCOLL	C. TROPICALIS	NIC122	2015-06-01	168
LITHGOW	C. TROPICALIS	NIC122	2015-01-11	15
LITHGOW	C. TROPICALIS	NIC122	2015-01-11	54
LITHGOW	C. TROPICALIS	NIC122	2015-01-11	62
LITHGOW	C. TROPICALIS	NIC122	2015-01-11	62
LITHGOW	C. TROPICALIS	NIC122	2015-01-11	76
LITHGOW	C. TROPICALIS	NIC122	2015-01-11	89
LITHGOW	C. TROPICALIS	NIC122	2015-01-11	118
LITHGOW	C. TROPICALIS	NIC122	2015-01-11	120
LITHGOW	C. TROPICALIS	NIC122	2015-01-11	126
LITHGOW	C. TROPICALIS	NIC122	2015-01-11	165
LITHGOW	C. TROPICALIS	NIC122	2015-01-11	166
LITHGOW	C. TROPICALIS	NIC122	2015-01-11	190
LITHGOW	C. TROPICALIS	NIC122	2015-01-11	36
LITHGOW	C. TROPICALIS	NIC122	2015-01-11	38
LITHGOW	C. TROPICALIS	NIC122	2015-01-11	40
LITHGOW	C. TROPICALIS	NIC122	2015-01-11	63
LITHGOW	C. TROPICALIS	NIC122	2015-01-11	76
LITHGOW	C. TROPICALIS	NIC122	2015-01-11	104
LITHGOW	C. TROPICALIS	NIC122	2015-01-11	111
LITHGOW	C. TROPICALIS	NIC122	2015-01-11	114
LITHGOW	C. TROPICALIS	NIC122	2015-01-11	117
LITHGOW	C. TROPICALIS	NIC122	2015-01-11	125
LITHGOW	C. TROPICALIS	NIC122	2015-01-11	143
LITHGOW	C. TROPICALIS	NIC122	2015-01-11	145
LITHGOW	C. TROPICALIS	NIC122	2015-01-11	151
LITHGOW	C. TROPICALIS	NIC122	2015-01-11	152
PHILLIPS	C. TROPICALIS	NIC122	2014-11-29	19
PHILLIPS	C. TROPICALIS	NIC122	2014-11-29	61
PHILLIPS	C. TROPICALIS	NIC122	2014-11-29	62
PHILLIPS	C. TROPICALIS	NIC122	2014-11-29	90
PHILLIPS	C. TROPICALIS	NIC122	2014-11-29	94
PHILLIPS	C. TROPICALIS	NIC122	2014-11-29	99
PHILLIPS	C. TROPICALIS	NIC122	2014-11-29	99
PHILLIPS	C. TROPICALIS	NIC122	2014-11-29	100
PHILLIPS	C. TROPICALIS	NIC122	2014-11-29	112
PHILLIPS	C. TROPICALIS	NIC122	2014-11-29	123
PHILLIPS	C. TROPICALIS	NIC122	2014-11-29	130
PHILLIPS	C. TROPICALIS	NIC122	2014-11-29	143
PHILLIPS	C. TROPICALIS	NIC122	2014-11-29	144
PHILLIPS	C. TROPICALIS	NIC122	2014-11-29	153
PHILLIPS	C. TROPICALIS	NIC122	2014-11-29	157
PHILLIPS	C. TROPICALIS	NIC122	2014-11-29	168
PHILLIPS	C. TROPICALIS	NIC122	2014-11-29	169
PHILLIPS	C. TROPICALIS	NIC122	2014-11-29	174
PHILLIPS	C. TROPICALIS	NIC122	2014-11-29	184
PHILLIPS	C. TROPICALIS	NIC122	2014-11-29	189
DRISCOLL	C. TROPICALIS	NIC58	2015-06-01	29
DRISCOLL	C. TROPICALIS	NIC58	2015-06-01	38
DRISCOLL	C. TROPICALIS	NIC58	2015-06-01	40
DRISCOLL	C. TROPICALIS	NIC58	2015-06-01	50
DRISCOLL	C. TROPICALIS	NIC58	2015-06-01	52
DRISCOLL	C. TROPICALIS	NIC58	2015-06-01	52
DRISCOLL	C. TROPICALIS	NIC58	2015-06-01	53
DRISCOLL	C. TROPICALIS	NIC58	2015-06-01	54
DRISCOLL	C. TROPICALIS	NIC58	2015-06-01	63
DRISCOLL	C. TROPICALIS	NIC58	2015-06-01	65
DRISCOLL	C. TROPICALIS	NIC58	2015-06-01	66
DRISCOLL	C. TROPICALIS	NIC58	2015-06-01	70
DRISCOLL	C. TROPICALIS	NIC58	2015-06-01	70
DRISCOLL	C. TROPICALIS	NIC58	2015-06-01	71
DRISCOLL	C. TROPICALIS	NIC58	2015-06-01	75
DRISCOLL	C. TROPICALIS	NIC58	2015-06-01	75
DRISCOLL	C. TROPICALIS	NIC58	2015-06-01	76
DRISCOLL	C. TROPICALIS	NIC58	2015-06-01	81
DRISCOLL	C. TROPICALIS	NIC58	2015-06-01	87
DRISCOLL	C. TROPICALIS	NIC58	2015-06-01	92
DRISCOLL	C. TROPICALIS	NIC58	2015-06-01	95
DRISCOLL	C. TROPICALIS	NIC58	2015-06-01	102
LITHGOW	C. TROPICALIS	NIC58	2015-02-02	27
LITHGOW	C. TROPICALIS	NIC58	2015-02-02	35
LITHGOW	C. TROPICALIS	NIC58	2015-02-02	53
LITHGOW	C. TROPICALIS	NIC58	2015-02-02	56
LITHGOW	C. TROPICALIS	NIC58	2015-02-02	57
LITHGOW	C. TROPICALIS	NIC58	2015-02-02	84
LITHGOW	C. TROPICALIS	NIC58	2015-02-02	87
LITHGOW	C. TROPICALIS	NIC58	2015-02-02	93
LITHGOW	C. TROPICALIS	NIC58	2015-02-02	95
LITHGOW	C. TROPICALIS	NIC58	2015-02-02	100
LITHGOW	C. TROPICALIS	NIC58	2015-02-02	100
LITHGOW	C. TROPICALIS	NIC58	2015-02-02	101
LITHGOW	C. TROPICALIS	NIC58	2015-02-02	108
LITHGOW	C. TROPICALIS	NIC58	2015-02-02	111
LITHGOW	C. TROPICALIS	NIC58	2015-02-02	117
LITHGOW	C. TROPICALIS	NIC58	2015-02-02	14
LITHGOW	C. TROPICALIS	NIC58	2015-02-02	42
LITHGOW	C. TROPICALIS	NIC58	2015-02-02	53
LITHGOW	C. TROPICALIS	NIC58	2015-02-02	55
LITHGOW	C. TROPICALIS	NIC58	2015-02-02	64
LITHGOW	C. TROPICALIS	NIC58	2015-02-02	68
LITHGOW	C. TROPICALIS	NIC58	2015-02-02	84
LITHGOW	C. TROPICALIS	NIC58	2015-02-02	90
LITHGOW	C. TROPICALIS	NIC58	2015-02-02	92
LITHGOW	C. TROPICALIS	NIC58	2015-02-02	96
LITHGOW	C. TROPICALIS	NIC58	2015-02-02	102
LITHGOW	C. TROPICALIS	NIC58	2015-02-02	104
LITHGOW	C. TROPICALIS	NIC58	2015-02-02	118
LITHGOW	C. TROPICALIS	NIC58	2015-02-02	134
PHILLIPS	C. TROPICALIS	NIC58	2015-04-13	50
PHILLIPS	C. TROPICALIS	NIC58	2015-04-13	52
PHILLIPS	C. TROPICALIS	NIC58	2015-04-13	61
PHILLIPS	C. TROPICALIS	NIC58	2015-04-13	63
PHILLIPS	C. TROPICALIS	NIC58	2015-04-13	65
PHILLIPS	C. TROPICALIS	NIC58	2015-04-13	74
PHILLIPS	C. TROPICALIS	NIC58	2015-04-13	82
PHILLIPS	C. TROPICALIS	NIC58	2015-04-13	82
PHILLIPS	C. TROPICALIS	NIC58	2015-04-13	82
PHILLIPS	C. TROPICALIS	NIC58	2015-04-13	92
PHILLIPS	C. TROPICALIS	NIC58	2015-04-13	93
PHILLIPS	C. TROPICALIS	NIC58	2015-04-13	95
PHILLIPS	C. TROPICALIS	NIC58	2015-04-13	98
PHILLIPS	C. TROPICALIS	NIC58	2015-04-13	104
PHILLIPS	C. TROPICALIS	NIC58	2015-04-13	107
PHILLIPS	C. TROPICALIS	NIC58	2015-04-13	113
PHILLIPS	C. TROPICALIS	NIC58	2015-04-13	115
PHILLIPS	C. TROPICALIS	NIC58	2015-04-13	120
DRISCOLL	C. TROPICALIS	QG131	2015-07-27	18
DRISCOLL	C. TROPICALIS	QG131	2015-07-27	28
DRISCOLL	C. TROPICALIS	QG131	2015-07-27	30
DRISCOLL	C. TROPICALIS	QG131	2015-07-27	30
DRISCOLL	C. TROPICALIS	QG131	2015-07-27	46
DRISCOLL	C. TROPICALIS	QG131	2015-07-27	76
DRISCOLL	C. TROPICALIS	QG131	2015-07-27	79
DRISCOLL	C. TROPICALIS	QG131	2015-07-27	85
DRISCOLL	C. TROPICALIS	QG131	2015-07-27	90
DRISCOLL	C. TROPICALIS	QG131	2015-07-27	116
DRISCOLL	C. TROPICALIS	QG131	2015-07-27	126
DRISCOLL	C. TROPICALIS	QG131	2015-07-27	135
DRISCOLL	C. TROPICALIS	QG131	2015-07-27	142
DRISCOLL	C. TROPICALIS	QG131	2015-07-27	145
DRISCOLL	C. TROPICALIS	QG131	2015-07-27	160
DRISCOLL	C. TROPICALIS	QG131	2015-07-27	162
DRISCOLL	C. TROPICALIS	QG131	2015-07-27	162
DRISCOLL	C. TROPICALIS	QG131	2015-07-27	166
DRISCOLL	C. TROPICALIS	QG131	2015-07-27	175
DRISCOLL	C. TROPICALIS	QG131	2015-07-27	183
DRISCOLL	C. TROPICALIS	QG131	2015-07-27	213
LITHGOW	C. TROPICALIS	QG131	2015-01-11	67
LITHGOW	C. TROPICALIS	QG131	2015-01-11	84
LITHGOW	C. TROPICALIS	QG131	2015-01-11	85
LITHGOW	C. TROPICALIS	QG131	2015-01-11	86
LITHGOW	C. TROPICALIS	QG131	2015-01-11	90
LITHGOW	C. TROPICALIS	QG131	2015-01-11	95
LITHGOW	C. TROPICALIS	QG131	2015-01-11	113
LITHGOW	C. TROPICALIS	QG131	2015-01-11	124
LITHGOW	C. TROPICALIS	QG131	2015-01-11	132
LITHGOW	C. TROPICALIS	QG131	2015-01-11	140
LITHGOW	C. TROPICALIS	QG131	2015-01-11	141
LITHGOW	C. TROPICALIS	QG131	2015-01-11	161
LITHGOW	C. TROPICALIS	QG131	2015-01-11	168
LITHGOW	C. TROPICALIS	QG131	2015-01-11	19
LITHGOW	C. TROPICALIS	QG131	2015-01-11	35
LITHGOW	C. TROPICALIS	QG131	2015-01-11	80
LITHGOW	C. TROPICALIS	QG131	2015-01-11	81
LITHGOW	C. TROPICALIS	QG131	2015-01-11	82
LITHGOW	C. TROPICALIS	QG131	2015-01-11	86
LITHGOW	C. TROPICALIS	QG131	2015-01-11	112
LITHGOW	C. TROPICALIS	QG131	2015-01-11	115
LITHGOW	C. TROPICALIS	QG131	2015-01-11	129
LITHGOW	C. TROPICALIS	QG131	2015-01-11	134
LITHGOW	C. TROPICALIS	QG131	2015-01-11	145
LITHGOW	C. TROPICALIS	QG131	2015-01-11	155
LITHGOW	C. TROPICALIS	QG131	2015-01-11	155
PHILLIPS	C. TROPICALIS	QG131	2014-11-17	20
PHILLIPS	C. TROPICALIS	QG131	2014-11-17	44
PHILLIPS	C. TROPICALIS	QG131	2014-11-17	54
PHILLIPS	C. TROPICALIS	QG131	2014-11-17	55
PHILLIPS	C. TROPICALIS	QG131	2014-11-17	89
PHILLIPS	C. TROPICALIS	QG131	2014-11-17	104
PHILLIPS	C. TROPICALIS	QG131	2014-11-17	105
PHILLIPS	C. TROPICALIS	QG131	2014-11-17	107
PHILLIPS	C. TROPICALIS	QG131	2014-11-17	109
PHILLIPS	C. TROPICALIS	QG131	2014-11-17	118
PHILLIPS	C. TROPICALIS	QG131	2014-11-17	124
PHILLIPS	C. TROPICALIS	QG131	2014-11-17	126
PHILLIPS	C. TROPICALIS	QG131	2014-11-17	139
PHILLIPS	C. TROPICALIS	QG131	2014-11-17	155
PHILLIPS	C. TROPICALIS	QG131	2014-11-17	172
DRISCOLL	C. TROPICALIS	QG834	2015-07-27	39
DRISCOLL	C. TROPICALIS	QG834	2015-07-27	60
DRISCOLL	C. TROPICALIS	QG834	2015-07-27	63
DRISCOLL	C. TROPICALIS	QG834	2015-07-27	64
DRISCOLL	C. TROPICALIS	QG834	2015-07-27	73
DRISCOLL	C. TROPICALIS	QG834	2015-07-27	77
DRISCOLL	C. TROPICALIS	QG834	2015-07-27	80
DRISCOLL	C. TROPICALIS	QG834	2015-07-27	100
DRISCOLL	C. TROPICALIS	QG834	2015-07-27	102
DRISCOLL	C. TROPICALIS	QG834	2015-07-27	102
DRISCOLL	C. TROPICALIS	QG834	2015-07-27	103
DRISCOLL	C. TROPICALIS	QG834	2015-07-27	104
DRISCOLL	C. TROPICALIS	QG834	2015-07-27	104
DRISCOLL	C. TROPICALIS	QG834	2015-07-27	107
DRISCOLL	C. TROPICALIS	QG834	2015-07-27	113
DRISCOLL	C. TROPICALIS	QG834	2015-07-27	128
DRISCOLL	C. TROPICALIS	QG834	2015-07-27	131
DRISCOLL	C. TROPICALIS	QG834	2015-07-27	137
DRISCOLL	C. TROPICALIS	QG834	2015-07-27	158
DRISCOLL	C. TROPICALIS	QG834	2015-07-27	167
DRISCOLL	C. TROPICALIS	QG834	2015-07-27	172
DRISCOLL	C. TROPICALIS	QG834	2015-07-27	185
DRISCOLL	C. TROPICALIS	QG834	2015-07-27	189
LITHGOW	C. TROPICALIS	QG834	2015-02-02	70
LITHGOW	C. TROPICALIS	QG834	2015-02-02	83
LITHGOW	C. TROPICALIS	QG834	2015-02-02	85
LITHGOW	C. TROPICALIS	QG834	2015-02-02	94
LITHGOW	C. TROPICALIS	QG834	2015-02-02	94
LITHGOW	C. TROPICALIS	QG834	2015-02-02	96
LITHGOW	C. TROPICALIS	QG834	2015-02-02	100
LITHGOW	C. TROPICALIS	QG834	2015-02-02	103
LITHGOW	C. TROPICALIS	QG834	2015-02-02	112
LITHGOW	C. TROPICALIS	QG834	2015-02-02	114
LITHGOW	C. TROPICALIS	QG834	2015-02-02	117
LITHGOW	C. TROPICALIS	QG834	2015-02-02	125
LITHGOW	C. TROPICALIS	QG834	2015-02-02	132
LITHGOW	C. TROPICALIS	QG834	2015-02-02	36
LITHGOW	C. TROPICALIS	QG834	2015-02-02	37
LITHGOW	C. TROPICALIS	QG834	2015-02-02	65
LITHGOW	C. TROPICALIS	QG834	2015-02-02	73
LITHGOW	C. TROPICALIS	QG834	2015-02-02	88
LITHGOW	C. TROPICALIS	QG834	2015-02-02	90
LITHGOW	C. TROPICALIS	QG834	2015-02-02	95
LITHGOW	C. TROPICALIS	QG834	2015-02-02	101
LITHGOW	C. TROPICALIS	QG834	2015-02-02	108
LITHGOW	C. TROPICALIS	QG834	2015-02-02	108
LITHGOW	C. TROPICALIS	QG834	2015-02-02	110
LITHGOW	C. TROPICALIS	QG834	2015-02-02	112
LITHGOW	C. TROPICALIS	QG834	2015-02-02	119
LITHGOW	C. TROPICALIS	QG834	2015-02-02	163
LITHGOW	C. TROPICALIS	QG834	2015-02-02	170
PHILLIPS	C. TROPICALIS	QG834	2014-12-05	19
PHILLIPS	C. TROPICALIS	QG834	2014-12-05	26
PHILLIPS	C. TROPICALIS	QG834	2014-12-05	28
PHILLIPS	C. TROPICALIS	QG834	2014-12-05	38
PHILLIPS	C. TROPICALIS	QG834	2014-12-05	41
PHILLIPS	C. TROPICALIS	QG834	2014-12-05	45
PHILLIPS	C. TROPICALIS	QG834	2014-12-05	45
PHILLIPS	C. TROPICALIS	QG834	2014-12-05	61
PHILLIPS	C. TROPICALIS	QG834	2014-12-05	71
PHILLIPS	C. TROPICALIS	QG834	2014-12-05	75
PHILLIPS	C. TROPICALIS	QG834	2014-12-05	78
PHILLIPS	C. TROPICALIS	QG834	2014-12-05	80
PHILLIPS	C. TROPICALIS	QG834	2014-12-05	81
PHILLIPS	C. TROPICALIS	QG834	2014-12-05	82
PHILLIPS	C. TROPICALIS	QG834	2014-12-05	93
