# Supplementary material for: Impact of genetic background and experimental reproducibility on identifying chemical compounds with robust longevity effects
Source: Nat Commun. 2017 Feb 21;8:14256. doi: 10.1038/ncomms14256 (PMC5321775; doi:10.1038/ncomms14256)
Supplement: Supplementary Data 8 — Raw lifespan (no chemicals) dataset [file ncomms14256-s9.xls]

## Sheet: Sheet1
Supplementary Data 8: CITP raw lifespan data (no compounds)
Lab	Experimenter	Species	Strain	Trial	Plate	DeathAge	Censor	DeathNoCen	LogDeath
DRISCOLL	DS	C. BRIGGSAE	AF16	2014-08-04	DS_080414_SG_AF16-1	17	1
DRISCOLL	DS	C. BRIGGSAE	AF16	2014-08-04	DS_080414_SG_AF16-1	17	1
DRISCOLL	DS	C. BRIGGSAE	AF16	2014-08-04	DS_080414_SG_AF16-1	21	0	21	3.04452
DRISCOLL	DS	C. BRIGGSAE	AF16	2014-08-04	DS_080414_SG_AF16-1	21	0	21	3.04452
DRISCOLL	DS	C. BRIGGSAE	AF16	2014-08-04	DS_080414_SG_AF16-1	21	0	21	3.04452
DRISCOLL	DS	C. BRIGGSAE	AF16	2014-08-04	DS_080414_SG_AF16-1	23	0	23	3.13549
DRISCOLL	DS	C. BRIGGSAE	AF16	2014-08-04	DS_080414_SG_AF16-1	25	0	25	3.21888
DRISCOLL	DS	C. BRIGGSAE	AF16	2014-08-04	DS_080414_SG_AF16-1	27	0	27	3.29584
DRISCOLL	DS	C. BRIGGSAE	AF16	2014-08-04	DS_080414_SG_AF16-1	29	0	29	3.3673
DRISCOLL	DS	C. BRIGGSAE	AF16	2014-08-04	DS_080414_SG_AF16-1	29	0	29	3.3673
DRISCOLL	DS	C. BRIGGSAE	AF16	2014-08-04	DS_080414_SG_AF16-1	31	0	31	3.43399
DRISCOLL	DS	C. BRIGGSAE	AF16	2014-08-04	DS_080414_SG_AF16-1	31	0	31	3.43399
DRISCOLL	DS	C. BRIGGSAE	AF16	2014-08-04	DS_080414_SG_AF16-1	31	0	31	3.43399
DRISCOLL	DS	C. BRIGGSAE	AF16	2014-08-04	DS_080414_SG_AF16-1	31	1
DRISCOLL	DS	C. BRIGGSAE	AF16	2014-08-04	DS_080414_SG_AF16-1	32	0	32	3.46574
DRISCOLL	DS	C. BRIGGSAE	AF16	2014-08-04	DS_080414_SG_AF16-1	32	0	32	3.46574
DRISCOLL	DS	C. BRIGGSAE	AF16	2014-08-04	DS_080414_SG_AF16-1	32	0	32	3.46574
DRISCOLL	DS	C. BRIGGSAE	AF16	2014-08-04	DS_080414_SG_AF16-1	35	0	35	3.55535
DRISCOLL	DS	C. BRIGGSAE	AF16	2014-08-04	DS_080414_SG_AF16-1	35	0	35	3.55535
DRISCOLL	DS	C. BRIGGSAE	AF16	2014-08-04	DS_080414_SG_AF16-1	35	0	35	3.55535
DRISCOLL	DS	C. BRIGGSAE	AF16	2014-08-04	DS_080414_SG_AF16-1	35	0	35	3.55535
DRISCOLL	DS	C. BRIGGSAE	AF16	2014-08-04	DS_080414_SG_AF16-1	35	0	35	3.55535
DRISCOLL	DS	C. BRIGGSAE	AF16	2014-08-04	DS_080414_SG_AF16-1	35	0	35	3.55535
DRISCOLL	DS	C. BRIGGSAE	AF16	2014-08-04	DS_080414_SG_AF16-1	35	0	35	3.55535
DRISCOLL	DS	C. BRIGGSAE	AF16	2014-08-04	DS_080414_SG_AF16-1	37	0	37	3.61092
DRISCOLL	DS	C. BRIGGSAE	AF16	2014-08-04	DS_080414_SG_AF16-1	37	0	37	3.61092
DRISCOLL	DS	C. BRIGGSAE	AF16	2014-08-04	DS_080414_SG_AF16-1	37	0	37	3.61092
DRISCOLL	DS	C. BRIGGSAE	AF16	2014-08-04	DS_080414_SG_AF16-1	37	0	37	3.61092
DRISCOLL	DS	C. BRIGGSAE	AF16	2014-08-04	DS_080414_SG_AF16-1	39	0	39	3.66356
DRISCOLL	DS	C. BRIGGSAE	AF16	2014-08-04	DS_080414_SG_AF16-1	39	0	39	3.66356
DRISCOLL	DS	C. BRIGGSAE	AF16	2014-08-04	DS_080414_SG_AF16-1	39	0	39	3.66356
DRISCOLL	DS	C. BRIGGSAE	AF16	2014-08-04	DS_080414_SG_AF16-1	42	0	42	3.73767
DRISCOLL	DS	C. BRIGGSAE	AF16	2014-08-04	DS_080414_SG_AF16-1	42	0	42	3.73767
DRISCOLL	DS	C. BRIGGSAE	AF16	2014-08-04	DS_080414_SG_AF16-1	42	0	42	3.73767
DRISCOLL	DS	C. BRIGGSAE	AF16	2014-08-04	DS_080414_SG_AF16-1	42	0	42	3.73767
DRISCOLL	DS	C. BRIGGSAE	AF16	2014-08-04	DS_080414_SG_AF16-2	16	0	16	2.77259
DRISCOLL	DS	C. BRIGGSAE	AF16	2014-08-04	DS_080414_SG_AF16-2	16	0	16	2.77259
DRISCOLL	DS	C. BRIGGSAE	AF16	2014-08-04	DS_080414_SG_AF16-2	16	1
DRISCOLL	DS	C. BRIGGSAE	AF16	2014-08-04	DS_080414_SG_AF16-2	21	0	21	3.04452
DRISCOLL	DS	C. BRIGGSAE	AF16	2014-08-04	DS_080414_SG_AF16-2	21	1
DRISCOLL	DS	C. BRIGGSAE	AF16	2014-08-04	DS_080414_SG_AF16-2	25	0	25	3.21888
DRISCOLL	DS	C. BRIGGSAE	AF16	2014-08-04	DS_080414_SG_AF16-2	25	0	25	3.21888
DRISCOLL	DS	C. BRIGGSAE	AF16	2014-08-04	DS_080414_SG_AF16-2	25	0	25	3.21888
DRISCOLL	DS	C. BRIGGSAE	AF16	2014-08-04	DS_080414_SG_AF16-2	25	0	25	3.21888
DRISCOLL	DS	C. BRIGGSAE	AF16	2014-08-04	DS_080414_SG_AF16-2	25	0	25	3.21888
DRISCOLL	DS	C. BRIGGSAE	AF16	2014-08-04	DS_080414_SG_AF16-2	25	0	25	3.21888
DRISCOLL	DS	C. BRIGGSAE	AF16	2014-08-04	DS_080414_SG_AF16-2	27	0	27	3.29584
DRISCOLL	DS	C. BRIGGSAE	AF16	2014-08-04	DS_080414_SG_AF16-2	27	0	27	3.29584
DRISCOLL	DS	C. BRIGGSAE	AF16	2014-08-04	DS_080414_SG_AF16-2	29	0	29	3.3673
DRISCOLL	DS	C. BRIGGSAE	AF16	2014-08-04	DS_080414_SG_AF16-2	29	0	29	3.3673
DRISCOLL	DS	C. BRIGGSAE	AF16	2014-08-04	DS_080414_SG_AF16-2	29	0	29	3.3673
DRISCOLL	DS	C. BRIGGSAE	AF16	2014-08-04	DS_080414_SG_AF16-2	29	0	29	3.3673
DRISCOLL	DS	C. BRIGGSAE	AF16	2014-08-04	DS_080414_SG_AF16-2	31	0	31	3.43399
DRISCOLL	DS	C. BRIGGSAE	AF16	2014-08-04	DS_080414_SG_AF16-2	31	0	31	3.43399
DRISCOLL	DS	C. BRIGGSAE	AF16	2014-08-04	DS_080414_SG_AF16-2	31	0	31	3.43399
DRISCOLL	DS	C. BRIGGSAE	AF16	2014-08-04	DS_080414_SG_AF16-2	31	1
DRISCOLL	DS	C. BRIGGSAE	AF16	2014-08-04	DS_080414_SG_AF16-2	32	0	32	3.46574
DRISCOLL	DS	C. BRIGGSAE	AF16	2014-08-04	DS_080414_SG_AF16-2	35	0	35	3.55535
DRISCOLL	DS	C. BRIGGSAE	AF16	2014-08-04	DS_080414_SG_AF16-2	35	0	35	3.55535
DRISCOLL	DS	C. BRIGGSAE	AF16	2014-08-04	DS_080414_SG_AF16-2	35	0	35	3.55535
DRISCOLL	DS	C. BRIGGSAE	AF16	2014-08-04	DS_080414_SG_AF16-2	35	0	35	3.55535
DRISCOLL	DS	C. BRIGGSAE	AF16	2014-08-04	DS_080414_SG_AF16-2	35	0	35	3.55535
DRISCOLL	DS	C. BRIGGSAE	AF16	2014-08-04	DS_080414_SG_AF16-2	37	0	37	3.61092
DRISCOLL	DS	C. BRIGGSAE	AF16	2014-08-04	DS_080414_SG_AF16-2	37	0	37	3.61092
DRISCOLL	DS	C. BRIGGSAE	AF16	2014-08-04	DS_080414_SG_AF16-2	37	0	37	3.61092
DRISCOLL	DS	C. BRIGGSAE	AF16	2014-08-04	DS_080414_SG_AF16-2	37	0	37	3.61092
DRISCOLL	DS	C. BRIGGSAE	AF16	2014-08-04	DS_080414_SG_AF16-2	39	0	39	3.66356
DRISCOLL	DS	C. BRIGGSAE	AF16	2014-08-04	DS_080414_SG_AF16-2	39	0	39	3.66356
DRISCOLL	DS	C. BRIGGSAE	AF16	2014-08-04	DS_080414_SG_AF16-2	39	0	39	3.66356
DRISCOLL	DS	C. BRIGGSAE	AF16	2014-08-04	DS_080414_SG_AF16-2	39	0	39	3.66356
DRISCOLL	DS	C. BRIGGSAE	AF16	2014-08-04	DS_080414_SG_AF16-3	11	1
DRISCOLL	DS	C. BRIGGSAE	AF16	2014-08-04	DS_080414_SG_AF16-3	14	1
DRISCOLL	DS	C. BRIGGSAE	AF16	2014-08-04	DS_080414_SG_AF16-3	14	1
DRISCOLL	DS	C. BRIGGSAE	AF16	2014-08-04	DS_080414_SG_AF16-3	18	1
DRISCOLL	DS	C. BRIGGSAE	AF16	2014-08-04	DS_080414_SG_AF16-3	23	1
DRISCOLL	DS	C. BRIGGSAE	AF16	2014-08-04	DS_080414_SG_AF16-3	23	1
DRISCOLL	DS	C. BRIGGSAE	AF16	2014-08-04	DS_080414_SG_AF16-3	23	1
DRISCOLL	DS	C. BRIGGSAE	AF16	2014-08-04	DS_080414_SG_AF16-3	25	0	25	3.21888
DRISCOLL	DS	C. BRIGGSAE	AF16	2014-08-04	DS_080414_SG_AF16-3	25	0	25	3.21888
DRISCOLL	DS	C. BRIGGSAE	AF16	2014-08-04	DS_080414_SG_AF16-3	25	0	25	3.21888
DRISCOLL	DS	C. BRIGGSAE	AF16	2014-08-04	DS_080414_SG_AF16-3	27	0	27	3.29584
DRISCOLL	DS	C. BRIGGSAE	AF16	2014-08-04	DS_080414_SG_AF16-3	27	0	27	3.29584
DRISCOLL	DS	C. BRIGGSAE	AF16	2014-08-04	DS_080414_SG_AF16-3	27	0	27	3.29584
DRISCOLL	DS	C. BRIGGSAE	AF16	2014-08-04	DS_080414_SG_AF16-3	29	0	29	3.3673
DRISCOLL	DS	C. BRIGGSAE	AF16	2014-08-04	DS_080414_SG_AF16-3	29	0	29	3.3673
DRISCOLL	DS	C. BRIGGSAE	AF16	2014-08-04	DS_080414_SG_AF16-3	29	0	29	3.3673
DRISCOLL	DS	C. BRIGGSAE	AF16	2014-08-04	DS_080414_SG_AF16-3	31	0	31	3.43399
DRISCOLL	DS	C. BRIGGSAE	AF16	2014-08-04	DS_080414_SG_AF16-3	31	0	31	3.43399
DRISCOLL	DS	C. BRIGGSAE	AF16	2014-08-04	DS_080414_SG_AF16-3	31	0	31	3.43399
DRISCOLL	DS	C. BRIGGSAE	AF16	2014-08-04	DS_080414_SG_AF16-3	31	1
DRISCOLL	DS	C. BRIGGSAE	AF16	2014-08-04	DS_080414_SG_AF16-3	32	0	32	3.46574
DRISCOLL	DS	C. BRIGGSAE	AF16	2014-08-04	DS_080414_SG_AF16-3	32	0	32	3.46574
DRISCOLL	DS	C. BRIGGSAE	AF16	2014-08-04	DS_080414_SG_AF16-3	32	0	32	3.46574
DRISCOLL	DS	C. BRIGGSAE	AF16	2014-08-04	DS_080414_SG_AF16-3	32	0	32	3.46574
DRISCOLL	DS	C. BRIGGSAE	AF16	2014-08-04	DS_080414_SG_AF16-3	35	0	35	3.55535
DRISCOLL	DS	C. BRIGGSAE	AF16	2014-08-04	DS_080414_SG_AF16-3	35	0	35	3.55535
DRISCOLL	DS	C. BRIGGSAE	AF16	2014-08-04	DS_080414_SG_AF16-3	35	0	35	3.55535
DRISCOLL	DS	C. BRIGGSAE	AF16	2014-08-04	DS_080414_SG_AF16-3	35	0	35	3.55535
DRISCOLL	DS	C. BRIGGSAE	AF16	2014-08-04	DS_080414_SG_AF16-3	35	0	35	3.55535
DRISCOLL	DS	C. BRIGGSAE	AF16	2014-08-04	DS_080414_SG_AF16-3	35	0	35	3.55535
DRISCOLL	DS	C. BRIGGSAE	AF16	2014-08-04	DS_080414_SG_AF16-3	35	0	35	3.55535
DRISCOLL	DS	C. BRIGGSAE	AF16	2014-08-04	DS_080414_SG_AF16-3	37	0	37	3.61092
DRISCOLL	DS	C. BRIGGSAE	AF16	2014-08-04	DS_080414_SG_AF16-3	37	0	37	3.61092
DRISCOLL	DS	C. BRIGGSAE	AF16	2014-08-04	DS_080414_SG_AF16-3	42	0	42	3.73767
DRISCOLL	DS	C. BRIGGSAE	AF16	2014-08-04	DS_080414_SG_AF16-3	42	0	42	3.73767
DRISCOLL	DS	C. BRIGGSAE	AF16	2014-09-08	DS_090814_SG_AF16-1	14	1
DRISCOLL	DS	C. BRIGGSAE	AF16	2014-09-08	DS_090814_SG_AF16-1	16	1
DRISCOLL	DS	C. BRIGGSAE	AF16	2014-09-08	DS_090814_SG_AF16-1	23	0	23	3.13549
DRISCOLL	DS	C. BRIGGSAE	AF16	2014-09-08	DS_090814_SG_AF16-1	23	0	23	3.13549
DRISCOLL	DS	C. BRIGGSAE	AF16	2014-09-08	DS_090814_SG_AF16-1	23	0	23	3.13549
DRISCOLL	DS	C. BRIGGSAE	AF16	2014-09-08	DS_090814_SG_AF16-1	23	0	23	3.13549
DRISCOLL	DS	C. BRIGGSAE	AF16	2014-09-08	DS_090814_SG_AF16-1	25	0	25	3.21888
DRISCOLL	DS	C. BRIGGSAE	AF16	2014-09-08	DS_090814_SG_AF16-1	25	1
DRISCOLL	DS	C. BRIGGSAE	AF16	2014-09-08	DS_090814_SG_AF16-1	25	1
DRISCOLL	DS	C. BRIGGSAE	AF16	2014-09-08	DS_090814_SG_AF16-1	28	0	28	3.3322
DRISCOLL	DS	C. BRIGGSAE	AF16	2014-09-08	DS_090814_SG_AF16-1	28	0	28	3.3322
DRISCOLL	DS	C. BRIGGSAE	AF16	2014-09-08	DS_090814_SG_AF16-1	28	0	28	3.3322
DRISCOLL	DS	C. BRIGGSAE	AF16	2014-09-08	DS_090814_SG_AF16-1	28	0	28	3.3322
DRISCOLL	DS	C. BRIGGSAE	AF16	2014-09-08	DS_090814_SG_AF16-1	28	0	28	3.3322
DRISCOLL	DS	C. BRIGGSAE	AF16	2014-09-08	DS_090814_SG_AF16-1	28	1
DRISCOLL	DS	C. BRIGGSAE	AF16	2014-09-08	DS_090814_SG_AF16-1	28	1
DRISCOLL	DS	C. BRIGGSAE	AF16	2014-09-08	DS_090814_SG_AF16-1	30	0	30	3.4012
DRISCOLL	DS	C. BRIGGSAE	AF16	2014-09-08	DS_090814_SG_AF16-1	30	0	30	3.4012
DRISCOLL	DS	C. BRIGGSAE	AF16	2014-09-08	DS_090814_SG_AF16-1	30	0	30	3.4012
DRISCOLL	DS	C. BRIGGSAE	AF16	2014-09-08	DS_090814_SG_AF16-1	35	0	35	3.55535
DRISCOLL	DS	C. BRIGGSAE	AF16	2014-09-08	DS_090814_SG_AF16-1	35	0	35	3.55535
DRISCOLL	DS	C. BRIGGSAE	AF16	2014-09-08	DS_090814_SG_AF16-1	35	0	35	3.55535
DRISCOLL	DS	C. BRIGGSAE	AF16	2014-09-08	DS_090814_SG_AF16-1	35	0	35	3.55535
DRISCOLL	DS	C. BRIGGSAE	AF16	2014-09-08	DS_090814_SG_AF16-1	35	0	35	3.55535
DRISCOLL	DS	C. BRIGGSAE	AF16	2014-09-08	DS_090814_SG_AF16-1	35	0	35	3.55535
DRISCOLL	DS	C. BRIGGSAE	AF16	2014-09-08	DS_090814_SG_AF16-1	35	0	35	3.55535
DRISCOLL	DS	C. BRIGGSAE	AF16	2014-09-08	DS_090814_SG_AF16-1	35	0	35	3.55535
DRISCOLL	DS	C. BRIGGSAE	AF16	2014-09-08	DS_090814_SG_AF16-1	35	0	35	3.55535
DRISCOLL	DS	C. BRIGGSAE	AF16	2014-09-08	DS_090814_SG_AF16-1	37	0	37	3.61092
DRISCOLL	DS	C. BRIGGSAE	AF16	2014-09-08	DS_090814_SG_AF16-1	39	0	39	3.66356
DRISCOLL	DS	C. BRIGGSAE	AF16	2014-09-08	DS_090814_SG_AF16-1	39	0	39	3.66356
DRISCOLL	DS	C. BRIGGSAE	AF16	2014-09-08	DS_090814_SG_AF16-1	39	0	39	3.66356
DRISCOLL	DS	C. BRIGGSAE	AF16	2014-09-08	DS_090814_SG_AF16-1	42	0	42	3.73767
DRISCOLL	DS	C. BRIGGSAE	AF16	2014-09-08	DS_090814_SG_AF16-1	44	0	44	3.78419
DRISCOLL	DS	C. BRIGGSAE	AF16	2014-09-08	DS_090814_SG_AF16-1	44	0	44	3.78419
DRISCOLL	DS	C. BRIGGSAE	AF16	2014-09-08	DS_090814_SG_AF16-2	16	1
DRISCOLL	DS	C. BRIGGSAE	AF16	2014-09-08	DS_090814_SG_AF16-2	16	1
DRISCOLL	DS	C. BRIGGSAE	AF16	2014-09-08	DS_090814_SG_AF16-2	18	1
DRISCOLL	DS	C. BRIGGSAE	AF16	2014-09-08	DS_090814_SG_AF16-2	18	1
DRISCOLL	DS	C. BRIGGSAE	AF16	2014-09-08	DS_090814_SG_AF16-2	21	1
DRISCOLL	DS	C. BRIGGSAE	AF16	2014-09-08	DS_090814_SG_AF16-2	23	0	23	3.13549
DRISCOLL	DS	C. BRIGGSAE	AF16	2014-09-08	DS_090814_SG_AF16-2	23	0	23	3.13549
DRISCOLL	DS	C. BRIGGSAE	AF16	2014-09-08	DS_090814_SG_AF16-2	23	0	23	3.13549
DRISCOLL	DS	C. BRIGGSAE	AF16	2014-09-08	DS_090814_SG_AF16-2	23	0	23	3.13549
DRISCOLL	DS	C. BRIGGSAE	AF16	2014-09-08	DS_090814_SG_AF16-2	25	0	25	3.21888
DRISCOLL	DS	C. BRIGGSAE	AF16	2014-09-08	DS_090814_SG_AF16-2	25	1
DRISCOLL	DS	C. BRIGGSAE	AF16	2014-09-08	DS_090814_SG_AF16-2	25	1
DRISCOLL	DS	C. BRIGGSAE	AF16	2014-09-08	DS_090814_SG_AF16-2	25	1
DRISCOLL	DS	C. BRIGGSAE	AF16	2014-09-08	DS_090814_SG_AF16-2	25	1
DRISCOLL	DS	C. BRIGGSAE	AF16	2014-09-08	DS_090814_SG_AF16-2	25	1
DRISCOLL	DS	C. BRIGGSAE	AF16	2014-09-08	DS_090814_SG_AF16-2	28	0	28	3.3322
DRISCOLL	DS	C. BRIGGSAE	AF16	2014-09-08	DS_090814_SG_AF16-2	28	0	28	3.3322
DRISCOLL	DS	C. BRIGGSAE	AF16	2014-09-08	DS_090814_SG_AF16-2	28	0	28	3.3322
DRISCOLL	DS	C. BRIGGSAE	AF16	2014-09-08	DS_090814_SG_AF16-2	28	1
DRISCOLL	DS	C. BRIGGSAE	AF16	2014-09-08	DS_090814_SG_AF16-2	28	1
DRISCOLL	DS	C. BRIGGSAE	AF16	2014-09-08	DS_090814_SG_AF16-2	30	0	30	3.4012
DRISCOLL	DS	C. BRIGGSAE	AF16	2014-09-08	DS_090814_SG_AF16-2	30	0	30	3.4012
DRISCOLL	DS	C. BRIGGSAE	AF16	2014-09-08	DS_090814_SG_AF16-2	30	0	30	3.4012
DRISCOLL	DS	C. BRIGGSAE	AF16	2014-09-08	DS_090814_SG_AF16-2	32	0	32	3.46574
DRISCOLL	DS	C. BRIGGSAE	AF16	2014-09-08	DS_090814_SG_AF16-2	32	0	32	3.46574
DRISCOLL	DS	C. BRIGGSAE	AF16	2014-09-08	DS_090814_SG_AF16-2	32	0	32	3.46574
DRISCOLL	DS	C. BRIGGSAE	AF16	2014-09-08	DS_090814_SG_AF16-2	35	0	35	3.55535
DRISCOLL	DS	C. BRIGGSAE	AF16	2014-09-08	DS_090814_SG_AF16-2	35	0	35	3.55535
DRISCOLL	DS	C. BRIGGSAE	AF16	2014-09-08	DS_090814_SG_AF16-2	37	0	37	3.61092
DRISCOLL	DS	C. BRIGGSAE	AF16	2014-09-08	DS_090814_SG_AF16-2	39	0	39	3.66356
DRISCOLL	DS	C. BRIGGSAE	AF16	2014-09-08	DS_090814_SG_AF16-2	39	0	39	3.66356
DRISCOLL	DS	C. BRIGGSAE	AF16	2014-09-08	DS_090814_SG_AF16-2	42	0	42	3.73767
DRISCOLL	DS	C. BRIGGSAE	AF16	2014-09-08	DS_090814_SG_AF16-2	42	0	42	3.73767
DRISCOLL	DS	C. BRIGGSAE	AF16	2014-09-08	DS_090814_SG_AF16-2	42	0	42	3.73767
DRISCOLL	DS	C. BRIGGSAE	AF16	2014-09-08	DS_090814_SG_AF16-2	42	0	42	3.73767
DRISCOLL	DS	C. BRIGGSAE	AF16	2014-09-08	DS_090814_SG_AF16-3	14	0	14	2.63906
DRISCOLL	DS	C. BRIGGSAE	AF16	2014-09-08	DS_090814_SG_AF16-3	14	0	14	2.63906
DRISCOLL	DS	C. BRIGGSAE	AF16	2014-09-08	DS_090814_SG_AF16-3	14	0	14	2.63906
DRISCOLL	DS	C. BRIGGSAE	AF16	2014-09-08	DS_090814_SG_AF16-3	16	1
DRISCOLL	DS	C. BRIGGSAE	AF16	2014-09-08	DS_090814_SG_AF16-3	21	1
DRISCOLL	DS	C. BRIGGSAE	AF16	2014-09-08	DS_090814_SG_AF16-3	23	1
DRISCOLL	DS	C. BRIGGSAE	AF16	2014-09-08	DS_090814_SG_AF16-3	23	1
DRISCOLL	DS	C. BRIGGSAE	AF16	2014-09-08	DS_090814_SG_AF16-3	23	1
DRISCOLL	DS	C. BRIGGSAE	AF16	2014-09-08	DS_090814_SG_AF16-3	25	0	25	3.21888
DRISCOLL	DS	C. BRIGGSAE	AF16	2014-09-08	DS_090814_SG_AF16-3	25	0	25	3.21888
DRISCOLL	DS	C. BRIGGSAE	AF16	2014-09-08	DS_090814_SG_AF16-3	25	0	25	3.21888
DRISCOLL	DS	C. BRIGGSAE	AF16	2014-09-08	DS_090814_SG_AF16-3	25	0	25	3.21888
DRISCOLL	DS	C. BRIGGSAE	AF16	2014-09-08	DS_090814_SG_AF16-3	25	0	25	3.21888
DRISCOLL	DS	C. BRIGGSAE	AF16	2014-09-08	DS_090814_SG_AF16-3	25	0	25	3.21888
DRISCOLL	DS	C. BRIGGSAE	AF16	2014-09-08	DS_090814_SG_AF16-3	25	1
DRISCOLL	DS	C. BRIGGSAE	AF16	2014-09-08	DS_090814_SG_AF16-3	25	1
DRISCOLL	DS	C. BRIGGSAE	AF16	2014-09-08	DS_090814_SG_AF16-3	25	1
DRISCOLL	DS	C. BRIGGSAE	AF16	2014-09-08	DS_090814_SG_AF16-3	28	0	28	3.3322
DRISCOLL	DS	C. BRIGGSAE	AF16	2014-09-08	DS_090814_SG_AF16-3	28	0	28	3.3322
DRISCOLL	DS	C. BRIGGSAE	AF16	2014-09-08	DS_090814_SG_AF16-3	28	0	28	3.3322
DRISCOLL	DS	C. BRIGGSAE	AF16	2014-09-08	DS_090814_SG_AF16-3	28	0	28	3.3322
DRISCOLL	DS	C. BRIGGSAE	AF16	2014-09-08	DS_090814_SG_AF16-3	28	1
DRISCOLL	DS	C. BRIGGSAE	AF16	2014-09-08	DS_090814_SG_AF16-3	30	0	30	3.4012
DRISCOLL	DS	C. BRIGGSAE	AF16	2014-09-08	DS_090814_SG_AF16-3	35	0	35	3.55535
DRISCOLL	DS	C. BRIGGSAE	AF16	2014-09-08	DS_090814_SG_AF16-3	35	0	35	3.55535
DRISCOLL	DS	C. BRIGGSAE	AF16	2014-09-08	DS_090814_SG_AF16-3	35	0	35	3.55535
DRISCOLL	DS	C. BRIGGSAE	AF16	2014-09-08	DS_090814_SG_AF16-3	35	0	35	3.55535
DRISCOLL	DS	C. BRIGGSAE	AF16	2014-09-08	DS_090814_SG_AF16-3	35	0	35	3.55535
DRISCOLL	DS	C. BRIGGSAE	AF16	2014-09-08	DS_090814_SG_AF16-3	35	0	35	3.55535
DRISCOLL	DS	C. BRIGGSAE	AF16	2014-09-08	DS_090814_SG_AF16-3	35	0	35	3.55535
DRISCOLL	DS	C. BRIGGSAE	AF16	2014-09-08	DS_090814_SG_AF16-3	39	0	39	3.66356
DRISCOLL	DS	C. BRIGGSAE	AF16	2014-09-08	DS_090814_SG_AF16-3	42	0	42	3.73767
DRISCOLL	DS	C. BRIGGSAE	AF16	2014-09-08	DS_090814_SG_AF16-3	42	0	42	3.73767
DRISCOLL	DS	C. BRIGGSAE	AF16	2014-09-08	DS_090814_SG_AF16-3	42	0	42	3.73767
DRISCOLL	DS	C. BRIGGSAE	AF16	2014-09-08	DS_090814_SG_AF16-3	42	0	42	3.73767
DRISCOLL	DJ	C. BRIGGSAE	AF16	2014-12-21	DS_122124_GH_AF16-1	8	1
DRISCOLL	DJ	C. BRIGGSAE	AF16	2014-12-21	DS_122124_GH_AF16-1	13	1
DRISCOLL	DJ	C. BRIGGSAE	AF16	2014-12-21	DS_122124_GH_AF16-1	13	1
DRISCOLL	DJ	C. BRIGGSAE	AF16	2014-12-21	DS_122124_GH_AF16-1	13	1
DRISCOLL	DJ	C. BRIGGSAE	AF16	2014-12-21	DS_122124_GH_AF16-1	15	0	15	2.70805
DRISCOLL	DJ	C. BRIGGSAE	AF16	2014-12-21	DS_122124_GH_AF16-1	19	0	19	2.94444
DRISCOLL	DJ	C. BRIGGSAE	AF16	2014-12-21	DS_122124_GH_AF16-1	19	1
DRISCOLL	DJ	C. BRIGGSAE	AF16	2014-12-21	DS_122124_GH_AF16-1	22	0	22	3.09104
DRISCOLL	DJ	C. BRIGGSAE	AF16	2014-12-21	DS_122124_GH_AF16-1	22	0	22	3.09104
DRISCOLL	DJ	C. BRIGGSAE	AF16	2014-12-21	DS_122124_GH_AF16-1	22	0	22	3.09104
DRISCOLL	DJ	C. BRIGGSAE	AF16	2014-12-21	DS_122124_GH_AF16-1	22	0	22	3.09104
DRISCOLL	DJ	C. BRIGGSAE	AF16	2014-12-21	DS_122124_GH_AF16-1	24	0	24	3.17805
DRISCOLL	DJ	C. BRIGGSAE	AF16	2014-12-21	DS_122124_GH_AF16-1	24	0	24	3.17805
DRISCOLL	DJ	C. BRIGGSAE	AF16	2014-12-21	DS_122124_GH_AF16-1	26	0	26	3.2581
DRISCOLL	DJ	C. BRIGGSAE	AF16	2014-12-21	DS_122124_GH_AF16-1	26	0	26	3.2581
DRISCOLL	DJ	C. BRIGGSAE	AF16	2014-12-21	DS_122124_GH_AF16-1	26	0	26	3.2581
DRISCOLL	DJ	C. BRIGGSAE	AF16	2014-12-21	DS_122124_GH_AF16-1	26	0	26	3.2581
DRISCOLL	DJ	C. BRIGGSAE	AF16	2014-12-21	DS_122124_GH_AF16-1	26	0	26	3.2581
DRISCOLL	DJ	C. BRIGGSAE	AF16	2014-12-21	DS_122124_GH_AF16-1	29	0	29	3.3673
DRISCOLL	DJ	C. BRIGGSAE	AF16	2014-12-21	DS_122124_GH_AF16-1	29	0	29	3.3673
DRISCOLL	DJ	C. BRIGGSAE	AF16	2014-12-21	DS_122124_GH_AF16-1	29	0	29	3.3673
DRISCOLL	DJ	C. BRIGGSAE	AF16	2014-12-21	DS_122124_GH_AF16-1	29	0	29	3.3673
DRISCOLL	DJ	C. BRIGGSAE	AF16	2014-12-21	DS_122124_GH_AF16-1	29	0	29	3.3673
DRISCOLL	DJ	C. BRIGGSAE	AF16	2014-12-21	DS_122124_GH_AF16-1	29	0	29	3.3673
DRISCOLL	DJ	C. BRIGGSAE	AF16	2014-12-21	DS_122124_GH_AF16-1	29	0	29	3.3673
DRISCOLL	DJ	C. BRIGGSAE	AF16	2014-12-21	DS_122124_GH_AF16-1	29	0	29	3.3673
DRISCOLL	DJ	C. BRIGGSAE	AF16	2014-12-21	DS_122124_GH_AF16-1	29	0	29	3.3673
DRISCOLL	DJ	C. BRIGGSAE	AF16	2014-12-21	DS_122124_GH_AF16-1	31	0	31	3.43399
DRISCOLL	DJ	C. BRIGGSAE	AF16	2014-12-21	DS_122124_GH_AF16-1	31	0	31	3.43399
DRISCOLL	DJ	C. BRIGGSAE	AF16	2014-12-21	DS_122124_GH_AF16-1	31	0	31	3.43399
DRISCOLL	DJ	C. BRIGGSAE	AF16	2014-12-21	DS_122124_GH_AF16-1	31	0	31	3.43399
DRISCOLL	DJ	C. BRIGGSAE	AF16	2014-12-21	DS_122124_GH_AF16-1	31	0	31	3.43399
DRISCOLL	DJ	C. BRIGGSAE	AF16	2014-12-21	DS_122124_GH_AF16-1	33	0	33	3.49651
DRISCOLL	DJ	C. BRIGGSAE	AF16	2014-12-21	DS_122124_GH_AF16-1	36	0	36	3.58352
DRISCOLL	DJ	C. BRIGGSAE	AF16	2014-12-21	DS_122124_GH_AF16-1	38	0	38	3.63759
DRISCOLL	DJ	C. BRIGGSAE	AF16	2014-12-21	DS_122124_GH_AF16-2	11	1
DRISCOLL	DJ	C. BRIGGSAE	AF16	2014-12-21	DS_122124_GH_AF16-2	11	1
DRISCOLL	DJ	C. BRIGGSAE	AF16	2014-12-21	DS_122124_GH_AF16-2	11	1
DRISCOLL	DJ	C. BRIGGSAE	AF16	2014-12-21	DS_122124_GH_AF16-2	11	1
DRISCOLL	DJ	C. BRIGGSAE	AF16	2014-12-21	DS_122124_GH_AF16-2	13	1
DRISCOLL	DJ	C. BRIGGSAE	AF16	2014-12-21	DS_122124_GH_AF16-2	19	0	19	2.94444
DRISCOLL	DJ	C. BRIGGSAE	AF16	2014-12-21	DS_122124_GH_AF16-2	19	1
DRISCOLL	DJ	C. BRIGGSAE	AF16	2014-12-21	DS_122124_GH_AF16-2	22	0	22	3.09104
DRISCOLL	DJ	C. BRIGGSAE	AF16	2014-12-21	DS_122124_GH_AF16-2	22	0	22	3.09104
DRISCOLL	DJ	C. BRIGGSAE	AF16	2014-12-21	DS_122124_GH_AF16-2	22	0	22	3.09104
DRISCOLL	DJ	C. BRIGGSAE	AF16	2014-12-21	DS_122124_GH_AF16-2	22	0	22	3.09104
DRISCOLL	DJ	C. BRIGGSAE	AF16	2014-12-21	DS_122124_GH_AF16-2	24	0	24	3.17805
DRISCOLL	DJ	C. BRIGGSAE	AF16	2014-12-21	DS_122124_GH_AF16-2	24	0	24	3.17805
DRISCOLL	DJ	C. BRIGGSAE	AF16	2014-12-21	DS_122124_GH_AF16-2	24	0	24	3.17805
DRISCOLL	DJ	C. BRIGGSAE	AF16	2014-12-21	DS_122124_GH_AF16-2	26	0	26	3.2581
DRISCOLL	DJ	C. BRIGGSAE	AF16	2014-12-21	DS_122124_GH_AF16-2	26	0	26	3.2581
DRISCOLL	DJ	C. BRIGGSAE	AF16	2014-12-21	DS_122124_GH_AF16-2	26	0	26	3.2581
DRISCOLL	DJ	C. BRIGGSAE	AF16	2014-12-21	DS_122124_GH_AF16-2	26	0	26	3.2581
DRISCOLL	DJ	C. BRIGGSAE	AF16	2014-12-21	DS_122124_GH_AF16-2	26	0	26	3.2581
DRISCOLL	DJ	C. BRIGGSAE	AF16	2014-12-21	DS_122124_GH_AF16-2	26	0	26	3.2581
DRISCOLL	DJ	C. BRIGGSAE	AF16	2014-12-21	DS_122124_GH_AF16-2	29	0	29	3.3673
DRISCOLL	DJ	C. BRIGGSAE	AF16	2014-12-21	DS_122124_GH_AF16-2	29	0	29	3.3673
DRISCOLL	DJ	C. BRIGGSAE	AF16	2014-12-21	DS_122124_GH_AF16-2	29	0	29	3.3673
DRISCOLL	DJ	C. BRIGGSAE	AF16	2014-12-21	DS_122124_GH_AF16-2	29	0	29	3.3673
DRISCOLL	DJ	C. BRIGGSAE	AF16	2014-12-21	DS_122124_GH_AF16-2	29	0	29	3.3673
DRISCOLL	DJ	C. BRIGGSAE	AF16	2014-12-21	DS_122124_GH_AF16-2	29	0	29	3.3673
DRISCOLL	DJ	C. BRIGGSAE	AF16	2014-12-21	DS_122124_GH_AF16-2	29	0	29	3.3673
DRISCOLL	DJ	C. BRIGGSAE	AF16	2014-12-21	DS_122124_GH_AF16-2	29	0	29	3.3673
DRISCOLL	DJ	C. BRIGGSAE	AF16	2014-12-21	DS_122124_GH_AF16-2	31	0	31	3.43399
DRISCOLL	DJ	C. BRIGGSAE	AF16	2014-12-21	DS_122124_GH_AF16-2	31	0	31	3.43399
DRISCOLL	DJ	C. BRIGGSAE	AF16	2014-12-21	DS_122124_GH_AF16-2	31	0	31	3.43399
DRISCOLL	DJ	C. BRIGGSAE	AF16	2014-12-21	DS_122124_GH_AF16-2	31	0	31	3.43399
DRISCOLL	DJ	C. BRIGGSAE	AF16	2014-12-21	DS_122124_GH_AF16-2	31	0	31	3.43399
DRISCOLL	DJ	C. BRIGGSAE	AF16	2014-12-21	DS_122124_GH_AF16-2	31	0	31	3.43399
DRISCOLL	DJ	C. BRIGGSAE	AF16	2014-12-21	DS_122124_GH_AF16-2	36	0	36	3.58352
DRISCOLL	DJ	C. BRIGGSAE	AF16	2014-12-21	DS_122124_GH_AF16-3	8	1
DRISCOLL	DJ	C. BRIGGSAE	AF16	2014-12-21	DS_122124_GH_AF16-3	11	1
DRISCOLL	DJ	C. BRIGGSAE	AF16	2014-12-21	DS_122124_GH_AF16-3	13	1
DRISCOLL	DJ	C. BRIGGSAE	AF16	2014-12-21	DS_122124_GH_AF16-3	13	1
DRISCOLL	DJ	C. BRIGGSAE	AF16	2014-12-21	DS_122124_GH_AF16-3	13	1
DRISCOLL	DJ	C. BRIGGSAE	AF16	2014-12-21	DS_122124_GH_AF16-3	19	1
DRISCOLL	DJ	C. BRIGGSAE	AF16	2014-12-21	DS_122124_GH_AF16-3	22	0	22	3.09104
DRISCOLL	DJ	C. BRIGGSAE	AF16	2014-12-21	DS_122124_GH_AF16-3	22	0	22	3.09104
DRISCOLL	DJ	C. BRIGGSAE	AF16	2014-12-21	DS_122124_GH_AF16-3	22	0	22	3.09104
DRISCOLL	DJ	C. BRIGGSAE	AF16	2014-12-21	DS_122124_GH_AF16-3	22	0	22	3.09104
DRISCOLL	DJ	C. BRIGGSAE	AF16	2014-12-21	DS_122124_GH_AF16-3	22	0	22	3.09104
DRISCOLL	DJ	C. BRIGGSAE	AF16	2014-12-21	DS_122124_GH_AF16-3	24	0	24	3.17805
DRISCOLL	DJ	C. BRIGGSAE	AF16	2014-12-21	DS_122124_GH_AF16-3	24	0	24	3.17805
DRISCOLL	DJ	C. BRIGGSAE	AF16	2014-12-21	DS_122124_GH_AF16-3	24	0	24	3.17805
DRISCOLL	DJ	C. BRIGGSAE	AF16	2014-12-21	DS_122124_GH_AF16-3	24	0	24	3.17805
DRISCOLL	DJ	C. BRIGGSAE	AF16	2014-12-21	DS_122124_GH_AF16-3	24	0	24	3.17805
DRISCOLL	DJ	C. BRIGGSAE	AF16	2014-12-21	DS_122124_GH_AF16-3	24	0	24	3.17805
DRISCOLL	DJ	C. BRIGGSAE	AF16	2014-12-21	DS_122124_GH_AF16-3	24	0	24	3.17805
DRISCOLL	DJ	C. BRIGGSAE	AF16	2014-12-21	DS_122124_GH_AF16-3	26	0	26	3.2581
DRISCOLL	DJ	C. BRIGGSAE	AF16	2014-12-21	DS_122124_GH_AF16-3	26	0	26	3.2581
DRISCOLL	DJ	C. BRIGGSAE	AF16	2014-12-21	DS_122124_GH_AF16-3	26	0	26	3.2581
DRISCOLL	DJ	C. BRIGGSAE	AF16	2014-12-21	DS_122124_GH_AF16-3	26	0	26	3.2581
DRISCOLL	DJ	C. BRIGGSAE	AF16	2014-12-21	DS_122124_GH_AF16-3	26	1
DRISCOLL	DJ	C. BRIGGSAE	AF16	2014-12-21	DS_122124_GH_AF16-3	26	1
DRISCOLL	DJ	C. BRIGGSAE	AF16	2014-12-21	DS_122124_GH_AF16-3	29	0	29	3.3673
DRISCOLL	DJ	C. BRIGGSAE	AF16	2014-12-21	DS_122124_GH_AF16-3	29	0	29	3.3673
DRISCOLL	DJ	C. BRIGGSAE	AF16	2014-12-21	DS_122124_GH_AF16-3	29	0	29	3.3673
DRISCOLL	DJ	C. BRIGGSAE	AF16	2014-12-21	DS_122124_GH_AF16-3	29	0	29	3.3673
DRISCOLL	DJ	C. BRIGGSAE	AF16	2014-12-21	DS_122124_GH_AF16-3	29	0	29	3.3673
DRISCOLL	DJ	C. BRIGGSAE	AF16	2014-12-21	DS_122124_GH_AF16-3	31	0	31	3.43399
DRISCOLL	DJ	C. BRIGGSAE	AF16	2014-12-21	DS_122124_GH_AF16-3	31	0	31	3.43399
DRISCOLL	DJ	C. BRIGGSAE	AF16	2014-12-21	DS_122124_GH_AF16-3	31	0	31	3.43399
DRISCOLL	DJ	C. BRIGGSAE	AF16	2014-12-21	DS_122124_GH_AF16-3	31	0	31	3.43399
DRISCOLL	DJ	C. BRIGGSAE	AF16	2014-12-21	DS_122124_GH_AF16-3	31	0	31	3.43399
DRISCOLL	DJ	C. BRIGGSAE	AF16	2014-12-21	DS_122124_GH_AF16-3	33	0	33	3.49651
DRISCOLL	DJ	C. BRIGGSAE	AF16	2015-01-22	DS_012215_GH_AF16-1	11	1
DRISCOLL	DJ	C. BRIGGSAE	AF16	2015-01-22	DS_012215_GH_AF16-1	12	0	12	2.48491
DRISCOLL	DJ	C. BRIGGSAE	AF16	2015-01-22	DS_012215_GH_AF16-1	12	1
DRISCOLL	DJ	C. BRIGGSAE	AF16	2015-01-22	DS_012215_GH_AF16-1	12	1
DRISCOLL	DJ	C. BRIGGSAE	AF16	2015-01-22	DS_012215_GH_AF16-1	12	1
DRISCOLL	DJ	C. BRIGGSAE	AF16	2015-01-22	DS_012215_GH_AF16-1	12	1
DRISCOLL	DJ	C. BRIGGSAE	AF16	2015-01-22	DS_012215_GH_AF16-1	12	1
DRISCOLL	DJ	C. BRIGGSAE	AF16	2015-01-22	DS_012215_GH_AF16-1	14	0	14	2.63906
DRISCOLL	DJ	C. BRIGGSAE	AF16	2015-01-22	DS_012215_GH_AF16-1	15	0	15	2.70805
DRISCOLL	DJ	C. BRIGGSAE	AF16	2015-01-22	DS_012215_GH_AF16-1	16	1
DRISCOLL	DJ	C. BRIGGSAE	AF16	2015-01-22	DS_012215_GH_AF16-1	17	0	17	2.83321
DRISCOLL	DJ	C. BRIGGSAE	AF16	2015-01-22	DS_012215_GH_AF16-1	17	0	17	2.83321
DRISCOLL	DJ	C. BRIGGSAE	AF16	2015-01-22	DS_012215_GH_AF16-1	19	0	19	2.94444
DRISCOLL	DJ	C. BRIGGSAE	AF16	2015-01-22	DS_012215_GH_AF16-1	19	0	19	2.94444
DRISCOLL	DJ	C. BRIGGSAE	AF16	2015-01-22	DS_012215_GH_AF16-1	19	0	19	2.94444
DRISCOLL	DJ	C. BRIGGSAE	AF16	2015-01-22	DS_012215_GH_AF16-1	19	0	19	2.94444
DRISCOLL	DJ	C. BRIGGSAE	AF16	2015-01-22	DS_012215_GH_AF16-1	19	0	19	2.94444
DRISCOLL	DJ	C. BRIGGSAE	AF16	2015-01-22	DS_012215_GH_AF16-1	19	0	19	2.94444
DRISCOLL	DJ	C. BRIGGSAE	AF16	2015-01-22	DS_012215_GH_AF16-1	19	0	19	2.94444
DRISCOLL	DJ	C. BRIGGSAE	AF16	2015-01-22	DS_012215_GH_AF16-1	20	0	20	2.99573
DRISCOLL	DJ	C. BRIGGSAE	AF16	2015-01-22	DS_012215_GH_AF16-1	20	0	20	2.99573
DRISCOLL	DJ	C. BRIGGSAE	AF16	2015-01-22	DS_012215_GH_AF16-1	21	0	21	3.04452
DRISCOLL	DJ	C. BRIGGSAE	AF16	2015-01-22	DS_012215_GH_AF16-1	22	0	22	3.09104
DRISCOLL	DJ	C. BRIGGSAE	AF16	2015-01-22	DS_012215_GH_AF16-1	22	0	22	3.09104
DRISCOLL	DJ	C. BRIGGSAE	AF16	2015-01-22	DS_012215_GH_AF16-1	22	0	22	3.09104
DRISCOLL	DJ	C. BRIGGSAE	AF16	2015-01-22	DS_012215_GH_AF16-1	22	0	22	3.09104
DRISCOLL	DJ	C. BRIGGSAE	AF16	2015-01-22	DS_012215_GH_AF16-1	25	0	25	3.21888
DRISCOLL	DJ	C. BRIGGSAE	AF16	2015-01-22	DS_012215_GH_AF16-1	25	0	25	3.21888
DRISCOLL	DJ	C. BRIGGSAE	AF16	2015-01-22	DS_012215_GH_AF16-1	25	0	25	3.21888
DRISCOLL	DJ	C. BRIGGSAE	AF16	2015-01-22	DS_012215_GH_AF16-1	25	0	25	3.21888
DRISCOLL	DJ	C. BRIGGSAE	AF16	2015-01-22	DS_012215_GH_AF16-1	27	0	27	3.29584
DRISCOLL	DJ	C. BRIGGSAE	AF16	2015-01-22	DS_012215_GH_AF16-1	29	0	29	3.3673
DRISCOLL	DJ	C. BRIGGSAE	AF16	2015-01-22	DS_012215_GH_AF16-1	30	0	30	3.4012
DRISCOLL	DJ	C. BRIGGSAE	AF16	2015-01-22	DS_012215_GH_AF16-1	30	0	30	3.4012
DRISCOLL	DJ	C. BRIGGSAE	AF16	2015-01-22	DS_012215_GH_AF16-1	32	0	32	3.46574
DRISCOLL	DJ	C. BRIGGSAE	AF16	2015-01-22	DS_012215_GH_AF16-2	11	1
DRISCOLL	DJ	C. BRIGGSAE	AF16	2015-01-22	DS_012215_GH_AF16-2	11	1
DRISCOLL	DJ	C. BRIGGSAE	AF16	2015-01-22	DS_012215_GH_AF16-2	11	1
DRISCOLL	DJ	C. BRIGGSAE	AF16	2015-01-22	DS_012215_GH_AF16-2	11	1
DRISCOLL	DJ	C. BRIGGSAE	AF16	2015-01-22	DS_012215_GH_AF16-2	14	0	14	2.63906
DRISCOLL	DJ	C. BRIGGSAE	AF16	2015-01-22	DS_012215_GH_AF16-2	14	0	14	2.63906
DRISCOLL	DJ	C. BRIGGSAE	AF16	2015-01-22	DS_012215_GH_AF16-2	15	0	15	2.70805
DRISCOLL	DJ	C. BRIGGSAE	AF16	2015-01-22	DS_012215_GH_AF16-2	15	0	15	2.70805
DRISCOLL	DJ	C. BRIGGSAE	AF16	2015-01-22	DS_012215_GH_AF16-2	15	0	15	2.70805
DRISCOLL	DJ	C. BRIGGSAE	AF16	2015-01-22	DS_012215_GH_AF16-2	15	0	15	2.70805
DRISCOLL	DJ	C. BRIGGSAE	AF16	2015-01-22	DS_012215_GH_AF16-2	17	0	17	2.83321
DRISCOLL	DJ	C. BRIGGSAE	AF16	2015-01-22	DS_012215_GH_AF16-2	18	0	18	2.89037
DRISCOLL	DJ	C. BRIGGSAE	AF16	2015-01-22	DS_012215_GH_AF16-2	19	0	19	2.94444
DRISCOLL	DJ	C. BRIGGSAE	AF16	2015-01-22	DS_012215_GH_AF16-2	19	0	19	2.94444
DRISCOLL	DJ	C. BRIGGSAE	AF16	2015-01-22	DS_012215_GH_AF16-2	20	0	20	2.99573
DRISCOLL	DJ	C. BRIGGSAE	AF16	2015-01-22	DS_012215_GH_AF16-2	20	0	20	2.99573
DRISCOLL	DJ	C. BRIGGSAE	AF16	2015-01-22	DS_012215_GH_AF16-2	20	0	20	2.99573
DRISCOLL	DJ	C. BRIGGSAE	AF16	2015-01-22	DS_012215_GH_AF16-2	22	0	22	3.09104
DRISCOLL	DJ	C. BRIGGSAE	AF16	2015-01-22	DS_012215_GH_AF16-2	22	0	22	3.09104
DRISCOLL	DJ	C. BRIGGSAE	AF16	2015-01-22	DS_012215_GH_AF16-2	22	0	22	3.09104
DRISCOLL	DJ	C. BRIGGSAE	AF16	2015-01-22	DS_012215_GH_AF16-2	22	0	22	3.09104
DRISCOLL	DJ	C. BRIGGSAE	AF16	2015-01-22	DS_012215_GH_AF16-2	22	0	22	3.09104
DRISCOLL	DJ	C. BRIGGSAE	AF16	2015-01-22	DS_012215_GH_AF16-2	25	0	25	3.21888
DRISCOLL	DJ	C. BRIGGSAE	AF16	2015-01-22	DS_012215_GH_AF16-2	25	0	25	3.21888
DRISCOLL	DJ	C. BRIGGSAE	AF16	2015-01-22	DS_012215_GH_AF16-2	25	0	25	3.21888
DRISCOLL	DJ	C. BRIGGSAE	AF16	2015-01-22	DS_012215_GH_AF16-2	25	0	25	3.21888
DRISCOLL	DJ	C. BRIGGSAE	AF16	2015-01-22	DS_012215_GH_AF16-2	25	0	25	3.21888
DRISCOLL	DJ	C. BRIGGSAE	AF16	2015-01-22	DS_012215_GH_AF16-2	26	0	26	3.2581
DRISCOLL	DJ	C. BRIGGSAE	AF16	2015-01-22	DS_012215_GH_AF16-2	27	0	27	3.29584
DRISCOLL	DJ	C. BRIGGSAE	AF16	2015-01-22	DS_012215_GH_AF16-2	28	0	28	3.3322
DRISCOLL	DJ	C. BRIGGSAE	AF16	2015-01-22	DS_012215_GH_AF16-2	29	0	29	3.3673
DRISCOLL	DJ	C. BRIGGSAE	AF16	2015-01-22	DS_012215_GH_AF16-2	30	0	30	3.4012
DRISCOLL	DJ	C. BRIGGSAE	AF16	2015-01-22	DS_012215_GH_AF16-2	30	0	30	3.4012
DRISCOLL	DJ	C. BRIGGSAE	AF16	2015-01-22	DS_012215_GH_AF16-2	30	0	30	3.4012
DRISCOLL	DJ	C. BRIGGSAE	AF16	2015-01-22	DS_012215_GH_AF16-2	35	0	35	3.55535
DRISCOLL	DJ	C. BRIGGSAE	AF16	2015-01-22	DS_012215_GH_AF16-3	8	1
DRISCOLL	DJ	C. BRIGGSAE	AF16	2015-01-22	DS_012215_GH_AF16-3	8	1
DRISCOLL	DJ	C. BRIGGSAE	AF16	2015-01-22	DS_012215_GH_AF16-3	8	1
DRISCOLL	DJ	C. BRIGGSAE	AF16	2015-01-22	DS_012215_GH_AF16-3	11	1
DRISCOLL	DJ	C. BRIGGSAE	AF16	2015-01-22	DS_012215_GH_AF16-3	11	1
DRISCOLL	DJ	C. BRIGGSAE	AF16	2015-01-22	DS_012215_GH_AF16-3	14	0	14	2.63906
DRISCOLL	DJ	C. BRIGGSAE	AF16	2015-01-22	DS_012215_GH_AF16-3	15	0	15	2.70805
DRISCOLL	DJ	C. BRIGGSAE	AF16	2015-01-22	DS_012215_GH_AF16-3	15	0	15	2.70805
DRISCOLL	DJ	C. BRIGGSAE	AF16	2015-01-22	DS_012215_GH_AF16-3	17	0	17	2.83321
DRISCOLL	DJ	C. BRIGGSAE	AF16	2015-01-22	DS_012215_GH_AF16-3	17	0	17	2.83321
DRISCOLL	DJ	C. BRIGGSAE	AF16	2015-01-22	DS_012215_GH_AF16-3	18	0	18	2.89037
DRISCOLL	DJ	C. BRIGGSAE	AF16	2015-01-22	DS_012215_GH_AF16-3	19	0	19	2.94444
DRISCOLL	DJ	C. BRIGGSAE	AF16	2015-01-22	DS_012215_GH_AF16-3	19	0	19	2.94444
DRISCOLL	DJ	C. BRIGGSAE	AF16	2015-01-22	DS_012215_GH_AF16-3	19	0	19	2.94444
DRISCOLL	DJ	C. BRIGGSAE	AF16	2015-01-22	DS_012215_GH_AF16-3	20	0	20	2.99573
DRISCOLL	DJ	C. BRIGGSAE	AF16	2015-01-22	DS_012215_GH_AF16-3	20	0	20	2.99573
DRISCOLL	DJ	C. BRIGGSAE	AF16	2015-01-22	DS_012215_GH_AF16-3	21	0	21	3.04452
DRISCOLL	DJ	C. BRIGGSAE	AF16	2015-01-22	DS_012215_GH_AF16-3	22	0	22	3.09104
DRISCOLL	DJ	C. BRIGGSAE	AF16	2015-01-22	DS_012215_GH_AF16-3	22	0	22	3.09104
DRISCOLL	DJ	C. BRIGGSAE	AF16	2015-01-22	DS_012215_GH_AF16-3	22	0	22	3.09104
DRISCOLL	DJ	C. BRIGGSAE	AF16	2015-01-22	DS_012215_GH_AF16-3	22	0	22	3.09104
DRISCOLL	DJ	C. BRIGGSAE	AF16	2015-01-22	DS_012215_GH_AF16-3	22	1
DRISCOLL	DJ	C. BRIGGSAE	AF16	2015-01-22	DS_012215_GH_AF16-3	23	0	23	3.13549
DRISCOLL	DJ	C. BRIGGSAE	AF16	2015-01-22	DS_012215_GH_AF16-3	23	0	23	3.13549
DRISCOLL	DJ	C. BRIGGSAE	AF16	2015-01-22	DS_012215_GH_AF16-3	23	0	23	3.13549
DRISCOLL	DJ	C. BRIGGSAE	AF16	2015-01-22	DS_012215_GH_AF16-3	25	0	25	3.21888
DRISCOLL	DJ	C. BRIGGSAE	AF16	2015-01-22	DS_012215_GH_AF16-3	25	0	25	3.21888
DRISCOLL	DJ	C. BRIGGSAE	AF16	2015-01-22	DS_012215_GH_AF16-3	25	0	25	3.21888
DRISCOLL	DJ	C. BRIGGSAE	AF16	2015-01-22	DS_012215_GH_AF16-3	26	0	26	3.2581
DRISCOLL	DJ	C. BRIGGSAE	AF16	2015-01-22	DS_012215_GH_AF16-3	27	0	27	3.29584
DRISCOLL	DJ	C. BRIGGSAE	AF16	2015-01-22	DS_012215_GH_AF16-3	27	0	27	3.29584
DRISCOLL	DJ	C. BRIGGSAE	AF16	2015-01-22	DS_012215_GH_AF16-3	28	0	28	3.3322
DRISCOLL	DJ	C. BRIGGSAE	AF16	2015-01-22	DS_012215_GH_AF16-3	29	0	29	3.3673
DRISCOLL	DJ	C. BRIGGSAE	AF16	2015-01-22	DS_012215_GH_AF16-3	30	0	30	3.4012
DRISCOLL	DJ	C. BRIGGSAE	AF16	2015-01-22	DS_012215_GH_AF16-3	34	0	34	3.52636
LITHGOW	LA	C. BRIGGSAE	AF16	2014-09-22	LS 09.22.14 BRIGGSAE AF_AF16-1	7	1
LITHGOW	LA	C. BRIGGSAE	AF16	2014-09-22	LS 09.22.14 BRIGGSAE AF_AF16-1	7	1
LITHGOW	LA	C. BRIGGSAE	AF16	2014-09-22	LS 09.22.14 BRIGGSAE AF_AF16-1	7	1
LITHGOW	LA	C. BRIGGSAE	AF16	2014-09-22	LS 09.22.14 BRIGGSAE AF_AF16-1	7	1
LITHGOW	LA	C. BRIGGSAE	AF16	2014-09-22	LS 09.22.14 BRIGGSAE AF_AF16-1	9	1
LITHGOW	LA	C. BRIGGSAE	AF16	2014-09-22	LS 09.22.14 BRIGGSAE AF_AF16-1	9	1
LITHGOW	LA	C. BRIGGSAE	AF16	2014-09-22	LS 09.22.14 BRIGGSAE AF_AF16-1	9	1
LITHGOW	LA	C. BRIGGSAE	AF16	2014-09-22	LS 09.22.14 BRIGGSAE AF_AF16-1	9	1
LITHGOW	LA	C. BRIGGSAE	AF16	2014-09-22	LS 09.22.14 BRIGGSAE AF_AF16-1	9	1
LITHGOW	LA	C. BRIGGSAE	AF16	2014-09-22	LS 09.22.14 BRIGGSAE AF_AF16-1	9	1
LITHGOW	LA	C. BRIGGSAE	AF16	2014-09-22	LS 09.22.14 BRIGGSAE AF_AF16-1	9	1
LITHGOW	LA	C. BRIGGSAE	AF16	2014-09-22	LS 09.22.14 BRIGGSAE AF_AF16-1	9	1
LITHGOW	LA	C. BRIGGSAE	AF16	2014-09-22	LS 09.22.14 BRIGGSAE AF_AF16-1	9	1
LITHGOW	LA	C. BRIGGSAE	AF16	2014-09-22	LS 09.22.14 BRIGGSAE AF_AF16-1	9	1
LITHGOW	LA	C. BRIGGSAE	AF16	2014-09-22	LS 09.22.14 BRIGGSAE AF_AF16-1	11	1
LITHGOW	LA	C. BRIGGSAE	AF16	2014-09-22	LS 09.22.14 BRIGGSAE AF_AF16-1	11	1
LITHGOW	LA	C. BRIGGSAE	AF16	2014-09-22	LS 09.22.14 BRIGGSAE AF_AF16-1	11	1
LITHGOW	LA	C. BRIGGSAE	AF16	2014-09-22	LS 09.22.14 BRIGGSAE AF_AF16-1	11	1
LITHGOW	LA	C. BRIGGSAE	AF16	2014-09-22	LS 09.22.14 BRIGGSAE AF_AF16-1	11	1
LITHGOW	LA	C. BRIGGSAE	AF16	2014-09-22	LS 09.22.14 BRIGGSAE AF_AF16-1	11	1
LITHGOW	LA	C. BRIGGSAE	AF16	2014-09-22	LS 09.22.14 BRIGGSAE AF_AF16-1	14	0	14	2.63906
LITHGOW	LA	C. BRIGGSAE	AF16	2014-09-22	LS 09.22.14 BRIGGSAE AF_AF16-1	14	0	14	2.63906
LITHGOW	LA	C. BRIGGSAE	AF16	2014-09-22	LS 09.22.14 BRIGGSAE AF_AF16-1	14	0	14	2.63906
LITHGOW	LA	C. BRIGGSAE	AF16	2014-09-22	LS 09.22.14 BRIGGSAE AF_AF16-1	14	0	14	2.63906
LITHGOW	LA	C. BRIGGSAE	AF16	2014-09-22	LS 09.22.14 BRIGGSAE AF_AF16-1	14	1
LITHGOW	LA	C. BRIGGSAE	AF16	2014-09-22	LS 09.22.14 BRIGGSAE AF_AF16-1	14	1
LITHGOW	LA	C. BRIGGSAE	AF16	2014-09-22	LS 09.22.14 BRIGGSAE AF_AF16-1	14	1
LITHGOW	LA	C. BRIGGSAE	AF16	2014-09-22	LS 09.22.14 BRIGGSAE AF_AF16-1	16	0	16	2.77259
LITHGOW	LA	C. BRIGGSAE	AF16	2014-09-22	LS 09.22.14 BRIGGSAE AF_AF16-1	16	0	16	2.77259
LITHGOW	LA	C. BRIGGSAE	AF16	2014-09-22	LS 09.22.14 BRIGGSAE AF_AF16-1	16	0	16	2.77259
LITHGOW	LA	C. BRIGGSAE	AF16	2014-09-22	LS 09.22.14 BRIGGSAE AF_AF16-1	18	0	18	2.89037
LITHGOW	LA	C. BRIGGSAE	AF16	2014-09-22	LS 09.22.14 BRIGGSAE AF_AF16-1	21	0	21	3.04452
LITHGOW	LA	C. BRIGGSAE	AF16	2014-09-22	LS 09.22.14 BRIGGSAE AF_AF16-1	21	0	21	3.04452
LITHGOW	LA	C. BRIGGSAE	AF16	2014-09-22	LS 09.22.14 BRIGGSAE AF_AF16-1	21	0	21	3.04452
LITHGOW	LA	C. BRIGGSAE	AF16	2014-09-22	LS 09.22.14 BRIGGSAE AF_AF16-1	23	0	23	3.13549
LITHGOW	LA	C. BRIGGSAE	AF16	2014-09-22	LS 09.22.14 BRIGGSAE AF_AF16-1	23	0	23	3.13549
LITHGOW	LA	C. BRIGGSAE	AF16	2014-09-22	LS 09.22.14 BRIGGSAE AF_AF16-1	25	0	25	3.21888
LITHGOW	LA	C. BRIGGSAE	AF16	2014-09-22	LS 09.22.14 BRIGGSAE AF_AF16-1	28	0	28	3.3322
LITHGOW	LA	C. BRIGGSAE	AF16	2014-09-22	LS 09.22.14 BRIGGSAE AF_AF16-1	28	0	28	3.3322
LITHGOW	LA	C. BRIGGSAE	AF16	2014-09-22	LS 09.22.14 BRIGGSAE AF_AF16-1	30	0	30	3.4012
LITHGOW	LA	C. BRIGGSAE	AF16	2014-09-22	LS 09.22.14 BRIGGSAE AF_AF16-2	7	1
LITHGOW	LA	C. BRIGGSAE	AF16	2014-09-22	LS 09.22.14 BRIGGSAE AF_AF16-2	9	1
LITHGOW	LA	C. BRIGGSAE	AF16	2014-09-22	LS 09.22.14 BRIGGSAE AF_AF16-2	9	1
LITHGOW	LA	C. BRIGGSAE	AF16	2014-09-22	LS 09.22.14 BRIGGSAE AF_AF16-2	11	1
LITHGOW	LA	C. BRIGGSAE	AF16	2014-09-22	LS 09.22.14 BRIGGSAE AF_AF16-2	11	1
LITHGOW	LA	C. BRIGGSAE	AF16	2014-09-22	LS 09.22.14 BRIGGSAE AF_AF16-2	11	1
LITHGOW	LA	C. BRIGGSAE	AF16	2014-09-22	LS 09.22.14 BRIGGSAE AF_AF16-2	11	1
LITHGOW	LA	C. BRIGGSAE	AF16	2014-09-22	LS 09.22.14 BRIGGSAE AF_AF16-2	11	1
LITHGOW	LA	C. BRIGGSAE	AF16	2014-09-22	LS 09.22.14 BRIGGSAE AF_AF16-2	11	1
LITHGOW	LA	C. BRIGGSAE	AF16	2014-09-22	LS 09.22.14 BRIGGSAE AF_AF16-2	11	1
LITHGOW	LA	C. BRIGGSAE	AF16	2014-09-22	LS 09.22.14 BRIGGSAE AF_AF16-2	14	0	14	2.63906
LITHGOW	LA	C. BRIGGSAE	AF16	2014-09-22	LS 09.22.14 BRIGGSAE AF_AF16-2	14	0	14	2.63906
LITHGOW	LA	C. BRIGGSAE	AF16	2014-09-22	LS 09.22.14 BRIGGSAE AF_AF16-2	14	0	14	2.63906
LITHGOW	LA	C. BRIGGSAE	AF16	2014-09-22	LS 09.22.14 BRIGGSAE AF_AF16-2	14	1
LITHGOW	LA	C. BRIGGSAE	AF16	2014-09-22	LS 09.22.14 BRIGGSAE AF_AF16-2	14	1
LITHGOW	LA	C. BRIGGSAE	AF16	2014-09-22	LS 09.22.14 BRIGGSAE AF_AF16-2	14	1
LITHGOW	LA	C. BRIGGSAE	AF16	2014-09-22	LS 09.22.14 BRIGGSAE AF_AF16-2	16	0	16	2.77259
LITHGOW	LA	C. BRIGGSAE	AF16	2014-09-22	LS 09.22.14 BRIGGSAE AF_AF16-2	16	0	16	2.77259
LITHGOW	LA	C. BRIGGSAE	AF16	2014-09-22	LS 09.22.14 BRIGGSAE AF_AF16-2	16	0	16	2.77259
LITHGOW	LA	C. BRIGGSAE	AF16	2014-09-22	LS 09.22.14 BRIGGSAE AF_AF16-2	16	0	16	2.77259
LITHGOW	LA	C. BRIGGSAE	AF16	2014-09-22	LS 09.22.14 BRIGGSAE AF_AF16-2	18	0	18	2.89037
LITHGOW	LA	C. BRIGGSAE	AF16	2014-09-22	LS 09.22.14 BRIGGSAE AF_AF16-2	21	0	21	3.04452
LITHGOW	LA	C. BRIGGSAE	AF16	2014-09-22	LS 09.22.14 BRIGGSAE AF_AF16-2	21	0	21	3.04452
LITHGOW	LA	C. BRIGGSAE	AF16	2014-09-22	LS 09.22.14 BRIGGSAE AF_AF16-2	21	0	21	3.04452
LITHGOW	LA	C. BRIGGSAE	AF16	2014-09-22	LS 09.22.14 BRIGGSAE AF_AF16-2	21	0	21	3.04452
LITHGOW	LA	C. BRIGGSAE	AF16	2014-09-22	LS 09.22.14 BRIGGSAE AF_AF16-2	21	0	21	3.04452
LITHGOW	LA	C. BRIGGSAE	AF16	2014-09-22	LS 09.22.14 BRIGGSAE AF_AF16-2	23	0	23	3.13549
LITHGOW	LA	C. BRIGGSAE	AF16	2014-09-22	LS 09.22.14 BRIGGSAE AF_AF16-2	23	0	23	3.13549
LITHGOW	LA	C. BRIGGSAE	AF16	2014-09-22	LS 09.22.14 BRIGGSAE AF_AF16-2	23	0	23	3.13549
LITHGOW	LA	C. BRIGGSAE	AF16	2014-09-22	LS 09.22.14 BRIGGSAE AF_AF16-2	23	0	23	3.13549
LITHGOW	LA	C. BRIGGSAE	AF16	2014-09-22	LS 09.22.14 BRIGGSAE AF_AF16-2	23	0	23	3.13549
LITHGOW	LA	C. BRIGGSAE	AF16	2014-09-22	LS 09.22.14 BRIGGSAE AF_AF16-2	23	0	23	3.13549
LITHGOW	LA	C. BRIGGSAE	AF16	2014-09-22	LS 09.22.14 BRIGGSAE AF_AF16-2	23	0	23	3.13549
LITHGOW	LA	C. BRIGGSAE	AF16	2014-09-22	LS 09.22.14 BRIGGSAE AF_AF16-2	23	0	23	3.13549
LITHGOW	LA	C. BRIGGSAE	AF16	2014-09-22	LS 09.22.14 BRIGGSAE AF_AF16-2	23	0	23	3.13549
LITHGOW	LA	C. BRIGGSAE	AF16	2014-09-22	LS 09.22.14 BRIGGSAE AF_AF16-2	23	0	23	3.13549
LITHGOW	LA	C. BRIGGSAE	AF16	2014-09-22	LS 09.22.14 BRIGGSAE AF_AF16-2	25	0	25	3.21888
LITHGOW	LA	C. BRIGGSAE	AF16	2014-09-22	LS 09.22.14 BRIGGSAE AF_AF16-2	25	0	25	3.21888
LITHGOW	LA	C. BRIGGSAE	AF16	2014-09-22	LS 09.22.14 BRIGGSAE AF_AF16-2	28	0	28	3.3322
LITHGOW	LA	C. BRIGGSAE	AF16	2014-09-22	LS 09.22.14 BRIGGSAE AF_AF16-2	32	0	32	3.46574
LITHGOW	LA	C. BRIGGSAE	AF16	2014-09-22	LS 09.22.14 BRIGGSAE AF_AF16-3	7	1
LITHGOW	LA	C. BRIGGSAE	AF16	2014-09-22	LS 09.22.14 BRIGGSAE AF_AF16-3	7	1
LITHGOW	LA	C. BRIGGSAE	AF16	2014-09-22	LS 09.22.14 BRIGGSAE AF_AF16-3	7	1
LITHGOW	LA	C. BRIGGSAE	AF16	2014-09-22	LS 09.22.14 BRIGGSAE AF_AF16-3	9	1
LITHGOW	LA	C. BRIGGSAE	AF16	2014-09-22	LS 09.22.14 BRIGGSAE AF_AF16-3	9	1
LITHGOW	LA	C. BRIGGSAE	AF16	2014-09-22	LS 09.22.14 BRIGGSAE AF_AF16-3	9	1
LITHGOW	LA	C. BRIGGSAE	AF16	2014-09-22	LS 09.22.14 BRIGGSAE AF_AF16-3	9	1
LITHGOW	LA	C. BRIGGSAE	AF16	2014-09-22	LS 09.22.14 BRIGGSAE AF_AF16-3	9	1
LITHGOW	LA	C. BRIGGSAE	AF16	2014-09-22	LS 09.22.14 BRIGGSAE AF_AF16-3	9	1
LITHGOW	LA	C. BRIGGSAE	AF16	2014-09-22	LS 09.22.14 BRIGGSAE AF_AF16-3	11	1
LITHGOW	LA	C. BRIGGSAE	AF16	2014-09-22	LS 09.22.14 BRIGGSAE AF_AF16-3	11	1
LITHGOW	LA	C. BRIGGSAE	AF16	2014-09-22	LS 09.22.14 BRIGGSAE AF_AF16-3	11	1
LITHGOW	LA	C. BRIGGSAE	AF16	2014-09-22	LS 09.22.14 BRIGGSAE AF_AF16-3	11	1
LITHGOW	LA	C. BRIGGSAE	AF16	2014-09-22	LS 09.22.14 BRIGGSAE AF_AF16-3	11	1
LITHGOW	LA	C. BRIGGSAE	AF16	2014-09-22	LS 09.22.14 BRIGGSAE AF_AF16-3	11	1
LITHGOW	LA	C. BRIGGSAE	AF16	2014-09-22	LS 09.22.14 BRIGGSAE AF_AF16-3	11	1
LITHGOW	LA	C. BRIGGSAE	AF16	2014-09-22	LS 09.22.14 BRIGGSAE AF_AF16-3	11	1
LITHGOW	LA	C. BRIGGSAE	AF16	2014-09-22	LS 09.22.14 BRIGGSAE AF_AF16-3	14	0	14	2.63906
LITHGOW	LA	C. BRIGGSAE	AF16	2014-09-22	LS 09.22.14 BRIGGSAE AF_AF16-3	14	0	14	2.63906
LITHGOW	LA	C. BRIGGSAE	AF16	2014-09-22	LS 09.22.14 BRIGGSAE AF_AF16-3	14	1
LITHGOW	LA	C. BRIGGSAE	AF16	2014-09-22	LS 09.22.14 BRIGGSAE AF_AF16-3	14	1
LITHGOW	LA	C. BRIGGSAE	AF16	2014-09-22	LS 09.22.14 BRIGGSAE AF_AF16-3	14	1
LITHGOW	LA	C. BRIGGSAE	AF16	2014-09-22	LS 09.22.14 BRIGGSAE AF_AF16-3	14	1
LITHGOW	LA	C. BRIGGSAE	AF16	2014-09-22	LS 09.22.14 BRIGGSAE AF_AF16-3	16	0	16	2.77259
LITHGOW	LA	C. BRIGGSAE	AF16	2014-09-22	LS 09.22.14 BRIGGSAE AF_AF16-3	16	0	16	2.77259
LITHGOW	LA	C. BRIGGSAE	AF16	2014-09-22	LS 09.22.14 BRIGGSAE AF_AF16-3	16	0	16	2.77259
LITHGOW	LA	C. BRIGGSAE	AF16	2014-09-22	LS 09.22.14 BRIGGSAE AF_AF16-3	16	1
LITHGOW	LA	C. BRIGGSAE	AF16	2014-09-22	LS 09.22.14 BRIGGSAE AF_AF16-3	16	1
LITHGOW	LA	C. BRIGGSAE	AF16	2014-09-22	LS 09.22.14 BRIGGSAE AF_AF16-3	16	1
LITHGOW	LA	C. BRIGGSAE	AF16	2014-09-22	LS 09.22.14 BRIGGSAE AF_AF16-3	16	1
LITHGOW	LA	C. BRIGGSAE	AF16	2014-09-22	LS 09.22.14 BRIGGSAE AF_AF16-3	18	0	18	2.89037
LITHGOW	LA	C. BRIGGSAE	AF16	2014-09-22	LS 09.22.14 BRIGGSAE AF_AF16-3	18	0	18	2.89037
LITHGOW	LA	C. BRIGGSAE	AF16	2014-09-22	LS 09.22.14 BRIGGSAE AF_AF16-3	18	0	18	2.89037
LITHGOW	LA	C. BRIGGSAE	AF16	2014-09-22	LS 09.22.14 BRIGGSAE AF_AF16-3	21	0	21	3.04452
LITHGOW	LA	C. BRIGGSAE	AF16	2014-09-22	LS 09.22.14 BRIGGSAE AF_AF16-3	21	0	21	3.04452
LITHGOW	LA	C. BRIGGSAE	AF16	2014-09-22	LS 09.22.14 BRIGGSAE AF_AF16-3	21	0	21	3.04452
LITHGOW	LA	C. BRIGGSAE	AF16	2014-09-22	LS 09.22.14 BRIGGSAE AF_AF16-3	23	0	23	3.13549
LITHGOW	LA	C. BRIGGSAE	AF16	2014-09-22	LS 09.22.14 BRIGGSAE AF_AF16-3	23	0	23	3.13549
LITHGOW	LA	C. BRIGGSAE	AF16	2014-09-22	LS 09.22.14 BRIGGSAE AF_AF16-3	25	0	25	3.21888
LITHGOW	LA	C. BRIGGSAE	AF16	2014-09-22	LS 09.22.14 BRIGGSAE AF_AF16-3	25	0	25	3.21888
LITHGOW	LD	C. BRIGGSAE	AF16	2014-09-22	LS 09.22.14 BRIGGSAE DB_AF16-4	7	1
LITHGOW	LD	C. BRIGGSAE	AF16	2014-09-22	LS 09.22.14 BRIGGSAE DB_AF16-4	7	1
LITHGOW	LD	C. BRIGGSAE	AF16	2014-09-22	LS 09.22.14 BRIGGSAE DB_AF16-4	7	1
LITHGOW	LD	C. BRIGGSAE	AF16	2014-09-22	LS 09.22.14 BRIGGSAE DB_AF16-4	7	1
LITHGOW	LD	C. BRIGGSAE	AF16	2014-09-22	LS 09.22.14 BRIGGSAE DB_AF16-4	7	1
LITHGOW	LD	C. BRIGGSAE	AF16	2014-09-22	LS 09.22.14 BRIGGSAE DB_AF16-4	9	1
LITHGOW	LD	C. BRIGGSAE	AF16	2014-09-22	LS 09.22.14 BRIGGSAE DB_AF16-4	9	1
LITHGOW	LD	C. BRIGGSAE	AF16	2014-09-22	LS 09.22.14 BRIGGSAE DB_AF16-4	9	1
LITHGOW	LD	C. BRIGGSAE	AF16	2014-09-22	LS 09.22.14 BRIGGSAE DB_AF16-4	9	1
LITHGOW	LD	C. BRIGGSAE	AF16	2014-09-22	LS 09.22.14 BRIGGSAE DB_AF16-4	9	1
LITHGOW	LD	C. BRIGGSAE	AF16	2014-09-22	LS 09.22.14 BRIGGSAE DB_AF16-4	11	0	11	2.3979
LITHGOW	LD	C. BRIGGSAE	AF16	2014-09-22	LS 09.22.14 BRIGGSAE DB_AF16-4	11	1
LITHGOW	LD	C. BRIGGSAE	AF16	2014-09-22	LS 09.22.14 BRIGGSAE DB_AF16-4	11	1
LITHGOW	LD	C. BRIGGSAE	AF16	2014-09-22	LS 09.22.14 BRIGGSAE DB_AF16-4	14	0	14	2.63906
LITHGOW	LD	C. BRIGGSAE	AF16	2014-09-22	LS 09.22.14 BRIGGSAE DB_AF16-4	14	0	14	2.63906
LITHGOW	LD	C. BRIGGSAE	AF16	2014-09-22	LS 09.22.14 BRIGGSAE DB_AF16-4	14	0	14	2.63906
LITHGOW	LD	C. BRIGGSAE	AF16	2014-09-22	LS 09.22.14 BRIGGSAE DB_AF16-4	14	1
LITHGOW	LD	C. BRIGGSAE	AF16	2014-09-22	LS 09.22.14 BRIGGSAE DB_AF16-4	14	1
LITHGOW	LD	C. BRIGGSAE	AF16	2014-09-22	LS 09.22.14 BRIGGSAE DB_AF16-4	16	0	16	2.77259
LITHGOW	LD	C. BRIGGSAE	AF16	2014-09-22	LS 09.22.14 BRIGGSAE DB_AF16-4	16	0	16	2.77259
LITHGOW	LD	C. BRIGGSAE	AF16	2014-09-22	LS 09.22.14 BRIGGSAE DB_AF16-4	21	0	21	3.04452
LITHGOW	LD	C. BRIGGSAE	AF16	2014-09-22	LS 09.22.14 BRIGGSAE DB_AF16-4	21	0	21	3.04452
LITHGOW	LD	C. BRIGGSAE	AF16	2014-09-22	LS 09.22.14 BRIGGSAE DB_AF16-4	21	0	21	3.04452
LITHGOW	LD	C. BRIGGSAE	AF16	2014-09-22	LS 09.22.14 BRIGGSAE DB_AF16-4	21	0	21	3.04452
LITHGOW	LD	C. BRIGGSAE	AF16	2014-09-22	LS 09.22.14 BRIGGSAE DB_AF16-4	21	0	21	3.04452
LITHGOW	LD	C. BRIGGSAE	AF16	2014-09-22	LS 09.22.14 BRIGGSAE DB_AF16-4	23	0	23	3.13549
LITHGOW	LD	C. BRIGGSAE	AF16	2014-09-22	LS 09.22.14 BRIGGSAE DB_AF16-4	23	0	23	3.13549
LITHGOW	LD	C. BRIGGSAE	AF16	2014-09-22	LS 09.22.14 BRIGGSAE DB_AF16-4	23	0	23	3.13549
LITHGOW	LD	C. BRIGGSAE	AF16	2014-09-22	LS 09.22.14 BRIGGSAE DB_AF16-4	23	0	23	3.13549
LITHGOW	LD	C. BRIGGSAE	AF16	2014-09-22	LS 09.22.14 BRIGGSAE DB_AF16-4	23	0	23	3.13549
LITHGOW	LD	C. BRIGGSAE	AF16	2014-09-22	LS 09.22.14 BRIGGSAE DB_AF16-4	23	0	23	3.13549
LITHGOW	LD	C. BRIGGSAE	AF16	2014-09-22	LS 09.22.14 BRIGGSAE DB_AF16-4	23	0	23	3.13549
LITHGOW	LD	C. BRIGGSAE	AF16	2014-09-22	LS 09.22.14 BRIGGSAE DB_AF16-4	23	0	23	3.13549
LITHGOW	LD	C. BRIGGSAE	AF16	2014-09-22	LS 09.22.14 BRIGGSAE DB_AF16-4	23	0	23	3.13549
LITHGOW	LD	C. BRIGGSAE	AF16	2014-09-22	LS 09.22.14 BRIGGSAE DB_AF16-4	25	0	25	3.21888
LITHGOW	LD	C. BRIGGSAE	AF16	2014-09-22	LS 09.22.14 BRIGGSAE DB_AF16-4	25	0	25	3.21888
LITHGOW	LD	C. BRIGGSAE	AF16	2014-09-22	LS 09.22.14 BRIGGSAE DB_AF16-4	25	0	25	3.21888
LITHGOW	LD	C. BRIGGSAE	AF16	2014-09-22	LS 09.22.14 BRIGGSAE DB_AF16-4	28	0	28	3.3322
LITHGOW	LD	C. BRIGGSAE	AF16	2014-09-22	LS 09.22.14 BRIGGSAE DB_AF16-4	28	0	28	3.3322
LITHGOW	LD	C. BRIGGSAE	AF16	2014-09-22	LS 09.22.14 BRIGGSAE DB_AF16-4	28	0	28	3.3322
LITHGOW	LD	C. BRIGGSAE	AF16	2014-09-22	LS 09.22.14 BRIGGSAE DB_AF16-5	9	0	9	2.19722
LITHGOW	LD	C. BRIGGSAE	AF16	2014-09-22	LS 09.22.14 BRIGGSAE DB_AF16-5	9	1
LITHGOW	LD	C. BRIGGSAE	AF16	2014-09-22	LS 09.22.14 BRIGGSAE DB_AF16-5	11	1
LITHGOW	LD	C. BRIGGSAE	AF16	2014-09-22	LS 09.22.14 BRIGGSAE DB_AF16-5	11	1
LITHGOW	LD	C. BRIGGSAE	AF16	2014-09-22	LS 09.22.14 BRIGGSAE DB_AF16-5	11	1
LITHGOW	LD	C. BRIGGSAE	AF16	2014-09-22	LS 09.22.14 BRIGGSAE DB_AF16-5	11	1
LITHGOW	LD	C. BRIGGSAE	AF16	2014-09-22	LS 09.22.14 BRIGGSAE DB_AF16-5	11	1
LITHGOW	LD	C. BRIGGSAE	AF16	2014-09-22	LS 09.22.14 BRIGGSAE DB_AF16-5	11	1
LITHGOW	LD	C. BRIGGSAE	AF16	2014-09-22	LS 09.22.14 BRIGGSAE DB_AF16-5	11	1
LITHGOW	LD	C. BRIGGSAE	AF16	2014-09-22	LS 09.22.14 BRIGGSAE DB_AF16-5	11	1
LITHGOW	LD	C. BRIGGSAE	AF16	2014-09-22	LS 09.22.14 BRIGGSAE DB_AF16-5	14	0	14	2.63906
LITHGOW	LD	C. BRIGGSAE	AF16	2014-09-22	LS 09.22.14 BRIGGSAE DB_AF16-5	14	0	14	2.63906
LITHGOW	LD	C. BRIGGSAE	AF16	2014-09-22	LS 09.22.14 BRIGGSAE DB_AF16-5	14	1
LITHGOW	LD	C. BRIGGSAE	AF16	2014-09-22	LS 09.22.14 BRIGGSAE DB_AF16-5	14	1
LITHGOW	LD	C. BRIGGSAE	AF16	2014-09-22	LS 09.22.14 BRIGGSAE DB_AF16-5	14	1
LITHGOW	LD	C. BRIGGSAE	AF16	2014-09-22	LS 09.22.14 BRIGGSAE DB_AF16-5	14	1
LITHGOW	LD	C. BRIGGSAE	AF16	2014-09-22	LS 09.22.14 BRIGGSAE DB_AF16-5	14	1
LITHGOW	LD	C. BRIGGSAE	AF16	2014-09-22	LS 09.22.14 BRIGGSAE DB_AF16-5	14	1
LITHGOW	LD	C. BRIGGSAE	AF16	2014-09-22	LS 09.22.14 BRIGGSAE DB_AF16-5	16	0	16	2.77259
LITHGOW	LD	C. BRIGGSAE	AF16	2014-09-22	LS 09.22.14 BRIGGSAE DB_AF16-5	18	0	18	2.89037
LITHGOW	LD	C. BRIGGSAE	AF16	2014-09-22	LS 09.22.14 BRIGGSAE DB_AF16-5	18	0	18	2.89037
LITHGOW	LD	C. BRIGGSAE	AF16	2014-09-22	LS 09.22.14 BRIGGSAE DB_AF16-5	18	0	18	2.89037
LITHGOW	LD	C. BRIGGSAE	AF16	2014-09-22	LS 09.22.14 BRIGGSAE DB_AF16-5	21	0	21	3.04452
LITHGOW	LD	C. BRIGGSAE	AF16	2014-09-22	LS 09.22.14 BRIGGSAE DB_AF16-5	21	0	21	3.04452
LITHGOW	LD	C. BRIGGSAE	AF16	2014-09-22	LS 09.22.14 BRIGGSAE DB_AF16-5	23	0	23	3.13549
LITHGOW	LD	C. BRIGGSAE	AF16	2014-09-22	LS 09.22.14 BRIGGSAE DB_AF16-5	23	0	23	3.13549
LITHGOW	LD	C. BRIGGSAE	AF16	2014-09-22	LS 09.22.14 BRIGGSAE DB_AF16-5	23	0	23	3.13549
LITHGOW	LD	C. BRIGGSAE	AF16	2014-09-22	LS 09.22.14 BRIGGSAE DB_AF16-5	23	0	23	3.13549
LITHGOW	LD	C. BRIGGSAE	AF16	2014-09-22	LS 09.22.14 BRIGGSAE DB_AF16-5	23	0	23	3.13549
LITHGOW	LD	C. BRIGGSAE	AF16	2014-09-22	LS 09.22.14 BRIGGSAE DB_AF16-5	23	0	23	3.13549
LITHGOW	LD	C. BRIGGSAE	AF16	2014-09-22	LS 09.22.14 BRIGGSAE DB_AF16-5	23	1
LITHGOW	LD	C. BRIGGSAE	AF16	2014-09-22	LS 09.22.14 BRIGGSAE DB_AF16-5	25	0	25	3.21888
LITHGOW	LD	C. BRIGGSAE	AF16	2014-09-22	LS 09.22.14 BRIGGSAE DB_AF16-5	25	0	25	3.21888
LITHGOW	LD	C. BRIGGSAE	AF16	2014-09-22	LS 09.22.14 BRIGGSAE DB_AF16-5	25	0	25	3.21888
LITHGOW	LD	C. BRIGGSAE	AF16	2014-09-22	LS 09.22.14 BRIGGSAE DB_AF16-5	25	0	25	3.21888
LITHGOW	LD	C. BRIGGSAE	AF16	2014-09-22	LS 09.22.14 BRIGGSAE DB_AF16-5	25	0	25	3.21888
LITHGOW	LD	C. BRIGGSAE	AF16	2014-09-22	LS 09.22.14 BRIGGSAE DB_AF16-5	25	0	25	3.21888
LITHGOW	LD	C. BRIGGSAE	AF16	2014-09-22	LS 09.22.14 BRIGGSAE DB_AF16-5	28	0	28	3.3322
LITHGOW	LD	C. BRIGGSAE	AF16	2014-09-22	LS 09.22.14 BRIGGSAE DB_AF16-5	28	0	28	3.3322
LITHGOW	LD	C. BRIGGSAE	AF16	2014-09-22	LS 09.22.14 BRIGGSAE DB_AF16-5	28	0	28	3.3322
LITHGOW	LD	C. BRIGGSAE	AF16	2014-09-22	LS 09.22.14 BRIGGSAE DB_AF16-6	7	1
LITHGOW	LD	C. BRIGGSAE	AF16	2014-09-22	LS 09.22.14 BRIGGSAE DB_AF16-6	7	1
LITHGOW	LD	C. BRIGGSAE	AF16	2014-09-22	LS 09.22.14 BRIGGSAE DB_AF16-6	7	1
LITHGOW	LD	C. BRIGGSAE	AF16	2014-09-22	LS 09.22.14 BRIGGSAE DB_AF16-6	7	1
LITHGOW	LD	C. BRIGGSAE	AF16	2014-09-22	LS 09.22.14 BRIGGSAE DB_AF16-6	11	1
LITHGOW	LD	C. BRIGGSAE	AF16	2014-09-22	LS 09.22.14 BRIGGSAE DB_AF16-6	11	1
LITHGOW	LD	C. BRIGGSAE	AF16	2014-09-22	LS 09.22.14 BRIGGSAE DB_AF16-6	11	1
LITHGOW	LD	C. BRIGGSAE	AF16	2014-09-22	LS 09.22.14 BRIGGSAE DB_AF16-6	11	1
LITHGOW	LD	C. BRIGGSAE	AF16	2014-09-22	LS 09.22.14 BRIGGSAE DB_AF16-6	14	0	14	2.63906
LITHGOW	LD	C. BRIGGSAE	AF16	2014-09-22	LS 09.22.14 BRIGGSAE DB_AF16-6	16	0	16	2.77259
LITHGOW	LD	C. BRIGGSAE	AF16	2014-09-22	LS 09.22.14 BRIGGSAE DB_AF16-6	16	0	16	2.77259
LITHGOW	LD	C. BRIGGSAE	AF16	2014-09-22	LS 09.22.14 BRIGGSAE DB_AF16-6	16	0	16	2.77259
LITHGOW	LD	C. BRIGGSAE	AF16	2014-09-22	LS 09.22.14 BRIGGSAE DB_AF16-6	16	1
LITHGOW	LD	C. BRIGGSAE	AF16	2014-09-22	LS 09.22.14 BRIGGSAE DB_AF16-6	16	1
LITHGOW	LD	C. BRIGGSAE	AF16	2014-09-22	LS 09.22.14 BRIGGSAE DB_AF16-6	16	1
LITHGOW	LD	C. BRIGGSAE	AF16	2014-09-22	LS 09.22.14 BRIGGSAE DB_AF16-6	18	0	18	2.89037
LITHGOW	LD	C. BRIGGSAE	AF16	2014-09-22	LS 09.22.14 BRIGGSAE DB_AF16-6	21	0	21	3.04452
LITHGOW	LD	C. BRIGGSAE	AF16	2014-09-22	LS 09.22.14 BRIGGSAE DB_AF16-6	21	0	21	3.04452
LITHGOW	LD	C. BRIGGSAE	AF16	2014-09-22	LS 09.22.14 BRIGGSAE DB_AF16-6	21	0	21	3.04452
LITHGOW	LD	C. BRIGGSAE	AF16	2014-09-22	LS 09.22.14 BRIGGSAE DB_AF16-6	21	0	21	3.04452
LITHGOW	LD	C. BRIGGSAE	AF16	2014-09-22	LS 09.22.14 BRIGGSAE DB_AF16-6	23	0	23	3.13549
LITHGOW	LD	C. BRIGGSAE	AF16	2014-09-22	LS 09.22.14 BRIGGSAE DB_AF16-6	23	0	23	3.13549
LITHGOW	LD	C. BRIGGSAE	AF16	2014-09-22	LS 09.22.14 BRIGGSAE DB_AF16-6	23	0	23	3.13549
LITHGOW	LD	C. BRIGGSAE	AF16	2014-09-22	LS 09.22.14 BRIGGSAE DB_AF16-6	23	0	23	3.13549
LITHGOW	LD	C. BRIGGSAE	AF16	2014-09-22	LS 09.22.14 BRIGGSAE DB_AF16-6	23	0	23	3.13549
LITHGOW	LD	C. BRIGGSAE	AF16	2014-09-22	LS 09.22.14 BRIGGSAE DB_AF16-6	23	0	23	3.13549
LITHGOW	LD	C. BRIGGSAE	AF16	2014-09-22	LS 09.22.14 BRIGGSAE DB_AF16-6	23	0	23	3.13549
LITHGOW	LD	C. BRIGGSAE	AF16	2014-09-22	LS 09.22.14 BRIGGSAE DB_AF16-6	23	0	23	3.13549
LITHGOW	LD	C. BRIGGSAE	AF16	2014-09-22	LS 09.22.14 BRIGGSAE DB_AF16-6	23	0	23	3.13549
LITHGOW	LD	C. BRIGGSAE	AF16	2014-09-22	LS 09.22.14 BRIGGSAE DB_AF16-6	23	0	23	3.13549
LITHGOW	LD	C. BRIGGSAE	AF16	2014-09-22	LS 09.22.14 BRIGGSAE DB_AF16-6	25	0	25	3.21888
LITHGOW	LD	C. BRIGGSAE	AF16	2014-09-22	LS 09.22.14 BRIGGSAE DB_AF16-6	25	0	25	3.21888
LITHGOW	LD	C. BRIGGSAE	AF16	2014-09-22	LS 09.22.14 BRIGGSAE DB_AF16-6	25	0	25	3.21888
LITHGOW	LD	C. BRIGGSAE	AF16	2014-09-22	LS 09.22.14 BRIGGSAE DB_AF16-6	25	0	25	3.21888
LITHGOW	LD	C. BRIGGSAE	AF16	2014-09-22	LS 09.22.14 BRIGGSAE DB_AF16-6	25	0	25	3.21888
LITHGOW	LD	C. BRIGGSAE	AF16	2014-09-22	LS 09.22.14 BRIGGSAE DB_AF16-6	28	0	28	3.3322
LITHGOW	LD	C. BRIGGSAE	AF16	2014-09-22	LS 09.22.14 BRIGGSAE DB_AF16-6	28	0	28	3.3322
LITHGOW	LD	C. BRIGGSAE	AF16	2014-09-22	LS 09.22.14 BRIGGSAE DB_AF16-6	28	0	28	3.3322
LITHGOW	LD	C. BRIGGSAE	AF16	2014-09-22	LS 09.22.14 BRIGGSAE DB_AF16-6	28	0	28	3.3322
LITHGOW	LD	C. BRIGGSAE	AF16	2014-09-22	LS 09.22.14 BRIGGSAE DB_AF16-6	28	0	28	3.3322
LITHGOW	LA	C. BRIGGSAE	AF16	2014-10-20	LS 10.20.14 BRIGGSAE AF_TP_AF16-1	7	1
LITHGOW	LA	C. BRIGGSAE	AF16	2014-10-20	LS 10.20.14 BRIGGSAE AF_TP_AF16-1	4	1
LITHGOW	LA	C. BRIGGSAE	AF16	2014-10-20	LS 10.20.14 BRIGGSAE AF_TP_AF16-1	4	1
LITHGOW	LA	C. BRIGGSAE	AF16	2014-10-20	LS 10.20.14 BRIGGSAE AF_TP_AF16-1	14	1
LITHGOW	LA	C. BRIGGSAE	AF16	2014-10-20	LS 10.20.14 BRIGGSAE AF_TP_AF16-1	14	1
LITHGOW	LA	C. BRIGGSAE	AF16	2014-10-20	LS 10.20.14 BRIGGSAE AF_TP_AF16-1	14	1
LITHGOW	LA	C. BRIGGSAE	AF16	2014-10-20	LS 10.20.14 BRIGGSAE AF_TP_AF16-1	14	1
LITHGOW	LA	C. BRIGGSAE	AF16	2014-10-20	LS 10.20.14 BRIGGSAE AF_TP_AF16-1	14	1
LITHGOW	LA	C. BRIGGSAE	AF16	2014-10-20	LS 10.20.14 BRIGGSAE AF_TP_AF16-1	11	1
LITHGOW	LA	C. BRIGGSAE	AF16	2014-10-20	LS 10.20.14 BRIGGSAE AF_TP_AF16-1	11	1
LITHGOW	LA	C. BRIGGSAE	AF16	2014-10-20	LS 10.20.14 BRIGGSAE AF_TP_AF16-1	18	0	18	2.89037
LITHGOW	LA	C. BRIGGSAE	AF16	2014-10-20	LS 10.20.14 BRIGGSAE AF_TP_AF16-1	18	0	18	2.89037
LITHGOW	LA	C. BRIGGSAE	AF16	2014-10-20	LS 10.20.14 BRIGGSAE AF_TP_AF16-1	18	0	18	2.89037
LITHGOW	LA	C. BRIGGSAE	AF16	2014-10-20	LS 10.20.14 BRIGGSAE AF_TP_AF16-1	18	0	18	2.89037
LITHGOW	LA	C. BRIGGSAE	AF16	2014-10-20	LS 10.20.14 BRIGGSAE AF_TP_AF16-1	16	0	16	2.77259
LITHGOW	LA	C. BRIGGSAE	AF16	2014-10-20	LS 10.20.14 BRIGGSAE AF_TP_AF16-1	16	0	16	2.77259
LITHGOW	LA	C. BRIGGSAE	AF16	2014-10-20	LS 10.20.14 BRIGGSAE AF_TP_AF16-1	16	0	16	2.77259
LITHGOW	LA	C. BRIGGSAE	AF16	2014-10-20	LS 10.20.14 BRIGGSAE AF_TP_AF16-1	16	0	16	2.77259
LITHGOW	LA	C. BRIGGSAE	AF16	2014-10-20	LS 10.20.14 BRIGGSAE AF_TP_AF16-1	16	0	16	2.77259
LITHGOW	LA	C. BRIGGSAE	AF16	2014-10-20	LS 10.20.14 BRIGGSAE AF_TP_AF16-1	16	0	16	2.77259
LITHGOW	LA	C. BRIGGSAE	AF16	2014-10-20	LS 10.20.14 BRIGGSAE AF_TP_AF16-1	16	0	16	2.77259
LITHGOW	LA	C. BRIGGSAE	AF16	2014-10-20	LS 10.20.14 BRIGGSAE AF_TP_AF16-1	21	0	21	3.04452
LITHGOW	LA	C. BRIGGSAE	AF16	2014-10-20	LS 10.20.14 BRIGGSAE AF_TP_AF16-1	21	0	21	3.04452
LITHGOW	LA	C. BRIGGSAE	AF16	2014-10-20	LS 10.20.14 BRIGGSAE AF_TP_AF16-1	21	0	21	3.04452
LITHGOW	LA	C. BRIGGSAE	AF16	2014-10-20	LS 10.20.14 BRIGGSAE AF_TP_AF16-1	21	0	21	3.04452
LITHGOW	LA	C. BRIGGSAE	AF16	2014-10-20	LS 10.20.14 BRIGGSAE AF_TP_AF16-1	23	0	23	3.13549
LITHGOW	LA	C. BRIGGSAE	AF16	2014-10-20	LS 10.20.14 BRIGGSAE AF_TP_AF16-1	23	0	23	3.13549
LITHGOW	LA	C. BRIGGSAE	AF16	2014-10-20	LS 10.20.14 BRIGGSAE AF_TP_AF16-1	23	0	23	3.13549
LITHGOW	LA	C. BRIGGSAE	AF16	2014-10-20	LS 10.20.14 BRIGGSAE AF_TP_AF16-1	23	0	23	3.13549
LITHGOW	LA	C. BRIGGSAE	AF16	2014-10-20	LS 10.20.14 BRIGGSAE AF_TP_AF16-1	23	0	23	3.13549
LITHGOW	LA	C. BRIGGSAE	AF16	2014-10-20	LS 10.20.14 BRIGGSAE AF_TP_AF16-1	23	0	23	3.13549
LITHGOW	LA	C. BRIGGSAE	AF16	2014-10-20	LS 10.20.14 BRIGGSAE AF_TP_AF16-1	23	0	23	3.13549
LITHGOW	LA	C. BRIGGSAE	AF16	2014-10-20	LS 10.20.14 BRIGGSAE AF_TP_AF16-1	23	0	23	3.13549
LITHGOW	LA	C. BRIGGSAE	AF16	2014-10-20	LS 10.20.14 BRIGGSAE AF_TP_AF16-1	25	0	25	3.21888
LITHGOW	LA	C. BRIGGSAE	AF16	2014-10-20	LS 10.20.14 BRIGGSAE AF_TP_AF16-1	25	0	25	3.21888
LITHGOW	LA	C. BRIGGSAE	AF16	2014-10-20	LS 10.20.14 BRIGGSAE AF_TP_AF16-1	25	0	25	3.21888
LITHGOW	LA	C. BRIGGSAE	AF16	2014-10-20	LS 10.20.14 BRIGGSAE AF_TP_AF16-1	28	0	28	3.3322
LITHGOW	LA	C. BRIGGSAE	AF16	2014-10-20	LS 10.20.14 BRIGGSAE AF_TP_AF16-1	28	0	28	3.3322
LITHGOW	LA	C. BRIGGSAE	AF16	2014-10-20	LS 10.20.14 BRIGGSAE AF_TP_AF16-1	28	0	28	3.3322
LITHGOW	LA	C. BRIGGSAE	AF16	2014-10-20	LS 10.20.14 BRIGGSAE AF_TP_AF16-1	28	0	28	3.3322
LITHGOW	LA	C. BRIGGSAE	AF16	2014-10-20	LS 10.20.14 BRIGGSAE AF_TP_AF16-2	14	1
LITHGOW	LA	C. BRIGGSAE	AF16	2014-10-20	LS 10.20.14 BRIGGSAE AF_TP_AF16-2	14	1
LITHGOW	LA	C. BRIGGSAE	AF16	2014-10-20	LS 10.20.14 BRIGGSAE AF_TP_AF16-2	14	1
LITHGOW	LA	C. BRIGGSAE	AF16	2014-10-20	LS 10.20.14 BRIGGSAE AF_TP_AF16-2	11	1
LITHGOW	LA	C. BRIGGSAE	AF16	2014-10-20	LS 10.20.14 BRIGGSAE AF_TP_AF16-2	11	1
LITHGOW	LA	C. BRIGGSAE	AF16	2014-10-20	LS 10.20.14 BRIGGSAE AF_TP_AF16-2	11	1
LITHGOW	LA	C. BRIGGSAE	AF16	2014-10-20	LS 10.20.14 BRIGGSAE AF_TP_AF16-2	11	1
LITHGOW	LA	C. BRIGGSAE	AF16	2014-10-20	LS 10.20.14 BRIGGSAE AF_TP_AF16-2	11	1
LITHGOW	LA	C. BRIGGSAE	AF16	2014-10-20	LS 10.20.14 BRIGGSAE AF_TP_AF16-2	11	1
LITHGOW	LA	C. BRIGGSAE	AF16	2014-10-20	LS 10.20.14 BRIGGSAE AF_TP_AF16-2	18	0	18	2.89037
LITHGOW	LA	C. BRIGGSAE	AF16	2014-10-20	LS 10.20.14 BRIGGSAE AF_TP_AF16-2	18	0	18	2.89037
LITHGOW	LA	C. BRIGGSAE	AF16	2014-10-20	LS 10.20.14 BRIGGSAE AF_TP_AF16-2	18	0	18	2.89037
LITHGOW	LA	C. BRIGGSAE	AF16	2014-10-20	LS 10.20.14 BRIGGSAE AF_TP_AF16-2	18	0	18	2.89037
LITHGOW	LA	C. BRIGGSAE	AF16	2014-10-20	LS 10.20.14 BRIGGSAE AF_TP_AF16-2	16	0	16	2.77259
LITHGOW	LA	C. BRIGGSAE	AF16	2014-10-20	LS 10.20.14 BRIGGSAE AF_TP_AF16-2	16	0	16	2.77259
LITHGOW	LA	C. BRIGGSAE	AF16	2014-10-20	LS 10.20.14 BRIGGSAE AF_TP_AF16-2	16	0	16	2.77259
LITHGOW	LA	C. BRIGGSAE	AF16	2014-10-20	LS 10.20.14 BRIGGSAE AF_TP_AF16-2	16	0	16	2.77259
LITHGOW	LA	C. BRIGGSAE	AF16	2014-10-20	LS 10.20.14 BRIGGSAE AF_TP_AF16-2	16	0	16	2.77259
LITHGOW	LA	C. BRIGGSAE	AF16	2014-10-20	LS 10.20.14 BRIGGSAE AF_TP_AF16-2	21	0	21	3.04452
LITHGOW	LA	C. BRIGGSAE	AF16	2014-10-20	LS 10.20.14 BRIGGSAE AF_TP_AF16-2	21	0	21	3.04452
LITHGOW	LA	C. BRIGGSAE	AF16	2014-10-20	LS 10.20.14 BRIGGSAE AF_TP_AF16-2	21	0	21	3.04452
LITHGOW	LA	C. BRIGGSAE	AF16	2014-10-20	LS 10.20.14 BRIGGSAE AF_TP_AF16-2	21	0	21	3.04452
LITHGOW	LA	C. BRIGGSAE	AF16	2014-10-20	LS 10.20.14 BRIGGSAE AF_TP_AF16-2	21	0	21	3.04452
LITHGOW	LA	C. BRIGGSAE	AF16	2014-10-20	LS 10.20.14 BRIGGSAE AF_TP_AF16-2	21	0	21	3.04452
LITHGOW	LA	C. BRIGGSAE	AF16	2014-10-20	LS 10.20.14 BRIGGSAE AF_TP_AF16-2	23	0	23	3.13549
LITHGOW	LA	C. BRIGGSAE	AF16	2014-10-20	LS 10.20.14 BRIGGSAE AF_TP_AF16-2	23	0	23	3.13549
LITHGOW	LA	C. BRIGGSAE	AF16	2014-10-20	LS 10.20.14 BRIGGSAE AF_TP_AF16-2	23	0	23	3.13549
LITHGOW	LA	C. BRIGGSAE	AF16	2014-10-20	LS 10.20.14 BRIGGSAE AF_TP_AF16-2	23	0	23	3.13549
LITHGOW	LA	C. BRIGGSAE	AF16	2014-10-20	LS 10.20.14 BRIGGSAE AF_TP_AF16-2	23	0	23	3.13549
LITHGOW	LA	C. BRIGGSAE	AF16	2014-10-20	LS 10.20.14 BRIGGSAE AF_TP_AF16-2	23	0	23	3.13549
LITHGOW	LA	C. BRIGGSAE	AF16	2014-10-20	LS 10.20.14 BRIGGSAE AF_TP_AF16-2	23	0	23	3.13549
LITHGOW	LA	C. BRIGGSAE	AF16	2014-10-20	LS 10.20.14 BRIGGSAE AF_TP_AF16-2	23	0	23	3.13549
LITHGOW	LA	C. BRIGGSAE	AF16	2014-10-20	LS 10.20.14 BRIGGSAE AF_TP_AF16-2	23	0	23	3.13549
LITHGOW	LA	C. BRIGGSAE	AF16	2014-10-20	LS 10.20.14 BRIGGSAE AF_TP_AF16-2	23	0	23	3.13549
LITHGOW	LA	C. BRIGGSAE	AF16	2014-10-20	LS 10.20.14 BRIGGSAE AF_TP_AF16-2	23	0	23	3.13549
LITHGOW	LA	C. BRIGGSAE	AF16	2014-10-20	LS 10.20.14 BRIGGSAE AF_TP_AF16-2	23	0	23	3.13549
LITHGOW	LA	C. BRIGGSAE	AF16	2014-10-20	LS 10.20.14 BRIGGSAE AF_TP_AF16-2	25	0	25	3.21888
LITHGOW	LA	C. BRIGGSAE	AF16	2014-10-20	LS 10.20.14 BRIGGSAE AF_TP_AF16-2	25	0	25	3.21888
LITHGOW	LA	C. BRIGGSAE	AF16	2014-10-20	LS 10.20.14 BRIGGSAE AF_TP_AF16-2	28	0	28	3.3322
LITHGOW	LA	C. BRIGGSAE	AF16	2014-10-20	LS 10.20.14 BRIGGSAE AF_TP_AF16-2	28	0	28	3.3322
LITHGOW	LA	C. BRIGGSAE	AF16	2014-10-20	LS 10.20.14 BRIGGSAE AF_TP_AF16-3	7	1
LITHGOW	LA	C. BRIGGSAE	AF16	2014-10-20	LS 10.20.14 BRIGGSAE AF_TP_AF16-3	7	1
LITHGOW	LA	C. BRIGGSAE	AF16	2014-10-20	LS 10.20.14 BRIGGSAE AF_TP_AF16-3	7	1
LITHGOW	LA	C. BRIGGSAE	AF16	2014-10-20	LS 10.20.14 BRIGGSAE AF_TP_AF16-3	7	1
LITHGOW	LA	C. BRIGGSAE	AF16	2014-10-20	LS 10.20.14 BRIGGSAE AF_TP_AF16-3	7	1
LITHGOW	LA	C. BRIGGSAE	AF16	2014-10-20	LS 10.20.14 BRIGGSAE AF_TP_AF16-3	7	1
LITHGOW	LA	C. BRIGGSAE	AF16	2014-10-20	LS 10.20.14 BRIGGSAE AF_TP_AF16-3	9	1
LITHGOW	LA	C. BRIGGSAE	AF16	2014-10-20	LS 10.20.14 BRIGGSAE AF_TP_AF16-3	9	1
LITHGOW	LA	C. BRIGGSAE	AF16	2014-10-20	LS 10.20.14 BRIGGSAE AF_TP_AF16-3	9	1
LITHGOW	LA	C. BRIGGSAE	AF16	2014-10-20	LS 10.20.14 BRIGGSAE AF_TP_AF16-3	14	1
LITHGOW	LA	C. BRIGGSAE	AF16	2014-10-20	LS 10.20.14 BRIGGSAE AF_TP_AF16-3	14	1
LITHGOW	LA	C. BRIGGSAE	AF16	2014-10-20	LS 10.20.14 BRIGGSAE AF_TP_AF16-3	14	1
LITHGOW	LA	C. BRIGGSAE	AF16	2014-10-20	LS 10.20.14 BRIGGSAE AF_TP_AF16-3	14	1
LITHGOW	LA	C. BRIGGSAE	AF16	2014-10-20	LS 10.20.14 BRIGGSAE AF_TP_AF16-3	14	1
LITHGOW	LA	C. BRIGGSAE	AF16	2014-10-20	LS 10.20.14 BRIGGSAE AF_TP_AF16-3	14	1
LITHGOW	LA	C. BRIGGSAE	AF16	2014-10-20	LS 10.20.14 BRIGGSAE AF_TP_AF16-3	14	1
LITHGOW	LA	C. BRIGGSAE	AF16	2014-10-20	LS 10.20.14 BRIGGSAE AF_TP_AF16-3	14	1
LITHGOW	LA	C. BRIGGSAE	AF16	2014-10-20	LS 10.20.14 BRIGGSAE AF_TP_AF16-3	11	1
LITHGOW	LA	C. BRIGGSAE	AF16	2014-10-20	LS 10.20.14 BRIGGSAE AF_TP_AF16-3	11	1
LITHGOW	LA	C. BRIGGSAE	AF16	2014-10-20	LS 10.20.14 BRIGGSAE AF_TP_AF16-3	18	0	18	2.89037
LITHGOW	LA	C. BRIGGSAE	AF16	2014-10-20	LS 10.20.14 BRIGGSAE AF_TP_AF16-3	18	0	18	2.89037
LITHGOW	LA	C. BRIGGSAE	AF16	2014-10-20	LS 10.20.14 BRIGGSAE AF_TP_AF16-3	18	0	18	2.89037
LITHGOW	LA	C. BRIGGSAE	AF16	2014-10-20	LS 10.20.14 BRIGGSAE AF_TP_AF16-3	18	0	18	2.89037
LITHGOW	LA	C. BRIGGSAE	AF16	2014-10-20	LS 10.20.14 BRIGGSAE AF_TP_AF16-3	18	0	18	2.89037
LITHGOW	LA	C. BRIGGSAE	AF16	2014-10-20	LS 10.20.14 BRIGGSAE AF_TP_AF16-3	18	0	18	2.89037
LITHGOW	LA	C. BRIGGSAE	AF16	2014-10-20	LS 10.20.14 BRIGGSAE AF_TP_AF16-3	16	0	16	2.77259
LITHGOW	LA	C. BRIGGSAE	AF16	2014-10-20	LS 10.20.14 BRIGGSAE AF_TP_AF16-3	16	0	16	2.77259
LITHGOW	LA	C. BRIGGSAE	AF16	2014-10-20	LS 10.20.14 BRIGGSAE AF_TP_AF16-3	16	0	16	2.77259
LITHGOW	LA	C. BRIGGSAE	AF16	2014-10-20	LS 10.20.14 BRIGGSAE AF_TP_AF16-3	16	0	16	2.77259
LITHGOW	LA	C. BRIGGSAE	AF16	2014-10-20	LS 10.20.14 BRIGGSAE AF_TP_AF16-3	16	0	16	2.77259
LITHGOW	LA	C. BRIGGSAE	AF16	2014-10-20	LS 10.20.14 BRIGGSAE AF_TP_AF16-3	16	1
LITHGOW	LA	C. BRIGGSAE	AF16	2014-10-20	LS 10.20.14 BRIGGSAE AF_TP_AF16-3	16	1
LITHGOW	LA	C. BRIGGSAE	AF16	2014-10-20	LS 10.20.14 BRIGGSAE AF_TP_AF16-3	16	1
LITHGOW	LA	C. BRIGGSAE	AF16	2014-10-20	LS 10.20.14 BRIGGSAE AF_TP_AF16-3	21	0	21	3.04452
LITHGOW	LA	C. BRIGGSAE	AF16	2014-10-20	LS 10.20.14 BRIGGSAE AF_TP_AF16-3	21	0	21	3.04452
LITHGOW	LA	C. BRIGGSAE	AF16	2014-10-20	LS 10.20.14 BRIGGSAE AF_TP_AF16-3	23	0	23	3.13549
LITHGOW	LA	C. BRIGGSAE	AF16	2014-10-20	LS 10.20.14 BRIGGSAE AF_TP_AF16-3	23	0	23	3.13549
LITHGOW	LA	C. BRIGGSAE	AF16	2014-10-20	LS 10.20.14 BRIGGSAE AF_TP_AF16-3	23	0	23	3.13549
LITHGOW	LA	C. BRIGGSAE	AF16	2014-10-20	LS 10.20.14 BRIGGSAE AF_TP_AF16-3	23	0	23	3.13549
LITHGOW	LA	C. BRIGGSAE	AF16	2014-10-20	LS 10.20.14 BRIGGSAE AF_TP_AF16-3	28	0	28	3.3322
PHILLIPS	PEJ	C. BRIGGSAE	AF16	2014-07-18	PS 072114_PS 072114(BRIGGSAE) AF16-1	13	1
PHILLIPS	PEJ	C. BRIGGSAE	AF16	2014-07-18	PS 072114_PS 072114(BRIGGSAE) AF16-1	13	1
PHILLIPS	PEJ	C. BRIGGSAE	AF16	2014-07-18	PS 072114_PS 072114(BRIGGSAE) AF16-1	13	1
PHILLIPS	PEJ	C. BRIGGSAE	AF16	2014-07-18	PS 072114_PS 072114(BRIGGSAE) AF16-1	13	1
PHILLIPS	PEJ	C. BRIGGSAE	AF16	2014-07-18	PS 072114_PS 072114(BRIGGSAE) AF16-1	15	0	15	2.70805
PHILLIPS	PEJ	C. BRIGGSAE	AF16	2014-07-18	PS 072114_PS 072114(BRIGGSAE) AF16-1	15	1
PHILLIPS	PEJ	C. BRIGGSAE	AF16	2014-07-18	PS 072114_PS 072114(BRIGGSAE) AF16-1	15	1
PHILLIPS	PEJ	C. BRIGGSAE	AF16	2014-07-18	PS 072114_PS 072114(BRIGGSAE) AF16-1	18	0	18	2.89037
PHILLIPS	PEJ	C. BRIGGSAE	AF16	2014-07-18	PS 072114_PS 072114(BRIGGSAE) AF16-1	18	0	18	2.89037
PHILLIPS	PEJ	C. BRIGGSAE	AF16	2014-07-18	PS 072114_PS 072114(BRIGGSAE) AF16-1	18	0	18	2.89037
PHILLIPS	PEJ	C. BRIGGSAE	AF16	2014-07-18	PS 072114_PS 072114(BRIGGSAE) AF16-1	18	0	18	2.89037
PHILLIPS	PEJ	C. BRIGGSAE	AF16	2014-07-18	PS 072114_PS 072114(BRIGGSAE) AF16-1	18	0	18	2.89037
PHILLIPS	PEJ	C. BRIGGSAE	AF16	2014-07-18	PS 072114_PS 072114(BRIGGSAE) AF16-1	18	1
PHILLIPS	PEJ	C. BRIGGSAE	AF16	2014-07-18	PS 072114_PS 072114(BRIGGSAE) AF16-1	20	0	20	2.99573
PHILLIPS	PEJ	C. BRIGGSAE	AF16	2014-07-18	PS 072114_PS 072114(BRIGGSAE) AF16-1	20	0	20	2.99573
PHILLIPS	PEJ	C. BRIGGSAE	AF16	2014-07-18	PS 072114_PS 072114(BRIGGSAE) AF16-1	22	0	22	3.09104
PHILLIPS	PEJ	C. BRIGGSAE	AF16	2014-07-18	PS 072114_PS 072114(BRIGGSAE) AF16-1	22	0	22	3.09104
PHILLIPS	PEJ	C. BRIGGSAE	AF16	2014-07-18	PS 072114_PS 072114(BRIGGSAE) AF16-1	22	0	22	3.09104
PHILLIPS	PEJ	C. BRIGGSAE	AF16	2014-07-18	PS 072114_PS 072114(BRIGGSAE) AF16-1	22	0	22	3.09104
PHILLIPS	PEJ	C. BRIGGSAE	AF16	2014-07-18	PS 072114_PS 072114(BRIGGSAE) AF16-1	22	0	22	3.09104
PHILLIPS	PEJ	C. BRIGGSAE	AF16	2014-07-18	PS 072114_PS 072114(BRIGGSAE) AF16-1	22	1
PHILLIPS	PEJ	C. BRIGGSAE	AF16	2014-07-18	PS 072114_PS 072114(BRIGGSAE) AF16-1	25	1
PHILLIPS	PEJ	C. BRIGGSAE	AF16	2014-07-18	PS 072114_PS 072114(BRIGGSAE) AF16-1	25	1
PHILLIPS	PEJ	C. BRIGGSAE	AF16	2014-07-18	PS 072114_PS 072114(BRIGGSAE) AF16-1	25	1
PHILLIPS	PEJ	C. BRIGGSAE	AF16	2014-07-18	PS 072114_PS 072114(BRIGGSAE) AF16-1	25	1
PHILLIPS	PEJ	C. BRIGGSAE	AF16	2014-07-18	PS 072114_PS 072114(BRIGGSAE) AF16-1	25	1
PHILLIPS	PEJ	C. BRIGGSAE	AF16	2014-07-18	PS 072114_PS 072114(BRIGGSAE) AF16-1	25	1
PHILLIPS	PEJ	C. BRIGGSAE	AF16	2014-07-18	PS 072114_PS 072114(BRIGGSAE) AF16-1	25	1
PHILLIPS	PEJ	C. BRIGGSAE	AF16	2014-07-18	PS 072114_PS 072114(BRIGGSAE) AF16-1	25	1
PHILLIPS	PEJ	C. BRIGGSAE	AF16	2014-07-18	PS 072114_PS 072114(BRIGGSAE) AF16-1	25	1
PHILLIPS	PEJ	C. BRIGGSAE	AF16	2014-07-18	PS 072114_PS 072114(BRIGGSAE) AF16-1	25	1
PHILLIPS	PEJ	C. BRIGGSAE	AF16	2014-07-18	PS 072114_PS 072114(BRIGGSAE) AF16-1	25	1
PHILLIPS	PEJ	C. BRIGGSAE	AF16	2014-07-18	PS 072114_PS 072114(BRIGGSAE) AF16-1	25	1
PHILLIPS	PEJ	C. BRIGGSAE	AF16	2014-07-18	PS 072114_PS 072114(BRIGGSAE) AF16-1	25	1
PHILLIPS	PEJ	C. BRIGGSAE	AF16	2014-07-18	PS 072114_PS 072114(BRIGGSAE) AF16-1	25	1
PHILLIPS	PEJ	C. BRIGGSAE	AF16	2014-07-18	PS 072114_PS 072114(BRIGGSAE) AF16-2	11	1
PHILLIPS	PEJ	C. BRIGGSAE	AF16	2014-07-18	PS 072114_PS 072114(BRIGGSAE) AF16-2	15	1
PHILLIPS	PEJ	C. BRIGGSAE	AF16	2014-07-18	PS 072114_PS 072114(BRIGGSAE) AF16-2	18	0	18	2.89037
PHILLIPS	PEJ	C. BRIGGSAE	AF16	2014-07-18	PS 072114_PS 072114(BRIGGSAE) AF16-2	18	0	18	2.89037
PHILLIPS	PEJ	C. BRIGGSAE	AF16	2014-07-18	PS 072114_PS 072114(BRIGGSAE) AF16-2	18	0	18	2.89037
PHILLIPS	PEJ	C. BRIGGSAE	AF16	2014-07-18	PS 072114_PS 072114(BRIGGSAE) AF16-2	20	0	20	2.99573
PHILLIPS	PEJ	C. BRIGGSAE	AF16	2014-07-18	PS 072114_PS 072114(BRIGGSAE) AF16-2	20	0	20	2.99573
PHILLIPS	PEJ	C. BRIGGSAE	AF16	2014-07-18	PS 072114_PS 072114(BRIGGSAE) AF16-2	20	0	20	2.99573
PHILLIPS	PEJ	C. BRIGGSAE	AF16	2014-07-18	PS 072114_PS 072114(BRIGGSAE) AF16-2	25	0	25	3.21888
PHILLIPS	PEJ	C. BRIGGSAE	AF16	2014-07-18	PS 072114_PS 072114(BRIGGSAE) AF16-2	25	0	25	3.21888
PHILLIPS	PEJ	C. BRIGGSAE	AF16	2014-07-18	PS 072114_PS 072114(BRIGGSAE) AF16-2	25	0	25	3.21888
PHILLIPS	PEJ	C. BRIGGSAE	AF16	2014-07-18	PS 072114_PS 072114(BRIGGSAE) AF16-2	25	0	25	3.21888
PHILLIPS	PEJ	C. BRIGGSAE	AF16	2014-07-18	PS 072114_PS 072114(BRIGGSAE) AF16-2	25	0	25	3.21888
PHILLIPS	PEJ	C. BRIGGSAE	AF16	2014-07-18	PS 072114_PS 072114(BRIGGSAE) AF16-2	25	0	25	3.21888
PHILLIPS	PEJ	C. BRIGGSAE	AF16	2014-07-18	PS 072114_PS 072114(BRIGGSAE) AF16-2	25	0	25	3.21888
PHILLIPS	PEJ	C. BRIGGSAE	AF16	2014-07-18	PS 072114_PS 072114(BRIGGSAE) AF16-2	25	0	25	3.21888
PHILLIPS	PEJ	C. BRIGGSAE	AF16	2014-07-18	PS 072114_PS 072114(BRIGGSAE) AF16-2	25	0	25	3.21888
PHILLIPS	PEJ	C. BRIGGSAE	AF16	2014-07-18	PS 072114_PS 072114(BRIGGSAE) AF16-2	25	0	25	3.21888
PHILLIPS	PEJ	C. BRIGGSAE	AF16	2014-07-18	PS 072114_PS 072114(BRIGGSAE) AF16-2	25	1
PHILLIPS	PEJ	C. BRIGGSAE	AF16	2014-07-18	PS 072114_PS 072114(BRIGGSAE) AF16-2	25	1
PHILLIPS	PEJ	C. BRIGGSAE	AF16	2014-07-18	PS 072114_PS 072114(BRIGGSAE) AF16-2	27	0	27	3.29584
PHILLIPS	PEJ	C. BRIGGSAE	AF16	2014-07-18	PS 072114_PS 072114(BRIGGSAE) AF16-2	27	0	27	3.29584
PHILLIPS	PEJ	C. BRIGGSAE	AF16	2014-07-18	PS 072114_PS 072114(BRIGGSAE) AF16-2	27	1
PHILLIPS	PEJ	C. BRIGGSAE	AF16	2014-07-18	PS 072114_PS 072114(BRIGGSAE) AF16-2	27	1
PHILLIPS	PEJ	C. BRIGGSAE	AF16	2014-07-18	PS 072114_PS 072114(BRIGGSAE) AF16-2	27	1
PHILLIPS	PEJ	C. BRIGGSAE	AF16	2014-07-18	PS 072114_PS 072114(BRIGGSAE) AF16-2	29	0	29	3.3673
PHILLIPS	PEJ	C. BRIGGSAE	AF16	2014-07-18	PS 072114_PS 072114(BRIGGSAE) AF16-2	29	0	29	3.3673
PHILLIPS	PEJ	C. BRIGGSAE	AF16	2014-07-18	PS 072114_PS 072114(BRIGGSAE) AF16-2	29	0	29	3.3673
PHILLIPS	PEJ	C. BRIGGSAE	AF16	2014-07-18	PS 072114_PS 072114(BRIGGSAE) AF16-2	29	0	29	3.3673
PHILLIPS	PEJ	C. BRIGGSAE	AF16	2014-07-18	PS 072114_PS 072114(BRIGGSAE) AF16-2	32	0	32	3.46574
PHILLIPS	PEJ	C. BRIGGSAE	AF16	2014-07-18	PS 072114_PS 072114(BRIGGSAE) AF16-2	34	0	34	3.52636
PHILLIPS	PEJ	C. BRIGGSAE	AF16	2014-07-18	PS 072114_PS 072114(BRIGGSAE) AF16-2	34	0	34	3.52636
PHILLIPS	PEJ	C. BRIGGSAE	AF16	2014-07-18	PS 072114_PS 072114(BRIGGSAE) AF16-2	36	0	36	3.58352
PHILLIPS	PEJ	C. BRIGGSAE	AF16	2014-07-18	PS 072114_PS 072114(BRIGGSAE) AF16-2	36	0	36	3.58352
PHILLIPS	PEJ	C. BRIGGSAE	AF16	2014-07-18	PS 072114_PS 072114(BRIGGSAE) AF16-2	36	0	36	3.58352
PHILLIPS	PEJ	C. BRIGGSAE	AF16	2014-07-18	PS 072114_PS 072114(BRIGGSAE) AF16-3	5	1
PHILLIPS	PEJ	C. BRIGGSAE	AF16	2014-07-18	PS 072114_PS 072114(BRIGGSAE) AF16-3	5	1
PHILLIPS	PEJ	C. BRIGGSAE	AF16	2014-07-18	PS 072114_PS 072114(BRIGGSAE) AF16-3	5	1
PHILLIPS	PEJ	C. BRIGGSAE	AF16	2014-07-18	PS 072114_PS 072114(BRIGGSAE) AF16-3	8	1
PHILLIPS	PEJ	C. BRIGGSAE	AF16	2014-07-18	PS 072114_PS 072114(BRIGGSAE) AF16-3	8	1
PHILLIPS	PEJ	C. BRIGGSAE	AF16	2014-07-18	PS 072114_PS 072114(BRIGGSAE) AF16-3	11	1
PHILLIPS	PEJ	C. BRIGGSAE	AF16	2014-07-18	PS 072114_PS 072114(BRIGGSAE) AF16-3	11	1
PHILLIPS	PEJ	C. BRIGGSAE	AF16	2014-07-18	PS 072114_PS 072114(BRIGGSAE) AF16-3	15	1
PHILLIPS	PEJ	C. BRIGGSAE	AF16	2014-07-18	PS 072114_PS 072114(BRIGGSAE) AF16-3	15	1
PHILLIPS	PEJ	C. BRIGGSAE	AF16	2014-07-18	PS 072114_PS 072114(BRIGGSAE) AF16-3	18	1
PHILLIPS	PEJ	C. BRIGGSAE	AF16	2014-07-18	PS 072114_PS 072114(BRIGGSAE) AF16-3	18	1
PHILLIPS	PEJ	C. BRIGGSAE	AF16	2014-07-18	PS 072114_PS 072114(BRIGGSAE) AF16-3	18	1
PHILLIPS	PEJ	C. BRIGGSAE	AF16	2014-07-18	PS 072114_PS 072114(BRIGGSAE) AF16-3	18	1
PHILLIPS	PEJ	C. BRIGGSAE	AF16	2014-07-18	PS 072114_PS 072114(BRIGGSAE) AF16-3	18	1
PHILLIPS	PEJ	C. BRIGGSAE	AF16	2014-07-18	PS 072114_PS 072114(BRIGGSAE) AF16-3	18	1
PHILLIPS	PEJ	C. BRIGGSAE	AF16	2014-07-18	PS 072114_PS 072114(BRIGGSAE) AF16-3	20	0	20	2.99573
PHILLIPS	PEJ	C. BRIGGSAE	AF16	2014-07-18	PS 072114_PS 072114(BRIGGSAE) AF16-3	22	0	22	3.09104
PHILLIPS	PEJ	C. BRIGGSAE	AF16	2014-07-18	PS 072114_PS 072114(BRIGGSAE) AF16-3	22	0	22	3.09104
PHILLIPS	PEJ	C. BRIGGSAE	AF16	2014-07-18	PS 072114_PS 072114(BRIGGSAE) AF16-3	22	0	22	3.09104
PHILLIPS	PEJ	C. BRIGGSAE	AF16	2014-07-18	PS 072114_PS 072114(BRIGGSAE) AF16-3	22	0	22	3.09104
PHILLIPS	PEJ	C. BRIGGSAE	AF16	2014-07-18	PS 072114_PS 072114(BRIGGSAE) AF16-3	25	0	25	3.21888
PHILLIPS	PEJ	C. BRIGGSAE	AF16	2014-07-18	PS 072114_PS 072114(BRIGGSAE) AF16-3	25	0	25	3.21888
PHILLIPS	PEJ	C. BRIGGSAE	AF16	2014-07-18	PS 072114_PS 072114(BRIGGSAE) AF16-3	25	0	25	3.21888
PHILLIPS	PEJ	C. BRIGGSAE	AF16	2014-07-18	PS 072114_PS 072114(BRIGGSAE) AF16-3	25	0	25	3.21888
PHILLIPS	PEJ	C. BRIGGSAE	AF16	2014-07-18	PS 072114_PS 072114(BRIGGSAE) AF16-3	27	0	27	3.29584
PHILLIPS	PEJ	C. BRIGGSAE	AF16	2014-07-18	PS 072114_PS 072114(BRIGGSAE) AF16-3	32	0	32	3.46574
PHILLIPS	PEJ	C. BRIGGSAE	AF16	2014-07-18	PS 072114_PS 072114(BRIGGSAE) AF16-3	32	0	32	3.46574
PHILLIPS	PEJ	C. BRIGGSAE	AF16	2014-07-18	PS 072114_PS 072114(BRIGGSAE) AF16-3	34	0	34	3.52636
PHILLIPS	PEJ	C. BRIGGSAE	AF16	2014-07-18	PS 072114_PS 072114(BRIGGSAE) AF16-3	34	0	34	3.52636
PHILLIPS	PEJ	C. BRIGGSAE	AF16	2014-07-18	PS 072114_PS 072114(BRIGGSAE) AF16-3	34	0	34	3.52636
PHILLIPS	PEJ	C. BRIGGSAE	AF16	2014-07-18	PS 072114_PS 072114(BRIGGSAE) AF16-3	34	0	34	3.52636
PHILLIPS	PEJ	C. BRIGGSAE	AF16	2014-07-18	PS 072114_PS 072114(BRIGGSAE) AF16-3	34	0	34	3.52636
PHILLIPS	PEJ	C. BRIGGSAE	AF16	2014-07-18	PS 072114_PS 072114(BRIGGSAE) AF16-3	34	0	34	3.52636
PHILLIPS	PEJ	C. BRIGGSAE	AF16	2014-07-18	PS 072114_PS 072114(BRIGGSAE) AF16-3	36	0	36	3.58352
PHILLIPS	PEJ	C. BRIGGSAE	AF16	2014-07-18	PS 072114_PS 072114(BRIGGSAE) AF16-3	36	0	36	3.58352
PHILLIPS	PEJ	C. BRIGGSAE	AF16	2014-12-30	PS 010215_PS 010215 AF16-1	11	1
PHILLIPS	PEJ	C. BRIGGSAE	AF16	2014-12-30	PS 010215_PS 010215 AF16-1	19	1
PHILLIPS	PEJ	C. BRIGGSAE	AF16	2014-12-30	PS 010215_PS 010215 AF16-1	19	1
PHILLIPS	PEJ	C. BRIGGSAE	AF16	2014-12-30	PS 010215_PS 010215 AF16-1	21	0	21	3.04452
PHILLIPS	PEJ	C. BRIGGSAE	AF16	2014-12-30	PS 010215_PS 010215 AF16-1	23	0	23	3.13549
PHILLIPS	PEJ	C. BRIGGSAE	AF16	2014-12-30	PS 010215_PS 010215 AF16-1	23	1
PHILLIPS	PEJ	C. BRIGGSAE	AF16	2014-12-30	PS 010215_PS 010215 AF16-1	25	0	25	3.21888
PHILLIPS	PEJ	C. BRIGGSAE	AF16	2014-12-30	PS 010215_PS 010215 AF16-1	25	0	25	3.21888
PHILLIPS	PEJ	C. BRIGGSAE	AF16	2014-12-30	PS 010215_PS 010215 AF16-1	25	0	25	3.21888
PHILLIPS	PEJ	C. BRIGGSAE	AF16	2014-12-30	PS 010215_PS 010215 AF16-1	25	0	25	3.21888
PHILLIPS	PEJ	C. BRIGGSAE	AF16	2014-12-30	PS 010215_PS 010215 AF16-1	27	0	27	3.29584
PHILLIPS	PEJ	C. BRIGGSAE	AF16	2014-12-30	PS 010215_PS 010215 AF16-1	27	0	27	3.29584
PHILLIPS	PEJ	C. BRIGGSAE	AF16	2014-12-30	PS 010215_PS 010215 AF16-1	27	0	27	3.29584
PHILLIPS	PEJ	C. BRIGGSAE	AF16	2014-12-30	PS 010215_PS 010215 AF16-1	27	0	27	3.29584
PHILLIPS	PEJ	C. BRIGGSAE	AF16	2014-12-30	PS 010215_PS 010215 AF16-1	27	0	27	3.29584
PHILLIPS	PEJ	C. BRIGGSAE	AF16	2014-12-30	PS 010215_PS 010215 AF16-1	27	0	27	3.29584
PHILLIPS	PEJ	C. BRIGGSAE	AF16	2014-12-30	PS 010215_PS 010215 AF16-1	30	0	30	3.4012
PHILLIPS	PEJ	C. BRIGGSAE	AF16	2014-12-30	PS 010215_PS 010215 AF16-1	30	0	30	3.4012
PHILLIPS	PEJ	C. BRIGGSAE	AF16	2014-12-30	PS 010215_PS 010215 AF16-1	30	0	30	3.4012
PHILLIPS	PEJ	C. BRIGGSAE	AF16	2014-12-30	PS 010215_PS 010215 AF16-1	30	0	30	3.4012
PHILLIPS	PEJ	C. BRIGGSAE	AF16	2014-12-30	PS 010215_PS 010215 AF16-1	30	0	30	3.4012
PHILLIPS	PEJ	C. BRIGGSAE	AF16	2014-12-30	PS 010215_PS 010215 AF16-1	30	0	30	3.4012
PHILLIPS	PEJ	C. BRIGGSAE	AF16	2014-12-30	PS 010215_PS 010215 AF16-1	32	0	32	3.46574
PHILLIPS	PEJ	C. BRIGGSAE	AF16	2014-12-30	PS 010215_PS 010215 AF16-1	34	0	34	3.52636
PHILLIPS	PEJ	C. BRIGGSAE	AF16	2014-12-30	PS 010215_PS 010215 AF16-1	34	0	34	3.52636
PHILLIPS	PEJ	C. BRIGGSAE	AF16	2014-12-30	PS 010215_PS 010215 AF16-1	34	0	34	3.52636
PHILLIPS	PEJ	C. BRIGGSAE	AF16	2014-12-30	PS 010215_PS 010215 AF16-1	37	0	37	3.61092
PHILLIPS	PEJ	C. BRIGGSAE	AF16	2014-12-30	PS 010215_PS 010215 AF16-1	37	0	37	3.61092
PHILLIPS	PEJ	C. BRIGGSAE	AF16	2014-12-30	PS 010215_PS 010215 AF16-1	37	0	37	3.61092
PHILLIPS	PEJ	C. BRIGGSAE	AF16	2014-12-30	PS 010215_PS 010215 AF16-1	39	0	39	3.66356
PHILLIPS	PEJ	C. BRIGGSAE	AF16	2014-12-30	PS 010215_PS 010215 AF16-1	39	0	39	3.66356
PHILLIPS	PEJ	C. BRIGGSAE	AF16	2014-12-30	PS 010215_PS 010215 AF16-2	4	1
PHILLIPS	PEJ	C. BRIGGSAE	AF16	2014-12-30	PS 010215_PS 010215 AF16-2	10	1
PHILLIPS	PEJ	C. BRIGGSAE	AF16	2014-12-30	PS 010215_PS 010215 AF16-2	23	0	23	3.13549
PHILLIPS	PEJ	C. BRIGGSAE	AF16	2014-12-30	PS 010215_PS 010215 AF16-2	25	0	25	3.21888
PHILLIPS	PEJ	C. BRIGGSAE	AF16	2014-12-30	PS 010215_PS 010215 AF16-2	25	0	25	3.21888
PHILLIPS	PEJ	C. BRIGGSAE	AF16	2014-12-30	PS 010215_PS 010215 AF16-2	25	0	25	3.21888
PHILLIPS	PEJ	C. BRIGGSAE	AF16	2014-12-30	PS 010215_PS 010215 AF16-2	25	0	25	3.21888
PHILLIPS	PEJ	C. BRIGGSAE	AF16	2014-12-30	PS 010215_PS 010215 AF16-2	25	0	25	3.21888
PHILLIPS	PEJ	C. BRIGGSAE	AF16	2014-12-30	PS 010215_PS 010215 AF16-2	25	0	25	3.21888
PHILLIPS	PEJ	C. BRIGGSAE	AF16	2014-12-30	PS 010215_PS 010215 AF16-2	27	0	27	3.29584
PHILLIPS	PEJ	C. BRIGGSAE	AF16	2014-12-30	PS 010215_PS 010215 AF16-2	27	0	27	3.29584
PHILLIPS	PEJ	C. BRIGGSAE	AF16	2014-12-30	PS 010215_PS 010215 AF16-2	27	1
PHILLIPS	PEJ	C. BRIGGSAE	AF16	2014-12-30	PS 010215_PS 010215 AF16-2	30	0	30	3.4012
PHILLIPS	PEJ	C. BRIGGSAE	AF16	2014-12-30	PS 010215_PS 010215 AF16-2	30	0	30	3.4012
PHILLIPS	PEJ	C. BRIGGSAE	AF16	2014-12-30	PS 010215_PS 010215 AF16-2	30	0	30	3.4012
PHILLIPS	PEJ	C. BRIGGSAE	AF16	2014-12-30	PS 010215_PS 010215 AF16-2	30	0	30	3.4012
PHILLIPS	PEJ	C. BRIGGSAE	AF16	2014-12-30	PS 010215_PS 010215 AF16-2	32	0	32	3.46574
PHILLIPS	PEJ	C. BRIGGSAE	AF16	2014-12-30	PS 010215_PS 010215 AF16-2	32	0	32	3.46574
PHILLIPS	PEJ	C. BRIGGSAE	AF16	2014-12-30	PS 010215_PS 010215 AF16-2	32	0	32	3.46574
PHILLIPS	PEJ	C. BRIGGSAE	AF16	2014-12-30	PS 010215_PS 010215 AF16-2	34	0	34	3.52636
PHILLIPS	PEJ	C. BRIGGSAE	AF16	2014-12-30	PS 010215_PS 010215 AF16-2	34	0	34	3.52636
PHILLIPS	PEJ	C. BRIGGSAE	AF16	2014-12-30	PS 010215_PS 010215 AF16-2	34	0	34	3.52636
PHILLIPS	PEJ	C. BRIGGSAE	AF16	2014-12-30	PS 010215_PS 010215 AF16-2	34	0	34	3.52636
PHILLIPS	PEJ	C. BRIGGSAE	AF16	2014-12-30	PS 010215_PS 010215 AF16-2	34	0	34	3.52636
PHILLIPS	PEJ	C. BRIGGSAE	AF16	2014-12-30	PS 010215_PS 010215 AF16-2	37	0	37	3.61092
PHILLIPS	PEJ	C. BRIGGSAE	AF16	2014-12-30	PS 010215_PS 010215 AF16-2	37	0	37	3.61092
PHILLIPS	PEJ	C. BRIGGSAE	AF16	2014-12-30	PS 010215_PS 010215 AF16-2	37	0	37	3.61092
PHILLIPS	PEJ	C. BRIGGSAE	AF16	2014-12-30	PS 010215_PS 010215 AF16-2	37	0	37	3.61092
PHILLIPS	PEJ	C. BRIGGSAE	AF16	2014-12-30	PS 010215_PS 010215 AF16-2	39	0	39	3.66356
PHILLIPS	PEJ	C. BRIGGSAE	AF16	2014-12-30	PS 010215_PS 010215 AF16-2	39	0	39	3.66356
PHILLIPS	PEJ	C. BRIGGSAE	AF16	2014-12-30	PS 010215_PS 010215 AF16-2	41	0	41	3.71357
PHILLIPS	PEJ	C. BRIGGSAE	AF16	2014-12-30	PS 010215_PS 010215 AF16-2	44	0	44	3.78419
PHILLIPS	PEJ	C. BRIGGSAE	AF16	2014-12-30	PS 010215_PS 010215 AF16-3	10	1
PHILLIPS	PEJ	C. BRIGGSAE	AF16	2014-12-30	PS 010215_PS 010215 AF16-3	10	1
PHILLIPS	PEJ	C. BRIGGSAE	AF16	2014-12-30	PS 010215_PS 010215 AF16-3	10	1
PHILLIPS	PEJ	C. BRIGGSAE	AF16	2014-12-30	PS 010215_PS 010215 AF16-3	13	1
PHILLIPS	PEJ	C. BRIGGSAE	AF16	2014-12-30	PS 010215_PS 010215 AF16-3	16	1
PHILLIPS	PEJ	C. BRIGGSAE	AF16	2014-12-30	PS 010215_PS 010215 AF16-3	23	0	23	3.13549
PHILLIPS	PEJ	C. BRIGGSAE	AF16	2014-12-30	PS 010215_PS 010215 AF16-3	23	0	23	3.13549
PHILLIPS	PEJ	C. BRIGGSAE	AF16	2014-12-30	PS 010215_PS 010215 AF16-3	23	0	23	3.13549
PHILLIPS	PEJ	C. BRIGGSAE	AF16	2014-12-30	PS 010215_PS 010215 AF16-3	25	0	25	3.21888
PHILLIPS	PEJ	C. BRIGGSAE	AF16	2014-12-30	PS 010215_PS 010215 AF16-3	25	0	25	3.21888
PHILLIPS	PEJ	C. BRIGGSAE	AF16	2014-12-30	PS 010215_PS 010215 AF16-3	25	0	25	3.21888
PHILLIPS	PEJ	C. BRIGGSAE	AF16	2014-12-30	PS 010215_PS 010215 AF16-3	25	0	25	3.21888
PHILLIPS	PEJ	C. BRIGGSAE	AF16	2014-12-30	PS 010215_PS 010215 AF16-3	25	0	25	3.21888
PHILLIPS	PEJ	C. BRIGGSAE	AF16	2014-12-30	PS 010215_PS 010215 AF16-3	27	0	27	3.29584
PHILLIPS	PEJ	C. BRIGGSAE	AF16	2014-12-30	PS 010215_PS 010215 AF16-3	27	0	27	3.29584
PHILLIPS	PEJ	C. BRIGGSAE	AF16	2014-12-30	PS 010215_PS 010215 AF16-3	27	1
PHILLIPS	PEJ	C. BRIGGSAE	AF16	2014-12-30	PS 010215_PS 010215 AF16-3	27	1
PHILLIPS	PEJ	C. BRIGGSAE	AF16	2014-12-30	PS 010215_PS 010215 AF16-3	30	0	30	3.4012
PHILLIPS	PEJ	C. BRIGGSAE	AF16	2014-12-30	PS 010215_PS 010215 AF16-3	30	0	30	3.4012
PHILLIPS	PEJ	C. BRIGGSAE	AF16	2014-12-30	PS 010215_PS 010215 AF16-3	30	0	30	3.4012
PHILLIPS	PEJ	C. BRIGGSAE	AF16	2014-12-30	PS 010215_PS 010215 AF16-3	30	0	30	3.4012
PHILLIPS	PEJ	C. BRIGGSAE	AF16	2014-12-30	PS 010215_PS 010215 AF16-3	30	0	30	3.4012
PHILLIPS	PEJ	C. BRIGGSAE	AF16	2014-12-30	PS 010215_PS 010215 AF16-3	32	0	32	3.46574
PHILLIPS	PEJ	C. BRIGGSAE	AF16	2014-12-30	PS 010215_PS 010215 AF16-3	32	0	32	3.46574
PHILLIPS	PEJ	C. BRIGGSAE	AF16	2014-12-30	PS 010215_PS 010215 AF16-3	32	0	32	3.46574
PHILLIPS	PEJ	C. BRIGGSAE	AF16	2014-12-30	PS 010215_PS 010215 AF16-3	32	0	32	3.46574
PHILLIPS	PEJ	C. BRIGGSAE	AF16	2014-12-30	PS 010215_PS 010215 AF16-3	32	0	32	3.46574
PHILLIPS	PEJ	C. BRIGGSAE	AF16	2014-12-30	PS 010215_PS 010215 AF16-3	32	1
PHILLIPS	PEJ	C. BRIGGSAE	AF16	2014-12-30	PS 010215_PS 010215 AF16-3	34	0	34	3.52636
PHILLIPS	PEJ	C. BRIGGSAE	AF16	2014-12-30	PS 010215_PS 010215 AF16-3	34	0	34	3.52636
PHILLIPS	PEJ	C. BRIGGSAE	AF16	2014-12-30	PS 010215_PS 010215 AF16-3	34	0	34	3.52636
PHILLIPS	PEJ	C. BRIGGSAE	AF16	2014-12-30	PS 010215_PS 010215 AF16-3	37	0	37	3.61092
PHILLIPS	PEJ	C. BRIGGSAE	AF16	2014-12-30	PS 010215_PS 010215 AF16-3	37	0	37	3.61092
PHILLIPS	PEJ	C. BRIGGSAE	AF16	2014-12-30	PS 010215_PS 010215 AF16-3	39	0	39	3.66356
PHILLIPS	PEJ	C. BRIGGSAE	AF16	2014-12-30	PS 010215_PS 010215 AF16-4	10	1
PHILLIPS	PEJ	C. BRIGGSAE	AF16	2014-12-30	PS 010215_PS 010215 AF16-4	13	1
PHILLIPS	PEJ	C. BRIGGSAE	AF16	2014-12-30	PS 010215_PS 010215 AF16-4	13	1
PHILLIPS	PEJ	C. BRIGGSAE	AF16	2014-12-30	PS 010215_PS 010215 AF16-4	17	1
PHILLIPS	PEJ	C. BRIGGSAE	AF16	2014-12-30	PS 010215_PS 010215 AF16-4	19	0	19	2.94444
PHILLIPS	PEJ	C. BRIGGSAE	AF16	2014-12-30	PS 010215_PS 010215 AF16-4	19	0	19	2.94444
PHILLIPS	PEJ	C. BRIGGSAE	AF16	2014-12-30	PS 010215_PS 010215 AF16-4	22	0	22	3.09104
PHILLIPS	PEJ	C. BRIGGSAE	AF16	2014-12-30	PS 010215_PS 010215 AF16-4	22	1
PHILLIPS	PEJ	C. BRIGGSAE	AF16	2014-12-30	PS 010215_PS 010215 AF16-4	22	1
PHILLIPS	PEJ	C. BRIGGSAE	AF16	2014-12-30	PS 010215_PS 010215 AF16-4	22	1
PHILLIPS	PEJ	C. BRIGGSAE	AF16	2014-12-30	PS 010215_PS 010215 AF16-4	22	1
PHILLIPS	PEJ	C. BRIGGSAE	AF16	2014-12-30	PS 010215_PS 010215 AF16-4	24	0	24	3.17805
PHILLIPS	PEJ	C. BRIGGSAE	AF16	2014-12-30	PS 010215_PS 010215 AF16-4	24	0	24	3.17805
PHILLIPS	PEJ	C. BRIGGSAE	AF16	2014-12-30	PS 010215_PS 010215 AF16-4	24	0	24	3.17805
PHILLIPS	PEJ	C. BRIGGSAE	AF16	2014-12-30	PS 010215_PS 010215 AF16-4	24	0	24	3.17805
PHILLIPS	PEJ	C. BRIGGSAE	AF16	2014-12-30	PS 010215_PS 010215 AF16-4	24	0	24	3.17805
PHILLIPS	PEJ	C. BRIGGSAE	AF16	2014-12-30	PS 010215_PS 010215 AF16-4	24	1
PHILLIPS	PEJ	C. BRIGGSAE	AF16	2014-12-30	PS 010215_PS 010215 AF16-4	24	1
PHILLIPS	PEJ	C. BRIGGSAE	AF16	2014-12-30	PS 010215_PS 010215 AF16-4	24	1
PHILLIPS	PEJ	C. BRIGGSAE	AF16	2014-12-30	PS 010215_PS 010215 AF16-4	27	0	27	3.29584
PHILLIPS	PEJ	C. BRIGGSAE	AF16	2014-12-30	PS 010215_PS 010215 AF16-4	27	0	27	3.29584
PHILLIPS	PEJ	C. BRIGGSAE	AF16	2014-12-30	PS 010215_PS 010215 AF16-4	27	0	27	3.29584
PHILLIPS	PEJ	C. BRIGGSAE	AF16	2014-12-30	PS 010215_PS 010215 AF16-4	27	0	27	3.29584
PHILLIPS	PEJ	C. BRIGGSAE	AF16	2014-12-30	PS 010215_PS 010215 AF16-4	27	0	27	3.29584
PHILLIPS	PEJ	C. BRIGGSAE	AF16	2014-12-30	PS 010215_PS 010215 AF16-4	27	1
PHILLIPS	PEJ	C. BRIGGSAE	AF16	2014-12-30	PS 010215_PS 010215 AF16-4	27	1
PHILLIPS	PEJ	C. BRIGGSAE	AF16	2014-12-30	PS 010215_PS 010215 AF16-4	27	1
PHILLIPS	PEJ	C. BRIGGSAE	AF16	2014-12-30	PS 010215_PS 010215 AF16-4	29	0	29	3.3673
PHILLIPS	PEJ	C. BRIGGSAE	AF16	2014-12-30	PS 010215_PS 010215 AF16-4	29	0	29	3.3673
PHILLIPS	PEJ	C. BRIGGSAE	AF16	2014-12-30	PS 010215_PS 010215 AF16-4	29	0	29	3.3673
PHILLIPS	PEJ	C. BRIGGSAE	AF16	2014-12-30	PS 010215_PS 010215 AF16-4	34	0	34	3.52636
PHILLIPS	PEJ	C. BRIGGSAE	AF16	2014-12-30	PS 010215_PS 010215 AF16-4	34	0	34	3.52636
PHILLIPS	PEJ	C. BRIGGSAE	AF16	2014-12-30	PS 010215_PS 010215 AF16-4	34	0	34	3.52636
PHILLIPS	PEJ	C. BRIGGSAE	AF16	2014-12-30	PS 010215_PS 010215 AF16-4	34	0	34	3.52636
PHILLIPS	PEJ	C. BRIGGSAE	AF16	2014-12-30	PS 010215_PS 010215 AF16-4	34	0	34	3.52636
PHILLIPS	PEJ	C. BRIGGSAE	AF16	2014-12-30	PS 010215_PS 010215 AF16-4	34	0	34	3.52636
PHILLIPS	PEJ	C. BRIGGSAE	AF16	2014-12-30	PS 010215_PS 010215 AF16-4	34	1
PHILLIPS	PEJ	C. BRIGGSAE	AF16	2014-12-30	PS 010215_PS 010215 AF16-4	34	1
PHILLIPS	PEJ	C. BRIGGSAE	AF16	2014-12-30	PS 010215_PS 010215 AF16-4	38	0	38	3.63759
PHILLIPS	PEJ	C. BRIGGSAE	AF16	2014-12-30	PS 010215_PS 010215 AF16-4	38	0	38	3.63759
PHILLIPS	PEJ	C. BRIGGSAE	AF16	2014-12-30	PS 010215_PS 010215 AF16-5	4	1
PHILLIPS	PEJ	C. BRIGGSAE	AF16	2014-12-30	PS 010215_PS 010215 AF16-5	5	1
PHILLIPS	PEJ	C. BRIGGSAE	AF16	2014-12-30	PS 010215_PS 010215 AF16-5	10	1
PHILLIPS	PEJ	C. BRIGGSAE	AF16	2014-12-30	PS 010215_PS 010215 AF16-5	22	0	22	3.09104
PHILLIPS	PEJ	C. BRIGGSAE	AF16	2014-12-30	PS 010215_PS 010215 AF16-5	22	1
PHILLIPS	PEJ	C. BRIGGSAE	AF16	2014-12-30	PS 010215_PS 010215 AF16-5	22	1
PHILLIPS	PEJ	C. BRIGGSAE	AF16	2014-12-30	PS 010215_PS 010215 AF16-5	22	1
PHILLIPS	PEJ	C. BRIGGSAE	AF16	2014-12-30	PS 010215_PS 010215 AF16-5	24	1
PHILLIPS	PEJ	C. BRIGGSAE	AF16	2014-12-30	PS 010215_PS 010215 AF16-5	24	1
PHILLIPS	PEJ	C. BRIGGSAE	AF16	2014-12-30	PS 010215_PS 010215 AF16-5	24	1
PHILLIPS	PEJ	C. BRIGGSAE	AF16	2014-12-30	PS 010215_PS 010215 AF16-5	27	0	27	3.29584
PHILLIPS	PEJ	C. BRIGGSAE	AF16	2014-12-30	PS 010215_PS 010215 AF16-5	27	0	27	3.29584
PHILLIPS	PEJ	C. BRIGGSAE	AF16	2014-12-30	PS 010215_PS 010215 AF16-5	29	0	29	3.3673
PHILLIPS	PEJ	C. BRIGGSAE	AF16	2014-12-30	PS 010215_PS 010215 AF16-5	30	0	30	3.4012
PHILLIPS	PEJ	C. BRIGGSAE	AF16	2014-12-30	PS 010215_PS 010215 AF16-5	30	0	30	3.4012
PHILLIPS	PEJ	C. BRIGGSAE	AF16	2014-12-30	PS 010215_PS 010215 AF16-5	30	0	30	3.4012
PHILLIPS	PEJ	C. BRIGGSAE	AF16	2014-12-30	PS 010215_PS 010215 AF16-5	30	0	30	3.4012
PHILLIPS	PEJ	C. BRIGGSAE	AF16	2014-12-30	PS 010215_PS 010215 AF16-5	30	0	30	3.4012
PHILLIPS	PEJ	C. BRIGGSAE	AF16	2014-12-30	PS 010215_PS 010215 AF16-5	30	0	30	3.4012
PHILLIPS	PEJ	C. BRIGGSAE	AF16	2014-12-30	PS 010215_PS 010215 AF16-5	30	0	30	3.4012
PHILLIPS	PEJ	C. BRIGGSAE	AF16	2014-12-30	PS 010215_PS 010215 AF16-5	30	0	30	3.4012
PHILLIPS	PEJ	C. BRIGGSAE	AF16	2014-12-30	PS 010215_PS 010215 AF16-5	30	0	30	3.4012
PHILLIPS	PEJ	C. BRIGGSAE	AF16	2014-12-30	PS 010215_PS 010215 AF16-5	34	0	34	3.52636
PHILLIPS	PEJ	C. BRIGGSAE	AF16	2014-12-30	PS 010215_PS 010215 AF16-5	34	0	34	3.52636
PHILLIPS	PEJ	C. BRIGGSAE	AF16	2014-12-30	PS 010215_PS 010215 AF16-5	34	0	34	3.52636
PHILLIPS	PEJ	C. BRIGGSAE	AF16	2014-12-30	PS 010215_PS 010215 AF16-5	34	0	34	3.52636
PHILLIPS	PEJ	C. BRIGGSAE	AF16	2014-12-30	PS 010215_PS 010215 AF16-5	34	0	34	3.52636
PHILLIPS	PEJ	C. BRIGGSAE	AF16	2014-12-30	PS 010215_PS 010215 AF16-5	34	1
PHILLIPS	PEJ	C. BRIGGSAE	AF16	2014-12-30	PS 010215_PS 010215 AF16-5	36	0	36	3.58352
PHILLIPS	PEJ	C. BRIGGSAE	AF16	2014-12-30	PS 010215_PS 010215 AF16-5	36	0	36	3.58352
PHILLIPS	PEJ	C. BRIGGSAE	AF16	2014-12-30	PS 010215_PS 010215 AF16-5	36	0	36	3.58352
PHILLIPS	PEJ	C. BRIGGSAE	AF16	2014-12-30	PS 010215_PS 010215 AF16-5	38	0	38	3.63759
PHILLIPS	PEJ	C. BRIGGSAE	AF16	2014-12-30	PS 010215_PS 010215 AF16-5	41	0	41	3.71357
PHILLIPS	PEJ	C. BRIGGSAE	AF16	2014-12-30	PS 010215_PS 010215 AF16-5	41	0	41	3.71357
PHILLIPS	PEJ	C. BRIGGSAE	AF16	2014-12-30	PS 010215_PS 010215 AF16-5	41	0	41	3.71357
PHILLIPS	PEJ	C. BRIGGSAE	AF16	2014-12-30	PS 010215_PS 010215 AF16-5	48	0	48	3.8712
PHILLIPS	PEJ	C. BRIGGSAE	AF16	2014-12-30	PS 010215_PS 010215 AF16-6	13	1
PHILLIPS	PEJ	C. BRIGGSAE	AF16	2014-12-30	PS 010215_PS 010215 AF16-6	13	1
PHILLIPS	PEJ	C. BRIGGSAE	AF16	2014-12-30	PS 010215_PS 010215 AF16-6	22	0	22	3.09104
PHILLIPS	PEJ	C. BRIGGSAE	AF16	2014-12-30	PS 010215_PS 010215 AF16-6	22	0	22	3.09104
PHILLIPS	PEJ	C. BRIGGSAE	AF16	2014-12-30	PS 010215_PS 010215 AF16-6	22	1
PHILLIPS	PEJ	C. BRIGGSAE	AF16	2014-12-30	PS 010215_PS 010215 AF16-6	22	1
PHILLIPS	PEJ	C. BRIGGSAE	AF16	2014-12-30	PS 010215_PS 010215 AF16-6	24	0	24	3.17805
PHILLIPS	PEJ	C. BRIGGSAE	AF16	2014-12-30	PS 010215_PS 010215 AF16-6	24	0	24	3.17805
PHILLIPS	PEJ	C. BRIGGSAE	AF16	2014-12-30	PS 010215_PS 010215 AF16-6	24	1
PHILLIPS	PEJ	C. BRIGGSAE	AF16	2014-12-30	PS 010215_PS 010215 AF16-6	24	1
PHILLIPS	PEJ	C. BRIGGSAE	AF16	2014-12-30	PS 010215_PS 010215 AF16-6	27	0	27	3.29584
PHILLIPS	PEJ	C. BRIGGSAE	AF16	2014-12-30	PS 010215_PS 010215 AF16-6	27	0	27	3.29584
PHILLIPS	PEJ	C. BRIGGSAE	AF16	2014-12-30	PS 010215_PS 010215 AF16-6	27	0	27	3.29584
PHILLIPS	PEJ	C. BRIGGSAE	AF16	2014-12-30	PS 010215_PS 010215 AF16-6	27	0	27	3.29584
PHILLIPS	PEJ	C. BRIGGSAE	AF16	2014-12-30	PS 010215_PS 010215 AF16-6	27	0	27	3.29584
PHILLIPS	PEJ	C. BRIGGSAE	AF16	2014-12-30	PS 010215_PS 010215 AF16-6	27	0	27	3.29584
PHILLIPS	PEJ	C. BRIGGSAE	AF16	2014-12-30	PS 010215_PS 010215 AF16-6	27	1
PHILLIPS	PEJ	C. BRIGGSAE	AF16	2014-12-30	PS 010215_PS 010215 AF16-6	29	0	29	3.3673
PHILLIPS	PEJ	C. BRIGGSAE	AF16	2014-12-30	PS 010215_PS 010215 AF16-6	29	0	29	3.3673
PHILLIPS	PEJ	C. BRIGGSAE	AF16	2014-12-30	PS 010215_PS 010215 AF16-6	29	1
PHILLIPS	PEJ	C. BRIGGSAE	AF16	2014-12-30	PS 010215_PS 010215 AF16-6	30	0	30	3.4012
PHILLIPS	PEJ	C. BRIGGSAE	AF16	2014-12-30	PS 010215_PS 010215 AF16-6	30	0	30	3.4012
PHILLIPS	PEJ	C. BRIGGSAE	AF16	2014-12-30	PS 010215_PS 010215 AF16-6	30	0	30	3.4012
PHILLIPS	PEJ	C. BRIGGSAE	AF16	2014-12-30	PS 010215_PS 010215 AF16-6	30	0	30	3.4012
PHILLIPS	PEJ	C. BRIGGSAE	AF16	2014-12-30	PS 010215_PS 010215 AF16-6	34	0	34	3.52636
PHILLIPS	PEJ	C. BRIGGSAE	AF16	2014-12-30	PS 010215_PS 010215 AF16-6	34	0	34	3.52636
PHILLIPS	PEJ	C. BRIGGSAE	AF16	2014-12-30	PS 010215_PS 010215 AF16-6	34	0	34	3.52636
PHILLIPS	PEJ	C. BRIGGSAE	AF16	2014-12-30	PS 010215_PS 010215 AF16-6	34	0	34	3.52636
PHILLIPS	PEJ	C. BRIGGSAE	AF16	2014-12-30	PS 010215_PS 010215 AF16-6	34	0	34	3.52636
PHILLIPS	PEJ	C. BRIGGSAE	AF16	2014-12-30	PS 010215_PS 010215 AF16-6	36	0	36	3.58352
PHILLIPS	PEJ	C. BRIGGSAE	AF16	2014-12-30	PS 010215_PS 010215 AF16-6	36	0	36	3.58352
PHILLIPS	PEJ	C. BRIGGSAE	AF16	2014-12-30	PS 010215_PS 010215 AF16-6	36	0	36	3.58352
PHILLIPS	PEJ	C. BRIGGSAE	AF16	2014-12-30	PS 010215_PS 010215 AF16-6	38	0	38	3.63759
PHILLIPS	PEJ	C. BRIGGSAE	AF16	2014-12-30	PS 010215_PS 010215 AF16-6	41	0	41	3.71357
PHILLIPS	PEJ	C. BRIGGSAE	AF16	2014-12-30	PS 010215_PS 010215 AF16-6	43	0	43	3.7612
PHILLIPS	PEJ	C. BRIGGSAE	AF16	2015-03-13	PS_0316(17)15_PS_0316(17)15 AF16-1	5	1
PHILLIPS	PEJ	C. BRIGGSAE	AF16	2015-03-13	PS_0316(17)15_PS_0316(17)15 AF16-1	7	1
PHILLIPS	PEJ	C. BRIGGSAE	AF16	2015-03-13	PS_0316(17)15_PS_0316(17)15 AF16-1	10	1
PHILLIPS	PEJ	C. BRIGGSAE	AF16	2015-03-13	PS_0316(17)15_PS_0316(17)15 AF16-1	10	1
PHILLIPS	PEJ	C. BRIGGSAE	AF16	2015-03-13	PS_0316(17)15_PS_0316(17)15 AF16-1	10	1
PHILLIPS	PEJ	C. BRIGGSAE	AF16	2015-03-13	PS_0316(17)15_PS_0316(17)15 AF16-1	10	1
PHILLIPS	PEJ	C. BRIGGSAE	AF16	2015-03-13	PS_0316(17)15_PS_0316(17)15 AF16-1	10	1
PHILLIPS	PEJ	C. BRIGGSAE	AF16	2015-03-13	PS_0316(17)15_PS_0316(17)15 AF16-1	12	0	12	2.48491
PHILLIPS	PEJ	C. BRIGGSAE	AF16	2015-03-13	PS_0316(17)15_PS_0316(17)15 AF16-1	12	0	12	2.48491
PHILLIPS	PEJ	C. BRIGGSAE	AF16	2015-03-13	PS_0316(17)15_PS_0316(17)15 AF16-1	12	1
PHILLIPS	PEJ	C. BRIGGSAE	AF16	2015-03-13	PS_0316(17)15_PS_0316(17)15 AF16-1	12	1
PHILLIPS	PEJ	C. BRIGGSAE	AF16	2015-03-13	PS_0316(17)15_PS_0316(17)15 AF16-1	14	0	14	2.63906
PHILLIPS	PEJ	C. BRIGGSAE	AF16	2015-03-13	PS_0316(17)15_PS_0316(17)15 AF16-1	14	1
PHILLIPS	PEJ	C. BRIGGSAE	AF16	2015-03-13	PS_0316(17)15_PS_0316(17)15 AF16-1	17	0	17	2.83321
PHILLIPS	PEJ	C. BRIGGSAE	AF16	2015-03-13	PS_0316(17)15_PS_0316(17)15 AF16-1	17	0	17	2.83321
PHILLIPS	PEJ	C. BRIGGSAE	AF16	2015-03-13	PS_0316(17)15_PS_0316(17)15 AF16-1	17	0	17	2.83321
PHILLIPS	PEJ	C. BRIGGSAE	AF16	2015-03-13	PS_0316(17)15_PS_0316(17)15 AF16-1	17	0	17	2.83321
PHILLIPS	PEJ	C. BRIGGSAE	AF16	2015-03-13	PS_0316(17)15_PS_0316(17)15 AF16-1	17	0	17	2.83321
PHILLIPS	PEJ	C. BRIGGSAE	AF16	2015-03-13	PS_0316(17)15_PS_0316(17)15 AF16-1	17	0	17	2.83321
PHILLIPS	PEJ	C. BRIGGSAE	AF16	2015-03-13	PS_0316(17)15_PS_0316(17)15 AF16-1	17	0	17	2.83321
PHILLIPS	PEJ	C. BRIGGSAE	AF16	2015-03-13	PS_0316(17)15_PS_0316(17)15 AF16-1	17	0	17	2.83321
PHILLIPS	PEJ	C. BRIGGSAE	AF16	2015-03-13	PS_0316(17)15_PS_0316(17)15 AF16-1	19	0	19	2.94444
PHILLIPS	PEJ	C. BRIGGSAE	AF16	2015-03-13	PS_0316(17)15_PS_0316(17)15 AF16-1	19	0	19	2.94444
PHILLIPS	PEJ	C. BRIGGSAE	AF16	2015-03-13	PS_0316(17)15_PS_0316(17)15 AF16-1	19	0	19	2.94444
PHILLIPS	PEJ	C. BRIGGSAE	AF16	2015-03-13	PS_0316(17)15_PS_0316(17)15 AF16-1	19	0	19	2.94444
PHILLIPS	PEJ	C. BRIGGSAE	AF16	2015-03-13	PS_0316(17)15_PS_0316(17)15 AF16-1	19	0	19	2.94444
PHILLIPS	PEJ	C. BRIGGSAE	AF16	2015-03-13	PS_0316(17)15_PS_0316(17)15 AF16-1	21	0	21	3.04452
PHILLIPS	PEJ	C. BRIGGSAE	AF16	2015-03-13	PS_0316(17)15_PS_0316(17)15 AF16-1	21	0	21	3.04452
PHILLIPS	PEJ	C. BRIGGSAE	AF16	2015-03-13	PS_0316(17)15_PS_0316(17)15 AF16-1	21	0	21	3.04452
PHILLIPS	PEJ	C. BRIGGSAE	AF16	2015-03-13	PS_0316(17)15_PS_0316(17)15 AF16-1	21	0	21	3.04452
PHILLIPS	PEJ	C. BRIGGSAE	AF16	2015-03-13	PS_0316(17)15_PS_0316(17)15 AF16-1	24	0	24	3.17805
PHILLIPS	PEJ	C. BRIGGSAE	AF16	2015-03-13	PS_0316(17)15_PS_0316(17)15 AF16-1	24	0	24	3.17805
PHILLIPS	PEJ	C. BRIGGSAE	AF16	2015-03-13	PS_0316(17)15_PS_0316(17)15 AF16-1	31	0	31	3.43399
PHILLIPS	PEJ	C. BRIGGSAE	AF16	2015-03-13	PS_0316(17)15_PS_0316(17)15 AF16-1	31	0	31	3.43399
PHILLIPS	PEJ	C. BRIGGSAE	AF16	2015-03-13	PS_0316(17)15_PS_0316(17)15 AF16-1	40	0	40	3.68888
PHILLIPS	PEJ	C. BRIGGSAE	AF16	2015-03-13	PS_0316(17)15_PS_0316(17)15 AF16-2	5	1
PHILLIPS	PEJ	C. BRIGGSAE	AF16	2015-03-13	PS_0316(17)15_PS_0316(17)15 AF16-2	10	1
PHILLIPS	PEJ	C. BRIGGSAE	AF16	2015-03-13	PS_0316(17)15_PS_0316(17)15 AF16-2	10	1
PHILLIPS	PEJ	C. BRIGGSAE	AF16	2015-03-13	PS_0316(17)15_PS_0316(17)15 AF16-2	10	1
PHILLIPS	PEJ	C. BRIGGSAE	AF16	2015-03-13	PS_0316(17)15_PS_0316(17)15 AF16-2	10	1
PHILLIPS	PEJ	C. BRIGGSAE	AF16	2015-03-13	PS_0316(17)15_PS_0316(17)15 AF16-2	10	1
PHILLIPS	PEJ	C. BRIGGSAE	AF16	2015-03-13	PS_0316(17)15_PS_0316(17)15 AF16-2	10	1
PHILLIPS	PEJ	C. BRIGGSAE	AF16	2015-03-13	PS_0316(17)15_PS_0316(17)15 AF16-2	12	1
PHILLIPS	PEJ	C. BRIGGSAE	AF16	2015-03-13	PS_0316(17)15_PS_0316(17)15 AF16-2	12	1
PHILLIPS	PEJ	C. BRIGGSAE	AF16	2015-03-13	PS_0316(17)15_PS_0316(17)15 AF16-2	12	1
PHILLIPS	PEJ	C. BRIGGSAE	AF16	2015-03-13	PS_0316(17)15_PS_0316(17)15 AF16-2	14	0	14	2.63906
PHILLIPS	PEJ	C. BRIGGSAE	AF16	2015-03-13	PS_0316(17)15_PS_0316(17)15 AF16-2	14	1
PHILLIPS	PEJ	C. BRIGGSAE	AF16	2015-03-13	PS_0316(17)15_PS_0316(17)15 AF16-2	17	0	17	2.83321
PHILLIPS	PEJ	C. BRIGGSAE	AF16	2015-03-13	PS_0316(17)15_PS_0316(17)15 AF16-2	17	0	17	2.83321
PHILLIPS	PEJ	C. BRIGGSAE	AF16	2015-03-13	PS_0316(17)15_PS_0316(17)15 AF16-2	17	0	17	2.83321
PHILLIPS	PEJ	C. BRIGGSAE	AF16	2015-03-13	PS_0316(17)15_PS_0316(17)15 AF16-2	17	0	17	2.83321
PHILLIPS	PEJ	C. BRIGGSAE	AF16	2015-03-13	PS_0316(17)15_PS_0316(17)15 AF16-2	17	0	17	2.83321
PHILLIPS	PEJ	C. BRIGGSAE	AF16	2015-03-13	PS_0316(17)15_PS_0316(17)15 AF16-2	17	0	17	2.83321
PHILLIPS	PEJ	C. BRIGGSAE	AF16	2015-03-13	PS_0316(17)15_PS_0316(17)15 AF16-2	17	0	17	2.83321
PHILLIPS	PEJ	C. BRIGGSAE	AF16	2015-03-13	PS_0316(17)15_PS_0316(17)15 AF16-2	17	0	17	2.83321
PHILLIPS	PEJ	C. BRIGGSAE	AF16	2015-03-13	PS_0316(17)15_PS_0316(17)15 AF16-2	17	0	17	2.83321
PHILLIPS	PEJ	C. BRIGGSAE	AF16	2015-03-13	PS_0316(17)15_PS_0316(17)15 AF16-2	17	0	17	2.83321
PHILLIPS	PEJ	C. BRIGGSAE	AF16	2015-03-13	PS_0316(17)15_PS_0316(17)15 AF16-2	17	1
PHILLIPS	PEJ	C. BRIGGSAE	AF16	2015-03-13	PS_0316(17)15_PS_0316(17)15 AF16-2	19	0	19	2.94444
PHILLIPS	PEJ	C. BRIGGSAE	AF16	2015-03-13	PS_0316(17)15_PS_0316(17)15 AF16-2	19	0	19	2.94444
PHILLIPS	PEJ	C. BRIGGSAE	AF16	2015-03-13	PS_0316(17)15_PS_0316(17)15 AF16-2	21	0	21	3.04452
PHILLIPS	PEJ	C. BRIGGSAE	AF16	2015-03-13	PS_0316(17)15_PS_0316(17)15 AF16-2	21	0	21	3.04452
PHILLIPS	PEJ	C. BRIGGSAE	AF16	2015-03-13	PS_0316(17)15_PS_0316(17)15 AF16-2	21	0	21	3.04452
PHILLIPS	PEJ	C. BRIGGSAE	AF16	2015-03-13	PS_0316(17)15_PS_0316(17)15 AF16-2	24	0	24	3.17805
PHILLIPS	PEJ	C. BRIGGSAE	AF16	2015-03-13	PS_0316(17)15_PS_0316(17)15 AF16-2	24	0	24	3.17805
PHILLIPS	PEJ	C. BRIGGSAE	AF16	2015-03-13	PS_0316(17)15_PS_0316(17)15 AF16-2	24	0	24	3.17805
PHILLIPS	PEJ	C. BRIGGSAE	AF16	2015-03-13	PS_0316(17)15_PS_0316(17)15 AF16-2	26	0	26	3.2581
PHILLIPS	PEJ	C. BRIGGSAE	AF16	2015-03-13	PS_0316(17)15_PS_0316(17)15 AF16-2	28	1
PHILLIPS	PEJ	C. BRIGGSAE	AF16	2015-03-13	PS_0316(17)15_PS_0316(17)15 AF16-2	31	0	31	3.43399
PHILLIPS	PEJ	C. BRIGGSAE	AF16	2015-03-13	PS_0316(17)15_PS_0316(17)15 AF16-2	45	0	45	3.80666
PHILLIPS	PEJ	C. BRIGGSAE	AF16	2015-03-13	PS_0316(17)15_PS_0316(17)15 AF16-3	5	1
PHILLIPS	PEJ	C. BRIGGSAE	AF16	2015-03-13	PS_0316(17)15_PS_0316(17)15 AF16-3	10	1
PHILLIPS	PEJ	C. BRIGGSAE	AF16	2015-03-13	PS_0316(17)15_PS_0316(17)15 AF16-3	10	1
PHILLIPS	PEJ	C. BRIGGSAE	AF16	2015-03-13	PS_0316(17)15_PS_0316(17)15 AF16-3	10	1
PHILLIPS	PEJ	C. BRIGGSAE	AF16	2015-03-13	PS_0316(17)15_PS_0316(17)15 AF16-3	10	1
PHILLIPS	PEJ	C. BRIGGSAE	AF16	2015-03-13	PS_0316(17)15_PS_0316(17)15 AF16-3	10	1
PHILLIPS	PEJ	C. BRIGGSAE	AF16	2015-03-13	PS_0316(17)15_PS_0316(17)15 AF16-3	12	0	12	2.48491
PHILLIPS	PEJ	C. BRIGGSAE	AF16	2015-03-13	PS_0316(17)15_PS_0316(17)15 AF16-3	12	1
PHILLIPS	PEJ	C. BRIGGSAE	AF16	2015-03-13	PS_0316(17)15_PS_0316(17)15 AF16-3	12	1
PHILLIPS	PEJ	C. BRIGGSAE	AF16	2015-03-13	PS_0316(17)15_PS_0316(17)15 AF16-3	14	0	14	2.63906
PHILLIPS	PEJ	C. BRIGGSAE	AF16	2015-03-13	PS_0316(17)15_PS_0316(17)15 AF16-3	14	1
PHILLIPS	PEJ	C. BRIGGSAE	AF16	2015-03-13	PS_0316(17)15_PS_0316(17)15 AF16-3	17	0	17	2.83321
PHILLIPS	PEJ	C. BRIGGSAE	AF16	2015-03-13	PS_0316(17)15_PS_0316(17)15 AF16-3	17	0	17	2.83321
PHILLIPS	PEJ	C. BRIGGSAE	AF16	2015-03-13	PS_0316(17)15_PS_0316(17)15 AF16-3	17	0	17	2.83321
PHILLIPS	PEJ	C. BRIGGSAE	AF16	2015-03-13	PS_0316(17)15_PS_0316(17)15 AF16-3	17	0	17	2.83321
PHILLIPS	PEJ	C. BRIGGSAE	AF16	2015-03-13	PS_0316(17)15_PS_0316(17)15 AF16-3	17	0	17	2.83321
PHILLIPS	PEJ	C. BRIGGSAE	AF16	2015-03-13	PS_0316(17)15_PS_0316(17)15 AF16-3	17	0	17	2.83321
PHILLIPS	PEJ	C. BRIGGSAE	AF16	2015-03-13	PS_0316(17)15_PS_0316(17)15 AF16-3	17	0	17	2.83321
PHILLIPS	PEJ	C. BRIGGSAE	AF16	2015-03-13	PS_0316(17)15_PS_0316(17)15 AF16-3	17	0	17	2.83321
PHILLIPS	PEJ	C. BRIGGSAE	AF16	2015-03-13	PS_0316(17)15_PS_0316(17)15 AF16-3	17	0	17	2.83321
PHILLIPS	PEJ	C. BRIGGSAE	AF16	2015-03-13	PS_0316(17)15_PS_0316(17)15 AF16-3	17	0	17	2.83321
PHILLIPS	PEJ	C. BRIGGSAE	AF16	2015-03-13	PS_0316(17)15_PS_0316(17)15 AF16-3	19	0	19	2.94444
PHILLIPS	PEJ	C. BRIGGSAE	AF16	2015-03-13	PS_0316(17)15_PS_0316(17)15 AF16-3	19	0	19	2.94444
PHILLIPS	PEJ	C. BRIGGSAE	AF16	2015-03-13	PS_0316(17)15_PS_0316(17)15 AF16-3	21	0	21	3.04452
PHILLIPS	PEJ	C. BRIGGSAE	AF16	2015-03-13	PS_0316(17)15_PS_0316(17)15 AF16-3	21	0	21	3.04452
PHILLIPS	PEJ	C. BRIGGSAE	AF16	2015-03-13	PS_0316(17)15_PS_0316(17)15 AF16-3	21	0	21	3.04452
PHILLIPS	PEJ	C. BRIGGSAE	AF16	2015-03-13	PS_0316(17)15_PS_0316(17)15 AF16-3	21	0	21	3.04452
PHILLIPS	PEJ	C. BRIGGSAE	AF16	2015-03-13	PS_0316(17)15_PS_0316(17)15 AF16-3	21	0	21	3.04452
PHILLIPS	PEJ	C. BRIGGSAE	AF16	2015-03-13	PS_0316(17)15_PS_0316(17)15 AF16-3	21	1
PHILLIPS	PEJ	C. BRIGGSAE	AF16	2015-03-13	PS_0316(17)15_PS_0316(17)15 AF16-3	26	0	26	3.2581
PHILLIPS	PEJ	C. BRIGGSAE	AF16	2015-03-13	PS_0316(17)15_PS_0316(17)15 AF16-3	26	0	26	3.2581
PHILLIPS	PEJ	C. BRIGGSAE	AF16	2015-03-13	PS_0316(17)15_PS_0316(17)15 AF16-3	26	0	26	3.2581
PHILLIPS	PEJ	C. BRIGGSAE	AF16	2015-03-13	PS_0316(17)15_PS_0316(17)15 AF16-3	26	0	26	3.2581
PHILLIPS	PEJ	C. BRIGGSAE	AF16	2015-03-13	PS_0316(17)15_PS_0316(17)15 AF16-3	31	0	31	3.43399
PHILLIPS	PEJ	C. BRIGGSAE	AF16	2015-03-13	PS_0316(17)15_PS_0316(17)15 AF16-4	4	1
PHILLIPS	PEJ	C. BRIGGSAE	AF16	2015-03-13	PS_0316(17)15_PS_0316(17)15 AF16-4	4	1
PHILLIPS	PEJ	C. BRIGGSAE	AF16	2015-03-13	PS_0316(17)15_PS_0316(17)15 AF16-4	7	1
PHILLIPS	PEJ	C. BRIGGSAE	AF16	2015-03-13	PS_0316(17)15_PS_0316(17)15 AF16-4	10	0	10	2.30259
PHILLIPS	PEJ	C. BRIGGSAE	AF16	2015-03-13	PS_0316(17)15_PS_0316(17)15 AF16-4	10	0	10	2.30259
PHILLIPS	PEJ	C. BRIGGSAE	AF16	2015-03-13	PS_0316(17)15_PS_0316(17)15 AF16-4	10	0	10	2.30259
PHILLIPS	PEJ	C. BRIGGSAE	AF16	2015-03-13	PS_0316(17)15_PS_0316(17)15 AF16-4	10	1
PHILLIPS	PEJ	C. BRIGGSAE	AF16	2015-03-13	PS_0316(17)15_PS_0316(17)15 AF16-4	10	1
PHILLIPS	PEJ	C. BRIGGSAE	AF16	2015-03-13	PS_0316(17)15_PS_0316(17)15 AF16-4	10	1
PHILLIPS	PEJ	C. BRIGGSAE	AF16	2015-03-13	PS_0316(17)15_PS_0316(17)15 AF16-4	10	1
PHILLIPS	PEJ	C. BRIGGSAE	AF16	2015-03-13	PS_0316(17)15_PS_0316(17)15 AF16-4	10	1
PHILLIPS	PEJ	C. BRIGGSAE	AF16	2015-03-13	PS_0316(17)15_PS_0316(17)15 AF16-4	12	1
PHILLIPS	PEJ	C. BRIGGSAE	AF16	2015-03-13	PS_0316(17)15_PS_0316(17)15 AF16-4	14	0	14	2.63906
PHILLIPS	PEJ	C. BRIGGSAE	AF16	2015-03-13	PS_0316(17)15_PS_0316(17)15 AF16-4	14	1
PHILLIPS	PEJ	C. BRIGGSAE	AF16	2015-03-13	PS_0316(17)15_PS_0316(17)15 AF16-4	14	1
PHILLIPS	PEJ	C. BRIGGSAE	AF16	2015-03-13	PS_0316(17)15_PS_0316(17)15 AF16-4	14	1
PHILLIPS	PEJ	C. BRIGGSAE	AF16	2015-03-13	PS_0316(17)15_PS_0316(17)15 AF16-4	14	1
PHILLIPS	PEJ	C. BRIGGSAE	AF16	2015-03-13	PS_0316(17)15_PS_0316(17)15 AF16-4	17	0	17	2.83321
PHILLIPS	PEJ	C. BRIGGSAE	AF16	2015-03-13	PS_0316(17)15_PS_0316(17)15 AF16-4	17	0	17	2.83321
PHILLIPS	PEJ	C. BRIGGSAE	AF16	2015-03-13	PS_0316(17)15_PS_0316(17)15 AF16-4	17	0	17	2.83321
PHILLIPS	PEJ	C. BRIGGSAE	AF16	2015-03-13	PS_0316(17)15_PS_0316(17)15 AF16-4	17	1
PHILLIPS	PEJ	C. BRIGGSAE	AF16	2015-03-13	PS_0316(17)15_PS_0316(17)15 AF16-4	17	1
PHILLIPS	PEJ	C. BRIGGSAE	AF16	2015-03-13	PS_0316(17)15_PS_0316(17)15 AF16-4	17	1
PHILLIPS	PEJ	C. BRIGGSAE	AF16	2015-03-13	PS_0316(17)15_PS_0316(17)15 AF16-4	17	1
PHILLIPS	PEJ	C. BRIGGSAE	AF16	2015-03-13	PS_0316(17)15_PS_0316(17)15 AF16-4	17	1
PHILLIPS	PEJ	C. BRIGGSAE	AF16	2015-03-13	PS_0316(17)15_PS_0316(17)15 AF16-4	17	1
PHILLIPS	PEJ	C. BRIGGSAE	AF16	2015-03-13	PS_0316(17)15_PS_0316(17)15 AF16-4	19	0	19	2.94444
PHILLIPS	PEJ	C. BRIGGSAE	AF16	2015-03-13	PS_0316(17)15_PS_0316(17)15 AF16-4	19	0	19	2.94444
PHILLIPS	PEJ	C. BRIGGSAE	AF16	2015-03-13	PS_0316(17)15_PS_0316(17)15 AF16-4	21	0	21	3.04452
PHILLIPS	PEJ	C. BRIGGSAE	AF16	2015-03-13	PS_0316(17)15_PS_0316(17)15 AF16-4	21	0	21	3.04452
PHILLIPS	PEJ	C. BRIGGSAE	AF16	2015-03-13	PS_0316(17)15_PS_0316(17)15 AF16-4	21	0	21	3.04452
PHILLIPS	PEJ	C. BRIGGSAE	AF16	2015-03-13	PS_0316(17)15_PS_0316(17)15 AF16-4	24	0	24	3.17805
PHILLIPS	PEJ	C. BRIGGSAE	AF16	2015-03-13	PS_0316(17)15_PS_0316(17)15 AF16-4	24	0	24	3.17805
PHILLIPS	PEJ	C. BRIGGSAE	AF16	2015-03-13	PS_0316(17)15_PS_0316(17)15 AF16-4	24	0	24	3.17805
PHILLIPS	PEJ	C. BRIGGSAE	AF16	2015-03-13	PS_0316(17)15_PS_0316(17)15 AF16-4	24	0	24	3.17805
PHILLIPS	PEJ	C. BRIGGSAE	AF16	2015-03-13	PS_0316(17)15_PS_0316(17)15 AF16-5	7	1
PHILLIPS	PEJ	C. BRIGGSAE	AF16	2015-03-13	PS_0316(17)15_PS_0316(17)15 AF16-5	10	1
PHILLIPS	PEJ	C. BRIGGSAE	AF16	2015-03-13	PS_0316(17)15_PS_0316(17)15 AF16-5	10	1
PHILLIPS	PEJ	C. BRIGGSAE	AF16	2015-03-13	PS_0316(17)15_PS_0316(17)15 AF16-5	12	0	12	2.48491
PHILLIPS	PEJ	C. BRIGGSAE	AF16	2015-03-13	PS_0316(17)15_PS_0316(17)15 AF16-5	12	1
PHILLIPS	PEJ	C. BRIGGSAE	AF16	2015-03-13	PS_0316(17)15_PS_0316(17)15 AF16-5	12	1
PHILLIPS	PEJ	C. BRIGGSAE	AF16	2015-03-13	PS_0316(17)15_PS_0316(17)15 AF16-5	12	1
PHILLIPS	PEJ	C. BRIGGSAE	AF16	2015-03-13	PS_0316(17)15_PS_0316(17)15 AF16-5	12	1
PHILLIPS	PEJ	C. BRIGGSAE	AF16	2015-03-13	PS_0316(17)15_PS_0316(17)15 AF16-5	17	0	17	2.83321
PHILLIPS	PEJ	C. BRIGGSAE	AF16	2015-03-13	PS_0316(17)15_PS_0316(17)15 AF16-5	17	0	17	2.83321
PHILLIPS	PEJ	C. BRIGGSAE	AF16	2015-03-13	PS_0316(17)15_PS_0316(17)15 AF16-5	17	0	17	2.83321
PHILLIPS	PEJ	C. BRIGGSAE	AF16	2015-03-13	PS_0316(17)15_PS_0316(17)15 AF16-5	17	0	17	2.83321
PHILLIPS	PEJ	C. BRIGGSAE	AF16	2015-03-13	PS_0316(17)15_PS_0316(17)15 AF16-5	17	0	17	2.83321
PHILLIPS	PEJ	C. BRIGGSAE	AF16	2015-03-13	PS_0316(17)15_PS_0316(17)15 AF16-5	17	0	17	2.83321
PHILLIPS	PEJ	C. BRIGGSAE	AF16	2015-03-13	PS_0316(17)15_PS_0316(17)15 AF16-5	17	1
PHILLIPS	PEJ	C. BRIGGSAE	AF16	2015-03-13	PS_0316(17)15_PS_0316(17)15 AF16-5	17	1
PHILLIPS	PEJ	C. BRIGGSAE	AF16	2015-03-13	PS_0316(17)15_PS_0316(17)15 AF16-5	19	0	19	2.94444
PHILLIPS	PEJ	C. BRIGGSAE	AF16	2015-03-13	PS_0316(17)15_PS_0316(17)15 AF16-5	19	0	19	2.94444
PHILLIPS	PEJ	C. BRIGGSAE	AF16	2015-03-13	PS_0316(17)15_PS_0316(17)15 AF16-5	19	0	19	2.94444
PHILLIPS	PEJ	C. BRIGGSAE	AF16	2015-03-13	PS_0316(17)15_PS_0316(17)15 AF16-5	19	0	19	2.94444
PHILLIPS	PEJ	C. BRIGGSAE	AF16	2015-03-13	PS_0316(17)15_PS_0316(17)15 AF16-5	19	0	19	2.94444
PHILLIPS	PEJ	C. BRIGGSAE	AF16	2015-03-13	PS_0316(17)15_PS_0316(17)15 AF16-5	19	0	19	2.94444
PHILLIPS	PEJ	C. BRIGGSAE	AF16	2015-03-13	PS_0316(17)15_PS_0316(17)15 AF16-5	21	0	21	3.04452
PHILLIPS	PEJ	C. BRIGGSAE	AF16	2015-03-13	PS_0316(17)15_PS_0316(17)15 AF16-5	21	0	21	3.04452
PHILLIPS	PEJ	C. BRIGGSAE	AF16	2015-03-13	PS_0316(17)15_PS_0316(17)15 AF16-5	21	0	21	3.04452
PHILLIPS	PEJ	C. BRIGGSAE	AF16	2015-03-13	PS_0316(17)15_PS_0316(17)15 AF16-5	21	0	21	3.04452
PHILLIPS	PEJ	C. BRIGGSAE	AF16	2015-03-13	PS_0316(17)15_PS_0316(17)15 AF16-5	21	0	21	3.04452
PHILLIPS	PEJ	C. BRIGGSAE	AF16	2015-03-13	PS_0316(17)15_PS_0316(17)15 AF16-5	24	0	24	3.17805
PHILLIPS	PEJ	C. BRIGGSAE	AF16	2015-03-13	PS_0316(17)15_PS_0316(17)15 AF16-5	24	0	24	3.17805
PHILLIPS	PEJ	C. BRIGGSAE	AF16	2015-03-13	PS_0316(17)15_PS_0316(17)15 AF16-5	24	0	24	3.17805
PHILLIPS	PEJ	C. BRIGGSAE	AF16	2015-03-13	PS_0316(17)15_PS_0316(17)15 AF16-5	24	0	24	3.17805
PHILLIPS	PEJ	C. BRIGGSAE	AF16	2015-03-13	PS_0316(17)15_PS_0316(17)15 AF16-5	24	1
PHILLIPS	PEJ	C. BRIGGSAE	AF16	2015-03-13	PS_0316(17)15_PS_0316(17)15 AF16-5	26	0	26	3.2581
PHILLIPS	PEJ	C. BRIGGSAE	AF16	2015-03-13	PS_0316(17)15_PS_0316(17)15 AF16-5	26	0	26	3.2581
PHILLIPS	PEJ	C. BRIGGSAE	AF16	2015-03-13	PS_0316(17)15_PS_0316(17)15 AF16-5	31	0	31	3.43399
PHILLIPS	PEJ	C. BRIGGSAE	AF16	2015-03-13	PS_0316(17)15_PS_0316(17)15 AF16-6	4	1
PHILLIPS	PEJ	C. BRIGGSAE	AF16	2015-03-13	PS_0316(17)15_PS_0316(17)15 AF16-6	7	1
PHILLIPS	PEJ	C. BRIGGSAE	AF16	2015-03-13	PS_0316(17)15_PS_0316(17)15 AF16-6	10	1
PHILLIPS	PEJ	C. BRIGGSAE	AF16	2015-03-13	PS_0316(17)15_PS_0316(17)15 AF16-6	10	1
PHILLIPS	PEJ	C. BRIGGSAE	AF16	2015-03-13	PS_0316(17)15_PS_0316(17)15 AF16-6	10	1
PHILLIPS	PEJ	C. BRIGGSAE	AF16	2015-03-13	PS_0316(17)15_PS_0316(17)15 AF16-6	10	1
PHILLIPS	PEJ	C. BRIGGSAE	AF16	2015-03-13	PS_0316(17)15_PS_0316(17)15 AF16-6	10	1
PHILLIPS	PEJ	C. BRIGGSAE	AF16	2015-03-13	PS_0316(17)15_PS_0316(17)15 AF16-6	10	1
PHILLIPS	PEJ	C. BRIGGSAE	AF16	2015-03-13	PS_0316(17)15_PS_0316(17)15 AF16-6	10	1
PHILLIPS	PEJ	C. BRIGGSAE	AF16	2015-03-13	PS_0316(17)15_PS_0316(17)15 AF16-6	10	1
PHILLIPS	PEJ	C. BRIGGSAE	AF16	2015-03-13	PS_0316(17)15_PS_0316(17)15 AF16-6	10	1
PHILLIPS	PEJ	C. BRIGGSAE	AF16	2015-03-13	PS_0316(17)15_PS_0316(17)15 AF16-6	10	1
PHILLIPS	PEJ	C. BRIGGSAE	AF16	2015-03-13	PS_0316(17)15_PS_0316(17)15 AF16-6	10	1
PHILLIPS	PEJ	C. BRIGGSAE	AF16	2015-03-13	PS_0316(17)15_PS_0316(17)15 AF16-6	10	1
PHILLIPS	PEJ	C. BRIGGSAE	AF16	2015-03-13	PS_0316(17)15_PS_0316(17)15 AF16-6	10	1
PHILLIPS	PEJ	C. BRIGGSAE	AF16	2015-03-13	PS_0316(17)15_PS_0316(17)15 AF16-6	10	1
PHILLIPS	PEJ	C. BRIGGSAE	AF16	2015-03-13	PS_0316(17)15_PS_0316(17)15 AF16-6	12	1
PHILLIPS	PEJ	C. BRIGGSAE	AF16	2015-03-13	PS_0316(17)15_PS_0316(17)15 AF16-6	12	1
PHILLIPS	PEJ	C. BRIGGSAE	AF16	2015-03-13	PS_0316(17)15_PS_0316(17)15 AF16-6	12	1
PHILLIPS	PEJ	C. BRIGGSAE	AF16	2015-03-13	PS_0316(17)15_PS_0316(17)15 AF16-6	12	1
PHILLIPS	PEJ	C. BRIGGSAE	AF16	2015-03-13	PS_0316(17)15_PS_0316(17)15 AF16-6	14	0	14	2.63906
PHILLIPS	PEJ	C. BRIGGSAE	AF16	2015-03-13	PS_0316(17)15_PS_0316(17)15 AF16-6	14	0	14	2.63906
PHILLIPS	PEJ	C. BRIGGSAE	AF16	2015-03-13	PS_0316(17)15_PS_0316(17)15 AF16-6	14	1
PHILLIPS	PEJ	C. BRIGGSAE	AF16	2015-03-13	PS_0316(17)15_PS_0316(17)15 AF16-6	14	1
PHILLIPS	PEJ	C. BRIGGSAE	AF16	2015-03-13	PS_0316(17)15_PS_0316(17)15 AF16-6	17	0	17	2.83321
PHILLIPS	PEJ	C. BRIGGSAE	AF16	2015-03-13	PS_0316(17)15_PS_0316(17)15 AF16-6	17	0	17	2.83321
PHILLIPS	PEJ	C. BRIGGSAE	AF16	2015-03-13	PS_0316(17)15_PS_0316(17)15 AF16-6	17	0	17	2.83321
PHILLIPS	PEJ	C. BRIGGSAE	AF16	2015-03-13	PS_0316(17)15_PS_0316(17)15 AF16-6	17	1
PHILLIPS	PEJ	C. BRIGGSAE	AF16	2015-03-13	PS_0316(17)15_PS_0316(17)15 AF16-6	19	0	19	2.94444
PHILLIPS	PEJ	C. BRIGGSAE	AF16	2015-03-13	PS_0316(17)15_PS_0316(17)15 AF16-6	21	0	21	3.04452
PHILLIPS	PEJ	C. BRIGGSAE	AF16	2015-03-13	PS_0316(17)15_PS_0316(17)15 AF16-6	21	0	21	3.04452
PHILLIPS	PEJ	C. BRIGGSAE	AF16	2015-03-13	PS_0316(17)15_PS_0316(17)15 AF16-6	24	0	24	3.17805
PHILLIPS	PEJ	C. BRIGGSAE	AF16	2015-03-13	PS_0316(17)15_PS_0316(17)15 AF16-6	24	0	24	3.17805
PHILLIPS	PEJ	C. BRIGGSAE	AF16	2015-03-13	PS_0316(17)15_PS_0316(17)15 AF16-6	24	0	24	3.17805
PHILLIPS	PEJ	C. BRIGGSAE	AF16	2015-03-13	PS_0316(17)15_PS_0316(17)15 AF16-6	31	0	31	3.43399
DRISCOLL	DH	C. BRIGGSAE	ED3092	2014-10-01	DS 10.01.14 BRIGGSAE_1_ED3092-1	13	0	13	2.56495
DRISCOLL	DH	C. BRIGGSAE	ED3092	2014-10-01	DS 10.01.14 BRIGGSAE_1_ED3092-1	13	0	13	2.56495
DRISCOLL	DH	C. BRIGGSAE	ED3092	2014-10-01	DS 10.01.14 BRIGGSAE_1_ED3092-1	13	0	13	2.56495
DRISCOLL	DH	C. BRIGGSAE	ED3092	2014-10-01	DS 10.01.14 BRIGGSAE_1_ED3092-1	13	0	13	2.56495
DRISCOLL	DH	C. BRIGGSAE	ED3092	2014-10-01	DS 10.01.14 BRIGGSAE_1_ED3092-1	15	0	15	2.70805
DRISCOLL	DH	C. BRIGGSAE	ED3092	2014-10-01	DS 10.01.14 BRIGGSAE_1_ED3092-1	15	0	15	2.70805
DRISCOLL	DH	C. BRIGGSAE	ED3092	2014-10-01	DS 10.01.14 BRIGGSAE_1_ED3092-1	15	0	15	2.70805
DRISCOLL	DH	C. BRIGGSAE	ED3092	2014-10-01	DS 10.01.14 BRIGGSAE_1_ED3092-1	15	0	15	2.70805
DRISCOLL	DH	C. BRIGGSAE	ED3092	2014-10-01	DS 10.01.14 BRIGGSAE_1_ED3092-1	15	0	15	2.70805
DRISCOLL	DH	C. BRIGGSAE	ED3092	2014-10-01	DS 10.01.14 BRIGGSAE_1_ED3092-1	18	0	18	2.89037
DRISCOLL	DH	C. BRIGGSAE	ED3092	2014-10-01	DS 10.01.14 BRIGGSAE_1_ED3092-1	18	1
DRISCOLL	DH	C. BRIGGSAE	ED3092	2014-10-01	DS 10.01.14 BRIGGSAE_1_ED3092-1	18	1
DRISCOLL	DH	C. BRIGGSAE	ED3092	2014-10-01	DS 10.01.14 BRIGGSAE_1_ED3092-1	20	0	20	2.99573
DRISCOLL	DH	C. BRIGGSAE	ED3092	2014-10-01	DS 10.01.14 BRIGGSAE_1_ED3092-1	20	0	20	2.99573
DRISCOLL	DH	C. BRIGGSAE	ED3092	2014-10-01	DS 10.01.14 BRIGGSAE_1_ED3092-1	22	0	22	3.09104
DRISCOLL	DH	C. BRIGGSAE	ED3092	2014-10-01	DS 10.01.14 BRIGGSAE_1_ED3092-1	22	0	22	3.09104
DRISCOLL	DH	C. BRIGGSAE	ED3092	2014-10-01	DS 10.01.14 BRIGGSAE_1_ED3092-1	22	0	22	3.09104
DRISCOLL	DH	C. BRIGGSAE	ED3092	2014-10-01	DS 10.01.14 BRIGGSAE_1_ED3092-1	25	0	25	3.21888
DRISCOLL	DH	C. BRIGGSAE	ED3092	2014-10-01	DS 10.01.14 BRIGGSAE_1_ED3092-1	25	0	25	3.21888
DRISCOLL	DH	C. BRIGGSAE	ED3092	2014-10-01	DS 10.01.14 BRIGGSAE_1_ED3092-1	25	0	25	3.21888
DRISCOLL	DH	C. BRIGGSAE	ED3092	2014-10-01	DS 10.01.14 BRIGGSAE_1_ED3092-1	25	0	25	3.21888
DRISCOLL	DH	C. BRIGGSAE	ED3092	2014-10-01	DS 10.01.14 BRIGGSAE_1_ED3092-1	25	0	25	3.21888
DRISCOLL	DH	C. BRIGGSAE	ED3092	2014-10-01	DS 10.01.14 BRIGGSAE_1_ED3092-1	25	0	25	3.21888
DRISCOLL	DH	C. BRIGGSAE	ED3092	2014-10-01	DS 10.01.14 BRIGGSAE_1_ED3092-1	25	0	25	3.21888
DRISCOLL	DH	C. BRIGGSAE	ED3092	2014-10-01	DS 10.01.14 BRIGGSAE_1_ED3092-1	25	1
DRISCOLL	DH	C. BRIGGSAE	ED3092	2014-10-01	DS 10.01.14 BRIGGSAE_1_ED3092-1	25	1
DRISCOLL	DH	C. BRIGGSAE	ED3092	2014-10-01	DS 10.01.14 BRIGGSAE_1_ED3092-1	25	1
DRISCOLL	DH	C. BRIGGSAE	ED3092	2014-10-01	DS 10.01.14 BRIGGSAE_1_ED3092-1	25	1
DRISCOLL	DH	C. BRIGGSAE	ED3092	2014-10-01	DS 10.01.14 BRIGGSAE_1_ED3092-1	27	0	27	3.29584
DRISCOLL	DH	C. BRIGGSAE	ED3092	2014-10-01	DS 10.01.14 BRIGGSAE_1_ED3092-1	29	0	29	3.3673
DRISCOLL	DH	C. BRIGGSAE	ED3092	2014-10-01	DS 10.01.14 BRIGGSAE_1_ED3092-1	29	0	29	3.3673
DRISCOLL	DH	C. BRIGGSAE	ED3092	2014-10-01	DS 10.01.14 BRIGGSAE_1_ED3092-1	29	0	29	3.3673
DRISCOLL	DH	C. BRIGGSAE	ED3092	2014-10-01	DS 10.01.14 BRIGGSAE_1_ED3092-1	29	0	29	3.3673
DRISCOLL	DH	C. BRIGGSAE	ED3092	2014-10-01	DS 10.01.14 BRIGGSAE_1_ED3092-1	32	0	32	3.46574
DRISCOLL	DH	C. BRIGGSAE	ED3092	2014-10-01	DS 10.01.14 BRIGGSAE_1_ED3092-1	32	1
DRISCOLL	DH	C. BRIGGSAE	ED3092	2014-10-01	DS 10.01.14 BRIGGSAE_1_ED3092-2	13	0	13	2.56495
DRISCOLL	DH	C. BRIGGSAE	ED3092	2014-10-01	DS 10.01.14 BRIGGSAE_1_ED3092-2	13	0	13	2.56495
DRISCOLL	DH	C. BRIGGSAE	ED3092	2014-10-01	DS 10.01.14 BRIGGSAE_1_ED3092-2	13	0	13	2.56495
DRISCOLL	DH	C. BRIGGSAE	ED3092	2014-10-01	DS 10.01.14 BRIGGSAE_1_ED3092-2	15	0	15	2.70805
DRISCOLL	DH	C. BRIGGSAE	ED3092	2014-10-01	DS 10.01.14 BRIGGSAE_1_ED3092-2	15	0	15	2.70805
DRISCOLL	DH	C. BRIGGSAE	ED3092	2014-10-01	DS 10.01.14 BRIGGSAE_1_ED3092-2	18	1
DRISCOLL	DH	C. BRIGGSAE	ED3092	2014-10-01	DS 10.01.14 BRIGGSAE_1_ED3092-2	18	1
DRISCOLL	DH	C. BRIGGSAE	ED3092	2014-10-01	DS 10.01.14 BRIGGSAE_1_ED3092-2	18	1
DRISCOLL	DH	C. BRIGGSAE	ED3092	2014-10-01	DS 10.01.14 BRIGGSAE_1_ED3092-2	18	1
DRISCOLL	DH	C. BRIGGSAE	ED3092	2014-10-01	DS 10.01.14 BRIGGSAE_1_ED3092-2	20	0	20	2.99573
DRISCOLL	DH	C. BRIGGSAE	ED3092	2014-10-01	DS 10.01.14 BRIGGSAE_1_ED3092-2	20	0	20	2.99573
DRISCOLL	DH	C. BRIGGSAE	ED3092	2014-10-01	DS 10.01.14 BRIGGSAE_1_ED3092-2	20	0	20	2.99573
DRISCOLL	DH	C. BRIGGSAE	ED3092	2014-10-01	DS 10.01.14 BRIGGSAE_1_ED3092-2	20	0	20	2.99573
DRISCOLL	DH	C. BRIGGSAE	ED3092	2014-10-01	DS 10.01.14 BRIGGSAE_1_ED3092-2	20	0	20	2.99573
DRISCOLL	DH	C. BRIGGSAE	ED3092	2014-10-01	DS 10.01.14 BRIGGSAE_1_ED3092-2	20	0	20	2.99573
DRISCOLL	DH	C. BRIGGSAE	ED3092	2014-10-01	DS 10.01.14 BRIGGSAE_1_ED3092-2	20	0	20	2.99573
DRISCOLL	DH	C. BRIGGSAE	ED3092	2014-10-01	DS 10.01.14 BRIGGSAE_1_ED3092-2	22	0	22	3.09104
DRISCOLL	DH	C. BRIGGSAE	ED3092	2014-10-01	DS 10.01.14 BRIGGSAE_1_ED3092-2	22	0	22	3.09104
DRISCOLL	DH	C. BRIGGSAE	ED3092	2014-10-01	DS 10.01.14 BRIGGSAE_1_ED3092-2	22	0	22	3.09104
DRISCOLL	DH	C. BRIGGSAE	ED3092	2014-10-01	DS 10.01.14 BRIGGSAE_1_ED3092-2	22	0	22	3.09104
DRISCOLL	DH	C. BRIGGSAE	ED3092	2014-10-01	DS 10.01.14 BRIGGSAE_1_ED3092-2	22	0	22	3.09104
DRISCOLL	DH	C. BRIGGSAE	ED3092	2014-10-01	DS 10.01.14 BRIGGSAE_1_ED3092-2	25	0	25	3.21888
DRISCOLL	DH	C. BRIGGSAE	ED3092	2014-10-01	DS 10.01.14 BRIGGSAE_1_ED3092-2	29	0	29	3.3673
DRISCOLL	DH	C. BRIGGSAE	ED3092	2014-10-01	DS 10.01.14 BRIGGSAE_1_ED3092-2	29	0	29	3.3673
DRISCOLL	DH	C. BRIGGSAE	ED3092	2014-10-01	DS 10.01.14 BRIGGSAE_1_ED3092-2	29	0	29	3.3673
DRISCOLL	DH	C. BRIGGSAE	ED3092	2014-10-01	DS 10.01.14 BRIGGSAE_1_ED3092-2	29	0	29	3.3673
DRISCOLL	DH	C. BRIGGSAE	ED3092	2014-10-01	DS 10.01.14 BRIGGSAE_1_ED3092-2	29	0	29	3.3673
DRISCOLL	DH	C. BRIGGSAE	ED3092	2014-10-01	DS 10.01.14 BRIGGSAE_1_ED3092-2	29	0	29	3.3673
DRISCOLL	DH	C. BRIGGSAE	ED3092	2014-10-01	DS 10.01.14 BRIGGSAE_1_ED3092-2	29	1
DRISCOLL	DH	C. BRIGGSAE	ED3092	2014-10-01	DS 10.01.14 BRIGGSAE_1_ED3092-2	29	1
DRISCOLL	DH	C. BRIGGSAE	ED3092	2014-10-01	DS 10.01.14 BRIGGSAE_1_ED3092-2	32	0	32	3.46574
DRISCOLL	DH	C. BRIGGSAE	ED3092	2014-10-01	DS 10.01.14 BRIGGSAE_1_ED3092-2	32	0	32	3.46574
DRISCOLL	DH	C. BRIGGSAE	ED3092	2014-10-01	DS 10.01.14 BRIGGSAE_1_ED3092-2	32	0	32	3.46574
DRISCOLL	DH	C. BRIGGSAE	ED3092	2014-10-01	DS 10.01.14 BRIGGSAE_1_ED3092-2	32	0	32	3.46574
DRISCOLL	DH	C. BRIGGSAE	ED3092	2014-10-01	DS 10.01.14 BRIGGSAE_1_ED3092-2	34	0	34	3.52636
DRISCOLL	DH	C. BRIGGSAE	ED3092	2014-10-01	DS 10.01.14 BRIGGSAE_1_ED3092-3	13	0	13	2.56495
DRISCOLL	DH	C. BRIGGSAE	ED3092	2014-10-01	DS 10.01.14 BRIGGSAE_1_ED3092-3	13	0	13	2.56495
DRISCOLL	DH	C. BRIGGSAE	ED3092	2014-10-01	DS 10.01.14 BRIGGSAE_1_ED3092-3	13	0	13	2.56495
DRISCOLL	DH	C. BRIGGSAE	ED3092	2014-10-01	DS 10.01.14 BRIGGSAE_1_ED3092-3	13	0	13	2.56495
DRISCOLL	DH	C. BRIGGSAE	ED3092	2014-10-01	DS 10.01.14 BRIGGSAE_1_ED3092-3	15	0	15	2.70805
DRISCOLL	DH	C. BRIGGSAE	ED3092	2014-10-01	DS 10.01.14 BRIGGSAE_1_ED3092-3	15	0	15	2.70805
DRISCOLL	DH	C. BRIGGSAE	ED3092	2014-10-01	DS 10.01.14 BRIGGSAE_1_ED3092-3	15	0	15	2.70805
DRISCOLL	DH	C. BRIGGSAE	ED3092	2014-10-01	DS 10.01.14 BRIGGSAE_1_ED3092-3	15	0	15	2.70805
DRISCOLL	DH	C. BRIGGSAE	ED3092	2014-10-01	DS 10.01.14 BRIGGSAE_1_ED3092-3	15	0	15	2.70805
DRISCOLL	DH	C. BRIGGSAE	ED3092	2014-10-01	DS 10.01.14 BRIGGSAE_1_ED3092-3	15	0	15	2.70805
DRISCOLL	DH	C. BRIGGSAE	ED3092	2014-10-01	DS 10.01.14 BRIGGSAE_1_ED3092-3	15	1
DRISCOLL	DH	C. BRIGGSAE	ED3092	2014-10-01	DS 10.01.14 BRIGGSAE_1_ED3092-3	15	1
DRISCOLL	DH	C. BRIGGSAE	ED3092	2014-10-01	DS 10.01.14 BRIGGSAE_1_ED3092-3	18	0	18	2.89037
DRISCOLL	DH	C. BRIGGSAE	ED3092	2014-10-01	DS 10.01.14 BRIGGSAE_1_ED3092-3	18	0	18	2.89037
DRISCOLL	DH	C. BRIGGSAE	ED3092	2014-10-01	DS 10.01.14 BRIGGSAE_1_ED3092-3	18	0	18	2.89037
DRISCOLL	DH	C. BRIGGSAE	ED3092	2014-10-01	DS 10.01.14 BRIGGSAE_1_ED3092-3	18	0	18	2.89037
DRISCOLL	DH	C. BRIGGSAE	ED3092	2014-10-01	DS 10.01.14 BRIGGSAE_1_ED3092-3	18	0	18	2.89037
DRISCOLL	DH	C. BRIGGSAE	ED3092	2014-10-01	DS 10.01.14 BRIGGSAE_1_ED3092-3	18	1
DRISCOLL	DH	C. BRIGGSAE	ED3092	2014-10-01	DS 10.01.14 BRIGGSAE_1_ED3092-3	22	0	22	3.09104
DRISCOLL	DH	C. BRIGGSAE	ED3092	2014-10-01	DS 10.01.14 BRIGGSAE_1_ED3092-3	22	0	22	3.09104
DRISCOLL	DH	C. BRIGGSAE	ED3092	2014-10-01	DS 10.01.14 BRIGGSAE_1_ED3092-3	22	0	22	3.09104
DRISCOLL	DH	C. BRIGGSAE	ED3092	2014-10-01	DS 10.01.14 BRIGGSAE_1_ED3092-3	22	0	22	3.09104
DRISCOLL	DH	C. BRIGGSAE	ED3092	2014-10-01	DS 10.01.14 BRIGGSAE_1_ED3092-3	22	0	22	3.09104
DRISCOLL	DH	C. BRIGGSAE	ED3092	2014-10-01	DS 10.01.14 BRIGGSAE_1_ED3092-3	22	0	22	3.09104
DRISCOLL	DH	C. BRIGGSAE	ED3092	2014-10-01	DS 10.01.14 BRIGGSAE_1_ED3092-3	22	0	22	3.09104
DRISCOLL	DH	C. BRIGGSAE	ED3092	2014-10-01	DS 10.01.14 BRIGGSAE_1_ED3092-3	22	0	22	3.09104
DRISCOLL	DH	C. BRIGGSAE	ED3092	2014-10-01	DS 10.01.14 BRIGGSAE_1_ED3092-3	22	0	22	3.09104
DRISCOLL	DH	C. BRIGGSAE	ED3092	2014-10-01	DS 10.01.14 BRIGGSAE_1_ED3092-3	22	0	22	3.09104
DRISCOLL	DH	C. BRIGGSAE	ED3092	2014-10-01	DS 10.01.14 BRIGGSAE_1_ED3092-3	25	0	25	3.21888
DRISCOLL	DH	C. BRIGGSAE	ED3092	2014-10-01	DS 10.01.14 BRIGGSAE_1_ED3092-3	25	0	25	3.21888
DRISCOLL	DH	C. BRIGGSAE	ED3092	2014-10-01	DS 10.01.14 BRIGGSAE_1_ED3092-3	25	1
DRISCOLL	DH	C. BRIGGSAE	ED3092	2014-10-01	DS 10.01.14 BRIGGSAE_1_ED3092-3	25	1
DRISCOLL	DH	C. BRIGGSAE	ED3092	2014-10-01	DS 10.01.14 BRIGGSAE_1_ED3092-3	25	1
DRISCOLL	DH	C. BRIGGSAE	ED3092	2014-10-01	DS 10.01.14 BRIGGSAE_1_ED3092-3	27	0	27	3.29584
DRISCOLL	DH	C. BRIGGSAE	ED3092	2014-10-01	DS 10.01.14 BRIGGSAE_1_ED3092-3	27	1
DRISCOLL	DJ	C. BRIGGSAE	ED3092	2014-12-21	DS_122124_GH_ED3092-1	11	1
DRISCOLL	DJ	C. BRIGGSAE	ED3092	2014-12-21	DS_122124_GH_ED3092-1	11	1
DRISCOLL	DJ	C. BRIGGSAE	ED3092	2014-12-21	DS_122124_GH_ED3092-1	17	0	17	2.83321
DRISCOLL	DJ	C. BRIGGSAE	ED3092	2014-12-21	DS_122124_GH_ED3092-1	19	1
DRISCOLL	DJ	C. BRIGGSAE	ED3092	2014-12-21	DS_122124_GH_ED3092-1	19	1
DRISCOLL	DJ	C. BRIGGSAE	ED3092	2014-12-21	DS_122124_GH_ED3092-1	19	1
DRISCOLL	DJ	C. BRIGGSAE	ED3092	2014-12-21	DS_122124_GH_ED3092-1	19	1
DRISCOLL	DJ	C. BRIGGSAE	ED3092	2014-12-21	DS_122124_GH_ED3092-1	22	0	22	3.09104
DRISCOLL	DJ	C. BRIGGSAE	ED3092	2014-12-21	DS_122124_GH_ED3092-1	24	0	24	3.17805
DRISCOLL	DJ	C. BRIGGSAE	ED3092	2014-12-21	DS_122124_GH_ED3092-1	24	0	24	3.17805
DRISCOLL	DJ	C. BRIGGSAE	ED3092	2014-12-21	DS_122124_GH_ED3092-1	24	0	24	3.17805
DRISCOLL	DJ	C. BRIGGSAE	ED3092	2014-12-21	DS_122124_GH_ED3092-1	24	0	24	3.17805
DRISCOLL	DJ	C. BRIGGSAE	ED3092	2014-12-21	DS_122124_GH_ED3092-1	24	0	24	3.17805
DRISCOLL	DJ	C. BRIGGSAE	ED3092	2014-12-21	DS_122124_GH_ED3092-1	26	0	26	3.2581
DRISCOLL	DJ	C. BRIGGSAE	ED3092	2014-12-21	DS_122124_GH_ED3092-1	26	0	26	3.2581
DRISCOLL	DJ	C. BRIGGSAE	ED3092	2014-12-21	DS_122124_GH_ED3092-1	26	0	26	3.2581
DRISCOLL	DJ	C. BRIGGSAE	ED3092	2014-12-21	DS_122124_GH_ED3092-1	26	0	26	3.2581
DRISCOLL	DJ	C. BRIGGSAE	ED3092	2014-12-21	DS_122124_GH_ED3092-1	26	1
DRISCOLL	DJ	C. BRIGGSAE	ED3092	2014-12-21	DS_122124_GH_ED3092-1	26	1
DRISCOLL	DJ	C. BRIGGSAE	ED3092	2014-12-21	DS_122124_GH_ED3092-1	26	1
DRISCOLL	DJ	C. BRIGGSAE	ED3092	2014-12-21	DS_122124_GH_ED3092-1	31	0	31	3.43399
DRISCOLL	DJ	C. BRIGGSAE	ED3092	2014-12-21	DS_122124_GH_ED3092-1	33	0	33	3.49651
DRISCOLL	DJ	C. BRIGGSAE	ED3092	2014-12-21	DS_122124_GH_ED3092-1	33	0	33	3.49651
DRISCOLL	DJ	C. BRIGGSAE	ED3092	2014-12-21	DS_122124_GH_ED3092-1	33	0	33	3.49651
DRISCOLL	DJ	C. BRIGGSAE	ED3092	2014-12-21	DS_122124_GH_ED3092-1	36	0	36	3.58352
DRISCOLL	DJ	C. BRIGGSAE	ED3092	2014-12-21	DS_122124_GH_ED3092-1	36	0	36	3.58352
DRISCOLL	DJ	C. BRIGGSAE	ED3092	2014-12-21	DS_122124_GH_ED3092-1	36	0	36	3.58352
DRISCOLL	DJ	C. BRIGGSAE	ED3092	2014-12-21	DS_122124_GH_ED3092-1	36	0	36	3.58352
DRISCOLL	DJ	C. BRIGGSAE	ED3092	2014-12-21	DS_122124_GH_ED3092-1	36	0	36	3.58352
DRISCOLL	DJ	C. BRIGGSAE	ED3092	2014-12-21	DS_122124_GH_ED3092-1	38	0	38	3.63759
DRISCOLL	DJ	C. BRIGGSAE	ED3092	2014-12-21	DS_122124_GH_ED3092-1	38	0	38	3.63759
DRISCOLL	DJ	C. BRIGGSAE	ED3092	2014-12-21	DS_122124_GH_ED3092-1	38	0	38	3.63759
DRISCOLL	DJ	C. BRIGGSAE	ED3092	2014-12-21	DS_122124_GH_ED3092-1	38	0	38	3.63759
DRISCOLL	DJ	C. BRIGGSAE	ED3092	2014-12-21	DS_122124_GH_ED3092-1	38	0	38	3.63759
DRISCOLL	DJ	C. BRIGGSAE	ED3092	2014-12-21	DS_122124_GH_ED3092-1	43	0	43	3.7612
DRISCOLL	DJ	C. BRIGGSAE	ED3092	2014-12-21	DS_122124_GH_ED3092-2	11	1
DRISCOLL	DJ	C. BRIGGSAE	ED3092	2014-12-21	DS_122124_GH_ED3092-2	11	1
DRISCOLL	DJ	C. BRIGGSAE	ED3092	2014-12-21	DS_122124_GH_ED3092-2	11	1
DRISCOLL	DJ	C. BRIGGSAE	ED3092	2014-12-21	DS_122124_GH_ED3092-2	11	1
DRISCOLL	DJ	C. BRIGGSAE	ED3092	2014-12-21	DS_122124_GH_ED3092-2	11	1
DRISCOLL	DJ	C. BRIGGSAE	ED3092	2014-12-21	DS_122124_GH_ED3092-2	11	1
DRISCOLL	DJ	C. BRIGGSAE	ED3092	2014-12-21	DS_122124_GH_ED3092-2	11	1
DRISCOLL	DJ	C. BRIGGSAE	ED3092	2014-12-21	DS_122124_GH_ED3092-2	19	1
DRISCOLL	DJ	C. BRIGGSAE	ED3092	2014-12-21	DS_122124_GH_ED3092-2	19	1
DRISCOLL	DJ	C. BRIGGSAE	ED3092	2014-12-21	DS_122124_GH_ED3092-2	22	0	22	3.09104
DRISCOLL	DJ	C. BRIGGSAE	ED3092	2014-12-21	DS_122124_GH_ED3092-2	24	0	24	3.17805
DRISCOLL	DJ	C. BRIGGSAE	ED3092	2014-12-21	DS_122124_GH_ED3092-2	26	0	26	3.2581
DRISCOLL	DJ	C. BRIGGSAE	ED3092	2014-12-21	DS_122124_GH_ED3092-2	26	0	26	3.2581
DRISCOLL	DJ	C. BRIGGSAE	ED3092	2014-12-21	DS_122124_GH_ED3092-2	29	0	29	3.3673
DRISCOLL	DJ	C. BRIGGSAE	ED3092	2014-12-21	DS_122124_GH_ED3092-2	29	0	29	3.3673
DRISCOLL	DJ	C. BRIGGSAE	ED3092	2014-12-21	DS_122124_GH_ED3092-2	29	0	29	3.3673
DRISCOLL	DJ	C. BRIGGSAE	ED3092	2014-12-21	DS_122124_GH_ED3092-2	29	0	29	3.3673
DRISCOLL	DJ	C. BRIGGSAE	ED3092	2014-12-21	DS_122124_GH_ED3092-2	29	0	29	3.3673
DRISCOLL	DJ	C. BRIGGSAE	ED3092	2014-12-21	DS_122124_GH_ED3092-2	29	0	29	3.3673
DRISCOLL	DJ	C. BRIGGSAE	ED3092	2014-12-21	DS_122124_GH_ED3092-2	29	0	29	3.3673
DRISCOLL	DJ	C. BRIGGSAE	ED3092	2014-12-21	DS_122124_GH_ED3092-2	29	0	29	3.3673
DRISCOLL	DJ	C. BRIGGSAE	ED3092	2014-12-21	DS_122124_GH_ED3092-2	29	0	29	3.3673
DRISCOLL	DJ	C. BRIGGSAE	ED3092	2014-12-21	DS_122124_GH_ED3092-2	31	0	31	3.43399
DRISCOLL	DJ	C. BRIGGSAE	ED3092	2014-12-21	DS_122124_GH_ED3092-2	31	0	31	3.43399
DRISCOLL	DJ	C. BRIGGSAE	ED3092	2014-12-21	DS_122124_GH_ED3092-2	31	0	31	3.43399
DRISCOLL	DJ	C. BRIGGSAE	ED3092	2014-12-21	DS_122124_GH_ED3092-2	31	0	31	3.43399
DRISCOLL	DJ	C. BRIGGSAE	ED3092	2014-12-21	DS_122124_GH_ED3092-2	33	0	33	3.49651
DRISCOLL	DJ	C. BRIGGSAE	ED3092	2014-12-21	DS_122124_GH_ED3092-2	33	0	33	3.49651
DRISCOLL	DJ	C. BRIGGSAE	ED3092	2014-12-21	DS_122124_GH_ED3092-2	36	0	36	3.58352
DRISCOLL	DJ	C. BRIGGSAE	ED3092	2014-12-21	DS_122124_GH_ED3092-2	36	0	36	3.58352
DRISCOLL	DJ	C. BRIGGSAE	ED3092	2014-12-21	DS_122124_GH_ED3092-2	36	0	36	3.58352
DRISCOLL	DJ	C. BRIGGSAE	ED3092	2014-12-21	DS_122124_GH_ED3092-2	36	0	36	3.58352
DRISCOLL	DJ	C. BRIGGSAE	ED3092	2014-12-21	DS_122124_GH_ED3092-2	36	0	36	3.58352
DRISCOLL	DJ	C. BRIGGSAE	ED3092	2014-12-21	DS_122124_GH_ED3092-2	38	0	38	3.63759
DRISCOLL	DJ	C. BRIGGSAE	ED3092	2014-12-21	DS_122124_GH_ED3092-2	40	0	40	3.68888
DRISCOLL	DJ	C. BRIGGSAE	ED3092	2014-12-21	DS_122124_GH_ED3092-3	11	1
DRISCOLL	DJ	C. BRIGGSAE	ED3092	2014-12-21	DS_122124_GH_ED3092-3	11	1
DRISCOLL	DJ	C. BRIGGSAE	ED3092	2014-12-21	DS_122124_GH_ED3092-3	11	1
DRISCOLL	DJ	C. BRIGGSAE	ED3092	2014-12-21	DS_122124_GH_ED3092-3	11	1
DRISCOLL	DJ	C. BRIGGSAE	ED3092	2014-12-21	DS_122124_GH_ED3092-3	11	1
DRISCOLL	DJ	C. BRIGGSAE	ED3092	2014-12-21	DS_122124_GH_ED3092-3	11	1
DRISCOLL	DJ	C. BRIGGSAE	ED3092	2014-12-21	DS_122124_GH_ED3092-3	13	0	13	2.56495
DRISCOLL	DJ	C. BRIGGSAE	ED3092	2014-12-21	DS_122124_GH_ED3092-3	13	1
DRISCOLL	DJ	C. BRIGGSAE	ED3092	2014-12-21	DS_122124_GH_ED3092-3	19	1
DRISCOLL	DJ	C. BRIGGSAE	ED3092	2014-12-21	DS_122124_GH_ED3092-3	19	1
DRISCOLL	DJ	C. BRIGGSAE	ED3092	2014-12-21	DS_122124_GH_ED3092-3	19	1
DRISCOLL	DJ	C. BRIGGSAE	ED3092	2014-12-21	DS_122124_GH_ED3092-3	19	1
DRISCOLL	DJ	C. BRIGGSAE	ED3092	2014-12-21	DS_122124_GH_ED3092-3	22	0	22	3.09104
DRISCOLL	DJ	C. BRIGGSAE	ED3092	2014-12-21	DS_122124_GH_ED3092-3	26	1
DRISCOLL	DJ	C. BRIGGSAE	ED3092	2014-12-21	DS_122124_GH_ED3092-3	29	0	29	3.3673
DRISCOLL	DJ	C. BRIGGSAE	ED3092	2014-12-21	DS_122124_GH_ED3092-3	29	0	29	3.3673
DRISCOLL	DJ	C. BRIGGSAE	ED3092	2014-12-21	DS_122124_GH_ED3092-3	29	0	29	3.3673
DRISCOLL	DJ	C. BRIGGSAE	ED3092	2014-12-21	DS_122124_GH_ED3092-3	31	0	31	3.43399
DRISCOLL	DJ	C. BRIGGSAE	ED3092	2014-12-21	DS_122124_GH_ED3092-3	31	0	31	3.43399
DRISCOLL	DJ	C. BRIGGSAE	ED3092	2014-12-21	DS_122124_GH_ED3092-3	31	0	31	3.43399
DRISCOLL	DJ	C. BRIGGSAE	ED3092	2014-12-21	DS_122124_GH_ED3092-3	31	0	31	3.43399
DRISCOLL	DJ	C. BRIGGSAE	ED3092	2014-12-21	DS_122124_GH_ED3092-3	33	0	33	3.49651
DRISCOLL	DJ	C. BRIGGSAE	ED3092	2014-12-21	DS_122124_GH_ED3092-3	33	0	33	3.49651
DRISCOLL	DJ	C. BRIGGSAE	ED3092	2014-12-21	DS_122124_GH_ED3092-3	33	1
DRISCOLL	DJ	C. BRIGGSAE	ED3092	2014-12-21	DS_122124_GH_ED3092-3	36	0	36	3.58352
DRISCOLL	DJ	C. BRIGGSAE	ED3092	2014-12-21	DS_122124_GH_ED3092-3	36	0	36	3.58352
DRISCOLL	DJ	C. BRIGGSAE	ED3092	2014-12-21	DS_122124_GH_ED3092-3	36	0	36	3.58352
DRISCOLL	DJ	C. BRIGGSAE	ED3092	2014-12-21	DS_122124_GH_ED3092-3	36	0	36	3.58352
DRISCOLL	DJ	C. BRIGGSAE	ED3092	2014-12-21	DS_122124_GH_ED3092-3	36	0	36	3.58352
DRISCOLL	DJ	C. BRIGGSAE	ED3092	2014-12-21	DS_122124_GH_ED3092-3	38	0	38	3.63759
DRISCOLL	DJ	C. BRIGGSAE	ED3092	2014-12-21	DS_122124_GH_ED3092-3	38	0	38	3.63759
DRISCOLL	DJ	C. BRIGGSAE	ED3092	2014-12-21	DS_122124_GH_ED3092-3	38	0	38	3.63759
DRISCOLL	DJ	C. BRIGGSAE	ED3092	2014-12-21	DS_122124_GH_ED3092-3	40	0	40	3.68888
DRISCOLL	DJ	C. BRIGGSAE	ED3092	2014-12-21	DS_122124_GH_ED3092-3	43	0	43	3.7612
DRISCOLL	DJ	C. BRIGGSAE	ED3092	2014-12-21	DS_122124_GH_ED3092-3	43	0	43	3.7612
DRISCOLL	DJ	C. BRIGGSAE	ED3092	2015-01-22	DS_012215_GH_ED3092-1	8	1
DRISCOLL	DJ	C. BRIGGSAE	ED3092	2015-01-22	DS_012215_GH_ED3092-1	12	1
DRISCOLL	DJ	C. BRIGGSAE	ED3092	2015-01-22	DS_012215_GH_ED3092-1	12	1
DRISCOLL	DJ	C. BRIGGSAE	ED3092	2015-01-22	DS_012215_GH_ED3092-1	12	1
DRISCOLL	DJ	C. BRIGGSAE	ED3092	2015-01-22	DS_012215_GH_ED3092-1	12	1
DRISCOLL	DJ	C. BRIGGSAE	ED3092	2015-01-22	DS_012215_GH_ED3092-1	12	1
DRISCOLL	DJ	C. BRIGGSAE	ED3092	2015-01-22	DS_012215_GH_ED3092-1	12	1
DRISCOLL	DJ	C. BRIGGSAE	ED3092	2015-01-22	DS_012215_GH_ED3092-1	12	1
DRISCOLL	DJ	C. BRIGGSAE	ED3092	2015-01-22	DS_012215_GH_ED3092-1	12	1
DRISCOLL	DJ	C. BRIGGSAE	ED3092	2015-01-22	DS_012215_GH_ED3092-1	16	1
DRISCOLL	DJ	C. BRIGGSAE	ED3092	2015-01-22	DS_012215_GH_ED3092-1	17	0	17	2.83321
DRISCOLL	DJ	C. BRIGGSAE	ED3092	2015-01-22	DS_012215_GH_ED3092-1	19	0	19	2.94444
DRISCOLL	DJ	C. BRIGGSAE	ED3092	2015-01-22	DS_012215_GH_ED3092-1	19	0	19	2.94444
DRISCOLL	DJ	C. BRIGGSAE	ED3092	2015-01-22	DS_012215_GH_ED3092-1	19	0	19	2.94444
DRISCOLL	DJ	C. BRIGGSAE	ED3092	2015-01-22	DS_012215_GH_ED3092-1	19	0	19	2.94444
DRISCOLL	DJ	C. BRIGGSAE	ED3092	2015-01-22	DS_012215_GH_ED3092-1	19	0	19	2.94444
DRISCOLL	DJ	C. BRIGGSAE	ED3092	2015-01-22	DS_012215_GH_ED3092-1	19	0	19	2.94444
DRISCOLL	DJ	C. BRIGGSAE	ED3092	2015-01-22	DS_012215_GH_ED3092-1	19	0	19	2.94444
DRISCOLL	DJ	C. BRIGGSAE	ED3092	2015-01-22	DS_012215_GH_ED3092-1	19	0	19	2.94444
DRISCOLL	DJ	C. BRIGGSAE	ED3092	2015-01-22	DS_012215_GH_ED3092-1	19	1
DRISCOLL	DJ	C. BRIGGSAE	ED3092	2015-01-22	DS_012215_GH_ED3092-1	20	0	20	2.99573
DRISCOLL	DJ	C. BRIGGSAE	ED3092	2015-01-22	DS_012215_GH_ED3092-1	20	0	20	2.99573
DRISCOLL	DJ	C. BRIGGSAE	ED3092	2015-01-22	DS_012215_GH_ED3092-1	22	0	22	3.09104
DRISCOLL	DJ	C. BRIGGSAE	ED3092	2015-01-22	DS_012215_GH_ED3092-1	23	0	23	3.13549
DRISCOLL	DJ	C. BRIGGSAE	ED3092	2015-01-22	DS_012215_GH_ED3092-1	23	0	23	3.13549
DRISCOLL	DJ	C. BRIGGSAE	ED3092	2015-01-22	DS_012215_GH_ED3092-1	23	0	23	3.13549
DRISCOLL	DJ	C. BRIGGSAE	ED3092	2015-01-22	DS_012215_GH_ED3092-1	25	0	25	3.21888
DRISCOLL	DJ	C. BRIGGSAE	ED3092	2015-01-22	DS_012215_GH_ED3092-1	25	0	25	3.21888
DRISCOLL	DJ	C. BRIGGSAE	ED3092	2015-01-22	DS_012215_GH_ED3092-1	25	0	25	3.21888
DRISCOLL	DJ	C. BRIGGSAE	ED3092	2015-01-22	DS_012215_GH_ED3092-1	25	0	25	3.21888
DRISCOLL	DJ	C. BRIGGSAE	ED3092	2015-01-22	DS_012215_GH_ED3092-1	27	0	27	3.29584
DRISCOLL	DJ	C. BRIGGSAE	ED3092	2015-01-22	DS_012215_GH_ED3092-1	27	0	27	3.29584
DRISCOLL	DJ	C. BRIGGSAE	ED3092	2015-01-22	DS_012215_GH_ED3092-1	29	0	29	3.3673
DRISCOLL	DJ	C. BRIGGSAE	ED3092	2015-01-22	DS_012215_GH_ED3092-1	35	0	35	3.55535
DRISCOLL	DJ	C. BRIGGSAE	ED3092	2015-01-22	DS_012215_GH_ED3092-1	37	0	37	3.61092
DRISCOLL	DJ	C. BRIGGSAE	ED3092	2015-01-22	DS_012215_GH_ED3092-2	6	1
DRISCOLL	DJ	C. BRIGGSAE	ED3092	2015-01-22	DS_012215_GH_ED3092-2	6	1
DRISCOLL	DJ	C. BRIGGSAE	ED3092	2015-01-22	DS_012215_GH_ED3092-2	6	1
DRISCOLL	DJ	C. BRIGGSAE	ED3092	2015-01-22	DS_012215_GH_ED3092-2	15	0	15	2.70805
DRISCOLL	DJ	C. BRIGGSAE	ED3092	2015-01-22	DS_012215_GH_ED3092-2	15	0	15	2.70805
DRISCOLL	DJ	C. BRIGGSAE	ED3092	2015-01-22	DS_012215_GH_ED3092-2	15	1
DRISCOLL	DJ	C. BRIGGSAE	ED3092	2015-01-22	DS_012215_GH_ED3092-2	15	1
DRISCOLL	DJ	C. BRIGGSAE	ED3092	2015-01-22	DS_012215_GH_ED3092-2	16	1
DRISCOLL	DJ	C. BRIGGSAE	ED3092	2015-01-22	DS_012215_GH_ED3092-2	16	1
DRISCOLL	DJ	C. BRIGGSAE	ED3092	2015-01-22	DS_012215_GH_ED3092-2	16	1
DRISCOLL	DJ	C. BRIGGSAE	ED3092	2015-01-22	DS_012215_GH_ED3092-2	16	1
DRISCOLL	DJ	C. BRIGGSAE	ED3092	2015-01-22	DS_012215_GH_ED3092-2	16	1
DRISCOLL	DJ	C. BRIGGSAE	ED3092	2015-01-22	DS_012215_GH_ED3092-2	16	1
DRISCOLL	DJ	C. BRIGGSAE	ED3092	2015-01-22	DS_012215_GH_ED3092-2	17	0	17	2.83321
DRISCOLL	DJ	C. BRIGGSAE	ED3092	2015-01-22	DS_012215_GH_ED3092-2	17	0	17	2.83321
DRISCOLL	DJ	C. BRIGGSAE	ED3092	2015-01-22	DS_012215_GH_ED3092-2	18	0	18	2.89037
DRISCOLL	DJ	C. BRIGGSAE	ED3092	2015-01-22	DS_012215_GH_ED3092-2	18	0	18	2.89037
DRISCOLL	DJ	C. BRIGGSAE	ED3092	2015-01-22	DS_012215_GH_ED3092-2	18	0	18	2.89037
DRISCOLL	DJ	C. BRIGGSAE	ED3092	2015-01-22	DS_012215_GH_ED3092-2	19	0	19	2.94444
DRISCOLL	DJ	C. BRIGGSAE	ED3092	2015-01-22	DS_012215_GH_ED3092-2	19	0	19	2.94444
DRISCOLL	DJ	C. BRIGGSAE	ED3092	2015-01-22	DS_012215_GH_ED3092-2	20	0	20	2.99573
DRISCOLL	DJ	C. BRIGGSAE	ED3092	2015-01-22	DS_012215_GH_ED3092-2	21	0	21	3.04452
DRISCOLL	DJ	C. BRIGGSAE	ED3092	2015-01-22	DS_012215_GH_ED3092-2	21	0	21	3.04452
DRISCOLL	DJ	C. BRIGGSAE	ED3092	2015-01-22	DS_012215_GH_ED3092-2	22	0	22	3.09104
DRISCOLL	DJ	C. BRIGGSAE	ED3092	2015-01-22	DS_012215_GH_ED3092-2	23	0	23	3.13549
DRISCOLL	DJ	C. BRIGGSAE	ED3092	2015-01-22	DS_012215_GH_ED3092-2	25	0	25	3.21888
DRISCOLL	DJ	C. BRIGGSAE	ED3092	2015-01-22	DS_012215_GH_ED3092-2	25	0	25	3.21888
DRISCOLL	DJ	C. BRIGGSAE	ED3092	2015-01-22	DS_012215_GH_ED3092-2	26	0	26	3.2581
DRISCOLL	DJ	C. BRIGGSAE	ED3092	2015-01-22	DS_012215_GH_ED3092-2	26	0	26	3.2581
DRISCOLL	DJ	C. BRIGGSAE	ED3092	2015-01-22	DS_012215_GH_ED3092-2	26	0	26	3.2581
DRISCOLL	DJ	C. BRIGGSAE	ED3092	2015-01-22	DS_012215_GH_ED3092-2	27	0	27	3.29584
DRISCOLL	DJ	C. BRIGGSAE	ED3092	2015-01-22	DS_012215_GH_ED3092-2	27	0	27	3.29584
DRISCOLL	DJ	C. BRIGGSAE	ED3092	2015-01-22	DS_012215_GH_ED3092-2	28	0	28	3.3322
DRISCOLL	DJ	C. BRIGGSAE	ED3092	2015-01-22	DS_012215_GH_ED3092-2	28	0	28	3.3322
DRISCOLL	DJ	C. BRIGGSAE	ED3092	2015-01-22	DS_012215_GH_ED3092-2	33	0	33	3.49651
DRISCOLL	DJ	C. BRIGGSAE	ED3092	2015-01-22	DS_012215_GH_ED3092-3	8	1
DRISCOLL	DJ	C. BRIGGSAE	ED3092	2015-01-22	DS_012215_GH_ED3092-3	8	1
DRISCOLL	DJ	C. BRIGGSAE	ED3092	2015-01-22	DS_012215_GH_ED3092-3	8	1
DRISCOLL	DJ	C. BRIGGSAE	ED3092	2015-01-22	DS_012215_GH_ED3092-3	8	1
DRISCOLL	DJ	C. BRIGGSAE	ED3092	2015-01-22	DS_012215_GH_ED3092-3	11	1
DRISCOLL	DJ	C. BRIGGSAE	ED3092	2015-01-22	DS_012215_GH_ED3092-3	12	1
DRISCOLL	DJ	C. BRIGGSAE	ED3092	2015-01-22	DS_012215_GH_ED3092-3	12	1
DRISCOLL	DJ	C. BRIGGSAE	ED3092	2015-01-22	DS_012215_GH_ED3092-3	12	1
DRISCOLL	DJ	C. BRIGGSAE	ED3092	2015-01-22	DS_012215_GH_ED3092-3	12	1
DRISCOLL	DJ	C. BRIGGSAE	ED3092	2015-01-22	DS_012215_GH_ED3092-3	12	1
DRISCOLL	DJ	C. BRIGGSAE	ED3092	2015-01-22	DS_012215_GH_ED3092-3	15	0	15	2.70805
DRISCOLL	DJ	C. BRIGGSAE	ED3092	2015-01-22	DS_012215_GH_ED3092-3	15	1
DRISCOLL	DJ	C. BRIGGSAE	ED3092	2015-01-22	DS_012215_GH_ED3092-3	15	1
DRISCOLL	DJ	C. BRIGGSAE	ED3092	2015-01-22	DS_012215_GH_ED3092-3	17	0	17	2.83321
DRISCOLL	DJ	C. BRIGGSAE	ED3092	2015-01-22	DS_012215_GH_ED3092-3	17	0	17	2.83321
DRISCOLL	DJ	C. BRIGGSAE	ED3092	2015-01-22	DS_012215_GH_ED3092-3	17	0	17	2.83321
DRISCOLL	DJ	C. BRIGGSAE	ED3092	2015-01-22	DS_012215_GH_ED3092-3	17	0	17	2.83321
DRISCOLL	DJ	C. BRIGGSAE	ED3092	2015-01-22	DS_012215_GH_ED3092-3	18	0	18	2.89037
DRISCOLL	DJ	C. BRIGGSAE	ED3092	2015-01-22	DS_012215_GH_ED3092-3	18	0	18	2.89037
DRISCOLL	DJ	C. BRIGGSAE	ED3092	2015-01-22	DS_012215_GH_ED3092-3	19	0	19	2.94444
DRISCOLL	DJ	C. BRIGGSAE	ED3092	2015-01-22	DS_012215_GH_ED3092-3	19	0	19	2.94444
DRISCOLL	DJ	C. BRIGGSAE	ED3092	2015-01-22	DS_012215_GH_ED3092-3	19	0	19	2.94444
DRISCOLL	DJ	C. BRIGGSAE	ED3092	2015-01-22	DS_012215_GH_ED3092-3	19	0	19	2.94444
DRISCOLL	DJ	C. BRIGGSAE	ED3092	2015-01-22	DS_012215_GH_ED3092-3	19	0	19	2.94444
DRISCOLL	DJ	C. BRIGGSAE	ED3092	2015-01-22	DS_012215_GH_ED3092-3	20	0	20	2.99573
DRISCOLL	DJ	C. BRIGGSAE	ED3092	2015-01-22	DS_012215_GH_ED3092-3	21	0	21	3.04452
DRISCOLL	DJ	C. BRIGGSAE	ED3092	2015-01-22	DS_012215_GH_ED3092-3	23	0	23	3.13549
DRISCOLL	DJ	C. BRIGGSAE	ED3092	2015-01-22	DS_012215_GH_ED3092-3	25	0	25	3.21888
DRISCOLL	DJ	C. BRIGGSAE	ED3092	2015-01-22	DS_012215_GH_ED3092-3	25	0	25	3.21888
DRISCOLL	DJ	C. BRIGGSAE	ED3092	2015-01-22	DS_012215_GH_ED3092-3	25	0	25	3.21888
DRISCOLL	DJ	C. BRIGGSAE	ED3092	2015-01-22	DS_012215_GH_ED3092-3	25	0	25	3.21888
DRISCOLL	DJ	C. BRIGGSAE	ED3092	2015-01-22	DS_012215_GH_ED3092-3	27	0	27	3.29584
DRISCOLL	DJ	C. BRIGGSAE	ED3092	2015-01-22	DS_012215_GH_ED3092-3	32	0	32	3.46574
DRISCOLL	DJ	C. BRIGGSAE	ED3092	2015-01-22	DS_012215_GH_ED3092-3	33	0	33	3.49651
DRISCOLL	DJ	C. BRIGGSAE	ED3092	2015-01-22	DS_012215_GH_ED3092-3	34	0	34	3.52636
LITHGOW	LA	C. BRIGGSAE	ED3092	2014-09-22	LS 09.22.14 BRIGGSAE AF_ED3092-1	7	1
LITHGOW	LA	C. BRIGGSAE	ED3092	2014-09-22	LS 09.22.14 BRIGGSAE AF_ED3092-1	7	1
LITHGOW	LA	C. BRIGGSAE	ED3092	2014-09-22	LS 09.22.14 BRIGGSAE AF_ED3092-1	9	1
LITHGOW	LA	C. BRIGGSAE	ED3092	2014-09-22	LS 09.22.14 BRIGGSAE AF_ED3092-1	9	1
LITHGOW	LA	C. BRIGGSAE	ED3092	2014-09-22	LS 09.22.14 BRIGGSAE AF_ED3092-1	9	1
LITHGOW	LA	C. BRIGGSAE	ED3092	2014-09-22	LS 09.22.14 BRIGGSAE AF_ED3092-1	9	1
LITHGOW	LA	C. BRIGGSAE	ED3092	2014-09-22	LS 09.22.14 BRIGGSAE AF_ED3092-1	9	1
LITHGOW	LA	C. BRIGGSAE	ED3092	2014-09-22	LS 09.22.14 BRIGGSAE AF_ED3092-1	9	1
LITHGOW	LA	C. BRIGGSAE	ED3092	2014-09-22	LS 09.22.14 BRIGGSAE AF_ED3092-1	9	1
LITHGOW	LA	C. BRIGGSAE	ED3092	2014-09-22	LS 09.22.14 BRIGGSAE AF_ED3092-1	14	1
LITHGOW	LA	C. BRIGGSAE	ED3092	2014-09-22	LS 09.22.14 BRIGGSAE AF_ED3092-1	14	1
LITHGOW	LA	C. BRIGGSAE	ED3092	2014-09-22	LS 09.22.14 BRIGGSAE AF_ED3092-1	14	1
LITHGOW	LA	C. BRIGGSAE	ED3092	2014-09-22	LS 09.22.14 BRIGGSAE AF_ED3092-1	14	1
LITHGOW	LA	C. BRIGGSAE	ED3092	2014-09-22	LS 09.22.14 BRIGGSAE AF_ED3092-1	14	1
LITHGOW	LA	C. BRIGGSAE	ED3092	2014-09-22	LS 09.22.14 BRIGGSAE AF_ED3092-1	16	0	16	2.77259
LITHGOW	LA	C. BRIGGSAE	ED3092	2014-09-22	LS 09.22.14 BRIGGSAE AF_ED3092-1	21	0	21	3.04452
LITHGOW	LA	C. BRIGGSAE	ED3092	2014-09-22	LS 09.22.14 BRIGGSAE AF_ED3092-1	21	0	21	3.04452
LITHGOW	LA	C. BRIGGSAE	ED3092	2014-09-22	LS 09.22.14 BRIGGSAE AF_ED3092-1	21	0	21	3.04452
LITHGOW	LA	C. BRIGGSAE	ED3092	2014-09-22	LS 09.22.14 BRIGGSAE AF_ED3092-1	23	0	23	3.13549
LITHGOW	LA	C. BRIGGSAE	ED3092	2014-09-22	LS 09.22.14 BRIGGSAE AF_ED3092-1	23	0	23	3.13549
LITHGOW	LA	C. BRIGGSAE	ED3092	2014-09-22	LS 09.22.14 BRIGGSAE AF_ED3092-1	23	0	23	3.13549
LITHGOW	LA	C. BRIGGSAE	ED3092	2014-09-22	LS 09.22.14 BRIGGSAE AF_ED3092-1	23	1
LITHGOW	LA	C. BRIGGSAE	ED3092	2014-09-22	LS 09.22.14 BRIGGSAE AF_ED3092-1	25	0	25	3.21888
LITHGOW	LA	C. BRIGGSAE	ED3092	2014-09-22	LS 09.22.14 BRIGGSAE AF_ED3092-1	25	0	25	3.21888
LITHGOW	LA	C. BRIGGSAE	ED3092	2014-09-22	LS 09.22.14 BRIGGSAE AF_ED3092-1	25	0	25	3.21888
LITHGOW	LA	C. BRIGGSAE	ED3092	2014-09-22	LS 09.22.14 BRIGGSAE AF_ED3092-1	25	0	25	3.21888
LITHGOW	LA	C. BRIGGSAE	ED3092	2014-09-22	LS 09.22.14 BRIGGSAE AF_ED3092-1	25	0	25	3.21888
LITHGOW	LA	C. BRIGGSAE	ED3092	2014-09-22	LS 09.22.14 BRIGGSAE AF_ED3092-1	25	0	25	3.21888
LITHGOW	LA	C. BRIGGSAE	ED3092	2014-09-22	LS 09.22.14 BRIGGSAE AF_ED3092-1	25	0	25	3.21888
LITHGOW	LA	C. BRIGGSAE	ED3092	2014-09-22	LS 09.22.14 BRIGGSAE AF_ED3092-1	25	0	25	3.21888
LITHGOW	LA	C. BRIGGSAE	ED3092	2014-09-22	LS 09.22.14 BRIGGSAE AF_ED3092-1	25	0	25	3.21888
LITHGOW	LA	C. BRIGGSAE	ED3092	2014-09-22	LS 09.22.14 BRIGGSAE AF_ED3092-1	28	0	28	3.3322
LITHGOW	LA	C. BRIGGSAE	ED3092	2014-09-22	LS 09.22.14 BRIGGSAE AF_ED3092-1	28	0	28	3.3322
LITHGOW	LA	C. BRIGGSAE	ED3092	2014-09-22	LS 09.22.14 BRIGGSAE AF_ED3092-1	28	0	28	3.3322
LITHGOW	LA	C. BRIGGSAE	ED3092	2014-09-22	LS 09.22.14 BRIGGSAE AF_ED3092-1	28	0	28	3.3322
LITHGOW	LA	C. BRIGGSAE	ED3092	2014-09-22	LS 09.22.14 BRIGGSAE AF_ED3092-1	28	0	28	3.3322
LITHGOW	LA	C. BRIGGSAE	ED3092	2014-09-22	LS 09.22.14 BRIGGSAE AF_ED3092-1	28	0	28	3.3322
LITHGOW	LA	C. BRIGGSAE	ED3092	2014-09-22	LS 09.22.14 BRIGGSAE AF_ED3092-1	28	0	28	3.3322
LITHGOW	LA	C. BRIGGSAE	ED3092	2014-09-22	LS 09.22.14 BRIGGSAE AF_ED3092-1	30	0	30	3.4012
LITHGOW	LA	C. BRIGGSAE	ED3092	2014-09-22	LS 09.22.14 BRIGGSAE AF_ED3092-1	32	0	32	3.46574
LITHGOW	LA	C. BRIGGSAE	ED3092	2014-09-22	LS 09.22.14 BRIGGSAE AF_ED3092-2	7	1
LITHGOW	LA	C. BRIGGSAE	ED3092	2014-09-22	LS 09.22.14 BRIGGSAE AF_ED3092-2	9	1
LITHGOW	LA	C. BRIGGSAE	ED3092	2014-09-22	LS 09.22.14 BRIGGSAE AF_ED3092-2	9	1
LITHGOW	LA	C. BRIGGSAE	ED3092	2014-09-22	LS 09.22.14 BRIGGSAE AF_ED3092-2	9	1
LITHGOW	LA	C. BRIGGSAE	ED3092	2014-09-22	LS 09.22.14 BRIGGSAE AF_ED3092-2	9	1
LITHGOW	LA	C. BRIGGSAE	ED3092	2014-09-22	LS 09.22.14 BRIGGSAE AF_ED3092-2	9	1
LITHGOW	LA	C. BRIGGSAE	ED3092	2014-09-22	LS 09.22.14 BRIGGSAE AF_ED3092-2	9	1
LITHGOW	LA	C. BRIGGSAE	ED3092	2014-09-22	LS 09.22.14 BRIGGSAE AF_ED3092-2	11	0	11	2.3979
LITHGOW	LA	C. BRIGGSAE	ED3092	2014-09-22	LS 09.22.14 BRIGGSAE AF_ED3092-2	11	1
LITHGOW	LA	C. BRIGGSAE	ED3092	2014-09-22	LS 09.22.14 BRIGGSAE AF_ED3092-2	14	0	14	2.63906
LITHGOW	LA	C. BRIGGSAE	ED3092	2014-09-22	LS 09.22.14 BRIGGSAE AF_ED3092-2	14	0	14	2.63906
LITHGOW	LA	C. BRIGGSAE	ED3092	2014-09-22	LS 09.22.14 BRIGGSAE AF_ED3092-2	14	0	14	2.63906
LITHGOW	LA	C. BRIGGSAE	ED3092	2014-09-22	LS 09.22.14 BRIGGSAE AF_ED3092-2	14	0	14	2.63906
LITHGOW	LA	C. BRIGGSAE	ED3092	2014-09-22	LS 09.22.14 BRIGGSAE AF_ED3092-2	14	1
LITHGOW	LA	C. BRIGGSAE	ED3092	2014-09-22	LS 09.22.14 BRIGGSAE AF_ED3092-2	14	1
LITHGOW	LA	C. BRIGGSAE	ED3092	2014-09-22	LS 09.22.14 BRIGGSAE AF_ED3092-2	16	1
LITHGOW	LA	C. BRIGGSAE	ED3092	2014-09-22	LS 09.22.14 BRIGGSAE AF_ED3092-2	16	1
LITHGOW	LA	C. BRIGGSAE	ED3092	2014-09-22	LS 09.22.14 BRIGGSAE AF_ED3092-2	16	1
LITHGOW	LA	C. BRIGGSAE	ED3092	2014-09-22	LS 09.22.14 BRIGGSAE AF_ED3092-2	16	1
LITHGOW	LA	C. BRIGGSAE	ED3092	2014-09-22	LS 09.22.14 BRIGGSAE AF_ED3092-2	23	0	23	3.13549
LITHGOW	LA	C. BRIGGSAE	ED3092	2014-09-22	LS 09.22.14 BRIGGSAE AF_ED3092-2	23	0	23	3.13549
LITHGOW	LA	C. BRIGGSAE	ED3092	2014-09-22	LS 09.22.14 BRIGGSAE AF_ED3092-2	23	0	23	3.13549
LITHGOW	LA	C. BRIGGSAE	ED3092	2014-09-22	LS 09.22.14 BRIGGSAE AF_ED3092-2	23	0	23	3.13549
LITHGOW	LA	C. BRIGGSAE	ED3092	2014-09-22	LS 09.22.14 BRIGGSAE AF_ED3092-2	23	1
LITHGOW	LA	C. BRIGGSAE	ED3092	2014-09-22	LS 09.22.14 BRIGGSAE AF_ED3092-2	23	1
LITHGOW	LA	C. BRIGGSAE	ED3092	2014-09-22	LS 09.22.14 BRIGGSAE AF_ED3092-2	23	1
LITHGOW	LA	C. BRIGGSAE	ED3092	2014-09-22	LS 09.22.14 BRIGGSAE AF_ED3092-2	25	0	25	3.21888
LITHGOW	LA	C. BRIGGSAE	ED3092	2014-09-22	LS 09.22.14 BRIGGSAE AF_ED3092-2	25	0	25	3.21888
LITHGOW	LA	C. BRIGGSAE	ED3092	2014-09-22	LS 09.22.14 BRIGGSAE AF_ED3092-2	25	0	25	3.21888
LITHGOW	LA	C. BRIGGSAE	ED3092	2014-09-22	LS 09.22.14 BRIGGSAE AF_ED3092-2	25	0	25	3.21888
LITHGOW	LA	C. BRIGGSAE	ED3092	2014-09-22	LS 09.22.14 BRIGGSAE AF_ED3092-2	25	0	25	3.21888
LITHGOW	LA	C. BRIGGSAE	ED3092	2014-09-22	LS 09.22.14 BRIGGSAE AF_ED3092-2	25	0	25	3.21888
LITHGOW	LA	C. BRIGGSAE	ED3092	2014-09-22	LS 09.22.14 BRIGGSAE AF_ED3092-2	25	0	25	3.21888
LITHGOW	LA	C. BRIGGSAE	ED3092	2014-09-22	LS 09.22.14 BRIGGSAE AF_ED3092-2	28	0	28	3.3322
LITHGOW	LA	C. BRIGGSAE	ED3092	2014-09-22	LS 09.22.14 BRIGGSAE AF_ED3092-2	28	0	28	3.3322
LITHGOW	LA	C. BRIGGSAE	ED3092	2014-09-22	LS 09.22.14 BRIGGSAE AF_ED3092-2	28	0	28	3.3322
LITHGOW	LA	C. BRIGGSAE	ED3092	2014-09-22	LS 09.22.14 BRIGGSAE AF_ED3092-2	28	0	28	3.3322
LITHGOW	LA	C. BRIGGSAE	ED3092	2014-09-22	LS 09.22.14 BRIGGSAE AF_ED3092-2	30	0	30	3.4012
LITHGOW	LA	C. BRIGGSAE	ED3092	2014-09-22	LS 09.22.14 BRIGGSAE AF_ED3092-2	32	0	32	3.46574
LITHGOW	LA	C. BRIGGSAE	ED3092	2014-09-22	LS 09.22.14 BRIGGSAE AF_ED3092-2	37	0	37	3.61092
LITHGOW	LA	C. BRIGGSAE	ED3092	2014-09-22	LS 09.22.14 BRIGGSAE AF_ED3092-3	7	1
LITHGOW	LA	C. BRIGGSAE	ED3092	2014-09-22	LS 09.22.14 BRIGGSAE AF_ED3092-3	9	1
LITHGOW	LA	C. BRIGGSAE	ED3092	2014-09-22	LS 09.22.14 BRIGGSAE AF_ED3092-3	9	1
LITHGOW	LA	C. BRIGGSAE	ED3092	2014-09-22	LS 09.22.14 BRIGGSAE AF_ED3092-3	11	1
LITHGOW	LA	C. BRIGGSAE	ED3092	2014-09-22	LS 09.22.14 BRIGGSAE AF_ED3092-3	14	0	14	2.63906
LITHGOW	LA	C. BRIGGSAE	ED3092	2014-09-22	LS 09.22.14 BRIGGSAE AF_ED3092-3	14	1
LITHGOW	LA	C. BRIGGSAE	ED3092	2014-09-22	LS 09.22.14 BRIGGSAE AF_ED3092-3	14	1
LITHGOW	LA	C. BRIGGSAE	ED3092	2014-09-22	LS 09.22.14 BRIGGSAE AF_ED3092-3	14	1
LITHGOW	LA	C. BRIGGSAE	ED3092	2014-09-22	LS 09.22.14 BRIGGSAE AF_ED3092-3	16	0	16	2.77259
LITHGOW	LA	C. BRIGGSAE	ED3092	2014-09-22	LS 09.22.14 BRIGGSAE AF_ED3092-3	16	0	16	2.77259
LITHGOW	LA	C. BRIGGSAE	ED3092	2014-09-22	LS 09.22.14 BRIGGSAE AF_ED3092-3	16	1
LITHGOW	LA	C. BRIGGSAE	ED3092	2014-09-22	LS 09.22.14 BRIGGSAE AF_ED3092-3	16	1
LITHGOW	LA	C. BRIGGSAE	ED3092	2014-09-22	LS 09.22.14 BRIGGSAE AF_ED3092-3	16	1
LITHGOW	LA	C. BRIGGSAE	ED3092	2014-09-22	LS 09.22.14 BRIGGSAE AF_ED3092-3	16	1
LITHGOW	LA	C. BRIGGSAE	ED3092	2014-09-22	LS 09.22.14 BRIGGSAE AF_ED3092-3	21	0	21	3.04452
LITHGOW	LA	C. BRIGGSAE	ED3092	2014-09-22	LS 09.22.14 BRIGGSAE AF_ED3092-3	23	0	23	3.13549
LITHGOW	LA	C. BRIGGSAE	ED3092	2014-09-22	LS 09.22.14 BRIGGSAE AF_ED3092-3	23	0	23	3.13549
LITHGOW	LA	C. BRIGGSAE	ED3092	2014-09-22	LS 09.22.14 BRIGGSAE AF_ED3092-3	23	0	23	3.13549
LITHGOW	LA	C. BRIGGSAE	ED3092	2014-09-22	LS 09.22.14 BRIGGSAE AF_ED3092-3	23	1
LITHGOW	LA	C. BRIGGSAE	ED3092	2014-09-22	LS 09.22.14 BRIGGSAE AF_ED3092-3	25	0	25	3.21888
LITHGOW	LA	C. BRIGGSAE	ED3092	2014-09-22	LS 09.22.14 BRIGGSAE AF_ED3092-3	25	0	25	3.21888
LITHGOW	LA	C. BRIGGSAE	ED3092	2014-09-22	LS 09.22.14 BRIGGSAE AF_ED3092-3	25	0	25	3.21888
LITHGOW	LA	C. BRIGGSAE	ED3092	2014-09-22	LS 09.22.14 BRIGGSAE AF_ED3092-3	25	0	25	3.21888
LITHGOW	LA	C. BRIGGSAE	ED3092	2014-09-22	LS 09.22.14 BRIGGSAE AF_ED3092-3	28	0	28	3.3322
LITHGOW	LA	C. BRIGGSAE	ED3092	2014-09-22	LS 09.22.14 BRIGGSAE AF_ED3092-3	28	0	28	3.3322
LITHGOW	LA	C. BRIGGSAE	ED3092	2014-09-22	LS 09.22.14 BRIGGSAE AF_ED3092-3	28	0	28	3.3322
LITHGOW	LA	C. BRIGGSAE	ED3092	2014-09-22	LS 09.22.14 BRIGGSAE AF_ED3092-3	28	0	28	3.3322
LITHGOW	LA	C. BRIGGSAE	ED3092	2014-09-22	LS 09.22.14 BRIGGSAE AF_ED3092-3	28	0	28	3.3322
LITHGOW	LA	C. BRIGGSAE	ED3092	2014-09-22	LS 09.22.14 BRIGGSAE AF_ED3092-3	28	0	28	3.3322
LITHGOW	LA	C. BRIGGSAE	ED3092	2014-09-22	LS 09.22.14 BRIGGSAE AF_ED3092-3	28	0	28	3.3322
LITHGOW	LA	C. BRIGGSAE	ED3092	2014-09-22	LS 09.22.14 BRIGGSAE AF_ED3092-3	30	0	30	3.4012
LITHGOW	LA	C. BRIGGSAE	ED3092	2014-09-22	LS 09.22.14 BRIGGSAE AF_ED3092-3	30	0	30	3.4012
LITHGOW	LA	C. BRIGGSAE	ED3092	2014-09-22	LS 09.22.14 BRIGGSAE AF_ED3092-3	30	0	30	3.4012
LITHGOW	LA	C. BRIGGSAE	ED3092	2014-09-22	LS 09.22.14 BRIGGSAE AF_ED3092-3	30	0	30	3.4012
LITHGOW	LA	C. BRIGGSAE	ED3092	2014-09-22	LS 09.22.14 BRIGGSAE AF_ED3092-3	30	0	30	3.4012
LITHGOW	LA	C. BRIGGSAE	ED3092	2014-09-22	LS 09.22.14 BRIGGSAE AF_ED3092-3	30	0	30	3.4012
LITHGOW	LA	C. BRIGGSAE	ED3092	2014-09-22	LS 09.22.14 BRIGGSAE AF_ED3092-3	30	0	30	3.4012
LITHGOW	LA	C. BRIGGSAE	ED3092	2014-09-22	LS 09.22.14 BRIGGSAE AF_ED3092-3	32	0	32	3.46574
LITHGOW	LA	C. BRIGGSAE	ED3092	2014-09-22	LS 09.22.14 BRIGGSAE AF_ED3092-3	32	0	32	3.46574
LITHGOW	LA	C. BRIGGSAE	ED3092	2014-09-22	LS 09.22.14 BRIGGSAE AF_ED3092-3	32	0	32	3.46574
LITHGOW	LD	C. BRIGGSAE	ED3092	2014-09-22	LS 09.22.14 BRIGGSAE DB_ED3092-4	9	1
LITHGOW	LD	C. BRIGGSAE	ED3092	2014-09-22	LS 09.22.14 BRIGGSAE DB_ED3092-4	9	1
LITHGOW	LD	C. BRIGGSAE	ED3092	2014-09-22	LS 09.22.14 BRIGGSAE DB_ED3092-4	9	1
LITHGOW	LD	C. BRIGGSAE	ED3092	2014-09-22	LS 09.22.14 BRIGGSAE DB_ED3092-4	9	1
LITHGOW	LD	C. BRIGGSAE	ED3092	2014-09-22	LS 09.22.14 BRIGGSAE DB_ED3092-4	11	0	11	2.3979
LITHGOW	LD	C. BRIGGSAE	ED3092	2014-09-22	LS 09.22.14 BRIGGSAE DB_ED3092-4	14	0	14	2.63906
LITHGOW	LD	C. BRIGGSAE	ED3092	2014-09-22	LS 09.22.14 BRIGGSAE DB_ED3092-4	16	1
LITHGOW	LD	C. BRIGGSAE	ED3092	2014-09-22	LS 09.22.14 BRIGGSAE DB_ED3092-4	16	1
LITHGOW	LD	C. BRIGGSAE	ED3092	2014-09-22	LS 09.22.14 BRIGGSAE DB_ED3092-4	16	1
LITHGOW	LD	C. BRIGGSAE	ED3092	2014-09-22	LS 09.22.14 BRIGGSAE DB_ED3092-4	16	1
LITHGOW	LD	C. BRIGGSAE	ED3092	2014-09-22	LS 09.22.14 BRIGGSAE DB_ED3092-4	21	0	21	3.04452
LITHGOW	LD	C. BRIGGSAE	ED3092	2014-09-22	LS 09.22.14 BRIGGSAE DB_ED3092-4	21	0	21	3.04452
LITHGOW	LD	C. BRIGGSAE	ED3092	2014-09-22	LS 09.22.14 BRIGGSAE DB_ED3092-4	21	0	21	3.04452
LITHGOW	LD	C. BRIGGSAE	ED3092	2014-09-22	LS 09.22.14 BRIGGSAE DB_ED3092-4	21	0	21	3.04452
LITHGOW	LD	C. BRIGGSAE	ED3092	2014-09-22	LS 09.22.14 BRIGGSAE DB_ED3092-4	21	0	21	3.04452
LITHGOW	LD	C. BRIGGSAE	ED3092	2014-09-22	LS 09.22.14 BRIGGSAE DB_ED3092-4	21	1
LITHGOW	LD	C. BRIGGSAE	ED3092	2014-09-22	LS 09.22.14 BRIGGSAE DB_ED3092-4	21	1
LITHGOW	LD	C. BRIGGSAE	ED3092	2014-09-22	LS 09.22.14 BRIGGSAE DB_ED3092-4	23	0	23	3.13549
LITHGOW	LD	C. BRIGGSAE	ED3092	2014-09-22	LS 09.22.14 BRIGGSAE DB_ED3092-4	23	0	23	3.13549
LITHGOW	LD	C. BRIGGSAE	ED3092	2014-09-22	LS 09.22.14 BRIGGSAE DB_ED3092-4	23	0	23	3.13549
LITHGOW	LD	C. BRIGGSAE	ED3092	2014-09-22	LS 09.22.14 BRIGGSAE DB_ED3092-4	23	0	23	3.13549
LITHGOW	LD	C. BRIGGSAE	ED3092	2014-09-22	LS 09.22.14 BRIGGSAE DB_ED3092-4	23	0	23	3.13549
LITHGOW	LD	C. BRIGGSAE	ED3092	2014-09-22	LS 09.22.14 BRIGGSAE DB_ED3092-4	23	0	23	3.13549
LITHGOW	LD	C. BRIGGSAE	ED3092	2014-09-22	LS 09.22.14 BRIGGSAE DB_ED3092-4	23	0	23	3.13549
LITHGOW	LD	C. BRIGGSAE	ED3092	2014-09-22	LS 09.22.14 BRIGGSAE DB_ED3092-4	25	0	25	3.21888
LITHGOW	LD	C. BRIGGSAE	ED3092	2014-09-22	LS 09.22.14 BRIGGSAE DB_ED3092-4	25	0	25	3.21888
LITHGOW	LD	C. BRIGGSAE	ED3092	2014-09-22	LS 09.22.14 BRIGGSAE DB_ED3092-4	25	0	25	3.21888
LITHGOW	LD	C. BRIGGSAE	ED3092	2014-09-22	LS 09.22.14 BRIGGSAE DB_ED3092-4	25	1
LITHGOW	LD	C. BRIGGSAE	ED3092	2014-09-22	LS 09.22.14 BRIGGSAE DB_ED3092-4	28	0	28	3.3322
LITHGOW	LD	C. BRIGGSAE	ED3092	2014-09-22	LS 09.22.14 BRIGGSAE DB_ED3092-4	28	0	28	3.3322
LITHGOW	LD	C. BRIGGSAE	ED3092	2014-09-22	LS 09.22.14 BRIGGSAE DB_ED3092-4	28	0	28	3.3322
LITHGOW	LD	C. BRIGGSAE	ED3092	2014-09-22	LS 09.22.14 BRIGGSAE DB_ED3092-4	28	0	28	3.3322
LITHGOW	LD	C. BRIGGSAE	ED3092	2014-09-22	LS 09.22.14 BRIGGSAE DB_ED3092-4	28	0	28	3.3322
LITHGOW	LD	C. BRIGGSAE	ED3092	2014-09-22	LS 09.22.14 BRIGGSAE DB_ED3092-4	28	0	28	3.3322
LITHGOW	LD	C. BRIGGSAE	ED3092	2014-09-22	LS 09.22.14 BRIGGSAE DB_ED3092-4	30	0	30	3.4012
LITHGOW	LD	C. BRIGGSAE	ED3092	2014-09-22	LS 09.22.14 BRIGGSAE DB_ED3092-4	30	0	30	3.4012
LITHGOW	LD	C. BRIGGSAE	ED3092	2014-09-22	LS 09.22.14 BRIGGSAE DB_ED3092-4	30	0	30	3.4012
LITHGOW	LD	C. BRIGGSAE	ED3092	2014-09-22	LS 09.22.14 BRIGGSAE DB_ED3092-4	32	0	32	3.46574
LITHGOW	LD	C. BRIGGSAE	ED3092	2014-09-22	LS 09.22.14 BRIGGSAE DB_ED3092-4	32	0	32	3.46574
LITHGOW	LD	C. BRIGGSAE	ED3092	2014-09-22	LS 09.22.14 BRIGGSAE DB_ED3092-4	35	0	35	3.55535
LITHGOW	LD	C. BRIGGSAE	ED3092	2014-09-22	LS 09.22.14 BRIGGSAE DB_ED3092-5	9	1
LITHGOW	LD	C. BRIGGSAE	ED3092	2014-09-22	LS 09.22.14 BRIGGSAE DB_ED3092-5	11	0	11	2.3979
LITHGOW	LD	C. BRIGGSAE	ED3092	2014-09-22	LS 09.22.14 BRIGGSAE DB_ED3092-5	14	0	14	2.63906
LITHGOW	LD	C. BRIGGSAE	ED3092	2014-09-22	LS 09.22.14 BRIGGSAE DB_ED3092-5	14	1
LITHGOW	LD	C. BRIGGSAE	ED3092	2014-09-22	LS 09.22.14 BRIGGSAE DB_ED3092-5	14	1
LITHGOW	LD	C. BRIGGSAE	ED3092	2014-09-22	LS 09.22.14 BRIGGSAE DB_ED3092-5	14	1
LITHGOW	LD	C. BRIGGSAE	ED3092	2014-09-22	LS 09.22.14 BRIGGSAE DB_ED3092-5	14	1
LITHGOW	LD	C. BRIGGSAE	ED3092	2014-09-22	LS 09.22.14 BRIGGSAE DB_ED3092-5	14	1
LITHGOW	LD	C. BRIGGSAE	ED3092	2014-09-22	LS 09.22.14 BRIGGSAE DB_ED3092-5	16	0	16	2.77259
LITHGOW	LD	C. BRIGGSAE	ED3092	2014-09-22	LS 09.22.14 BRIGGSAE DB_ED3092-5	16	1
LITHGOW	LD	C. BRIGGSAE	ED3092	2014-09-22	LS 09.22.14 BRIGGSAE DB_ED3092-5	16	1
LITHGOW	LD	C. BRIGGSAE	ED3092	2014-09-22	LS 09.22.14 BRIGGSAE DB_ED3092-5	16	1
LITHGOW	LD	C. BRIGGSAE	ED3092	2014-09-22	LS 09.22.14 BRIGGSAE DB_ED3092-5	16	1
LITHGOW	LD	C. BRIGGSAE	ED3092	2014-09-22	LS 09.22.14 BRIGGSAE DB_ED3092-5	21	0	21	3.04452
LITHGOW	LD	C. BRIGGSAE	ED3092	2014-09-22	LS 09.22.14 BRIGGSAE DB_ED3092-5	21	0	21	3.04452
LITHGOW	LD	C. BRIGGSAE	ED3092	2014-09-22	LS 09.22.14 BRIGGSAE DB_ED3092-5	21	0	21	3.04452
LITHGOW	LD	C. BRIGGSAE	ED3092	2014-09-22	LS 09.22.14 BRIGGSAE DB_ED3092-5	21	0	21	3.04452
LITHGOW	LD	C. BRIGGSAE	ED3092	2014-09-22	LS 09.22.14 BRIGGSAE DB_ED3092-5	21	1
LITHGOW	LD	C. BRIGGSAE	ED3092	2014-09-22	LS 09.22.14 BRIGGSAE DB_ED3092-5	21	1
LITHGOW	LD	C. BRIGGSAE	ED3092	2014-09-22	LS 09.22.14 BRIGGSAE DB_ED3092-5	23	0	23	3.13549
LITHGOW	LD	C. BRIGGSAE	ED3092	2014-09-22	LS 09.22.14 BRIGGSAE DB_ED3092-5	25	0	25	3.21888
LITHGOW	LD	C. BRIGGSAE	ED3092	2014-09-22	LS 09.22.14 BRIGGSAE DB_ED3092-5	25	0	25	3.21888
LITHGOW	LD	C. BRIGGSAE	ED3092	2014-09-22	LS 09.22.14 BRIGGSAE DB_ED3092-5	25	0	25	3.21888
LITHGOW	LD	C. BRIGGSAE	ED3092	2014-09-22	LS 09.22.14 BRIGGSAE DB_ED3092-5	25	0	25	3.21888
LITHGOW	LD	C. BRIGGSAE	ED3092	2014-09-22	LS 09.22.14 BRIGGSAE DB_ED3092-5	25	0	25	3.21888
LITHGOW	LD	C. BRIGGSAE	ED3092	2014-09-22	LS 09.22.14 BRIGGSAE DB_ED3092-5	25	0	25	3.21888
LITHGOW	LD	C. BRIGGSAE	ED3092	2014-09-22	LS 09.22.14 BRIGGSAE DB_ED3092-5	25	0	25	3.21888
LITHGOW	LD	C. BRIGGSAE	ED3092	2014-09-22	LS 09.22.14 BRIGGSAE DB_ED3092-5	25	0	25	3.21888
LITHGOW	LD	C. BRIGGSAE	ED3092	2014-09-22	LS 09.22.14 BRIGGSAE DB_ED3092-5	28	0	28	3.3322
LITHGOW	LD	C. BRIGGSAE	ED3092	2014-09-22	LS 09.22.14 BRIGGSAE DB_ED3092-5	28	0	28	3.3322
LITHGOW	LD	C. BRIGGSAE	ED3092	2014-09-22	LS 09.22.14 BRIGGSAE DB_ED3092-5	28	0	28	3.3322
LITHGOW	LD	C. BRIGGSAE	ED3092	2014-09-22	LS 09.22.14 BRIGGSAE DB_ED3092-5	28	0	28	3.3322
LITHGOW	LD	C. BRIGGSAE	ED3092	2014-09-22	LS 09.22.14 BRIGGSAE DB_ED3092-5	28	0	28	3.3322
LITHGOW	LD	C. BRIGGSAE	ED3092	2014-09-22	LS 09.22.14 BRIGGSAE DB_ED3092-5	30	0	30	3.4012
LITHGOW	LD	C. BRIGGSAE	ED3092	2014-09-22	LS 09.22.14 BRIGGSAE DB_ED3092-5	30	0	30	3.4012
LITHGOW	LD	C. BRIGGSAE	ED3092	2014-09-22	LS 09.22.14 BRIGGSAE DB_ED3092-5	30	0	30	3.4012
LITHGOW	LD	C. BRIGGSAE	ED3092	2014-09-22	LS 09.22.14 BRIGGSAE DB_ED3092-5	30	0	30	3.4012
LITHGOW	LD	C. BRIGGSAE	ED3092	2014-09-22	LS 09.22.14 BRIGGSAE DB_ED3092-5	30	0	30	3.4012
LITHGOW	LD	C. BRIGGSAE	ED3092	2014-09-22	LS 09.22.14 BRIGGSAE DB_ED3092-5	32	0	32	3.46574
LITHGOW	LD	C. BRIGGSAE	ED3092	2014-09-22	LS 09.22.14 BRIGGSAE DB_ED3092-5	32	0	32	3.46574
LITHGOW	LD	C. BRIGGSAE	ED3092	2014-09-22	LS 09.22.14 BRIGGSAE DB_ED3092-6	11	1
LITHGOW	LD	C. BRIGGSAE	ED3092	2014-09-22	LS 09.22.14 BRIGGSAE DB_ED3092-6	11	1
LITHGOW	LD	C. BRIGGSAE	ED3092	2014-09-22	LS 09.22.14 BRIGGSAE DB_ED3092-6	11	1
LITHGOW	LD	C. BRIGGSAE	ED3092	2014-09-22	LS 09.22.14 BRIGGSAE DB_ED3092-6	11	1
LITHGOW	LD	C. BRIGGSAE	ED3092	2014-09-22	LS 09.22.14 BRIGGSAE DB_ED3092-6	14	0	14	2.63906
LITHGOW	LD	C. BRIGGSAE	ED3092	2014-09-22	LS 09.22.14 BRIGGSAE DB_ED3092-6	14	1
LITHGOW	LD	C. BRIGGSAE	ED3092	2014-09-22	LS 09.22.14 BRIGGSAE DB_ED3092-6	21	0	21	3.04452
LITHGOW	LD	C. BRIGGSAE	ED3092	2014-09-22	LS 09.22.14 BRIGGSAE DB_ED3092-6	21	0	21	3.04452
LITHGOW	LD	C. BRIGGSAE	ED3092	2014-09-22	LS 09.22.14 BRIGGSAE DB_ED3092-6	21	0	21	3.04452
LITHGOW	LD	C. BRIGGSAE	ED3092	2014-09-22	LS 09.22.14 BRIGGSAE DB_ED3092-6	21	0	21	3.04452
LITHGOW	LD	C. BRIGGSAE	ED3092	2014-09-22	LS 09.22.14 BRIGGSAE DB_ED3092-6	21	0	21	3.04452
LITHGOW	LD	C. BRIGGSAE	ED3092	2014-09-22	LS 09.22.14 BRIGGSAE DB_ED3092-6	21	0	21	3.04452
LITHGOW	LD	C. BRIGGSAE	ED3092	2014-09-22	LS 09.22.14 BRIGGSAE DB_ED3092-6	23	0	23	3.13549
LITHGOW	LD	C. BRIGGSAE	ED3092	2014-09-22	LS 09.22.14 BRIGGSAE DB_ED3092-6	23	0	23	3.13549
LITHGOW	LD	C. BRIGGSAE	ED3092	2014-09-22	LS 09.22.14 BRIGGSAE DB_ED3092-6	23	0	23	3.13549
LITHGOW	LD	C. BRIGGSAE	ED3092	2014-09-22	LS 09.22.14 BRIGGSAE DB_ED3092-6	23	0	23	3.13549
LITHGOW	LD	C. BRIGGSAE	ED3092	2014-09-22	LS 09.22.14 BRIGGSAE DB_ED3092-6	23	0	23	3.13549
LITHGOW	LD	C. BRIGGSAE	ED3092	2014-09-22	LS 09.22.14 BRIGGSAE DB_ED3092-6	23	0	23	3.13549
LITHGOW	LD	C. BRIGGSAE	ED3092	2014-09-22	LS 09.22.14 BRIGGSAE DB_ED3092-6	23	0	23	3.13549
LITHGOW	LD	C. BRIGGSAE	ED3092	2014-09-22	LS 09.22.14 BRIGGSAE DB_ED3092-6	23	0	23	3.13549
LITHGOW	LD	C. BRIGGSAE	ED3092	2014-09-22	LS 09.22.14 BRIGGSAE DB_ED3092-6	25	0	25	3.21888
LITHGOW	LD	C. BRIGGSAE	ED3092	2014-09-22	LS 09.22.14 BRIGGSAE DB_ED3092-6	25	0	25	3.21888
LITHGOW	LD	C. BRIGGSAE	ED3092	2014-09-22	LS 09.22.14 BRIGGSAE DB_ED3092-6	25	0	25	3.21888
LITHGOW	LD	C. BRIGGSAE	ED3092	2014-09-22	LS 09.22.14 BRIGGSAE DB_ED3092-6	25	0	25	3.21888
LITHGOW	LD	C. BRIGGSAE	ED3092	2014-09-22	LS 09.22.14 BRIGGSAE DB_ED3092-6	25	0	25	3.21888
LITHGOW	LD	C. BRIGGSAE	ED3092	2014-09-22	LS 09.22.14 BRIGGSAE DB_ED3092-6	25	0	25	3.21888
LITHGOW	LD	C. BRIGGSAE	ED3092	2014-09-22	LS 09.22.14 BRIGGSAE DB_ED3092-6	25	0	25	3.21888
LITHGOW	LD	C. BRIGGSAE	ED3092	2014-09-22	LS 09.22.14 BRIGGSAE DB_ED3092-6	25	1
LITHGOW	LD	C. BRIGGSAE	ED3092	2014-09-22	LS 09.22.14 BRIGGSAE DB_ED3092-6	25	1
LITHGOW	LD	C. BRIGGSAE	ED3092	2014-09-22	LS 09.22.14 BRIGGSAE DB_ED3092-6	25	1
LITHGOW	LD	C. BRIGGSAE	ED3092	2014-09-22	LS 09.22.14 BRIGGSAE DB_ED3092-6	28	0	28	3.3322
LITHGOW	LD	C. BRIGGSAE	ED3092	2014-09-22	LS 09.22.14 BRIGGSAE DB_ED3092-6	28	0	28	3.3322
LITHGOW	LD	C. BRIGGSAE	ED3092	2014-09-22	LS 09.22.14 BRIGGSAE DB_ED3092-6	28	0	28	3.3322
LITHGOW	LD	C. BRIGGSAE	ED3092	2014-09-22	LS 09.22.14 BRIGGSAE DB_ED3092-6	28	0	28	3.3322
LITHGOW	LD	C. BRIGGSAE	ED3092	2014-09-22	LS 09.22.14 BRIGGSAE DB_ED3092-6	28	0	28	3.3322
LITHGOW	LD	C. BRIGGSAE	ED3092	2014-09-22	LS 09.22.14 BRIGGSAE DB_ED3092-6	30	0	30	3.4012
LITHGOW	LD	C. BRIGGSAE	ED3092	2014-09-22	LS 09.22.14 BRIGGSAE DB_ED3092-6	30	0	30	3.4012
LITHGOW	LD	C. BRIGGSAE	ED3092	2014-09-22	LS 09.22.14 BRIGGSAE DB_ED3092-6	30	0	30	3.4012
LITHGOW	LD	C. BRIGGSAE	ED3092	2014-09-22	LS 09.22.14 BRIGGSAE DB_ED3092-6	32	0	32	3.46574
LITHGOW	LD	C. BRIGGSAE	ED3092	2014-09-22	LS 09.22.14 BRIGGSAE DB_ED3092-6	35	0	35	3.55535
LITHGOW	LA	C. BRIGGSAE	ED3092	2014-10-20	LS 10.20.14 BRIGGSAE AF_TP_ED3092--2	14	1
LITHGOW	LA	C. BRIGGSAE	ED3092	2014-10-20	LS 10.20.14 BRIGGSAE AF_TP_ED3092--2	14	1
LITHGOW	LA	C. BRIGGSAE	ED3092	2014-10-20	LS 10.20.14 BRIGGSAE AF_TP_ED3092--2	11	1
LITHGOW	LA	C. BRIGGSAE	ED3092	2014-10-20	LS 10.20.14 BRIGGSAE AF_TP_ED3092--2	11	1
LITHGOW	LA	C. BRIGGSAE	ED3092	2014-10-20	LS 10.20.14 BRIGGSAE AF_TP_ED3092--2	11	1
LITHGOW	LA	C. BRIGGSAE	ED3092	2014-10-20	LS 10.20.14 BRIGGSAE AF_TP_ED3092--2	11	1
LITHGOW	LA	C. BRIGGSAE	ED3092	2014-10-20	LS 10.20.14 BRIGGSAE AF_TP_ED3092--2	11	1
LITHGOW	LA	C. BRIGGSAE	ED3092	2014-10-20	LS 10.20.14 BRIGGSAE AF_TP_ED3092--2	11	1
LITHGOW	LA	C. BRIGGSAE	ED3092	2014-10-20	LS 10.20.14 BRIGGSAE AF_TP_ED3092--2	11	1
LITHGOW	LA	C. BRIGGSAE	ED3092	2014-10-20	LS 10.20.14 BRIGGSAE AF_TP_ED3092--2	11	1
LITHGOW	LA	C. BRIGGSAE	ED3092	2014-10-20	LS 10.20.14 BRIGGSAE AF_TP_ED3092--2	11	1
LITHGOW	LA	C. BRIGGSAE	ED3092	2014-10-20	LS 10.20.14 BRIGGSAE AF_TP_ED3092--2	11	1
LITHGOW	LA	C. BRIGGSAE	ED3092	2014-10-20	LS 10.20.14 BRIGGSAE AF_TP_ED3092--2	11	1
LITHGOW	LA	C. BRIGGSAE	ED3092	2014-10-20	LS 10.20.14 BRIGGSAE AF_TP_ED3092--2	11	1
LITHGOW	LA	C. BRIGGSAE	ED3092	2014-10-20	LS 10.20.14 BRIGGSAE AF_TP_ED3092--2	11	1
LITHGOW	LA	C. BRIGGSAE	ED3092	2014-10-20	LS 10.20.14 BRIGGSAE AF_TP_ED3092--2	11	1
LITHGOW	LA	C. BRIGGSAE	ED3092	2014-10-20	LS 10.20.14 BRIGGSAE AF_TP_ED3092--2	18	0	18	2.89037
LITHGOW	LA	C. BRIGGSAE	ED3092	2014-10-20	LS 10.20.14 BRIGGSAE AF_TP_ED3092--2	18	0	18	2.89037
LITHGOW	LA	C. BRIGGSAE	ED3092	2014-10-20	LS 10.20.14 BRIGGSAE AF_TP_ED3092--2	16	0	16	2.77259
LITHGOW	LA	C. BRIGGSAE	ED3092	2014-10-20	LS 10.20.14 BRIGGSAE AF_TP_ED3092--2	16	0	16	2.77259
LITHGOW	LA	C. BRIGGSAE	ED3092	2014-10-20	LS 10.20.14 BRIGGSAE AF_TP_ED3092--2	16	0	16	2.77259
LITHGOW	LA	C. BRIGGSAE	ED3092	2014-10-20	LS 10.20.14 BRIGGSAE AF_TP_ED3092--2	16	0	16	2.77259
LITHGOW	LA	C. BRIGGSAE	ED3092	2014-10-20	LS 10.20.14 BRIGGSAE AF_TP_ED3092--2	21	0	21	3.04452
LITHGOW	LA	C. BRIGGSAE	ED3092	2014-10-20	LS 10.20.14 BRIGGSAE AF_TP_ED3092--2	23	0	23	3.13549
LITHGOW	LA	C. BRIGGSAE	ED3092	2014-10-20	LS 10.20.14 BRIGGSAE AF_TP_ED3092--2	23	0	23	3.13549
LITHGOW	LA	C. BRIGGSAE	ED3092	2014-10-20	LS 10.20.14 BRIGGSAE AF_TP_ED3092--2	23	0	23	3.13549
LITHGOW	LA	C. BRIGGSAE	ED3092	2014-10-20	LS 10.20.14 BRIGGSAE AF_TP_ED3092--2	23	0	23	3.13549
LITHGOW	LA	C. BRIGGSAE	ED3092	2014-10-20	LS 10.20.14 BRIGGSAE AF_TP_ED3092--2	23	0	23	3.13549
LITHGOW	LA	C. BRIGGSAE	ED3092	2014-10-20	LS 10.20.14 BRIGGSAE AF_TP_ED3092--2	25	0	25	3.21888
LITHGOW	LA	C. BRIGGSAE	ED3092	2014-10-20	LS 10.20.14 BRIGGSAE AF_TP_ED3092--2	25	0	25	3.21888
LITHGOW	LA	C. BRIGGSAE	ED3092	2014-10-20	LS 10.20.14 BRIGGSAE AF_TP_ED3092--2	28	0	28	3.3322
LITHGOW	LA	C. BRIGGSAE	ED3092	2014-10-20	LS 10.20.14 BRIGGSAE AF_TP_ED3092--2	28	0	28	3.3322
LITHGOW	LA	C. BRIGGSAE	ED3092	2014-10-20	LS 10.20.14 BRIGGSAE AF_TP_ED3092--2	28	0	28	3.3322
LITHGOW	LA	C. BRIGGSAE	ED3092	2014-10-20	LS 10.20.14 BRIGGSAE AF_TP_ED3092--2	28	0	28	3.3322
LITHGOW	LA	C. BRIGGSAE	ED3092	2014-10-20	LS 10.20.14 BRIGGSAE AF_TP_ED3092--2	30	0	30	3.4012
LITHGOW	LA	C. BRIGGSAE	ED3092	2014-10-20	LS 10.20.14 BRIGGSAE AF_TP_ED3092--2	30	0	30	3.4012
LITHGOW	LA	C. BRIGGSAE	ED3092	2014-10-20	LS 10.20.14 BRIGGSAE AF_TP_ED3092--2	30	0	30	3.4012
LITHGOW	LA	C. BRIGGSAE	ED3092	2014-10-20	LS 10.20.14 BRIGGSAE AF_TP_ED3092--2	30	0	30	3.4012
LITHGOW	LA	C. BRIGGSAE	ED3092	2014-10-20	LS 10.20.14 BRIGGSAE AF_TP_ED3092--2	35	0	35	3.55535
LITHGOW	LA	C. BRIGGSAE	ED3092	2014-10-20	LS 10.20.14 BRIGGSAE AF_TP_ED3092--2	37	0	37	3.61092
LITHGOW	LA	C. BRIGGSAE	ED3092	2014-10-20	LS 10.20.14 BRIGGSAE AF_TP_ED3092-1	7	1
LITHGOW	LA	C. BRIGGSAE	ED3092	2014-10-20	LS 10.20.14 BRIGGSAE AF_TP_ED3092-1	7	1
LITHGOW	LA	C. BRIGGSAE	ED3092	2014-10-20	LS 10.20.14 BRIGGSAE AF_TP_ED3092-1	7	1
LITHGOW	LA	C. BRIGGSAE	ED3092	2014-10-20	LS 10.20.14 BRIGGSAE AF_TP_ED3092-1	7	1
LITHGOW	LA	C. BRIGGSAE	ED3092	2014-10-20	LS 10.20.14 BRIGGSAE AF_TP_ED3092-1	7	1
LITHGOW	LA	C. BRIGGSAE	ED3092	2014-10-20	LS 10.20.14 BRIGGSAE AF_TP_ED3092-1	9	1
LITHGOW	LA	C. BRIGGSAE	ED3092	2014-10-20	LS 10.20.14 BRIGGSAE AF_TP_ED3092-1	9	1
LITHGOW	LA	C. BRIGGSAE	ED3092	2014-10-20	LS 10.20.14 BRIGGSAE AF_TP_ED3092-1	9	1
LITHGOW	LA	C. BRIGGSAE	ED3092	2014-10-20	LS 10.20.14 BRIGGSAE AF_TP_ED3092-1	9	1
LITHGOW	LA	C. BRIGGSAE	ED3092	2014-10-20	LS 10.20.14 BRIGGSAE AF_TP_ED3092-1	11	1
LITHGOW	LA	C. BRIGGSAE	ED3092	2014-10-20	LS 10.20.14 BRIGGSAE AF_TP_ED3092-1	11	1
LITHGOW	LA	C. BRIGGSAE	ED3092	2014-10-20	LS 10.20.14 BRIGGSAE AF_TP_ED3092-1	11	1
LITHGOW	LA	C. BRIGGSAE	ED3092	2014-10-20	LS 10.20.14 BRIGGSAE AF_TP_ED3092-1	11	1
LITHGOW	LA	C. BRIGGSAE	ED3092	2014-10-20	LS 10.20.14 BRIGGSAE AF_TP_ED3092-1	11	1
LITHGOW	LA	C. BRIGGSAE	ED3092	2014-10-20	LS 10.20.14 BRIGGSAE AF_TP_ED3092-1	11	1
LITHGOW	LA	C. BRIGGSAE	ED3092	2014-10-20	LS 10.20.14 BRIGGSAE AF_TP_ED3092-1	11	1
LITHGOW	LA	C. BRIGGSAE	ED3092	2014-10-20	LS 10.20.14 BRIGGSAE AF_TP_ED3092-1	11	1
LITHGOW	LA	C. BRIGGSAE	ED3092	2014-10-20	LS 10.20.14 BRIGGSAE AF_TP_ED3092-1	11	1
LITHGOW	LA	C. BRIGGSAE	ED3092	2014-10-20	LS 10.20.14 BRIGGSAE AF_TP_ED3092-1	11	1
LITHGOW	LA	C. BRIGGSAE	ED3092	2014-10-20	LS 10.20.14 BRIGGSAE AF_TP_ED3092-1	11	1
LITHGOW	LA	C. BRIGGSAE	ED3092	2014-10-20	LS 10.20.14 BRIGGSAE AF_TP_ED3092-1	11	1
LITHGOW	LA	C. BRIGGSAE	ED3092	2014-10-20	LS 10.20.14 BRIGGSAE AF_TP_ED3092-1	11	1
LITHGOW	LA	C. BRIGGSAE	ED3092	2014-10-20	LS 10.20.14 BRIGGSAE AF_TP_ED3092-1	11	1
LITHGOW	LA	C. BRIGGSAE	ED3092	2014-10-20	LS 10.20.14 BRIGGSAE AF_TP_ED3092-1	16	0	16	2.77259
LITHGOW	LA	C. BRIGGSAE	ED3092	2014-10-20	LS 10.20.14 BRIGGSAE AF_TP_ED3092-1	16	0	16	2.77259
LITHGOW	LA	C. BRIGGSAE	ED3092	2014-10-20	LS 10.20.14 BRIGGSAE AF_TP_ED3092-1	16	0	16	2.77259
LITHGOW	LA	C. BRIGGSAE	ED3092	2014-10-20	LS 10.20.14 BRIGGSAE AF_TP_ED3092-1	16	0	16	2.77259
LITHGOW	LA	C. BRIGGSAE	ED3092	2014-10-20	LS 10.20.14 BRIGGSAE AF_TP_ED3092-1	16	0	16	2.77259
LITHGOW	LA	C. BRIGGSAE	ED3092	2014-10-20	LS 10.20.14 BRIGGSAE AF_TP_ED3092-1	16	0	16	2.77259
LITHGOW	LA	C. BRIGGSAE	ED3092	2014-10-20	LS 10.20.14 BRIGGSAE AF_TP_ED3092-1	16	0	16	2.77259
LITHGOW	LA	C. BRIGGSAE	ED3092	2014-10-20	LS 10.20.14 BRIGGSAE AF_TP_ED3092-1	16	0	16	2.77259
LITHGOW	LA	C. BRIGGSAE	ED3092	2014-10-20	LS 10.20.14 BRIGGSAE AF_TP_ED3092-1	16	0	16	2.77259
LITHGOW	LA	C. BRIGGSAE	ED3092	2014-10-20	LS 10.20.14 BRIGGSAE AF_TP_ED3092-1	16	1
LITHGOW	LA	C. BRIGGSAE	ED3092	2014-10-20	LS 10.20.14 BRIGGSAE AF_TP_ED3092-1	21	0	21	3.04452
LITHGOW	LA	C. BRIGGSAE	ED3092	2014-10-20	LS 10.20.14 BRIGGSAE AF_TP_ED3092-1	21	0	21	3.04452
LITHGOW	LA	C. BRIGGSAE	ED3092	2014-10-20	LS 10.20.14 BRIGGSAE AF_TP_ED3092-1	21	0	21	3.04452
LITHGOW	LA	C. BRIGGSAE	ED3092	2014-10-20	LS 10.20.14 BRIGGSAE AF_TP_ED3092-1	23	0	23	3.13549
LITHGOW	LA	C. BRIGGSAE	ED3092	2014-10-20	LS 10.20.14 BRIGGSAE AF_TP_ED3092-1	25	0	25	3.21888
LITHGOW	LA	C. BRIGGSAE	ED3092	2014-10-20	LS 10.20.14 BRIGGSAE AF_TP_ED3092-1	28	0	28	3.3322
LITHGOW	LA	C. BRIGGSAE	ED3092	2014-10-20	LS 10.20.14 BRIGGSAE AF_TP_ED3092-1	35	0	35	3.55535
LITHGOW	LA	C. BRIGGSAE	ED3092	2014-10-20	LS 10.20.14 BRIGGSAE AF_TP_ED3092-3	7	1
LITHGOW	LA	C. BRIGGSAE	ED3092	2014-10-20	LS 10.20.14 BRIGGSAE AF_TP_ED3092-3	7	1
LITHGOW	LA	C. BRIGGSAE	ED3092	2014-10-20	LS 10.20.14 BRIGGSAE AF_TP_ED3092-3	7	1
LITHGOW	LA	C. BRIGGSAE	ED3092	2014-10-20	LS 10.20.14 BRIGGSAE AF_TP_ED3092-3	7	1
LITHGOW	LA	C. BRIGGSAE	ED3092	2014-10-20	LS 10.20.14 BRIGGSAE AF_TP_ED3092-3	9	1
LITHGOW	LA	C. BRIGGSAE	ED3092	2014-10-20	LS 10.20.14 BRIGGSAE AF_TP_ED3092-3	9	1
LITHGOW	LA	C. BRIGGSAE	ED3092	2014-10-20	LS 10.20.14 BRIGGSAE AF_TP_ED3092-3	14	1
LITHGOW	LA	C. BRIGGSAE	ED3092	2014-10-20	LS 10.20.14 BRIGGSAE AF_TP_ED3092-3	14	1
LITHGOW	LA	C. BRIGGSAE	ED3092	2014-10-20	LS 10.20.14 BRIGGSAE AF_TP_ED3092-3	14	1
LITHGOW	LA	C. BRIGGSAE	ED3092	2014-10-20	LS 10.20.14 BRIGGSAE AF_TP_ED3092-3	14	1
LITHGOW	LA	C. BRIGGSAE	ED3092	2014-10-20	LS 10.20.14 BRIGGSAE AF_TP_ED3092-3	14	1
LITHGOW	LA	C. BRIGGSAE	ED3092	2014-10-20	LS 10.20.14 BRIGGSAE AF_TP_ED3092-3	14	1
LITHGOW	LA	C. BRIGGSAE	ED3092	2014-10-20	LS 10.20.14 BRIGGSAE AF_TP_ED3092-3	14	1
LITHGOW	LA	C. BRIGGSAE	ED3092	2014-10-20	LS 10.20.14 BRIGGSAE AF_TP_ED3092-3	11	1
LITHGOW	LA	C. BRIGGSAE	ED3092	2014-10-20	LS 10.20.14 BRIGGSAE AF_TP_ED3092-3	11	1
LITHGOW	LA	C. BRIGGSAE	ED3092	2014-10-20	LS 10.20.14 BRIGGSAE AF_TP_ED3092-3	11	1
LITHGOW	LA	C. BRIGGSAE	ED3092	2014-10-20	LS 10.20.14 BRIGGSAE AF_TP_ED3092-3	11	1
LITHGOW	LA	C. BRIGGSAE	ED3092	2014-10-20	LS 10.20.14 BRIGGSAE AF_TP_ED3092-3	11	1
LITHGOW	LA	C. BRIGGSAE	ED3092	2014-10-20	LS 10.20.14 BRIGGSAE AF_TP_ED3092-3	18	0	18	2.89037
LITHGOW	LA	C. BRIGGSAE	ED3092	2014-10-20	LS 10.20.14 BRIGGSAE AF_TP_ED3092-3	18	0	18	2.89037
LITHGOW	LA	C. BRIGGSAE	ED3092	2014-10-20	LS 10.20.14 BRIGGSAE AF_TP_ED3092-3	21	0	21	3.04452
LITHGOW	LA	C. BRIGGSAE	ED3092	2014-10-20	LS 10.20.14 BRIGGSAE AF_TP_ED3092-3	21	0	21	3.04452
LITHGOW	LA	C. BRIGGSAE	ED3092	2014-10-20	LS 10.20.14 BRIGGSAE AF_TP_ED3092-3	21	0	21	3.04452
LITHGOW	LA	C. BRIGGSAE	ED3092	2014-10-20	LS 10.20.14 BRIGGSAE AF_TP_ED3092-3	21	0	21	3.04452
LITHGOW	LA	C. BRIGGSAE	ED3092	2014-10-20	LS 10.20.14 BRIGGSAE AF_TP_ED3092-3	21	0	21	3.04452
LITHGOW	LA	C. BRIGGSAE	ED3092	2014-10-20	LS 10.20.14 BRIGGSAE AF_TP_ED3092-3	23	0	23	3.13549
LITHGOW	LA	C. BRIGGSAE	ED3092	2014-10-20	LS 10.20.14 BRIGGSAE AF_TP_ED3092-3	23	0	23	3.13549
LITHGOW	LA	C. BRIGGSAE	ED3092	2014-10-20	LS 10.20.14 BRIGGSAE AF_TP_ED3092-3	23	0	23	3.13549
LITHGOW	LA	C. BRIGGSAE	ED3092	2014-10-20	LS 10.20.14 BRIGGSAE AF_TP_ED3092-3	25	0	25	3.21888
LITHGOW	LA	C. BRIGGSAE	ED3092	2014-10-20	LS 10.20.14 BRIGGSAE AF_TP_ED3092-3	25	0	25	3.21888
LITHGOW	LA	C. BRIGGSAE	ED3092	2014-10-20	LS 10.20.14 BRIGGSAE AF_TP_ED3092-3	28	0	28	3.3322
LITHGOW	LA	C. BRIGGSAE	ED3092	2014-10-20	LS 10.20.14 BRIGGSAE AF_TP_ED3092-3	28	0	28	3.3322
LITHGOW	LA	C. BRIGGSAE	ED3092	2014-10-20	LS 10.20.14 BRIGGSAE AF_TP_ED3092-3	28	0	28	3.3322
LITHGOW	LA	C. BRIGGSAE	ED3092	2014-10-20	LS 10.20.14 BRIGGSAE AF_TP_ED3092-3	30	0	30	3.4012
LITHGOW	LA	C. BRIGGSAE	ED3092	2014-10-20	LS 10.20.14 BRIGGSAE AF_TP_ED3092-3	30	0	30	3.4012
LITHGOW	LA	C. BRIGGSAE	ED3092	2014-10-20	LS 10.20.14 BRIGGSAE AF_TP_ED3092-3	32	0	32	3.46574
LITHGOW	LA	C. BRIGGSAE	ED3092	2014-10-20	LS 10.20.14 BRIGGSAE AF_TP_ED3092-3	32	0	32	3.46574
LITHGOW	LA	C. BRIGGSAE	ED3092	2014-10-20	LS 10.20.14 BRIGGSAE AF_TP_ED3092-3	32	0	32	3.46574
LITHGOW	LA	C. BRIGGSAE	ED3092	2014-10-20	LS 10.20.14 BRIGGSAE AF_TP_ED3092-3	35	0	35	3.55535
LITHGOW	LA	C. BRIGGSAE	ED3092	2014-10-20	LS 10.20.14 BRIGGSAE AF_TP_ED3092-3	37	0	37	3.61092
PHILLIPS	PEJ	C. BRIGGSAE	ED3092	2014-07-18	PS 072114_PS 072114(BRIGGSAE) ED3092-1	5	1
PHILLIPS	PEJ	C. BRIGGSAE	ED3092	2014-07-18	PS 072114_PS 072114(BRIGGSAE) ED3092-1	5	1
PHILLIPS	PEJ	C. BRIGGSAE	ED3092	2014-07-18	PS 072114_PS 072114(BRIGGSAE) ED3092-1	5	1
PHILLIPS	PEJ	C. BRIGGSAE	ED3092	2014-07-18	PS 072114_PS 072114(BRIGGSAE) ED3092-1	5	1
PHILLIPS	PEJ	C. BRIGGSAE	ED3092	2014-07-18	PS 072114_PS 072114(BRIGGSAE) ED3092-1	5	1
PHILLIPS	PEJ	C. BRIGGSAE	ED3092	2014-07-18	PS 072114_PS 072114(BRIGGSAE) ED3092-1	5	1
PHILLIPS	PEJ	C. BRIGGSAE	ED3092	2014-07-18	PS 072114_PS 072114(BRIGGSAE) ED3092-1	5	1
PHILLIPS	PEJ	C. BRIGGSAE	ED3092	2014-07-18	PS 072114_PS 072114(BRIGGSAE) ED3092-1	5	1
PHILLIPS	PEJ	C. BRIGGSAE	ED3092	2014-07-18	PS 072114_PS 072114(BRIGGSAE) ED3092-1	5	1
PHILLIPS	PEJ	C. BRIGGSAE	ED3092	2014-07-18	PS 072114_PS 072114(BRIGGSAE) ED3092-1	18	1
PHILLIPS	PEJ	C. BRIGGSAE	ED3092	2014-07-18	PS 072114_PS 072114(BRIGGSAE) ED3092-1	18	1
PHILLIPS	PEJ	C. BRIGGSAE	ED3092	2014-07-18	PS 072114_PS 072114(BRIGGSAE) ED3092-1	20	0	20	2.99573
PHILLIPS	PEJ	C. BRIGGSAE	ED3092	2014-07-18	PS 072114_PS 072114(BRIGGSAE) ED3092-1	22	0	22	3.09104
PHILLIPS	PEJ	C. BRIGGSAE	ED3092	2014-07-18	PS 072114_PS 072114(BRIGGSAE) ED3092-1	25	0	25	3.21888
PHILLIPS	PEJ	C. BRIGGSAE	ED3092	2014-07-18	PS 072114_PS 072114(BRIGGSAE) ED3092-1	25	0	25	3.21888
PHILLIPS	PEJ	C. BRIGGSAE	ED3092	2014-07-18	PS 072114_PS 072114(BRIGGSAE) ED3092-1	25	0	25	3.21888
PHILLIPS	PEJ	C. BRIGGSAE	ED3092	2014-07-18	PS 072114_PS 072114(BRIGGSAE) ED3092-1	25	0	25	3.21888
PHILLIPS	PEJ	C. BRIGGSAE	ED3092	2014-07-18	PS 072114_PS 072114(BRIGGSAE) ED3092-1	25	0	25	3.21888
PHILLIPS	PEJ	C. BRIGGSAE	ED3092	2014-07-18	PS 072114_PS 072114(BRIGGSAE) ED3092-1	27	0	27	3.29584
PHILLIPS	PEJ	C. BRIGGSAE	ED3092	2014-07-18	PS 072114_PS 072114(BRIGGSAE) ED3092-1	27	0	27	3.29584
PHILLIPS	PEJ	C. BRIGGSAE	ED3092	2014-07-18	PS 072114_PS 072114(BRIGGSAE) ED3092-1	27	0	27	3.29584
[truncated: 24,335 more rows]
