# Supplementary material for: Impact of genetic background and experimental reproducibility on identifying chemical compounds with robust longevity effects
Source: Nat Commun. 2017 Feb 21;8:14256. doi: 10.1038/ncomms14256 (PMC5321775; doi:10.1038/ncomms14256)
Supplement: Supplementary Data 9 — Raw lifespan (chemicals) dataset [file ncomms14256-s10.xls]

## Sheet: CITP_Compounds11-20-15
Supplementary Data 9: CITP raw lifespan data (with compounds)
Lab	Experimenter	Compound	Species	Strain	Trial	Plate	DeathAge	Censor	Dead	DeathNoCen	LogDeath
DRISCOLL	DB	ALPHA_KETO	C. BRIGGSAE	AF16	2015-04-13	DS_041315_BO_AF16_A-KETO-3	7	1	0
DRISCOLL	DB	ALPHA_KETO	C. BRIGGSAE	AF16	2015-04-13	DS_041315_BO_AF16_A-KETO-3	9	0	1	9	2.19722
DRISCOLL	DB	ALPHA_KETO	C. BRIGGSAE	AF16	2015-04-13	DS_041315_BO_AF16_A-KETO-3	9	1	0
DRISCOLL	DB	ALPHA_KETO	C. BRIGGSAE	AF16	2015-04-13	DS_041315_BO_AF16_A-KETO-3	9	1	0
DRISCOLL	DB	ALPHA_KETO	C. BRIGGSAE	AF16	2015-04-13	DS_041315_BO_AF16_A-KETO-3	14	0	1	14	2.63906
DRISCOLL	DB	ALPHA_KETO	C. BRIGGSAE	AF16	2015-04-13	DS_041315_BO_AF16_A-KETO-3	14	0	1	14	2.63906
DRISCOLL	DB	ALPHA_KETO	C. BRIGGSAE	AF16	2015-04-13	DS_041315_BO_AF16_A-KETO-3	14	1	0
DRISCOLL	DB	ALPHA_KETO	C. BRIGGSAE	AF16	2015-04-13	DS_041315_BO_AF16_A-KETO-3	14	1	0
DRISCOLL	DB	ALPHA_KETO	C. BRIGGSAE	AF16	2015-04-13	DS_041315_BO_AF16_A-KETO-3	14	1	0
DRISCOLL	DB	ALPHA_KETO	C. BRIGGSAE	AF16	2015-04-13	DS_041315_BO_AF16_A-KETO-3	14	1	0
DRISCOLL	DB	ALPHA_KETO	C. BRIGGSAE	AF16	2015-04-13	DS_041315_BO_AF16_A-KETO-3	14	1	0
DRISCOLL	DB	ALPHA_KETO	C. BRIGGSAE	AF16	2015-04-13	DS_041315_BO_AF16_A-KETO-3	16	0	1	16	2.77259
DRISCOLL	DB	ALPHA_KETO	C. BRIGGSAE	AF16	2015-04-13	DS_041315_BO_AF16_A-KETO-3	18	1	0
DRISCOLL	DB	ALPHA_KETO	C. BRIGGSAE	AF16	2015-04-13	DS_041315_BO_AF16_A-KETO-3	21	0	1	21	3.04452
DRISCOLL	DB	ALPHA_KETO	C. BRIGGSAE	AF16	2015-04-13	DS_041315_BO_AF16_A-KETO-3	21	1	0
DRISCOLL	DB	ALPHA_KETO	C. BRIGGSAE	AF16	2015-04-13	DS_041315_BO_AF16_A-KETO-3	21	1	0
DRISCOLL	DB	ALPHA_KETO	C. BRIGGSAE	AF16	2015-04-13	DS_041315_BO_AF16_A-KETO-3	21	1	0
DRISCOLL	DB	ALPHA_KETO	C. BRIGGSAE	AF16	2015-04-13	DS_041315_BO_AF16_A-KETO-3	23	0	1	23	3.13549
DRISCOLL	DB	ALPHA_KETO	C. BRIGGSAE	AF16	2015-04-13	DS_041315_BO_AF16_A-KETO-3	23	0	1	23	3.13549
DRISCOLL	DB	ALPHA_KETO	C. BRIGGSAE	AF16	2015-04-13	DS_041315_BO_AF16_A-KETO-3	23	0	1	23	3.13549
DRISCOLL	DB	ALPHA_KETO	C. BRIGGSAE	AF16	2015-04-13	DS_041315_BO_AF16_A-KETO-3	25	0	1	25	3.21888
DRISCOLL	DB	ALPHA_KETO	C. BRIGGSAE	AF16	2015-04-13	DS_041315_BO_AF16_A-KETO-3	25	0	1	25	3.21888
DRISCOLL	DB	ALPHA_KETO	C. BRIGGSAE	AF16	2015-04-13	DS_041315_BO_AF16_A-KETO-3	25	1	0
DRISCOLL	DB	ALPHA_KETO	C. BRIGGSAE	AF16	2015-04-13	DS_041315_BO_AF16_A-KETO-3	28	0	1	28	3.3322
DRISCOLL	DB	ALPHA_KETO	C. BRIGGSAE	AF16	2015-04-13	DS_041315_BO_AF16_A-KETO-3	28	0	1	28	3.3322
DRISCOLL	DB	ALPHA_KETO	C. BRIGGSAE	AF16	2015-04-13	DS_041315_BO_AF16_A-KETO-3	28	0	1	28	3.3322
DRISCOLL	DB	ALPHA_KETO	C. BRIGGSAE	AF16	2015-04-13	DS_041315_BO_AF16_A-KETO-3	28	0	1	28	3.3322
DRISCOLL	DB	ALPHA_KETO	C. BRIGGSAE	AF16	2015-04-13	DS_041315_BO_AF16_A-KETO-3	28	0	1	28	3.3322
DRISCOLL	DB	ALPHA_KETO	C. BRIGGSAE	AF16	2015-04-13	DS_041315_BO_AF16_A-KETO-3	28	0	1	28	3.3322
DRISCOLL	DB	ALPHA_KETO	C. BRIGGSAE	AF16	2015-04-13	DS_041315_BO_AF16_A-KETO-3	30	0	1	30	3.4012
DRISCOLL	DB	ALPHA_KETO	C. BRIGGSAE	AF16	2015-04-13	DS_041315_BO_AF16_A-KETO-3	30	0	1	30	3.4012
DRISCOLL	DB	ALPHA_KETO	C. BRIGGSAE	AF16	2015-04-13	DS_041315_BO_AF16_A-KETO-3	32	0	1	32	3.46574
DRISCOLL	DB	ALPHA_KETO	C. BRIGGSAE	AF16	2015-04-13	DS_041315_BO_AF16_A-KETO-3	35	0	1	35	3.55535
DRISCOLL	DB	ALPHA_KETO	C. BRIGGSAE	AF16	2015-04-13	DS_041315_BO_AF16_A-KETO-3	37	0	1	37	3.61092
DRISCOLL	DB	ALPHA_KETO	C. BRIGGSAE	AF16	2015-04-13	DS_041315_BO_AF16_A-KETO-3	37	0	1	37	3.61092
DRISCOLL	DBS	ALPHA_KETO	C. BRIGGSAE	AF16	2015-06-22	DS_062215_BO_AF16_ALPHA KETOGLUTARATE_3	28	0	1	28	3.3322
DRISCOLL	DBS	ALPHA_KETO	C. BRIGGSAE	AF16	2015-06-22	DS_062215_BO_AF16_ALPHA KETOGLUTARATE_3	28	0	1	28	3.3322
DRISCOLL	DBS	ALPHA_KETO	C. BRIGGSAE	AF16	2015-06-22	DS_062215_BO_AF16_ALPHA KETOGLUTARATE_3	28	0	1	28	3.3322
DRISCOLL	DBS	ALPHA_KETO	C. BRIGGSAE	AF16	2015-06-22	DS_062215_BO_AF16_ALPHA KETOGLUTARATE_3	25	0	1	25	3.21888
DRISCOLL	DBS	ALPHA_KETO	C. BRIGGSAE	AF16	2015-06-22	DS_062215_BO_AF16_ALPHA KETOGLUTARATE_3	25	0	1	25	3.21888
DRISCOLL	DBS	ALPHA_KETO	C. BRIGGSAE	AF16	2015-06-22	DS_062215_BO_AF16_ALPHA KETOGLUTARATE_3	25	0	1	25	3.21888
DRISCOLL	DBS	ALPHA_KETO	C. BRIGGSAE	AF16	2015-06-22	DS_062215_BO_AF16_ALPHA KETOGLUTARATE_3	23	0	1	23	3.13549
DRISCOLL	DBS	ALPHA_KETO	C. BRIGGSAE	AF16	2015-06-22	DS_062215_BO_AF16_ALPHA KETOGLUTARATE_3	23	0	1	23	3.13549
DRISCOLL	DBS	ALPHA_KETO	C. BRIGGSAE	AF16	2015-06-22	DS_062215_BO_AF16_ALPHA KETOGLUTARATE_3	21	0	1	21	3.04452
DRISCOLL	DBS	ALPHA_KETO	C. BRIGGSAE	AF16	2015-06-22	DS_062215_BO_AF16_ALPHA KETOGLUTARATE_3	21	0	1	21	3.04452
DRISCOLL	DBS	ALPHA_KETO	C. BRIGGSAE	AF16	2015-06-22	DS_062215_BO_AF16_ALPHA KETOGLUTARATE_3	21	0	1	21	3.04452
DRISCOLL	DBS	ALPHA_KETO	C. BRIGGSAE	AF16	2015-06-22	DS_062215_BO_AF16_ALPHA KETOGLUTARATE_3	18	0	1	18	2.89037
DRISCOLL	DBS	ALPHA_KETO	C. BRIGGSAE	AF16	2015-06-22	DS_062215_BO_AF16_ALPHA KETOGLUTARATE_3	18	0	1	18	2.89037
DRISCOLL	DBS	ALPHA_KETO	C. BRIGGSAE	AF16	2015-06-22	DS_062215_BO_AF16_ALPHA KETOGLUTARATE_3	18	0	1	18	2.89037
DRISCOLL	DBS	ALPHA_KETO	C. BRIGGSAE	AF16	2015-06-22	DS_062215_BO_AF16_ALPHA KETOGLUTARATE_3	18	0	1	18	2.89037
DRISCOLL	DBS	ALPHA_KETO	C. BRIGGSAE	AF16	2015-06-22	DS_062215_BO_AF16_ALPHA KETOGLUTARATE_3	18	0	1	18	2.89037
DRISCOLL	DBS	ALPHA_KETO	C. BRIGGSAE	AF16	2015-06-22	DS_062215_BO_AF16_ALPHA KETOGLUTARATE_3	16	0	1	16	2.77259
DRISCOLL	DBS	ALPHA_KETO	C. BRIGGSAE	AF16	2015-06-22	DS_062215_BO_AF16_ALPHA KETOGLUTARATE_3	14	0	1	14	2.63906
DRISCOLL	DBS	ALPHA_KETO	C. BRIGGSAE	AF16	2015-06-22	DS_062215_BO_AF16_ALPHA KETOGLUTARATE_3	14	1	0
DRISCOLL	DBS	ALPHA_KETO	C. BRIGGSAE	AF16	2015-06-22	DS_062215_BO_AF16_ALPHA KETOGLUTARATE_3	14	1	0
DRISCOLL	DBS	ALPHA_KETO	C. BRIGGSAE	AF16	2015-06-22	DS_062215_BO_AF16_ALPHA KETOGLUTARATE_3	11	1	0
DRISCOLL	DBS	ALPHA_KETO	C. BRIGGSAE	AF16	2015-06-22	DS_062215_BO_AF16_ALPHA KETOGLUTARATE_3	11	1	0
DRISCOLL	DBS	ALPHA_KETO	C. BRIGGSAE	AF16	2015-06-22	DS_062215_BO_AF16_ALPHA KETOGLUTARATE_3	11	1	0
DRISCOLL	DBS	ALPHA_KETO	C. BRIGGSAE	AF16	2015-06-22	DS_062215_BO_AF16_ALPHA KETOGLUTARATE_3	11	1	0
DRISCOLL	DBS	ALPHA_KETO	C. BRIGGSAE	AF16	2015-06-22	DS_062215_BO_AF16_ALPHA KETOGLUTARATE_3	9	1	0
DRISCOLL	DBS	ALPHA_KETO	C. BRIGGSAE	AF16	2015-06-22	DS_062215_BO_AF16_ALPHA KETOGLUTARATE_3	7	1	0
DRISCOLL	DBS	ALPHA_KETO	C. BRIGGSAE	AF16	2015-06-22	DS_062215_BO_AF16_ALPHA KETOGLUTARATE_3	30	0	1	30	3.4012
DRISCOLL	DBS	ALPHA_KETO	C. BRIGGSAE	AF16	2015-06-22	DS_062215_BO_AF16_ALPHA KETOGLUTARATE_3	32	0	1	32	3.46574
DRISCOLL	DBS	ALPHA_KETO	C. BRIGGSAE	AF16	2015-06-22	DS_062215_BO_AF16_ALPHA KETOGLUTARATE_3	32	0	1	32	3.46574
DRISCOLL	DBS	ALPHA_KETO	C. BRIGGSAE	AF16	2015-06-22	DS_062215_BO_AF16_ALPHA KETOGLUTARATE_3	32	0	1	32	3.46574
DRISCOLL	DBS	ALPHA_KETO	C. BRIGGSAE	AF16	2015-06-22	DS_062215_BO_AF16_ALPHA KETOGLUTARATE_3	32	0	1	32	3.46574
DRISCOLL	DBS	ALPHA_KETO	C. BRIGGSAE	AF16	2015-06-22	DS_062215_BO_AF16_ALPHA KETOGLUTARATE_3	35	0	1	35	3.55535
DRISCOLL	DBS	ALPHA_KETO	C. BRIGGSAE	AF16	2015-06-22	DS_062215_BO_AF16_ALPHA KETOGLUTARATE_3	35	0	1	35	3.55535
DRISCOLL	DBS	ALPHA_KETO	C. BRIGGSAE	AF16	2015-06-22	DS_062215_BO_AF16_ALPHA KETOGLUTARATE_3	35	0	1	35	3.55535
DRISCOLL	DBS	ALPHA_KETO	C. BRIGGSAE	AF16	2015-06-22	DS_062215_BO_AF16_ALPHA KETOGLUTARATE_3	35	0	1	35	3.55535
DRISCOLL	DC	ALPHA_KETO	C. BRIGGSAE	AF16	2015-04-13	DS_041315_CC_AF16_A-KETO-1	9	1	0
DRISCOLL	DC	ALPHA_KETO	C. BRIGGSAE	AF16	2015-04-13	DS_041315_CC_AF16_A-KETO-1	11	1	0
DRISCOLL	DC	ALPHA_KETO	C. BRIGGSAE	AF16	2015-04-13	DS_041315_CC_AF16_A-KETO-1	14	1	0
DRISCOLL	DC	ALPHA_KETO	C. BRIGGSAE	AF16	2015-04-13	DS_041315_CC_AF16_A-KETO-1	14	1	0
DRISCOLL	DC	ALPHA_KETO	C. BRIGGSAE	AF16	2015-04-13	DS_041315_CC_AF16_A-KETO-1	14	1	0
DRISCOLL	DC	ALPHA_KETO	C. BRIGGSAE	AF16	2015-04-13	DS_041315_CC_AF16_A-KETO-1	14	1	0
DRISCOLL	DC	ALPHA_KETO	C. BRIGGSAE	AF16	2015-04-13	DS_041315_CC_AF16_A-KETO-1	14	1	0
DRISCOLL	DC	ALPHA_KETO	C. BRIGGSAE	AF16	2015-04-13	DS_041315_CC_AF16_A-KETO-1	14	1	0
DRISCOLL	DC	ALPHA_KETO	C. BRIGGSAE	AF16	2015-04-13	DS_041315_CC_AF16_A-KETO-1	14	1	0
DRISCOLL	DC	ALPHA_KETO	C. BRIGGSAE	AF16	2015-04-13	DS_041315_CC_AF16_A-KETO-1	14	1	0
DRISCOLL	DC	ALPHA_KETO	C. BRIGGSAE	AF16	2015-04-13	DS_041315_CC_AF16_A-KETO-1	16	1	0
DRISCOLL	DC	ALPHA_KETO	C. BRIGGSAE	AF16	2015-04-13	DS_041315_CC_AF16_A-KETO-1	16	1	0
DRISCOLL	DC	ALPHA_KETO	C. BRIGGSAE	AF16	2015-04-13	DS_041315_CC_AF16_A-KETO-1	16	1	0
DRISCOLL	DC	ALPHA_KETO	C. BRIGGSAE	AF16	2015-04-13	DS_041315_CC_AF16_A-KETO-1	18	0	1	18	2.89037
DRISCOLL	DC	ALPHA_KETO	C. BRIGGSAE	AF16	2015-04-13	DS_041315_CC_AF16_A-KETO-1	18	1	0
DRISCOLL	DC	ALPHA_KETO	C. BRIGGSAE	AF16	2015-04-13	DS_041315_CC_AF16_A-KETO-1	18	1	0
DRISCOLL	DC	ALPHA_KETO	C. BRIGGSAE	AF16	2015-04-13	DS_041315_CC_AF16_A-KETO-1	21	0	1	21	3.04452
DRISCOLL	DC	ALPHA_KETO	C. BRIGGSAE	AF16	2015-04-13	DS_041315_CC_AF16_A-KETO-1	21	0	1	21	3.04452
DRISCOLL	DC	ALPHA_KETO	C. BRIGGSAE	AF16	2015-04-13	DS_041315_CC_AF16_A-KETO-1	23	0	1	23	3.13549
DRISCOLL	DC	ALPHA_KETO	C. BRIGGSAE	AF16	2015-04-13	DS_041315_CC_AF16_A-KETO-1	23	0	1	23	3.13549
DRISCOLL	DC	ALPHA_KETO	C. BRIGGSAE	AF16	2015-04-13	DS_041315_CC_AF16_A-KETO-1	23	0	1	23	3.13549
DRISCOLL	DC	ALPHA_KETO	C. BRIGGSAE	AF16	2015-04-13	DS_041315_CC_AF16_A-KETO-1	25	0	1	25	3.21888
DRISCOLL	DC	ALPHA_KETO	C. BRIGGSAE	AF16	2015-04-13	DS_041315_CC_AF16_A-KETO-1	28	0	1	28	3.3322
DRISCOLL	DC	ALPHA_KETO	C. BRIGGSAE	AF16	2015-04-13	DS_041315_CC_AF16_A-KETO-1	28	0	1	28	3.3322
DRISCOLL	DC	ALPHA_KETO	C. BRIGGSAE	AF16	2015-04-13	DS_041315_CC_AF16_A-KETO-1	28	0	1	28	3.3322
DRISCOLL	DC	ALPHA_KETO	C. BRIGGSAE	AF16	2015-04-13	DS_041315_CC_AF16_A-KETO-1	30	0	1	30	3.4012
DRISCOLL	DC	ALPHA_KETO	C. BRIGGSAE	AF16	2015-04-13	DS_041315_CC_AF16_A-KETO-1	30	0	1	30	3.4012
DRISCOLL	DC	ALPHA_KETO	C. BRIGGSAE	AF16	2015-04-13	DS_041315_CC_AF16_A-KETO-1	30	0	1	30	3.4012
DRISCOLL	DC	ALPHA_KETO	C. BRIGGSAE	AF16	2015-04-13	DS_041315_CC_AF16_A-KETO-1	30	0	1	30	3.4012
DRISCOLL	DC	ALPHA_KETO	C. BRIGGSAE	AF16	2015-04-13	DS_041315_CC_AF16_A-KETO-1	30	0	1	30	3.4012
DRISCOLL	DC	ALPHA_KETO	C. BRIGGSAE	AF16	2015-04-13	DS_041315_CC_AF16_A-KETO-1	30	0	1	30	3.4012
DRISCOLL	DC	ALPHA_KETO	C. BRIGGSAE	AF16	2015-04-13	DS_041315_CC_AF16_A-KETO-1	30	0	1	30	3.4012
DRISCOLL	DC	ALPHA_KETO	C. BRIGGSAE	AF16	2015-04-13	DS_041315_CC_AF16_A-KETO-1	30	0	1	30	3.4012
DRISCOLL	DC	ALPHA_KETO	C. BRIGGSAE	AF16	2015-04-13	DS_041315_CC_AF16_A-KETO-1	32	0	1	32	3.46574
DRISCOLL	DC	ALPHA_KETO	C. BRIGGSAE	AF16	2015-04-13	DS_041315_CC_AF16_A-KETO-1	32	0	1	32	3.46574
DRISCOLL	DE	ALPHA_KETO	C. BRIGGSAE	AF16	2015-04-13	DS_041315_EC_AF16_A-KETO-2	7	1	0
DRISCOLL	DE	ALPHA_KETO	C. BRIGGSAE	AF16	2015-04-13	DS_041315_EC_AF16_A-KETO-2	7	1	0
DRISCOLL	DE	ALPHA_KETO	C. BRIGGSAE	AF16	2015-04-13	DS_041315_EC_AF16_A-KETO-2	7	1	0
DRISCOLL	DE	ALPHA_KETO	C. BRIGGSAE	AF16	2015-04-13	DS_041315_EC_AF16_A-KETO-2	7	1	0
DRISCOLL	DE	ALPHA_KETO	C. BRIGGSAE	AF16	2015-04-13	DS_041315_EC_AF16_A-KETO-2	9	1	0
DRISCOLL	DE	ALPHA_KETO	C. BRIGGSAE	AF16	2015-04-13	DS_041315_EC_AF16_A-KETO-2	9	1	0
DRISCOLL	DE	ALPHA_KETO	C. BRIGGSAE	AF16	2015-04-13	DS_041315_EC_AF16_A-KETO-2	11	1	0
DRISCOLL	DE	ALPHA_KETO	C. BRIGGSAE	AF16	2015-04-13	DS_041315_EC_AF16_A-KETO-2	11	1	0
DRISCOLL	DE	ALPHA_KETO	C. BRIGGSAE	AF16	2015-04-13	DS_041315_EC_AF16_A-KETO-2	14	1	0
DRISCOLL	DE	ALPHA_KETO	C. BRIGGSAE	AF16	2015-04-13	DS_041315_EC_AF16_A-KETO-2	14	1	0
DRISCOLL	DE	ALPHA_KETO	C. BRIGGSAE	AF16	2015-04-13	DS_041315_EC_AF16_A-KETO-2	14	1	0
DRISCOLL	DE	ALPHA_KETO	C. BRIGGSAE	AF16	2015-04-13	DS_041315_EC_AF16_A-KETO-2	14	1	0
DRISCOLL	DE	ALPHA_KETO	C. BRIGGSAE	AF16	2015-04-13	DS_041315_EC_AF16_A-KETO-2	16	0	1	16	2.77259
DRISCOLL	DE	ALPHA_KETO	C. BRIGGSAE	AF16	2015-04-13	DS_041315_EC_AF16_A-KETO-2	16	1	0
DRISCOLL	DE	ALPHA_KETO	C. BRIGGSAE	AF16	2015-04-13	DS_041315_EC_AF16_A-KETO-2	18	0	1	18	2.89037
DRISCOLL	DE	ALPHA_KETO	C. BRIGGSAE	AF16	2015-04-13	DS_041315_EC_AF16_A-KETO-2	18	0	1	18	2.89037
DRISCOLL	DE	ALPHA_KETO	C. BRIGGSAE	AF16	2015-04-13	DS_041315_EC_AF16_A-KETO-2	21	0	1	21	3.04452
DRISCOLL	DE	ALPHA_KETO	C. BRIGGSAE	AF16	2015-04-13	DS_041315_EC_AF16_A-KETO-2	23	0	1	23	3.13549
DRISCOLL	DE	ALPHA_KETO	C. BRIGGSAE	AF16	2015-04-13	DS_041315_EC_AF16_A-KETO-2	23	0	1	23	3.13549
DRISCOLL	DE	ALPHA_KETO	C. BRIGGSAE	AF16	2015-04-13	DS_041315_EC_AF16_A-KETO-2	25	0	1	25	3.21888
DRISCOLL	DE	ALPHA_KETO	C. BRIGGSAE	AF16	2015-04-13	DS_041315_EC_AF16_A-KETO-2	25	0	1	25	3.21888
DRISCOLL	DE	ALPHA_KETO	C. BRIGGSAE	AF16	2015-04-13	DS_041315_EC_AF16_A-KETO-2	25	0	1	25	3.21888
DRISCOLL	DE	ALPHA_KETO	C. BRIGGSAE	AF16	2015-04-13	DS_041315_EC_AF16_A-KETO-2	25	0	1	25	3.21888
DRISCOLL	DE	ALPHA_KETO	C. BRIGGSAE	AF16	2015-04-13	DS_041315_EC_AF16_A-KETO-2	25	0	1	25	3.21888
DRISCOLL	DE	ALPHA_KETO	C. BRIGGSAE	AF16	2015-04-13	DS_041315_EC_AF16_A-KETO-2	28	0	1	28	3.3322
DRISCOLL	DE	ALPHA_KETO	C. BRIGGSAE	AF16	2015-04-13	DS_041315_EC_AF16_A-KETO-2	28	0	1	28	3.3322
DRISCOLL	DE	ALPHA_KETO	C. BRIGGSAE	AF16	2015-04-13	DS_041315_EC_AF16_A-KETO-2	28	0	1	28	3.3322
DRISCOLL	DE	ALPHA_KETO	C. BRIGGSAE	AF16	2015-04-13	DS_041315_EC_AF16_A-KETO-2	28	0	1	28	3.3322
DRISCOLL	DE	ALPHA_KETO	C. BRIGGSAE	AF16	2015-04-13	DS_041315_EC_AF16_A-KETO-2	28	1	0
DRISCOLL	DE	ALPHA_KETO	C. BRIGGSAE	AF16	2015-04-13	DS_041315_EC_AF16_A-KETO-2	28	1	0
DRISCOLL	DE	ALPHA_KETO	C. BRIGGSAE	AF16	2015-04-13	DS_041315_EC_AF16_A-KETO-2	30	0	1	30	3.4012
DRISCOLL	DE	ALPHA_KETO	C. BRIGGSAE	AF16	2015-04-13	DS_041315_EC_AF16_A-KETO-2	35	1	0
DRISCOLL	DE	ALPHA_KETO	C. BRIGGSAE	AF16	2015-04-13	DS_041315_EC_AF16_A-KETO-2	37	0	1	37	3.61092
DRISCOLL	DE	ALPHA_KETO	C. BRIGGSAE	AF16	2015-04-13	DS_041315_EC_AF16_A-KETO-2	37	0	1	37	3.61092
DRISCOLL	DE	ALPHA_KETO	C. BRIGGSAE	AF16	2015-04-13	DS_041315_EC_AF16_A-KETO-2	37	0	1	37	3.61092
DRISCOLL	DE	ALPHA_KETO	C. BRIGGSAE	AF16	2015-06-22	DS_062215_EC_AF16_ALPHA KETOGLUTARATE_2	23	0	1	23	3.13549
DRISCOLL	DE	ALPHA_KETO	C. BRIGGSAE	AF16	2015-06-22	DS_062215_EC_AF16_ALPHA KETOGLUTARATE_2	23	0	1	23	3.13549
DRISCOLL	DE	ALPHA_KETO	C. BRIGGSAE	AF16	2015-06-22	DS_062215_EC_AF16_ALPHA KETOGLUTARATE_2	21	0	1	21	3.04452
DRISCOLL	DE	ALPHA_KETO	C. BRIGGSAE	AF16	2015-06-22	DS_062215_EC_AF16_ALPHA KETOGLUTARATE_2	21	1	0
DRISCOLL	DE	ALPHA_KETO	C. BRIGGSAE	AF16	2015-06-22	DS_062215_EC_AF16_ALPHA KETOGLUTARATE_2	21	1	0
DRISCOLL	DE	ALPHA_KETO	C. BRIGGSAE	AF16	2015-06-22	DS_062215_EC_AF16_ALPHA KETOGLUTARATE_2	21	1	0
DRISCOLL	DE	ALPHA_KETO	C. BRIGGSAE	AF16	2015-06-22	DS_062215_EC_AF16_ALPHA KETOGLUTARATE_2	21	1	0
DRISCOLL	DE	ALPHA_KETO	C. BRIGGSAE	AF16	2015-06-22	DS_062215_EC_AF16_ALPHA KETOGLUTARATE_2	16	0	1	16	2.77259
DRISCOLL	DE	ALPHA_KETO	C. BRIGGSAE	AF16	2015-06-22	DS_062215_EC_AF16_ALPHA KETOGLUTARATE_2	16	1	0
DRISCOLL	DE	ALPHA_KETO	C. BRIGGSAE	AF16	2015-06-22	DS_062215_EC_AF16_ALPHA KETOGLUTARATE_2	14	0	1	14	2.63906
DRISCOLL	DE	ALPHA_KETO	C. BRIGGSAE	AF16	2015-06-22	DS_062215_EC_AF16_ALPHA KETOGLUTARATE_2	14	1	0
DRISCOLL	DE	ALPHA_KETO	C. BRIGGSAE	AF16	2015-06-22	DS_062215_EC_AF16_ALPHA KETOGLUTARATE_2	11	1	0
DRISCOLL	DE	ALPHA_KETO	C. BRIGGSAE	AF16	2015-06-22	DS_062215_EC_AF16_ALPHA KETOGLUTARATE_2	7	1	0
DRISCOLL	DE	ALPHA_KETO	C. BRIGGSAE	AF16	2015-06-22	DS_062215_EC_AF16_ALPHA KETOGLUTARATE_2	7	1	0
DRISCOLL	DE	ALPHA_KETO	C. BRIGGSAE	AF16	2015-06-22	DS_062215_EC_AF16_ALPHA KETOGLUTARATE_2	7	1	0
DRISCOLL	DE	ALPHA_KETO	C. BRIGGSAE	AF16	2015-06-22	DS_062215_EC_AF16_ALPHA KETOGLUTARATE_2	7	1	0
DRISCOLL	DE	ALPHA_KETO	C. BRIGGSAE	AF16	2015-06-22	DS_062215_EC_AF16_ALPHA KETOGLUTARATE_2	7	1	0
DRISCOLL	DE	ALPHA_KETO	C. BRIGGSAE	AF16	2015-06-22	DS_062215_EC_AF16_ALPHA KETOGLUTARATE_2	7	1	0
DRISCOLL	DE	ALPHA_KETO	C. BRIGGSAE	AF16	2015-06-22	DS_062215_EC_AF16_ALPHA KETOGLUTARATE_2	7	1	0
DRISCOLL	DE	ALPHA_KETO	C. BRIGGSAE	AF16	2015-06-22	DS_062215_EC_AF16_ALPHA KETOGLUTARATE_2	7	1	0
DRISCOLL	DE	ALPHA_KETO	C. BRIGGSAE	AF16	2015-06-22	DS_062215_EC_AF16_ALPHA KETOGLUTARATE_2	7	1	0
DRISCOLL	DE	ALPHA_KETO	C. BRIGGSAE	AF16	2015-06-22	DS_062215_EC_AF16_ALPHA KETOGLUTARATE_2	7	1	0
DRISCOLL	DE	ALPHA_KETO	C. BRIGGSAE	AF16	2015-06-22	DS_062215_EC_AF16_ALPHA KETOGLUTARATE_2	7	1	0
DRISCOLL	DE	ALPHA_KETO	C. BRIGGSAE	AF16	2015-06-22	DS_062215_EC_AF16_ALPHA KETOGLUTARATE_2	25	0	1	25	3.21888
DRISCOLL	DE	ALPHA_KETO	C. BRIGGSAE	AF16	2015-06-22	DS_062215_EC_AF16_ALPHA KETOGLUTARATE_2	25	0	1	25	3.21888
DRISCOLL	DE	ALPHA_KETO	C. BRIGGSAE	AF16	2015-06-22	DS_062215_EC_AF16_ALPHA KETOGLUTARATE_2	25	1	0
DRISCOLL	DE	ALPHA_KETO	C. BRIGGSAE	AF16	2015-06-22	DS_062215_EC_AF16_ALPHA KETOGLUTARATE_2	28	0	1	28	3.3322
DRISCOLL	DE	ALPHA_KETO	C. BRIGGSAE	AF16	2015-06-22	DS_062215_EC_AF16_ALPHA KETOGLUTARATE_2	28	0	1	28	3.3322
DRISCOLL	DE	ALPHA_KETO	C. BRIGGSAE	AF16	2015-06-22	DS_062215_EC_AF16_ALPHA KETOGLUTARATE_2	28	0	1	28	3.3322
DRISCOLL	DE	ALPHA_KETO	C. BRIGGSAE	AF16	2015-06-22	DS_062215_EC_AF16_ALPHA KETOGLUTARATE_2	28	1	0
LITHGOW	LA	ALPHA_KETO	C. BRIGGSAE	AF16	2015-03-27	LS 032715 H20_SLBL_DRUGS AF_AF16-AKETO	5	1	0
LITHGOW	LA	ALPHA_KETO	C. BRIGGSAE	AF16	2015-03-27	LS 032715 H20_SLBL_DRUGS AF_AF16-AKETO	5	1	0
LITHGOW	LA	ALPHA_KETO	C. BRIGGSAE	AF16	2015-03-27	LS 032715 H20_SLBL_DRUGS AF_AF16-AKETO	7	1	0
LITHGOW	LA	ALPHA_KETO	C. BRIGGSAE	AF16	2015-03-27	LS 032715 H20_SLBL_DRUGS AF_AF16-AKETO	7	1	0
LITHGOW	LA	ALPHA_KETO	C. BRIGGSAE	AF16	2015-03-27	LS 032715 H20_SLBL_DRUGS AF_AF16-AKETO	7	1	0
LITHGOW	LA	ALPHA_KETO	C. BRIGGSAE	AF16	2015-03-27	LS 032715 H20_SLBL_DRUGS AF_AF16-AKETO	7	1	0
LITHGOW	LA	ALPHA_KETO	C. BRIGGSAE	AF16	2015-03-27	LS 032715 H20_SLBL_DRUGS AF_AF16-AKETO	7	1	0
LITHGOW	LA	ALPHA_KETO	C. BRIGGSAE	AF16	2015-03-27	LS 032715 H20_SLBL_DRUGS AF_AF16-AKETO	7	1	0
LITHGOW	LA	ALPHA_KETO	C. BRIGGSAE	AF16	2015-03-27	LS 032715 H20_SLBL_DRUGS AF_AF16-AKETO	10	1	0
LITHGOW	LA	ALPHA_KETO	C. BRIGGSAE	AF16	2015-03-27	LS 032715 H20_SLBL_DRUGS AF_AF16-AKETO	10	1	0
LITHGOW	LA	ALPHA_KETO	C. BRIGGSAE	AF16	2015-03-27	LS 032715 H20_SLBL_DRUGS AF_AF16-AKETO	14	1	0
LITHGOW	LA	ALPHA_KETO	C. BRIGGSAE	AF16	2015-03-27	LS 032715 H20_SLBL_DRUGS AF_AF16-AKETO	14	1	0
LITHGOW	LA	ALPHA_KETO	C. BRIGGSAE	AF16	2015-03-27	LS 032715 H20_SLBL_DRUGS AF_AF16-AKETO	17	0	1	17	2.83321
LITHGOW	LA	ALPHA_KETO	C. BRIGGSAE	AF16	2015-03-27	LS 032715 H20_SLBL_DRUGS AF_AF16-AKETO	19	1	0
LITHGOW	LA	ALPHA_KETO	C. BRIGGSAE	AF16	2015-03-27	LS 032715 H20_SLBL_DRUGS AF_AF16-AKETO	19	1	0
LITHGOW	LA	ALPHA_KETO	C. BRIGGSAE	AF16	2015-03-27	LS 032715 H20_SLBL_DRUGS AF_AF16-AKETO	19	1	0
LITHGOW	LA	ALPHA_KETO	C. BRIGGSAE	AF16	2015-03-27	LS 032715 H20_SLBL_DRUGS AF_AF16-AKETO	19	1	0
LITHGOW	LA	ALPHA_KETO	C. BRIGGSAE	AF16	2015-03-27	LS 032715 H20_SLBL_DRUGS AF_AF16-AKETO	19	1	0
LITHGOW	LA	ALPHA_KETO	C. BRIGGSAE	AF16	2015-03-27	LS 032715 H20_SLBL_DRUGS AF_AF16-AKETO	21	0	1	21	3.04452
LITHGOW	LA	ALPHA_KETO	C. BRIGGSAE	AF16	2015-03-27	LS 032715 H20_SLBL_DRUGS AF_AF16-AKETO	21	0	1	21	3.04452
LITHGOW	LA	ALPHA_KETO	C. BRIGGSAE	AF16	2015-03-27	LS 032715 H20_SLBL_DRUGS AF_AF16-AKETO	26	0	1	26	3.2581
LITHGOW	LA	ALPHA_KETO	C. BRIGGSAE	AF16	2015-03-27	LS 032715 H20_SLBL_DRUGS AF_AF16-AKETO	26	0	1	26	3.2581
LITHGOW	LA	ALPHA_KETO	C. BRIGGSAE	AF16	2015-03-27	LS 032715 H20_SLBL_DRUGS AF_AF16-AKETO	26	1	0
LITHGOW	LA	ALPHA_KETO	C. BRIGGSAE	AF16	2015-03-27	LS 032715 H20_SLBL_DRUGS AF_AF16-AKETO	26	1	0
LITHGOW	LA	ALPHA_KETO	C. BRIGGSAE	AF16	2015-03-27	LS 032715 H20_SLBL_DRUGS AF_AF16-AKETO	26	1	0
LITHGOW	LA	ALPHA_KETO	C. BRIGGSAE	AF16	2015-03-27	LS 032715 H20_SLBL_DRUGS AF_AF16-AKETO	26	1	0
LITHGOW	LA	ALPHA_KETO	C. BRIGGSAE	AF16	2015-03-27	LS 032715 H20_SLBL_DRUGS AF_AF16-AKETO	26	1	0
LITHGOW	LA	ALPHA_KETO	C. BRIGGSAE	AF16	2015-03-27	LS 032715 H20_SLBL_DRUGS AF_AF16-AKETO	28	0	1	28	3.3322
LITHGOW	LA	ALPHA_KETO	C. BRIGGSAE	AF16	2015-03-27	LS 032715 H20_SLBL_DRUGS AF_AF16-AKETO	28	0	1	28	3.3322
LITHGOW	LA	ALPHA_KETO	C. BRIGGSAE	AF16	2015-03-27	LS 032715 H20_SLBL_DRUGS AF_AF16-AKETO	28	0	1	28	3.3322
LITHGOW	LA	ALPHA_KETO	C. BRIGGSAE	AF16	2015-03-27	LS 032715 H20_SLBL_DRUGS AF_AF16-AKETO	28	0	1	28	3.3322
LITHGOW	LA	ALPHA_KETO	C. BRIGGSAE	AF16	2015-03-27	LS 032715 H20_SLBL_DRUGS AF_AF16-AKETO	28	0	1	28	3.3322
LITHGOW	LA	ALPHA_KETO	C. BRIGGSAE	AF16	2015-03-27	LS 032715 H20_SLBL_DRUGS AF_AF16-AKETO	31	0	1	31	3.43399
LITHGOW	LA	ALPHA_KETO	C. BRIGGSAE	AF16	2015-03-27	LS 032715 H20_SLBL_DRUGS AF_AF16-AKETO	33	0	1	33	3.49651
LITHGOW	LA	ALPHA_KETO	C. BRIGGSAE	AF16	2015-03-27	LS 032715 H20_SLBL_DRUGS AF_AF16-AKETO	33	0	1	33	3.49651
LITHGOW	LA	ALPHA_KETO	C. BRIGGSAE	AF16	2015-07-27	LS_072715_AF_AF16_ALPHA KETOGLUTARATE_1	28	0	1	28	3.3322
LITHGOW	LA	ALPHA_KETO	C. BRIGGSAE	AF16	2015-07-27	LS_072715_AF_AF16_ALPHA KETOGLUTARATE_1	28	0	1	28	3.3322
LITHGOW	LA	ALPHA_KETO	C. BRIGGSAE	AF16	2015-07-27	LS_072715_AF_AF16_ALPHA KETOGLUTARATE_1	28	0	1	28	3.3322
LITHGOW	LA	ALPHA_KETO	C. BRIGGSAE	AF16	2015-07-27	LS_072715_AF_AF16_ALPHA KETOGLUTARATE_1	28	0	1	28	3.3322
LITHGOW	LA	ALPHA_KETO	C. BRIGGSAE	AF16	2015-07-27	LS_072715_AF_AF16_ALPHA KETOGLUTARATE_1	21	0	1	21	3.04452
LITHGOW	LA	ALPHA_KETO	C. BRIGGSAE	AF16	2015-07-27	LS_072715_AF_AF16_ALPHA KETOGLUTARATE_1	21	0	1	21	3.04452
LITHGOW	LA	ALPHA_KETO	C. BRIGGSAE	AF16	2015-07-27	LS_072715_AF_AF16_ALPHA KETOGLUTARATE_1	21	0	1	21	3.04452
LITHGOW	LA	ALPHA_KETO	C. BRIGGSAE	AF16	2015-07-27	LS_072715_AF_AF16_ALPHA KETOGLUTARATE_1	18	0	1	18	2.89037
LITHGOW	LA	ALPHA_KETO	C. BRIGGSAE	AF16	2015-07-27	LS_072715_AF_AF16_ALPHA KETOGLUTARATE_1	18	0	1	18	2.89037
LITHGOW	LA	ALPHA_KETO	C. BRIGGSAE	AF16	2015-07-27	LS_072715_AF_AF16_ALPHA KETOGLUTARATE_1	16	1	0
LITHGOW	LA	ALPHA_KETO	C. BRIGGSAE	AF16	2015-07-27	LS_072715_AF_AF16_ALPHA KETOGLUTARATE_1	16	1	0
LITHGOW	LA	ALPHA_KETO	C. BRIGGSAE	AF16	2015-07-27	LS_072715_AF_AF16_ALPHA KETOGLUTARATE_1	16	1	0
LITHGOW	LA	ALPHA_KETO	C. BRIGGSAE	AF16	2015-07-27	LS_072715_AF_AF16_ALPHA KETOGLUTARATE_1	16	1	0
LITHGOW	LA	ALPHA_KETO	C. BRIGGSAE	AF16	2015-07-27	LS_072715_AF_AF16_ALPHA KETOGLUTARATE_1	16	1	0
LITHGOW	LA	ALPHA_KETO	C. BRIGGSAE	AF16	2015-07-27	LS_072715_AF_AF16_ALPHA KETOGLUTARATE_1	16	1	0
LITHGOW	LA	ALPHA_KETO	C. BRIGGSAE	AF16	2015-07-27	LS_072715_AF_AF16_ALPHA KETOGLUTARATE_1	16	1	0
LITHGOW	LA	ALPHA_KETO	C. BRIGGSAE	AF16	2015-07-27	LS_072715_AF_AF16_ALPHA KETOGLUTARATE_1	16	1	0
LITHGOW	LA	ALPHA_KETO	C. BRIGGSAE	AF16	2015-07-27	LS_072715_AF_AF16_ALPHA KETOGLUTARATE_1	25	0	1	25	3.21888
LITHGOW	LA	ALPHA_KETO	C. BRIGGSAE	AF16	2015-07-27	LS_072715_AF_AF16_ALPHA KETOGLUTARATE_1	25	0	1	25	3.21888
LITHGOW	LA	ALPHA_KETO	C. BRIGGSAE	AF16	2015-07-27	LS_072715_AF_AF16_ALPHA KETOGLUTARATE_1	25	0	1	25	3.21888
LITHGOW	LA	ALPHA_KETO	C. BRIGGSAE	AF16	2015-07-27	LS_072715_AF_AF16_ALPHA KETOGLUTARATE_1	25	0	1	25	3.21888
LITHGOW	LA	ALPHA_KETO	C. BRIGGSAE	AF16	2015-07-27	LS_072715_AF_AF16_ALPHA KETOGLUTARATE_1	25	0	1	25	3.21888
LITHGOW	LA	ALPHA_KETO	C. BRIGGSAE	AF16	2015-07-27	LS_072715_AF_AF16_ALPHA KETOGLUTARATE_1	25	0	1	25	3.21888
LITHGOW	LA	ALPHA_KETO	C. BRIGGSAE	AF16	2015-07-27	LS_072715_AF_AF16_ALPHA KETOGLUTARATE_1	23	0	1	23	3.13549
LITHGOW	LA	ALPHA_KETO	C. BRIGGSAE	AF16	2015-07-27	LS_072715_AF_AF16_ALPHA KETOGLUTARATE_1	23	1	0
LITHGOW	LA	ALPHA_KETO	C. BRIGGSAE	AF16	2015-07-27	LS_072715_AF_AF16_ALPHA KETOGLUTARATE_1	23	1	0
LITHGOW	LA	ALPHA_KETO	C. BRIGGSAE	AF16	2015-07-27	LS_072715_AF_AF16_ALPHA KETOGLUTARATE_1	23	1	0
LITHGOW	LA	ALPHA_KETO	C. BRIGGSAE	AF16	2015-07-27	LS_072715_AF_AF16_ALPHA KETOGLUTARATE_1	23	1	0
LITHGOW	LA	ALPHA_KETO	C. BRIGGSAE	AF16	2015-07-27	LS_072715_AF_AF16_ALPHA KETOGLUTARATE_1	30	0	1	30	3.4012
LITHGOW	LA	ALPHA_KETO	C. BRIGGSAE	AF16	2015-07-27	LS_072715_AF_AF16_ALPHA KETOGLUTARATE_1	30	0	1	30	3.4012
LITHGOW	LA	ALPHA_KETO	C. BRIGGSAE	AF16	2015-07-27	LS_072715_AF_AF16_ALPHA KETOGLUTARATE_1	30	0	1	30	3.4012
LITHGOW	LA	ALPHA_KETO	C. BRIGGSAE	AF16	2015-07-27	LS_072715_AF_AF16_ALPHA KETOGLUTARATE_1	30	0	1	30	3.4012
LITHGOW	LA	ALPHA_KETO	C. BRIGGSAE	AF16	2015-07-27	LS_072715_AF_AF16_ALPHA KETOGLUTARATE_1	35	0	1	35	3.55535
LITHGOW	LM	ALPHA_KETO	C. BRIGGSAE	AF16	2015-03-27	LS 032715 H20_SLBL_DRUGS MC_AF16-AKETO	14	0	1	14	2.63906
LITHGOW	LM	ALPHA_KETO	C. BRIGGSAE	AF16	2015-03-27	LS 032715 H20_SLBL_DRUGS MC_AF16-AKETO	17	0	1	17	2.83321
LITHGOW	LM	ALPHA_KETO	C. BRIGGSAE	AF16	2015-03-27	LS 032715 H20_SLBL_DRUGS MC_AF16-AKETO	17	1	0
LITHGOW	LM	ALPHA_KETO	C. BRIGGSAE	AF16	2015-03-27	LS 032715 H20_SLBL_DRUGS MC_AF16-AKETO	19	0	1	19	2.94444
LITHGOW	LM	ALPHA_KETO	C. BRIGGSAE	AF16	2015-03-27	LS 032715 H20_SLBL_DRUGS MC_AF16-AKETO	21	0	1	21	3.04452
LITHGOW	LM	ALPHA_KETO	C. BRIGGSAE	AF16	2015-03-27	LS 032715 H20_SLBL_DRUGS MC_AF16-AKETO	21	0	1	21	3.04452
LITHGOW	LM	ALPHA_KETO	C. BRIGGSAE	AF16	2015-03-27	LS 032715 H20_SLBL_DRUGS MC_AF16-AKETO	21	0	1	21	3.04452
LITHGOW	LM	ALPHA_KETO	C. BRIGGSAE	AF16	2015-03-27	LS 032715 H20_SLBL_DRUGS MC_AF16-AKETO	21	0	1	21	3.04452
LITHGOW	LM	ALPHA_KETO	C. BRIGGSAE	AF16	2015-03-27	LS 032715 H20_SLBL_DRUGS MC_AF16-AKETO	24	0	1	24	3.17805
LITHGOW	LM	ALPHA_KETO	C. BRIGGSAE	AF16	2015-03-27	LS 032715 H20_SLBL_DRUGS MC_AF16-AKETO	24	0	1	24	3.17805
LITHGOW	LM	ALPHA_KETO	C. BRIGGSAE	AF16	2015-03-27	LS 032715 H20_SLBL_DRUGS MC_AF16-AKETO	24	0	1	24	3.17805
LITHGOW	LM	ALPHA_KETO	C. BRIGGSAE	AF16	2015-03-27	LS 032715 H20_SLBL_DRUGS MC_AF16-AKETO	24	0	1	24	3.17805
LITHGOW	LM	ALPHA_KETO	C. BRIGGSAE	AF16	2015-03-27	LS 032715 H20_SLBL_DRUGS MC_AF16-AKETO	31	0	1	31	3.43399
LITHGOW	LM	ALPHA_KETO	C. BRIGGSAE	AF16	2015-03-27	LS 032715 H20_SLBL_DRUGS MC_AF16-AKETO	31	0	1	31	3.43399
LITHGOW	LM	ALPHA_KETO	C. BRIGGSAE	AF16	2015-03-27	LS 032715 H20_SLBL_DRUGS MC_AF16-AKETO	31	1	0
LITHGOW	LM	ALPHA_KETO	C. BRIGGSAE	AF16	2015-03-27	LS 032715 H20_SLBL_DRUGS MC_AF16-AKETO	31	1	0
LITHGOW	LM	ALPHA_KETO	C. BRIGGSAE	AF16	2015-03-27	LS 032715 H20_SLBL_DRUGS MC_AF16-AKETO	28	0	1	28	3.3322
LITHGOW	LM	ALPHA_KETO	C. BRIGGSAE	AF16	2015-03-27	LS 032715 H20_SLBL_DRUGS MC_AF16-AKETO	28	0	1	28	3.3322
LITHGOW	LM	ALPHA_KETO	C. BRIGGSAE	AF16	2015-03-27	LS 032715 H20_SLBL_DRUGS MC_AF16-AKETO	28	0	1	28	3.3322
LITHGOW	LM	ALPHA_KETO	C. BRIGGSAE	AF16	2015-03-27	LS 032715 H20_SLBL_DRUGS MC_AF16-AKETO	28	0	1	28	3.3322
LITHGOW	LM	ALPHA_KETO	C. BRIGGSAE	AF16	2015-03-27	LS 032715 H20_SLBL_DRUGS MC_AF16-AKETO	28	0	1	28	3.3322
LITHGOW	LM	ALPHA_KETO	C. BRIGGSAE	AF16	2015-03-27	LS 032715 H20_SLBL_DRUGS MC_AF16-AKETO	28	0	1	28	3.3322
LITHGOW	LM	ALPHA_KETO	C. BRIGGSAE	AF16	2015-03-27	LS 032715 H20_SLBL_DRUGS MC_AF16-AKETO	28	0	1	28	3.3322
LITHGOW	LM	ALPHA_KETO	C. BRIGGSAE	AF16	2015-03-27	LS 032715 H20_SLBL_DRUGS MC_AF16-AKETO	28	0	1	28	3.3322
LITHGOW	LM	ALPHA_KETO	C. BRIGGSAE	AF16	2015-03-27	LS 032715 H20_SLBL_DRUGS MC_AF16-AKETO	28	0	1	28	3.3322
LITHGOW	LM	ALPHA_KETO	C. BRIGGSAE	AF16	2015-03-27	LS 032715 H20_SLBL_DRUGS MC_AF16-AKETO	28	0	1	28	3.3322
LITHGOW	LM	ALPHA_KETO	C. BRIGGSAE	AF16	2015-03-27	LS 032715 H20_SLBL_DRUGS MC_AF16-AKETO	28	0	1	28	3.3322
LITHGOW	LM	ALPHA_KETO	C. BRIGGSAE	AF16	2015-03-27	LS 032715 H20_SLBL_DRUGS MC_AF16-AKETO	28	0	1	28	3.3322
LITHGOW	LM	ALPHA_KETO	C. BRIGGSAE	AF16	2015-03-27	LS 032715 H20_SLBL_DRUGS MC_AF16-AKETO	26	0	1	26	3.2581
LITHGOW	LM	ALPHA_KETO	C. BRIGGSAE	AF16	2015-03-27	LS 032715 H20_SLBL_DRUGS MC_AF16-AKETO	26	0	1	26	3.2581
LITHGOW	LM	ALPHA_KETO	C. BRIGGSAE	AF16	2015-03-27	LS 032715 H20_SLBL_DRUGS MC_AF16-AKETO	26	0	1	26	3.2581
LITHGOW	LM	ALPHA_KETO	C. BRIGGSAE	AF16	2015-03-27	LS 032715 H20_SLBL_DRUGS MC_AF16-AKETO	26	0	1	26	3.2581
LITHGOW	LM	ALPHA_KETO	C. BRIGGSAE	AF16	2015-03-27	LS 032715 H20_SLBL_DRUGS MC_AF16-AKETO	26	1	0
LITHGOW	LM	ALPHA_KETO	C. BRIGGSAE	AF16	2015-03-27	LS 032715 H20_SLBL_DRUGS MC_AF16-AKETO	26	1	0
LITHGOW	LM	ALPHA_KETO	C. BRIGGSAE	AF16	2015-03-27	LS 032715 H20_SLBL_DRUGS MC_AF16-AKETO	26	1	0
LITHGOW	LM	ALPHA_KETO	C. BRIGGSAE	AF16	2015-03-27	LS 032715 H20_SLBL_DRUGS MC_AF16-AKETO	26	1	0
LITHGOW	LM	ALPHA_KETO	C. BRIGGSAE	AF16	2015-03-27	LS 032715 H20_SLBL_DRUGS MC_AF16-AKETO	26	1	0
LITHGOW	LM	ALPHA_KETO	C. BRIGGSAE	AF16	2015-03-27	LS 032715 H20_SLBL_DRUGS MC_AF16-AKETO	26	1	0
LITHGOW	LM	ALPHA_KETO	C. BRIGGSAE	AF16	2015-03-27	LS 032715 H20_SLBL_DRUGS MC_AF16-AKETO	35	0	1	35	3.55535
LITHGOW	LM	ALPHA_KETO	C. BRIGGSAE	AF16	2015-03-27	LS 032715 H20_SLBL_DRUGS MC_AF16-AKETO	35	0	1	35	3.55535
LITHGOW	LM	ALPHA_KETO	C. BRIGGSAE	AF16	2015-03-27	LS 032715 H20_SLBL_DRUGS MC_AF16-AKETO	33	0	1	33	3.49651
LITHGOW	LM	ALPHA_KETO	C. BRIGGSAE	AF16	2015-03-27	LS 032715 H20_SLBL_DRUGS MC_AF16-AKETO	38	0	1	38	3.63759
LITHGOW	LM	ALPHA_KETO	C. BRIGGSAE	AF16	2015-07-27	LS_072715_MC_AF16_ALPHA KETOGLUTARATE_1	7	1	0
LITHGOW	LM	ALPHA_KETO	C. BRIGGSAE	AF16	2015-07-27	LS_072715_MC_AF16_ALPHA KETOGLUTARATE_1	7	1	0
LITHGOW	LM	ALPHA_KETO	C. BRIGGSAE	AF16	2015-07-27	LS_072715_MC_AF16_ALPHA KETOGLUTARATE_1	9	1	0
LITHGOW	LM	ALPHA_KETO	C. BRIGGSAE	AF16	2015-07-27	LS_072715_MC_AF16_ALPHA KETOGLUTARATE_1	9	1	0
LITHGOW	LM	ALPHA_KETO	C. BRIGGSAE	AF16	2015-07-27	LS_072715_MC_AF16_ALPHA KETOGLUTARATE_1	14	1	0
LITHGOW	LM	ALPHA_KETO	C. BRIGGSAE	AF16	2015-07-27	LS_072715_MC_AF16_ALPHA KETOGLUTARATE_1	16	1	0
LITHGOW	LM	ALPHA_KETO	C. BRIGGSAE	AF16	2015-07-27	LS_072715_MC_AF16_ALPHA KETOGLUTARATE_1	16	1	0
LITHGOW	LM	ALPHA_KETO	C. BRIGGSAE	AF16	2015-07-27	LS_072715_MC_AF16_ALPHA KETOGLUTARATE_1	16	1	0
LITHGOW	LM	ALPHA_KETO	C. BRIGGSAE	AF16	2015-07-27	LS_072715_MC_AF16_ALPHA KETOGLUTARATE_1	18	0	1	18	2.89037
LITHGOW	LM	ALPHA_KETO	C. BRIGGSAE	AF16	2015-07-27	LS_072715_MC_AF16_ALPHA KETOGLUTARATE_1	21	0	1	21	3.04452
LITHGOW	LM	ALPHA_KETO	C. BRIGGSAE	AF16	2015-07-27	LS_072715_MC_AF16_ALPHA KETOGLUTARATE_1	21	0	1	21	3.04452
LITHGOW	LM	ALPHA_KETO	C. BRIGGSAE	AF16	2015-07-27	LS_072715_MC_AF16_ALPHA KETOGLUTARATE_1	21	0	1	21	3.04452
LITHGOW	LM	ALPHA_KETO	C. BRIGGSAE	AF16	2015-07-27	LS_072715_MC_AF16_ALPHA KETOGLUTARATE_1	23	0	1	23	3.13549
LITHGOW	LM	ALPHA_KETO	C. BRIGGSAE	AF16	2015-07-27	LS_072715_MC_AF16_ALPHA KETOGLUTARATE_1	23	0	1	23	3.13549
LITHGOW	LM	ALPHA_KETO	C. BRIGGSAE	AF16	2015-07-27	LS_072715_MC_AF16_ALPHA KETOGLUTARATE_1	23	1	0
LITHGOW	LM	ALPHA_KETO	C. BRIGGSAE	AF16	2015-07-27	LS_072715_MC_AF16_ALPHA KETOGLUTARATE_1	23	1	0
LITHGOW	LM	ALPHA_KETO	C. BRIGGSAE	AF16	2015-07-27	LS_072715_MC_AF16_ALPHA KETOGLUTARATE_1	23	1	0
LITHGOW	LM	ALPHA_KETO	C. BRIGGSAE	AF16	2015-07-27	LS_072715_MC_AF16_ALPHA KETOGLUTARATE_1	23	1	0
LITHGOW	LM	ALPHA_KETO	C. BRIGGSAE	AF16	2015-07-27	LS_072715_MC_AF16_ALPHA KETOGLUTARATE_1	23	1	0
LITHGOW	LM	ALPHA_KETO	C. BRIGGSAE	AF16	2015-07-27	LS_072715_MC_AF16_ALPHA KETOGLUTARATE_1	23	1	0
LITHGOW	LM	ALPHA_KETO	C. BRIGGSAE	AF16	2015-07-27	LS_072715_MC_AF16_ALPHA KETOGLUTARATE_1	23	1	0
LITHGOW	LM	ALPHA_KETO	C. BRIGGSAE	AF16	2015-07-27	LS_072715_MC_AF16_ALPHA KETOGLUTARATE_1	23	1	0
LITHGOW	LM	ALPHA_KETO	C. BRIGGSAE	AF16	2015-07-27	LS_072715_MC_AF16_ALPHA KETOGLUTARATE_1	23	1	0
LITHGOW	LM	ALPHA_KETO	C. BRIGGSAE	AF16	2015-07-27	LS_072715_MC_AF16_ALPHA KETOGLUTARATE_1	28	0	1	28	3.3322
LITHGOW	LM	ALPHA_KETO	C. BRIGGSAE	AF16	2015-07-27	LS_072715_MC_AF16_ALPHA KETOGLUTARATE_1	30	0	1	30	3.4012
LITHGOW	LM	ALPHA_KETO	C. BRIGGSAE	AF16	2015-07-27	LS_072715_MC_AF16_ALPHA KETOGLUTARATE_1	30	0	1	30	3.4012
LITHGOW	LM	ALPHA_KETO	C. BRIGGSAE	AF16	2015-07-27	LS_072715_MC_AF16_ALPHA KETOGLUTARATE_1	30	0	1	30	3.4012
LITHGOW	LM	ALPHA_KETO	C. BRIGGSAE	AF16	2015-07-27	LS_072715_MC_AF16_ALPHA KETOGLUTARATE_1	30	0	1	30	3.4012
LITHGOW	LM	ALPHA_KETO	C. BRIGGSAE	AF16	2015-07-27	LS_072715_MC_AF16_ALPHA KETOGLUTARATE_1	30	0	1	30	3.4012
LITHGOW	LM	ALPHA_KETO	C. BRIGGSAE	AF16	2015-07-27	LS_072715_MC_AF16_ALPHA KETOGLUTARATE_1	32	0	1	32	3.46574
LITHGOW	LM	ALPHA_KETO	C. BRIGGSAE	AF16	2015-07-27	LS_072715_MC_AF16_ALPHA KETOGLUTARATE_1	32	0	1	32	3.46574
LITHGOW	LM	ALPHA_KETO	C. BRIGGSAE	AF16	2015-07-27	LS_072715_MC_AF16_ALPHA KETOGLUTARATE_1	32	1	0
LITHGOW	LM	ALPHA_KETO	C. BRIGGSAE	AF16	2015-07-27	LS_072715_MC_AF16_ALPHA KETOGLUTARATE_1	32	1	0
LITHGOW	LM	ALPHA_KETO	C. BRIGGSAE	AF16	2015-07-27	LS_072715_MC_AF16_ALPHA KETOGLUTARATE_1	32	1	0
LITHGOW	LM	ALPHA_KETO	C. BRIGGSAE	AF16	2015-07-27	LS_072715_MC_AF16_ALPHA KETOGLUTARATE_1	35	0	1	35	3.55535
LITHGOW	LT	ALPHA_KETO	C. BRIGGSAE	AF16	2015-03-23	LS 032315 H20_SLBL_DRUGS TP_AF16-AKETO	7	1	0
LITHGOW	LT	ALPHA_KETO	C. BRIGGSAE	AF16	2015-03-23	LS 032315 H20_SLBL_DRUGS TP_AF16-AKETO	7	1	0
LITHGOW	LT	ALPHA_KETO	C. BRIGGSAE	AF16	2015-03-23	LS 032315 H20_SLBL_DRUGS TP_AF16-AKETO	9	1	0
LITHGOW	LT	ALPHA_KETO	C. BRIGGSAE	AF16	2015-03-23	LS 032315 H20_SLBL_DRUGS TP_AF16-AKETO	9	1	0
LITHGOW	LT	ALPHA_KETO	C. BRIGGSAE	AF16	2015-03-23	LS 032315 H20_SLBL_DRUGS TP_AF16-AKETO	9	1	0
LITHGOW	LT	ALPHA_KETO	C. BRIGGSAE	AF16	2015-03-23	LS 032315 H20_SLBL_DRUGS TP_AF16-AKETO	11	1	0
LITHGOW	LT	ALPHA_KETO	C. BRIGGSAE	AF16	2015-03-23	LS 032315 H20_SLBL_DRUGS TP_AF16-AKETO	14	0	1	14	2.63906
LITHGOW	LT	ALPHA_KETO	C. BRIGGSAE	AF16	2015-03-23	LS 032315 H20_SLBL_DRUGS TP_AF16-AKETO	14	0	1	14	2.63906
LITHGOW	LT	ALPHA_KETO	C. BRIGGSAE	AF16	2015-03-23	LS 032315 H20_SLBL_DRUGS TP_AF16-AKETO	14	1	0
LITHGOW	LT	ALPHA_KETO	C. BRIGGSAE	AF16	2015-03-23	LS 032315 H20_SLBL_DRUGS TP_AF16-AKETO	14	1	0
LITHGOW	LT	ALPHA_KETO	C. BRIGGSAE	AF16	2015-03-23	LS 032315 H20_SLBL_DRUGS TP_AF16-AKETO	14	1	0
LITHGOW	LT	ALPHA_KETO	C. BRIGGSAE	AF16	2015-03-23	LS 032315 H20_SLBL_DRUGS TP_AF16-AKETO	14	1	0
LITHGOW	LT	ALPHA_KETO	C. BRIGGSAE	AF16	2015-03-23	LS 032315 H20_SLBL_DRUGS TP_AF16-AKETO	14	1	0
LITHGOW	LT	ALPHA_KETO	C. BRIGGSAE	AF16	2015-03-23	LS 032315 H20_SLBL_DRUGS TP_AF16-AKETO	14	1	0
LITHGOW	LT	ALPHA_KETO	C. BRIGGSAE	AF16	2015-03-23	LS 032315 H20_SLBL_DRUGS TP_AF16-AKETO	14	1	0
LITHGOW	LT	ALPHA_KETO	C. BRIGGSAE	AF16	2015-03-23	LS 032315 H20_SLBL_DRUGS TP_AF16-AKETO	14	1	0
LITHGOW	LT	ALPHA_KETO	C. BRIGGSAE	AF16	2015-03-23	LS 032315 H20_SLBL_DRUGS TP_AF16-AKETO	16	0	1	16	2.77259
LITHGOW	LT	ALPHA_KETO	C. BRIGGSAE	AF16	2015-03-23	LS 032315 H20_SLBL_DRUGS TP_AF16-AKETO	16	1	0
LITHGOW	LT	ALPHA_KETO	C. BRIGGSAE	AF16	2015-03-23	LS 032315 H20_SLBL_DRUGS TP_AF16-AKETO	18	0	1	18	2.89037
LITHGOW	LT	ALPHA_KETO	C. BRIGGSAE	AF16	2015-03-23	LS 032315 H20_SLBL_DRUGS TP_AF16-AKETO	18	1	0
LITHGOW	LT	ALPHA_KETO	C. BRIGGSAE	AF16	2015-03-23	LS 032315 H20_SLBL_DRUGS TP_AF16-AKETO	21	0	1	21	3.04452
LITHGOW	LT	ALPHA_KETO	C. BRIGGSAE	AF16	2015-03-23	LS 032315 H20_SLBL_DRUGS TP_AF16-AKETO	21	0	1	21	3.04452
LITHGOW	LT	ALPHA_KETO	C. BRIGGSAE	AF16	2015-03-23	LS 032315 H20_SLBL_DRUGS TP_AF16-AKETO	23	0	1	23	3.13549
LITHGOW	LT	ALPHA_KETO	C. BRIGGSAE	AF16	2015-03-23	LS 032315 H20_SLBL_DRUGS TP_AF16-AKETO	25	0	1	25	3.21888
LITHGOW	LT	ALPHA_KETO	C. BRIGGSAE	AF16	2015-03-23	LS 032315 H20_SLBL_DRUGS TP_AF16-AKETO	25	0	1	25	3.21888
LITHGOW	LT	ALPHA_KETO	C. BRIGGSAE	AF16	2015-03-23	LS 032315 H20_SLBL_DRUGS TP_AF16-AKETO	25	0	1	25	3.21888
LITHGOW	LT	ALPHA_KETO	C. BRIGGSAE	AF16	2015-03-23	LS 032315 H20_SLBL_DRUGS TP_AF16-AKETO	25	0	1	25	3.21888
LITHGOW	LT	ALPHA_KETO	C. BRIGGSAE	AF16	2015-03-23	LS 032315 H20_SLBL_DRUGS TP_AF16-AKETO	25	0	1	25	3.21888
LITHGOW	LT	ALPHA_KETO	C. BRIGGSAE	AF16	2015-03-23	LS 032315 H20_SLBL_DRUGS TP_AF16-AKETO	25	0	1	25	3.21888
LITHGOW	LT	ALPHA_KETO	C. BRIGGSAE	AF16	2015-03-23	LS 032315 H20_SLBL_DRUGS TP_AF16-AKETO	25	1	0
LITHGOW	LT	ALPHA_KETO	C. BRIGGSAE	AF16	2015-03-23	LS 032315 H20_SLBL_DRUGS TP_AF16-AKETO	25	1	0
LITHGOW	LT	ALPHA_KETO	C. BRIGGSAE	AF16	2015-03-23	LS 032315 H20_SLBL_DRUGS TP_AF16-AKETO	28	0	1	28	3.3322
LITHGOW	LT	ALPHA_KETO	C. BRIGGSAE	AF16	2015-03-23	LS 032315 H20_SLBL_DRUGS TP_AF16-AKETO	28	0	1	28	3.3322
LITHGOW	LT	ALPHA_KETO	C. BRIGGSAE	AF16	2015-03-23	LS 032315 H20_SLBL_DRUGS TP_AF16-AKETO	30	0	1	30	3.4012
LITHGOW	LT	ALPHA_KETO	C. BRIGGSAE	AF16	2015-03-23	LS 032315 H20_SLBL_DRUGS TP_AF16-AKETO	30	0	1	30	3.4012
LITHGOW	LT	ALPHA_KETO	C. BRIGGSAE	AF16	2015-03-23	LS 032315 H20_SLBL_DRUGS TP_AF16-AKETO	32	0	1	32	3.46574
LITHGOW	LT	ALPHA_KETO	C. BRIGGSAE	AF16	2015-03-23	LS 032315 H20_SLBL_DRUGS TP_AF16-AKETO	32	0	1	32	3.46574
LITHGOW	LT	ALPHA_KETO	C. BRIGGSAE	AF16	2015-03-23	LS 032315 H20_SLBL_DRUGS TP_AF16-AKETO	32	0	1	32	3.46574
LITHGOW	LT	ALPHA_KETO	C. BRIGGSAE	AF16	2015-03-23	LS 032315 H20_SLBL_DRUGS TP_AF16-AKETO	32	0	1	32	3.46574
LITHGOW	LT	ALPHA_KETO	C. BRIGGSAE	AF16	2015-03-23	LS 032315 H20_SLBL_DRUGS TP_AF16-AKETO	32	0	1	32	3.46574
LITHGOW	LT	ALPHA_KETO	C. BRIGGSAE	AF16	2015-07-27	LS_072715_TP_AF16_ALPHA KETOGLUTARATE_1	7	1	0
LITHGOW	LT	ALPHA_KETO	C. BRIGGSAE	AF16	2015-07-27	LS_072715_TP_AF16_ALPHA KETOGLUTARATE_1	7	1	0
LITHGOW	LT	ALPHA_KETO	C. BRIGGSAE	AF16	2015-07-27	LS_072715_TP_AF16_ALPHA KETOGLUTARATE_1	7	1	0
LITHGOW	LT	ALPHA_KETO	C. BRIGGSAE	AF16	2015-07-27	LS_072715_TP_AF16_ALPHA KETOGLUTARATE_1	7	1	0
LITHGOW	LT	ALPHA_KETO	C. BRIGGSAE	AF16	2015-07-27	LS_072715_TP_AF16_ALPHA KETOGLUTARATE_1	7	1	0
LITHGOW	LT	ALPHA_KETO	C. BRIGGSAE	AF16	2015-07-27	LS_072715_TP_AF16_ALPHA KETOGLUTARATE_1	7	1	0
LITHGOW	LT	ALPHA_KETO	C. BRIGGSAE	AF16	2015-07-27	LS_072715_TP_AF16_ALPHA KETOGLUTARATE_1	7	1	0
LITHGOW	LT	ALPHA_KETO	C. BRIGGSAE	AF16	2015-07-27	LS_072715_TP_AF16_ALPHA KETOGLUTARATE_1	7	1	0
LITHGOW	LT	ALPHA_KETO	C. BRIGGSAE	AF16	2015-07-27	LS_072715_TP_AF16_ALPHA KETOGLUTARATE_1	7	1	0
LITHGOW	LT	ALPHA_KETO	C. BRIGGSAE	AF16	2015-07-27	LS_072715_TP_AF16_ALPHA KETOGLUTARATE_1	7	1	0
LITHGOW	LT	ALPHA_KETO	C. BRIGGSAE	AF16	2015-07-27	LS_072715_TP_AF16_ALPHA KETOGLUTARATE_1	7	1	0
LITHGOW	LT	ALPHA_KETO	C. BRIGGSAE	AF16	2015-07-27	LS_072715_TP_AF16_ALPHA KETOGLUTARATE_1	7	1	0
LITHGOW	LT	ALPHA_KETO	C. BRIGGSAE	AF16	2015-07-27	LS_072715_TP_AF16_ALPHA KETOGLUTARATE_1	7	1	0
LITHGOW	LT	ALPHA_KETO	C. BRIGGSAE	AF16	2015-07-27	LS_072715_TP_AF16_ALPHA KETOGLUTARATE_1	7	1	0
LITHGOW	LT	ALPHA_KETO	C. BRIGGSAE	AF16	2015-07-27	LS_072715_TP_AF16_ALPHA KETOGLUTARATE_1	7	1	0
LITHGOW	LT	ALPHA_KETO	C. BRIGGSAE	AF16	2015-07-27	LS_072715_TP_AF16_ALPHA KETOGLUTARATE_1	7	1	0
LITHGOW	LT	ALPHA_KETO	C. BRIGGSAE	AF16	2015-07-27	LS_072715_TP_AF16_ALPHA KETOGLUTARATE_1	7	1	0
LITHGOW	LT	ALPHA_KETO	C. BRIGGSAE	AF16	2015-07-27	LS_072715_TP_AF16_ALPHA KETOGLUTARATE_1	7	1	0
LITHGOW	LT	ALPHA_KETO	C. BRIGGSAE	AF16	2015-07-27	LS_072715_TP_AF16_ALPHA KETOGLUTARATE_1	7	1	0
LITHGOW	LT	ALPHA_KETO	C. BRIGGSAE	AF16	2015-07-27	LS_072715_TP_AF16_ALPHA KETOGLUTARATE_1	7	1	0
LITHGOW	LT	ALPHA_KETO	C. BRIGGSAE	AF16	2015-07-27	LS_072715_TP_AF16_ALPHA KETOGLUTARATE_1	7	1	0
LITHGOW	LT	ALPHA_KETO	C. BRIGGSAE	AF16	2015-07-27	LS_072715_TP_AF16_ALPHA KETOGLUTARATE_1	9	1	0
LITHGOW	LT	ALPHA_KETO	C. BRIGGSAE	AF16	2015-07-27	LS_072715_TP_AF16_ALPHA KETOGLUTARATE_1	9	1	0
LITHGOW	LT	ALPHA_KETO	C. BRIGGSAE	AF16	2015-07-27	LS_072715_TP_AF16_ALPHA KETOGLUTARATE_1	9	1	0
LITHGOW	LT	ALPHA_KETO	C. BRIGGSAE	AF16	2015-07-27	LS_072715_TP_AF16_ALPHA KETOGLUTARATE_1	9	1	0
LITHGOW	LT	ALPHA_KETO	C. BRIGGSAE	AF16	2015-07-27	LS_072715_TP_AF16_ALPHA KETOGLUTARATE_1	9	1	0
LITHGOW	LT	ALPHA_KETO	C. BRIGGSAE	AF16	2015-07-27	LS_072715_TP_AF16_ALPHA KETOGLUTARATE_1	9	1	0
LITHGOW	LT	ALPHA_KETO	C. BRIGGSAE	AF16	2015-07-27	LS_072715_TP_AF16_ALPHA KETOGLUTARATE_1	14	1	0
LITHGOW	LT	ALPHA_KETO	C. BRIGGSAE	AF16	2015-07-27	LS_072715_TP_AF16_ALPHA KETOGLUTARATE_1	14	1	0
LITHGOW	LT	ALPHA_KETO	C. BRIGGSAE	AF16	2015-07-27	LS_072715_TP_AF16_ALPHA KETOGLUTARATE_1	14	1	0
LITHGOW	LT	ALPHA_KETO	C. BRIGGSAE	AF16	2015-07-27	LS_072715_TP_AF16_ALPHA KETOGLUTARATE_1	14	1	0
LITHGOW	LT	ALPHA_KETO	C. BRIGGSAE	AF16	2015-07-27	LS_072715_TP_AF16_ALPHA KETOGLUTARATE_1	16	0	1	16	2.77259
LITHGOW	LT	ALPHA_KETO	C. BRIGGSAE	AF16	2015-07-27	LS_072715_TP_AF16_ALPHA KETOGLUTARATE_1	16	0	1	16	2.77259
LITHGOW	LT	ALPHA_KETO	C. BRIGGSAE	AF16	2015-07-27	LS_072715_TP_AF16_ALPHA KETOGLUTARATE_1	16	0	1	16	2.77259
LITHGOW	LT	ALPHA_KETO	C. BRIGGSAE	AF16	2015-07-27	LS_072715_TP_AF16_ALPHA KETOGLUTARATE_1	16	0	1	16	2.77259
LITHGOW	LT	ALPHA_KETO	C. BRIGGSAE	AF16	2015-07-27	LS_072715_TP_AF16_ALPHA KETOGLUTARATE_1	16	1	0
LITHGOW	LT	ALPHA_KETO	C. BRIGGSAE	AF16	2015-07-27	LS_072715_TP_AF16_ALPHA KETOGLUTARATE_1	35	0	1	35	3.55535
LITHGOW	LT	ALPHA_KETO	C. BRIGGSAE	AF16	2015-07-27	LS_072715_TP_AF16_ALPHA KETOGLUTARATE_1	37	0	1	37	3.61092
LITHGOW	LT	ALPHA_KETO	C. BRIGGSAE	AF16	2015-07-27	LS_072715_TP_AF16_ALPHA KETOGLUTARATE_1	39	0	1	39	3.66356
LITHGOW	LT	ALPHA_KETO	C. BRIGGSAE	AF16	2015-07-27	LS_072715_TP_AF16_ALPHA KETOGLUTARATE_1	39	0	1	39	3.66356
LITHGOW	LT	ALPHA_KETO	C. BRIGGSAE	AF16	2015-07-27	LS_072715_TP_AF16_ALPHA KETOGLUTARATE_1	44	0	1	44	3.78419
PHILLIPS	PA	ALPHA_KETO	C. BRIGGSAE	AF16	2015-05-29	PS_060115_ACH_AF16_A-KETO_2	5	1	0
PHILLIPS	PA	ALPHA_KETO	C. BRIGGSAE	AF16	2015-05-29	PS_060115_ACH_AF16_A-KETO_2	5	1	0
PHILLIPS	PA	ALPHA_KETO	C. BRIGGSAE	AF16	2015-05-29	PS_060115_ACH_AF16_A-KETO_2	5	1	0
PHILLIPS	PA	ALPHA_KETO	C. BRIGGSAE	AF16	2015-05-29	PS_060115_ACH_AF16_A-KETO_2	5	1	0
PHILLIPS	PA	ALPHA_KETO	C. BRIGGSAE	AF16	2015-05-29	PS_060115_ACH_AF16_A-KETO_2	5	1	0
PHILLIPS	PA	ALPHA_KETO	C. BRIGGSAE	AF16	2015-05-29	PS_060115_ACH_AF16_A-KETO_2	5	1	0
PHILLIPS	PA	ALPHA_KETO	C. BRIGGSAE	AF16	2015-05-29	PS_060115_ACH_AF16_A-KETO_2	5	1	0
PHILLIPS	PA	ALPHA_KETO	C. BRIGGSAE	AF16	2015-05-29	PS_060115_ACH_AF16_A-KETO_2	5	1	0
PHILLIPS	PA	ALPHA_KETO	C. BRIGGSAE	AF16	2015-05-29	PS_060115_ACH_AF16_A-KETO_2	5	1	0
PHILLIPS	PA	ALPHA_KETO	C. BRIGGSAE	AF16	2015-05-29	PS_060115_ACH_AF16_A-KETO_2	7	1	0
PHILLIPS	PA	ALPHA_KETO	C. BRIGGSAE	AF16	2015-05-29	PS_060115_ACH_AF16_A-KETO_2	7	1	0
PHILLIPS	PA	ALPHA_KETO	C. BRIGGSAE	AF16	2015-05-29	PS_060115_ACH_AF16_A-KETO_2	7	1	0
PHILLIPS	PA	ALPHA_KETO	C. BRIGGSAE	AF16	2015-05-29	PS_060115_ACH_AF16_A-KETO_2	7	1	0
PHILLIPS	PA	ALPHA_KETO	C. BRIGGSAE	AF16	2015-05-29	PS_060115_ACH_AF16_A-KETO_2	10	1	0
PHILLIPS	PA	ALPHA_KETO	C. BRIGGSAE	AF16	2015-05-29	PS_060115_ACH_AF16_A-KETO_2	12	1	0
PHILLIPS	PA	ALPHA_KETO	C. BRIGGSAE	AF16	2015-05-29	PS_060115_ACH_AF16_A-KETO_2	12	1	0
PHILLIPS	PA	ALPHA_KETO	C. BRIGGSAE	AF16	2015-05-29	PS_060115_ACH_AF16_A-KETO_2	14	1	0
PHILLIPS	PA	ALPHA_KETO	C. BRIGGSAE	AF16	2015-05-29	PS_060115_ACH_AF16_A-KETO_2	14	1	0
PHILLIPS	PA	ALPHA_KETO	C. BRIGGSAE	AF16	2015-05-29	PS_060115_ACH_AF16_A-KETO_2	14	1	0
PHILLIPS	PA	ALPHA_KETO	C. BRIGGSAE	AF16	2015-05-29	PS_060115_ACH_AF16_A-KETO_2	17	1	0
PHILLIPS	PA	ALPHA_KETO	C. BRIGGSAE	AF16	2015-05-29	PS_060115_ACH_AF16_A-KETO_2	19	1	0
PHILLIPS	PA	ALPHA_KETO	C. BRIGGSAE	AF16	2015-05-29	PS_060115_ACH_AF16_A-KETO_2	19	1	0
PHILLIPS	PA	ALPHA_KETO	C. BRIGGSAE	AF16	2015-05-29	PS_060115_ACH_AF16_A-KETO_2	19	1	0
PHILLIPS	PA	ALPHA_KETO	C. BRIGGSAE	AF16	2015-05-29	PS_060115_ACH_AF16_A-KETO_2	19	1	0
PHILLIPS	PA	ALPHA_KETO	C. BRIGGSAE	AF16	2015-05-29	PS_060115_ACH_AF16_A-KETO_2	19	1	0
PHILLIPS	PA	ALPHA_KETO	C. BRIGGSAE	AF16	2015-05-29	PS_060115_ACH_AF16_A-KETO_2	19	1	0
PHILLIPS	PA	ALPHA_KETO	C. BRIGGSAE	AF16	2015-05-29	PS_060115_ACH_AF16_A-KETO_2	28	0	1	28	3.3322
PHILLIPS	PA	ALPHA_KETO	C. BRIGGSAE	AF16	2015-05-29	PS_060115_ACH_AF16_A-KETO_2	28	0	1	28	3.3322
PHILLIPS	PA	ALPHA_KETO	C. BRIGGSAE	AF16	2015-05-29	PS_060115_ACH_AF16_A-KETO_2	28	1	0
PHILLIPS	PA	ALPHA_KETO	C. BRIGGSAE	AF16	2015-05-29	PS_060115_ACH_AF16_A-KETO_2	26	1	0
PHILLIPS	PA	ALPHA_KETO	C. BRIGGSAE	AF16	2015-05-29	PS_060115_ACH_AF16_A-KETO_2	24	0	1	24	3.17805
PHILLIPS	PA	ALPHA_KETO	C. BRIGGSAE	AF16	2015-05-29	PS_060115_ACH_AF16_A-KETO_2	24	1	0
PHILLIPS	PA	ALPHA_KETO	C. BRIGGSAE	AF16	2015-05-29	PS_060115_ACH_AF16_A-KETO_2	33	0	1	33	3.49651
PHILLIPS	PA	ALPHA_KETO	C. BRIGGSAE	AF16	2015-05-29	PS_060115_ACH_AF16_A-KETO_2	31	0	1	31	3.43399
PHILLIPS	PA	ALPHA_KETO	C. BRIGGSAE	AF16	2015-05-29	PS_060115_ACH_AF16_A-KETO_2	31	1	0
PHILLIPS	PA	ALPHA_KETO	C. BRIGGSAE	AF16	2015-05-29	PS_060115_ACH_AF16_A-KETO_3	7	1	0
PHILLIPS	PA	ALPHA_KETO	C. BRIGGSAE	AF16	2015-05-29	PS_060115_ACH_AF16_A-KETO_3	7	1	0
PHILLIPS	PA	ALPHA_KETO	C. BRIGGSAE	AF16	2015-05-29	PS_060115_ACH_AF16_A-KETO_3	7	1	0
PHILLIPS	PA	ALPHA_KETO	C. BRIGGSAE	AF16	2015-05-29	PS_060115_ACH_AF16_A-KETO_3	7	1	0
PHILLIPS	PA	ALPHA_KETO	C. BRIGGSAE	AF16	2015-05-29	PS_060115_ACH_AF16_A-KETO_3	7	1	0
PHILLIPS	PA	ALPHA_KETO	C. BRIGGSAE	AF16	2015-05-29	PS_060115_ACH_AF16_A-KETO_3	7	1	0
PHILLIPS	PA	ALPHA_KETO	C. BRIGGSAE	AF16	2015-05-29	PS_060115_ACH_AF16_A-KETO_3	7	1	0
PHILLIPS	PA	ALPHA_KETO	C. BRIGGSAE	AF16	2015-05-29	PS_060115_ACH_AF16_A-KETO_3	7	1	0
PHILLIPS	PA	ALPHA_KETO	C. BRIGGSAE	AF16	2015-05-29	PS_060115_ACH_AF16_A-KETO_3	7	1	0
PHILLIPS	PA	ALPHA_KETO	C. BRIGGSAE	AF16	2015-05-29	PS_060115_ACH_AF16_A-KETO_3	10	0	1	10	2.30259
PHILLIPS	PA	ALPHA_KETO	C. BRIGGSAE	AF16	2015-05-29	PS_060115_ACH_AF16_A-KETO_3	10	1	0
PHILLIPS	PA	ALPHA_KETO	C. BRIGGSAE	AF16	2015-05-29	PS_060115_ACH_AF16_A-KETO_3	10	1	0
PHILLIPS	PA	ALPHA_KETO	C. BRIGGSAE	AF16	2015-05-29	PS_060115_ACH_AF16_A-KETO_3	12	1	0
PHILLIPS	PA	ALPHA_KETO	C. BRIGGSAE	AF16	2015-05-29	PS_060115_ACH_AF16_A-KETO_3	12	1	0
PHILLIPS	PA	ALPHA_KETO	C. BRIGGSAE	AF16	2015-05-29	PS_060115_ACH_AF16_A-KETO_3	14	0	1	14	2.63906
PHILLIPS	PA	ALPHA_KETO	C. BRIGGSAE	AF16	2015-05-29	PS_060115_ACH_AF16_A-KETO_3	14	0	1	14	2.63906
PHILLIPS	PA	ALPHA_KETO	C. BRIGGSAE	AF16	2015-05-29	PS_060115_ACH_AF16_A-KETO_3	14	0	1	14	2.63906
PHILLIPS	PA	ALPHA_KETO	C. BRIGGSAE	AF16	2015-05-29	PS_060115_ACH_AF16_A-KETO_3	14	0	1	14	2.63906
PHILLIPS	PA	ALPHA_KETO	C. BRIGGSAE	AF16	2015-05-29	PS_060115_ACH_AF16_A-KETO_3	14	1	0
PHILLIPS	PA	ALPHA_KETO	C. BRIGGSAE	AF16	2015-05-29	PS_060115_ACH_AF16_A-KETO_3	14	1	0
PHILLIPS	PA	ALPHA_KETO	C. BRIGGSAE	AF16	2015-05-29	PS_060115_ACH_AF16_A-KETO_3	17	0	1	17	2.83321
PHILLIPS	PA	ALPHA_KETO	C. BRIGGSAE	AF16	2015-05-29	PS_060115_ACH_AF16_A-KETO_3	17	0	1	17	2.83321
PHILLIPS	PA	ALPHA_KETO	C. BRIGGSAE	AF16	2015-05-29	PS_060115_ACH_AF16_A-KETO_3	17	0	1	17	2.83321
PHILLIPS	PA	ALPHA_KETO	C. BRIGGSAE	AF16	2015-05-29	PS_060115_ACH_AF16_A-KETO_3	17	0	1	17	2.83321
PHILLIPS	PA	ALPHA_KETO	C. BRIGGSAE	AF16	2015-05-29	PS_060115_ACH_AF16_A-KETO_3	17	1	0
PHILLIPS	PA	ALPHA_KETO	C. BRIGGSAE	AF16	2015-05-29	PS_060115_ACH_AF16_A-KETO_3	19	0	1	19	2.94444
PHILLIPS	PA	ALPHA_KETO	C. BRIGGSAE	AF16	2015-05-29	PS_060115_ACH_AF16_A-KETO_3	19	0	1	19	2.94444
PHILLIPS	PA	ALPHA_KETO	C. BRIGGSAE	AF16	2015-05-29	PS_060115_ACH_AF16_A-KETO_3	24	0	1	24	3.17805
PHILLIPS	PA	ALPHA_KETO	C. BRIGGSAE	AF16	2015-05-29	PS_060115_ACH_AF16_A-KETO_3	24	0	1	24	3.17805
PHILLIPS	PA	ALPHA_KETO	C. BRIGGSAE	AF16	2015-05-29	PS_060115_ACH_AF16_A-KETO_3	24	1	0
PHILLIPS	PA	ALPHA_KETO	C. BRIGGSAE	AF16	2015-05-29	PS_060115_ACH_AF16_A-KETO_3	24	1	0
PHILLIPS	PA	ALPHA_KETO	C. BRIGGSAE	AF16	2015-05-29	PS_060115_ACH_AF16_A-KETO_3	24	1	0
PHILLIPS	PA	ALPHA_KETO	C. BRIGGSAE	AF16	2015-05-29	PS_060115_ACH_AF16_A-KETO_3	21	0	1	21	3.04452
PHILLIPS	PA	ALPHA_KETO	C. BRIGGSAE	AF16	2015-05-29	PS_060115_ACH_AF16_A-KETO_3	21	0	1	21	3.04452
PHILLIPS	PA	ALPHA_KETO	C. BRIGGSAE	AF16	2015-05-29	PS_060115_ACH_AF16_A-KETO_3	21	1	0
PHILLIPS	PA	ALPHA_KETO	C. BRIGGSAE	AF16	2015-06-05	PS_060815_ACH_AF16_A-KETO_B	5	1	0
PHILLIPS	PA	ALPHA_KETO	C. BRIGGSAE	AF16	2015-06-05	PS_060815_ACH_AF16_A-KETO_B	7	1	0
PHILLIPS	PA	ALPHA_KETO	C. BRIGGSAE	AF16	2015-06-05	PS_060815_ACH_AF16_A-KETO_B	7	1	0
PHILLIPS	PA	ALPHA_KETO	C. BRIGGSAE	AF16	2015-06-05	PS_060815_ACH_AF16_A-KETO_B	7	1	0
PHILLIPS	PA	ALPHA_KETO	C. BRIGGSAE	AF16	2015-06-05	PS_060815_ACH_AF16_A-KETO_B	7	1	0
PHILLIPS	PA	ALPHA_KETO	C. BRIGGSAE	AF16	2015-06-05	PS_060815_ACH_AF16_A-KETO_B	7	1	0
PHILLIPS	PA	ALPHA_KETO	C. BRIGGSAE	AF16	2015-06-05	PS_060815_ACH_AF16_A-KETO_B	7	1	0
PHILLIPS	PA	ALPHA_KETO	C. BRIGGSAE	AF16	2015-06-05	PS_060815_ACH_AF16_A-KETO_B	7	1	0
PHILLIPS	PA	ALPHA_KETO	C. BRIGGSAE	AF16	2015-06-05	PS_060815_ACH_AF16_A-KETO_B	7	1	0
PHILLIPS	PA	ALPHA_KETO	C. BRIGGSAE	AF16	2015-06-05	PS_060815_ACH_AF16_A-KETO_B	7	1	0
PHILLIPS	PA	ALPHA_KETO	C. BRIGGSAE	AF16	2015-06-05	PS_060815_ACH_AF16_A-KETO_B	7	1	0
PHILLIPS	PA	ALPHA_KETO	C. BRIGGSAE	AF16	2015-06-05	PS_060815_ACH_AF16_A-KETO_B	10	0	1	10	2.30259
PHILLIPS	PA	ALPHA_KETO	C. BRIGGSAE	AF16	2015-06-05	PS_060815_ACH_AF16_A-KETO_B	10	1	0
PHILLIPS	PA	ALPHA_KETO	C. BRIGGSAE	AF16	2015-06-05	PS_060815_ACH_AF16_A-KETO_B	10	1	0
PHILLIPS	PA	ALPHA_KETO	C. BRIGGSAE	AF16	2015-06-05	PS_060815_ACH_AF16_A-KETO_B	12	1	0
PHILLIPS	PA	ALPHA_KETO	C. BRIGGSAE	AF16	2015-06-05	PS_060815_ACH_AF16_A-KETO_B	12	1	0
PHILLIPS	PA	ALPHA_KETO	C. BRIGGSAE	AF16	2015-06-05	PS_060815_ACH_AF16_A-KETO_B	12	1	0
PHILLIPS	PA	ALPHA_KETO	C. BRIGGSAE	AF16	2015-06-05	PS_060815_ACH_AF16_A-KETO_B	12	1	0
PHILLIPS	PA	ALPHA_KETO	C. BRIGGSAE	AF16	2015-06-05	PS_060815_ACH_AF16_A-KETO_B	21	0	1	21	3.04452
PHILLIPS	PA	ALPHA_KETO	C. BRIGGSAE	AF16	2015-06-05	PS_060815_ACH_AF16_A-KETO_B	21	1	0
PHILLIPS	PA	ALPHA_KETO	C. BRIGGSAE	AF16	2015-06-05	PS_060815_ACH_AF16_A-KETO_B	19	0	1	19	2.94444
PHILLIPS	PA	ALPHA_KETO	C. BRIGGSAE	AF16	2015-06-05	PS_060815_ACH_AF16_A-KETO_B	19	0	1	19	2.94444
PHILLIPS	PA	ALPHA_KETO	C. BRIGGSAE	AF16	2015-06-05	PS_060815_ACH_AF16_A-KETO_B	19	0	1	19	2.94444
PHILLIPS	PA	ALPHA_KETO	C. BRIGGSAE	AF16	2015-06-05	PS_060815_ACH_AF16_A-KETO_B	19	1	0
PHILLIPS	PA	ALPHA_KETO	C. BRIGGSAE	AF16	2015-06-05	PS_060815_ACH_AF16_A-KETO_B	17	1	0
PHILLIPS	PA	ALPHA_KETO	C. BRIGGSAE	AF16	2015-06-05	PS_060815_ACH_AF16_A-KETO_B	17	1	0
PHILLIPS	PA	ALPHA_KETO	C. BRIGGSAE	AF16	2015-06-05	PS_060815_ACH_AF16_A-KETO_B	17	1	0
PHILLIPS	PA	ALPHA_KETO	C. BRIGGSAE	AF16	2015-06-05	PS_060815_ACH_AF16_A-KETO_B	14	0	1	14	2.63906
PHILLIPS	PA	ALPHA_KETO	C. BRIGGSAE	AF16	2015-06-05	PS_060815_ACH_AF16_A-KETO_B	14	0	1	14	2.63906
PHILLIPS	PA	ALPHA_KETO	C. BRIGGSAE	AF16	2015-06-05	PS_060815_ACH_AF16_A-KETO_B	14	0	1	14	2.63906
PHILLIPS	PA	ALPHA_KETO	C. BRIGGSAE	AF16	2015-06-05	PS_060815_ACH_AF16_A-KETO_B	14	1	0
PHILLIPS	PA	ALPHA_KETO	C. BRIGGSAE	AF16	2015-06-05	PS_060815_ACH_AF16_A-KETO_B	14	1	0
PHILLIPS	PA	ALPHA_KETO	C. BRIGGSAE	AF16	2015-06-05	PS_060815_ACH_AF16_A-KETO_B	28	0	1	28	3.3322
PHILLIPS	PA	ALPHA_KETO	C. BRIGGSAE	AF16	2015-06-05	PS_060815_ACH_AF16_A-KETO_B	26	0	1	26	3.2581
PHILLIPS	PA	ALPHA_KETO	C. BRIGGSAE	AF16	2015-06-05	PS_060815_ACH_AF16_A-KETO_B	24	0	1	24	3.17805
PHILLIPS	PA	ALPHA_KETO	C. BRIGGSAE	AF16	2015-06-05	PS_060815_ACH_AF16_A-KETO_C	5	1	0
PHILLIPS	PA	ALPHA_KETO	C. BRIGGSAE	AF16	2015-06-05	PS_060815_ACH_AF16_A-KETO_C	5	1	0
PHILLIPS	PA	ALPHA_KETO	C. BRIGGSAE	AF16	2015-06-05	PS_060815_ACH_AF16_A-KETO_C	5	1	0
PHILLIPS	PA	ALPHA_KETO	C. BRIGGSAE	AF16	2015-06-05	PS_060815_ACH_AF16_A-KETO_C	5	1	0
PHILLIPS	PA	ALPHA_KETO	C. BRIGGSAE	AF16	2015-06-05	PS_060815_ACH_AF16_A-KETO_C	5	1	0
PHILLIPS	PA	ALPHA_KETO	C. BRIGGSAE	AF16	2015-06-05	PS_060815_ACH_AF16_A-KETO_C	5	1	0
PHILLIPS	PA	ALPHA_KETO	C. BRIGGSAE	AF16	2015-06-05	PS_060815_ACH_AF16_A-KETO_C	5	1	0
PHILLIPS	PA	ALPHA_KETO	C. BRIGGSAE	AF16	2015-06-05	PS_060815_ACH_AF16_A-KETO_C	10	0	1	10	2.30259
PHILLIPS	PA	ALPHA_KETO	C. BRIGGSAE	AF16	2015-06-05	PS_060815_ACH_AF16_A-KETO_C	10	1	0
PHILLIPS	PA	ALPHA_KETO	C. BRIGGSAE	AF16	2015-06-05	PS_060815_ACH_AF16_A-KETO_C	10	1	0
PHILLIPS	PA	ALPHA_KETO	C. BRIGGSAE	AF16	2015-06-05	PS_060815_ACH_AF16_A-KETO_C	10	1	0
PHILLIPS	PA	ALPHA_KETO	C. BRIGGSAE	AF16	2015-06-05	PS_060815_ACH_AF16_A-KETO_C	10	1	0
PHILLIPS	PA	ALPHA_KETO	C. BRIGGSAE	AF16	2015-06-05	PS_060815_ACH_AF16_A-KETO_C	10	1	0
PHILLIPS	PA	ALPHA_KETO	C. BRIGGSAE	AF16	2015-06-05	PS_060815_ACH_AF16_A-KETO_C	12	1	0
PHILLIPS	PA	ALPHA_KETO	C. BRIGGSAE	AF16	2015-06-05	PS_060815_ACH_AF16_A-KETO_C	12	1	0
PHILLIPS	PA	ALPHA_KETO	C. BRIGGSAE	AF16	2015-06-05	PS_060815_ACH_AF16_A-KETO_C	12	1	0
PHILLIPS	PA	ALPHA_KETO	C. BRIGGSAE	AF16	2015-06-05	PS_060815_ACH_AF16_A-KETO_C	12	1	0
PHILLIPS	PA	ALPHA_KETO	C. BRIGGSAE	AF16	2015-06-05	PS_060815_ACH_AF16_A-KETO_C	21	0	1	21	3.04452
PHILLIPS	PA	ALPHA_KETO	C. BRIGGSAE	AF16	2015-06-05	PS_060815_ACH_AF16_A-KETO_C	21	0	1	21	3.04452
PHILLIPS	PA	ALPHA_KETO	C. BRIGGSAE	AF16	2015-06-05	PS_060815_ACH_AF16_A-KETO_C	21	0	1	21	3.04452
PHILLIPS	PA	ALPHA_KETO	C. BRIGGSAE	AF16	2015-06-05	PS_060815_ACH_AF16_A-KETO_C	21	1	0
PHILLIPS	PA	ALPHA_KETO	C. BRIGGSAE	AF16	2015-06-05	PS_060815_ACH_AF16_A-KETO_C	19	0	1	19	2.94444
PHILLIPS	PA	ALPHA_KETO	C. BRIGGSAE	AF16	2015-06-05	PS_060815_ACH_AF16_A-KETO_C	19	1	0
PHILLIPS	PA	ALPHA_KETO	C. BRIGGSAE	AF16	2015-06-05	PS_060815_ACH_AF16_A-KETO_C	17	1	0
PHILLIPS	PA	ALPHA_KETO	C. BRIGGSAE	AF16	2015-06-05	PS_060815_ACH_AF16_A-KETO_C	17	1	0
PHILLIPS	PA	ALPHA_KETO	C. BRIGGSAE	AF16	2015-06-05	PS_060815_ACH_AF16_A-KETO_C	17	1	0
PHILLIPS	PA	ALPHA_KETO	C. BRIGGSAE	AF16	2015-06-05	PS_060815_ACH_AF16_A-KETO_C	17	1	0
PHILLIPS	PA	ALPHA_KETO	C. BRIGGSAE	AF16	2015-06-05	PS_060815_ACH_AF16_A-KETO_C	14	0	1	14	2.63906
PHILLIPS	PA	ALPHA_KETO	C. BRIGGSAE	AF16	2015-06-05	PS_060815_ACH_AF16_A-KETO_C	14	1	0
PHILLIPS	PA	ALPHA_KETO	C. BRIGGSAE	AF16	2015-06-05	PS_060815_ACH_AF16_A-KETO_C	28	0	1	28	3.3322
PHILLIPS	PA	ALPHA_KETO	C. BRIGGSAE	AF16	2015-06-05	PS_060815_ACH_AF16_A-KETO_C	26	1	0
PHILLIPS	PA	ALPHA_KETO	C. BRIGGSAE	AF16	2015-06-05	PS_060815_ACH_AF16_A-KETO_C	26	1	0
PHILLIPS	PA	ALPHA_KETO	C. BRIGGSAE	AF16	2015-06-05	PS_060815_ACH_AF16_A-KETO_C	24	1	0
PHILLIPS	PA	ALPHA_KETO	C. BRIGGSAE	AF16	2015-06-05	PS_060815_ACH_AF16_A-KETO_C	24	1	0
PHILLIPS	PA	ALPHA_KETO	C. BRIGGSAE	AF16	2015-06-05	PS_060815_ACH_AF16_A-KETO_C	31	0	1	31	3.43399
PHILLIPS	PJ	ALPHA_KETO	C. BRIGGSAE	AF16	2015-05-29	PS_060115_JH_AF16-1_A-KETO	5	1	0
PHILLIPS	PJ	ALPHA_KETO	C. BRIGGSAE	AF16	2015-05-29	PS_060115_JH_AF16-1_A-KETO	5	1	0
PHILLIPS	PJ	ALPHA_KETO	C. BRIGGSAE	AF16	2015-05-29	PS_060115_JH_AF16-1_A-KETO	5	1	0
PHILLIPS	PJ	ALPHA_KETO	C. BRIGGSAE	AF16	2015-05-29	PS_060115_JH_AF16-1_A-KETO	5	1	0
PHILLIPS	PJ	ALPHA_KETO	C. BRIGGSAE	AF16	2015-05-29	PS_060115_JH_AF16-1_A-KETO	5	1	0
PHILLIPS	PJ	ALPHA_KETO	C. BRIGGSAE	AF16	2015-05-29	PS_060115_JH_AF16-1_A-KETO	5	1	0
PHILLIPS	PJ	ALPHA_KETO	C. BRIGGSAE	AF16	2015-05-29	PS_060115_JH_AF16-1_A-KETO	5	1	0
PHILLIPS	PJ	ALPHA_KETO	C. BRIGGSAE	AF16	2015-05-29	PS_060115_JH_AF16-1_A-KETO	5	1	0
PHILLIPS	PJ	ALPHA_KETO	C. BRIGGSAE	AF16	2015-05-29	PS_060115_JH_AF16-1_A-KETO	5	1	0
PHILLIPS	PJ	ALPHA_KETO	C. BRIGGSAE	AF16	2015-05-29	PS_060115_JH_AF16-1_A-KETO	5	1	0
PHILLIPS	PJ	ALPHA_KETO	C. BRIGGSAE	AF16	2015-05-29	PS_060115_JH_AF16-1_A-KETO	5	1	0
PHILLIPS	PJ	ALPHA_KETO	C. BRIGGSAE	AF16	2015-05-29	PS_060115_JH_AF16-1_A-KETO	5	1	0
PHILLIPS	PJ	ALPHA_KETO	C. BRIGGSAE	AF16	2015-05-29	PS_060115_JH_AF16-1_A-KETO	5	1	0
PHILLIPS	PJ	ALPHA_KETO	C. BRIGGSAE	AF16	2015-05-29	PS_060115_JH_AF16-1_A-KETO	5	1	0
PHILLIPS	PJ	ALPHA_KETO	C. BRIGGSAE	AF16	2015-05-29	PS_060115_JH_AF16-1_A-KETO	5	1	0
PHILLIPS	PJ	ALPHA_KETO	C. BRIGGSAE	AF16	2015-05-29	PS_060115_JH_AF16-1_A-KETO	7	1	0
PHILLIPS	PJ	ALPHA_KETO	C. BRIGGSAE	AF16	2015-05-29	PS_060115_JH_AF16-1_A-KETO	7	1	0
PHILLIPS	PJ	ALPHA_KETO	C. BRIGGSAE	AF16	2015-05-29	PS_060115_JH_AF16-1_A-KETO	7	1	0
PHILLIPS	PJ	ALPHA_KETO	C. BRIGGSAE	AF16	2015-05-29	PS_060115_JH_AF16-1_A-KETO	10	1	0
PHILLIPS	PJ	ALPHA_KETO	C. BRIGGSAE	AF16	2015-05-29	PS_060115_JH_AF16-1_A-KETO	12	0	1	12	2.48491
PHILLIPS	PJ	ALPHA_KETO	C. BRIGGSAE	AF16	2015-05-29	PS_060115_JH_AF16-1_A-KETO	12	0	1	12	2.48491
PHILLIPS	PJ	ALPHA_KETO	C. BRIGGSAE	AF16	2015-05-29	PS_060115_JH_AF16-1_A-KETO	12	0	1	12	2.48491
PHILLIPS	PJ	ALPHA_KETO	C. BRIGGSAE	AF16	2015-05-29	PS_060115_JH_AF16-1_A-KETO	12	1	0
PHILLIPS	PJ	ALPHA_KETO	C. BRIGGSAE	AF16	2015-05-29	PS_060115_JH_AF16-1_A-KETO	14	0	1	14	2.63906
PHILLIPS	PJ	ALPHA_KETO	C. BRIGGSAE	AF16	2015-05-29	PS_060115_JH_AF16-1_A-KETO	14	0	1	14	2.63906
PHILLIPS	PJ	ALPHA_KETO	C. BRIGGSAE	AF16	2015-05-29	PS_060115_JH_AF16-1_A-KETO	14	1	0
PHILLIPS	PJ	ALPHA_KETO	C. BRIGGSAE	AF16	2015-05-29	PS_060115_JH_AF16-1_A-KETO	17	0	1	17	2.83321
PHILLIPS	PJ	ALPHA_KETO	C. BRIGGSAE	AF16	2015-05-29	PS_060115_JH_AF16-1_A-KETO	17	1	0
PHILLIPS	PJ	ALPHA_KETO	C. BRIGGSAE	AF16	2015-05-29	PS_060115_JH_AF16-1_A-KETO	19	0	1	19	2.94444
PHILLIPS	PJ	ALPHA_KETO	C. BRIGGSAE	AF16	2015-05-29	PS_060115_JH_AF16-1_A-KETO	21	0	1	21	3.04452
PHILLIPS	PJ	ALPHA_KETO	C. BRIGGSAE	AF16	2015-05-29	PS_060115_JH_AF16-1_A-KETO	21	0	1	21	3.04452
PHILLIPS	PJ	ALPHA_KETO	C. BRIGGSAE	AF16	2015-05-29	PS_060115_JH_AF16-1_A-KETO	21	0	1	21	3.04452
PHILLIPS	PJ	ALPHA_KETO	C. BRIGGSAE	AF16	2015-05-29	PS_060115_JH_AF16-1_A-KETO	24	0	1	24	3.17805
PHILLIPS	PJ	ALPHA_KETO	C. BRIGGSAE	AF16	2015-05-29	PS_060115_JH_AF16-1_A-KETO	26	1	0
PHILLIPS	PJ	ALPHA_KETO	C. BRIGGSAE	AF16	2015-05-29	PS_060115_JH_AF16-1_A-KETO	28	0	1	28	3.3322
PHILLIPS	PJ	ALPHA_KETO	C. BRIGGSAE	AF16	2015-06-05	PS_060815_JH_AF16_A-KETO_A	7	1	0
PHILLIPS	PJ	ALPHA_KETO	C. BRIGGSAE	AF16	2015-06-05	PS_060815_JH_AF16_A-KETO_A	7	1	0
PHILLIPS	PJ	ALPHA_KETO	C. BRIGGSAE	AF16	2015-06-05	PS_060815_JH_AF16_A-KETO_A	7	1	0
PHILLIPS	PJ	ALPHA_KETO	C. BRIGGSAE	AF16	2015-06-05	PS_060815_JH_AF16_A-KETO_A	7	1	0
PHILLIPS	PJ	ALPHA_KETO	C. BRIGGSAE	AF16	2015-06-05	PS_060815_JH_AF16_A-KETO_A	7	1	0
PHILLIPS	PJ	ALPHA_KETO	C. BRIGGSAE	AF16	2015-06-05	PS_060815_JH_AF16_A-KETO_A	7	1	0
PHILLIPS	PJ	ALPHA_KETO	C. BRIGGSAE	AF16	2015-06-05	PS_060815_JH_AF16_A-KETO_A	12	1	0
PHILLIPS	PJ	ALPHA_KETO	C. BRIGGSAE	AF16	2015-06-05	PS_060815_JH_AF16_A-KETO_A	14	0	1	14	2.63906
PHILLIPS	PJ	ALPHA_KETO	C. BRIGGSAE	AF16	2015-06-05	PS_060815_JH_AF16_A-KETO_A	17	0	1	17	2.83321
PHILLIPS	PJ	ALPHA_KETO	C. BRIGGSAE	AF16	2015-06-05	PS_060815_JH_AF16_A-KETO_A	17	0	1	17	2.83321
PHILLIPS	PJ	ALPHA_KETO	C. BRIGGSAE	AF16	2015-06-05	PS_060815_JH_AF16_A-KETO_A	17	0	1	17	2.83321
PHILLIPS	PJ	ALPHA_KETO	C. BRIGGSAE	AF16	2015-06-05	PS_060815_JH_AF16_A-KETO_A	17	0	1	17	2.83321
PHILLIPS	PJ	ALPHA_KETO	C. BRIGGSAE	AF16	2015-06-05	PS_060815_JH_AF16_A-KETO_A	17	0	1	17	2.83321
PHILLIPS	PJ	ALPHA_KETO	C. BRIGGSAE	AF16	2015-06-05	PS_060815_JH_AF16_A-KETO_A	19	0	1	19	2.94444
PHILLIPS	PJ	ALPHA_KETO	C. BRIGGSAE	AF16	2015-06-05	PS_060815_JH_AF16_A-KETO_A	19	0	1	19	2.94444
PHILLIPS	PJ	ALPHA_KETO	C. BRIGGSAE	AF16	2015-06-05	PS_060815_JH_AF16_A-KETO_A	19	1	0
PHILLIPS	PJ	ALPHA_KETO	C. BRIGGSAE	AF16	2015-06-05	PS_060815_JH_AF16_A-KETO_A	21	0	1	21	3.04452
PHILLIPS	PJ	ALPHA_KETO	C. BRIGGSAE	AF16	2015-06-05	PS_060815_JH_AF16_A-KETO_A	21	1	0
PHILLIPS	PJ	ALPHA_KETO	C. BRIGGSAE	AF16	2015-06-05	PS_060815_JH_AF16_A-KETO_A	24	0	1	24	3.17805
PHILLIPS	PJ	ALPHA_KETO	C. BRIGGSAE	AF16	2015-06-05	PS_060815_JH_AF16_A-KETO_A	24	0	1	24	3.17805
PHILLIPS	PJ	ALPHA_KETO	C. BRIGGSAE	AF16	2015-06-05	PS_060815_JH_AF16_A-KETO_A	24	0	1	24	3.17805
PHILLIPS	PJ	ALPHA_KETO	C. BRIGGSAE	AF16	2015-06-05	PS_060815_JH_AF16_A-KETO_A	24	1	0
PHILLIPS	PJ	ALPHA_KETO	C. BRIGGSAE	AF16	2015-06-05	PS_060815_JH_AF16_A-KETO_A	24	1	0
PHILLIPS	PJ	ALPHA_KETO	C. BRIGGSAE	AF16	2015-06-05	PS_060815_JH_AF16_A-KETO_A	26	0	1	26	3.2581
PHILLIPS	PJ	ALPHA_KETO	C. BRIGGSAE	AF16	2015-06-05	PS_060815_JH_AF16_A-KETO_A	26	0	1	26	3.2581
PHILLIPS	PJ	ALPHA_KETO	C. BRIGGSAE	AF16	2015-06-05	PS_060815_JH_AF16_A-KETO_A	28	0	1	28	3.3322
PHILLIPS	PJ	ALPHA_KETO	C. BRIGGSAE	AF16	2015-06-05	PS_060815_JH_AF16_A-KETO_A	28	0	1	28	3.3322
PHILLIPS	PJ	ALPHA_KETO	C. BRIGGSAE	AF16	2015-06-05	PS_060815_JH_AF16_A-KETO_A	28	0	1	28	3.3322
PHILLIPS	PJ	ALPHA_KETO	C. BRIGGSAE	AF16	2015-06-05	PS_060815_JH_AF16_A-KETO_A	28	0	1	28	3.3322
PHILLIPS	PJ	ALPHA_KETO	C. BRIGGSAE	AF16	2015-06-05	PS_060815_JH_AF16_A-KETO_A	31	0	1	31	3.43399
PHILLIPS	PJ	ALPHA_KETO	C. BRIGGSAE	AF16	2015-06-05	PS_060815_JH_AF16_A-KETO_A	31	0	1	31	3.43399
PHILLIPS	PJ	ALPHA_KETO	C. BRIGGSAE	AF16	2015-06-05	PS_060815_JH_AF16_A-KETO_A	31	0	1	31	3.43399
PHILLIPS	PJ	ALPHA_KETO	C. BRIGGSAE	AF16	2015-06-05	PS_060815_JH_AF16_A-KETO_A	31	0	1	31	3.43399
PHILLIPS	PJ	ALPHA_KETO	C. BRIGGSAE	AF16	2015-06-05	PS_060815_JH_AF16_A-KETO_A	31	1	0
PHILLIPS	PJ	ALPHA_KETO	C. BRIGGSAE	AF16	2015-06-05	PS_060815_JH_AF16_A-KETO_A	31	1	0
DRISCOLL	DB	ALPHA_KETO	C. BRIGGSAE	HK104	2015-04-13	DS_041315_BO_HK104_A-KETO-3	7	1	0
DRISCOLL	DB	ALPHA_KETO	C. BRIGGSAE	HK104	2015-04-13	DS_041315_BO_HK104_A-KETO-3	7	1	0
DRISCOLL	DB	ALPHA_KETO	C. BRIGGSAE	HK104	2015-04-13	DS_041315_BO_HK104_A-KETO-3	9	1	0
DRISCOLL	DB	ALPHA_KETO	C. BRIGGSAE	HK104	2015-04-13	DS_041315_BO_HK104_A-KETO-3	11	1	0
DRISCOLL	DB	ALPHA_KETO	C. BRIGGSAE	HK104	2015-04-13	DS_041315_BO_HK104_A-KETO-3	14	1	0
DRISCOLL	DB	ALPHA_KETO	C. BRIGGSAE	HK104	2015-04-13	DS_041315_BO_HK104_A-KETO-3	23	0	1	23	3.13549
DRISCOLL	DB	ALPHA_KETO	C. BRIGGSAE	HK104	2015-04-13	DS_041315_BO_HK104_A-KETO-3	23	1	0
DRISCOLL	DB	ALPHA_KETO	C. BRIGGSAE	HK104	2015-04-13	DS_041315_BO_HK104_A-KETO-3	23	1	0
DRISCOLL	DB	ALPHA_KETO	C. BRIGGSAE	HK104	2015-04-13	DS_041315_BO_HK104_A-KETO-3	23	1	0
DRISCOLL	DB	ALPHA_KETO	C. BRIGGSAE	HK104	2015-04-13	DS_041315_BO_HK104_A-KETO-3	23	1	0
DRISCOLL	DB	ALPHA_KETO	C. BRIGGSAE	HK104	2015-04-13	DS_041315_BO_HK104_A-KETO-3	28	0	1	28	3.3322
DRISCOLL	DB	ALPHA_KETO	C. BRIGGSAE	HK104	2015-04-13	DS_041315_BO_HK104_A-KETO-3	28	0	1	28	3.3322
DRISCOLL	DB	ALPHA_KETO	C. BRIGGSAE	HK104	2015-04-13	DS_041315_BO_HK104_A-KETO-3	28	0	1	28	3.3322
DRISCOLL	DB	ALPHA_KETO	C. BRIGGSAE	HK104	2015-04-13	DS_041315_BO_HK104_A-KETO-3	28	1	0
DRISCOLL	DB	ALPHA_KETO	C. BRIGGSAE	HK104	2015-04-13	DS_041315_BO_HK104_A-KETO-3	28	1	0
DRISCOLL	DB	ALPHA_KETO	C. BRIGGSAE	HK104	2015-04-13	DS_041315_BO_HK104_A-KETO-3	28	1	0
DRISCOLL	DB	ALPHA_KETO	C. BRIGGSAE	HK104	2015-04-13	DS_041315_BO_HK104_A-KETO-3	28	1	0
DRISCOLL	DB	ALPHA_KETO	C. BRIGGSAE	HK104	2015-04-13	DS_041315_BO_HK104_A-KETO-3	30	0	1	30	3.4012
DRISCOLL	DB	ALPHA_KETO	C. BRIGGSAE	HK104	2015-04-13	DS_041315_BO_HK104_A-KETO-3	30	0	1	30	3.4012
DRISCOLL	DB	ALPHA_KETO	C. BRIGGSAE	HK104	2015-04-13	DS_041315_BO_HK104_A-KETO-3	32	0	1	32	3.46574
DRISCOLL	DB	ALPHA_KETO	C. BRIGGSAE	HK104	2015-04-13	DS_041315_BO_HK104_A-KETO-3	32	0	1	32	3.46574
DRISCOLL	DB	ALPHA_KETO	C. BRIGGSAE	HK104	2015-04-13	DS_041315_BO_HK104_A-KETO-3	32	0	1	32	3.46574
DRISCOLL	DB	ALPHA_KETO	C. BRIGGSAE	HK104	2015-04-13	DS_041315_BO_HK104_A-KETO-3	32	0	1	32	3.46574
DRISCOLL	DB	ALPHA_KETO	C. BRIGGSAE	HK104	2015-04-13	DS_041315_BO_HK104_A-KETO-3	35	0	1	35	3.55535
DRISCOLL	DB	ALPHA_KETO	C. BRIGGSAE	HK104	2015-04-13	DS_041315_BO_HK104_A-KETO-3	35	0	1	35	3.55535
DRISCOLL	DB	ALPHA_KETO	C. BRIGGSAE	HK104	2015-04-13	DS_041315_BO_HK104_A-KETO-3	35	0	1	35	3.55535
DRISCOLL	DB	ALPHA_KETO	C. BRIGGSAE	HK104	2015-04-13	DS_041315_BO_HK104_A-KETO-3	35	0	1	35	3.55535
DRISCOLL	DB	ALPHA_KETO	C. BRIGGSAE	HK104	2015-04-13	DS_041315_BO_HK104_A-KETO-3	35	0	1	35	3.55535
DRISCOLL	DB	ALPHA_KETO	C. BRIGGSAE	HK104	2015-04-13	DS_041315_BO_HK104_A-KETO-3	35	0	1	35	3.55535
DRISCOLL	DB	ALPHA_KETO	C. BRIGGSAE	HK104	2015-04-13	DS_041315_BO_HK104_A-KETO-3	35	1	0
DRISCOLL	DB	ALPHA_KETO	C. BRIGGSAE	HK104	2015-04-13	DS_041315_BO_HK104_A-KETO-3	37	0	1	37	3.61092
DRISCOLL	DB	ALPHA_KETO	C. BRIGGSAE	HK104	2015-04-13	DS_041315_BO_HK104_A-KETO-3	37	0	1	37	3.61092
DRISCOLL	DB	ALPHA_KETO	C. BRIGGSAE	HK104	2015-04-13	DS_041315_BO_HK104_A-KETO-3	39	0	1	39	3.66356
DRISCOLL	DB	ALPHA_KETO	C. BRIGGSAE	HK104	2015-04-13	DS_041315_BO_HK104_A-KETO-3	39	0	1	39	3.66356
DRISCOLL	DB	ALPHA_KETO	C. BRIGGSAE	HK104	2015-04-13	DS_041315_BO_HK104_A-KETO-3	39	0	1	39	3.66356
DRISCOLL	DBS	ALPHA_KETO	C. BRIGGSAE	HK104	2015-06-22	DS_062215_BO_HK104_ALPHA KETOGLUTARATE_3	28	0	1	28	3.3322
DRISCOLL	DBS	ALPHA_KETO	C. BRIGGSAE	HK104	2015-06-22	DS_062215_BO_HK104_ALPHA KETOGLUTARATE_3	28	0	1	28	3.3322
DRISCOLL	DBS	ALPHA_KETO	C. BRIGGSAE	HK104	2015-06-22	DS_062215_BO_HK104_ALPHA KETOGLUTARATE_3	25	0	1	25	3.21888
DRISCOLL	DBS	ALPHA_KETO	C. BRIGGSAE	HK104	2015-06-22	DS_062215_BO_HK104_ALPHA KETOGLUTARATE_3	30	0	1	30	3.4012
DRISCOLL	DBS	ALPHA_KETO	C. BRIGGSAE	HK104	2015-06-22	DS_062215_BO_HK104_ALPHA KETOGLUTARATE_3	30	0	1	30	3.4012
DRISCOLL	DBS	ALPHA_KETO	C. BRIGGSAE	HK104	2015-06-22	DS_062215_BO_HK104_ALPHA KETOGLUTARATE_3	32	0	1	32	3.46574
DRISCOLL	DBS	ALPHA_KETO	C. BRIGGSAE	HK104	2015-06-22	DS_062215_BO_HK104_ALPHA KETOGLUTARATE_3	32	0	1	32	3.46574
DRISCOLL	DBS	ALPHA_KETO	C. BRIGGSAE	HK104	2015-06-22	DS_062215_BO_HK104_ALPHA KETOGLUTARATE_3	32	0	1	32	3.46574
DRISCOLL	DBS	ALPHA_KETO	C. BRIGGSAE	HK104	2015-06-22	DS_062215_BO_HK104_ALPHA KETOGLUTARATE_3	32	0	1	32	3.46574
DRISCOLL	DBS	ALPHA_KETO	C. BRIGGSAE	HK104	2015-06-22	DS_062215_BO_HK104_ALPHA KETOGLUTARATE_3	32	0	1	32	3.46574
DRISCOLL	DBS	ALPHA_KETO	C. BRIGGSAE	HK104	2015-06-22	DS_062215_BO_HK104_ALPHA KETOGLUTARATE_3	35	0	1	35	3.55535
DRISCOLL	DBS	ALPHA_KETO	C. BRIGGSAE	HK104	2015-06-22	DS_062215_BO_HK104_ALPHA KETOGLUTARATE_3	35	0	1	35	3.55535
DRISCOLL	DBS	ALPHA_KETO	C. BRIGGSAE	HK104	2015-06-22	DS_062215_BO_HK104_ALPHA KETOGLUTARATE_3	35	0	1	35	3.55535
DRISCOLL	DBS	ALPHA_KETO	C. BRIGGSAE	HK104	2015-06-22	DS_062215_BO_HK104_ALPHA KETOGLUTARATE_3	35	0	1	35	3.55535
DRISCOLL	DBS	ALPHA_KETO	C. BRIGGSAE	HK104	2015-06-22	DS_062215_BO_HK104_ALPHA KETOGLUTARATE_3	35	0	1	35	3.55535
DRISCOLL	DBS	ALPHA_KETO	C. BRIGGSAE	HK104	2015-06-22	DS_062215_BO_HK104_ALPHA KETOGLUTARATE_3	37	0	1	37	3.61092
DRISCOLL	DBS	ALPHA_KETO	C. BRIGGSAE	HK104	2015-06-22	DS_062215_BO_HK104_ALPHA KETOGLUTARATE_3	37	0	1	37	3.61092
DRISCOLL	DBS	ALPHA_KETO	C. BRIGGSAE	HK104	2015-06-22	DS_062215_BO_HK104_ALPHA KETOGLUTARATE_3	37	0	1	37	3.61092
DRISCOLL	DBS	ALPHA_KETO	C. BRIGGSAE	HK104	2015-06-22	DS_062215_BO_HK104_ALPHA KETOGLUTARATE_3	37	0	1	37	3.61092
DRISCOLL	DBS	ALPHA_KETO	C. BRIGGSAE	HK104	2015-06-22	DS_062215_BO_HK104_ALPHA KETOGLUTARATE_3	37	0	1	37	3.61092
DRISCOLL	DBS	ALPHA_KETO	C. BRIGGSAE	HK104	2015-06-22	DS_062215_BO_HK104_ALPHA KETOGLUTARATE_3	39	0	1	39	3.66356
DRISCOLL	DBS	ALPHA_KETO	C. BRIGGSAE	HK104	2015-06-22	DS_062215_BO_HK104_ALPHA KETOGLUTARATE_3	39	0	1	39	3.66356
DRISCOLL	DBS	ALPHA_KETO	C. BRIGGSAE	HK104	2015-06-22	DS_062215_BO_HK104_ALPHA KETOGLUTARATE_3	39	0	1	39	3.66356
DRISCOLL	DBS	ALPHA_KETO	C. BRIGGSAE	HK104	2015-06-22	DS_062215_BO_HK104_ALPHA KETOGLUTARATE_3	42	0	1	42	3.73767
DRISCOLL	DBS	ALPHA_KETO	C. BRIGGSAE	HK104	2015-06-22	DS_062215_BO_HK104_ALPHA KETOGLUTARATE_3	42	0	1	42	3.73767
DRISCOLL	DBS	ALPHA_KETO	C. BRIGGSAE	HK104	2015-06-22	DS_062215_BO_HK104_ALPHA KETOGLUTARATE_3	42	0	1	42	3.73767
DRISCOLL	DBS	ALPHA_KETO	C. BRIGGSAE	HK104	2015-06-22	DS_062215_BO_HK104_ALPHA KETOGLUTARATE_3	42	0	1	42	3.73767
DRISCOLL	DBS	ALPHA_KETO	C. BRIGGSAE	HK104	2015-06-22	DS_062215_BO_HK104_ALPHA KETOGLUTARATE_3	42	0	1	42	3.73767
DRISCOLL	DBS	ALPHA_KETO	C. BRIGGSAE	HK104	2015-06-22	DS_062215_BO_HK104_ALPHA KETOGLUTARATE_3	42	0	1	42	3.73767
DRISCOLL	DBS	ALPHA_KETO	C. BRIGGSAE	HK104	2015-06-22	DS_062215_BO_HK104_ALPHA KETOGLUTARATE_3	42	0	1	42	3.73767
DRISCOLL	DBS	ALPHA_KETO	C. BRIGGSAE	HK104	2015-06-22	DS_062215_BO_HK104_ALPHA KETOGLUTARATE_3	42	0	1	42	3.73767
DRISCOLL	DBS	ALPHA_KETO	C. BRIGGSAE	HK104	2015-06-22	DS_062215_BO_HK104_ALPHA KETOGLUTARATE_3	42	0	1	42	3.73767
DRISCOLL	DBS	ALPHA_KETO	C. BRIGGSAE	HK104	2015-06-22	DS_062215_BO_HK104_ALPHA KETOGLUTARATE_3	42	0	1	42	3.73767
DRISCOLL	DBS	ALPHA_KETO	C. BRIGGSAE	HK104	2015-06-22	DS_062215_BO_HK104_ALPHA KETOGLUTARATE_3	42	0	1	42	3.73767
DRISCOLL	DBS	ALPHA_KETO	C. BRIGGSAE	HK104	2015-06-22	DS_062215_BO_HK104_ALPHA KETOGLUTARATE_3	44	0	1	44	3.78419
DRISCOLL	DC	ALPHA_KETO	C. BRIGGSAE	HK104	2015-04-13	DS_041315_CC_HK104_A-KETO-1	9	1	0
DRISCOLL	DC	ALPHA_KETO	C. BRIGGSAE	HK104	2015-04-13	DS_041315_CC_HK104_A-KETO-1	9	1	0
DRISCOLL	DC	ALPHA_KETO	C. BRIGGSAE	HK104	2015-04-13	DS_041315_CC_HK104_A-KETO-1	9	1	0
DRISCOLL	DC	ALPHA_KETO	C. BRIGGSAE	HK104	2015-04-13	DS_041315_CC_HK104_A-KETO-1	9	1	0
DRISCOLL	DC	ALPHA_KETO	C. BRIGGSAE	HK104	2015-04-13	DS_041315_CC_HK104_A-KETO-1	11	1	0
DRISCOLL	DC	ALPHA_KETO	C. BRIGGSAE	HK104	2015-04-13	DS_041315_CC_HK104_A-KETO-1	14	0	1	14	2.63906
DRISCOLL	DC	ALPHA_KETO	C. BRIGGSAE	HK104	2015-04-13	DS_041315_CC_HK104_A-KETO-1	16	1	0
DRISCOLL	DC	ALPHA_KETO	C. BRIGGSAE	HK104	2015-04-13	DS_041315_CC_HK104_A-KETO-1	16	1	0
DRISCOLL	DC	ALPHA_KETO	C. BRIGGSAE	HK104	2015-04-13	DS_041315_CC_HK104_A-KETO-1	21	1	0
DRISCOLL	DC	ALPHA_KETO	C. BRIGGSAE	HK104	2015-04-13	DS_041315_CC_HK104_A-KETO-1	28	0	1	28	3.3322
DRISCOLL	DC	ALPHA_KETO	C. BRIGGSAE	HK104	2015-04-13	DS_041315_CC_HK104_A-KETO-1	28	0	1	28	3.3322
DRISCOLL	DC	ALPHA_KETO	C. BRIGGSAE	HK104	2015-04-13	DS_041315_CC_HK104_A-KETO-1	28	0	1	28	3.3322
DRISCOLL	DC	ALPHA_KETO	C. BRIGGSAE	HK104	2015-04-13	DS_041315_CC_HK104_A-KETO-1	28	0	1	28	3.3322
DRISCOLL	DC	ALPHA_KETO	C. BRIGGSAE	HK104	2015-04-13	DS_041315_CC_HK104_A-KETO-1	28	0	1	28	3.3322
DRISCOLL	DC	ALPHA_KETO	C. BRIGGSAE	HK104	2015-04-13	DS_041315_CC_HK104_A-KETO-1	28	0	1	28	3.3322
DRISCOLL	DC	ALPHA_KETO	C. BRIGGSAE	HK104	2015-04-13	DS_041315_CC_HK104_A-KETO-1	28	1	0
DRISCOLL	DC	ALPHA_KETO	C. BRIGGSAE	HK104	2015-04-13	DS_041315_CC_HK104_A-KETO-1	30	0	1	30	3.4012
DRISCOLL	DC	ALPHA_KETO	C. BRIGGSAE	HK104	2015-04-13	DS_041315_CC_HK104_A-KETO-1	30	0	1	30	3.4012
DRISCOLL	DC	ALPHA_KETO	C. BRIGGSAE	HK104	2015-04-13	DS_041315_CC_HK104_A-KETO-1	30	0	1	30	3.4012
DRISCOLL	DC	ALPHA_KETO	C. BRIGGSAE	HK104	2015-04-13	DS_041315_CC_HK104_A-KETO-1	30	0	1	30	3.4012
DRISCOLL	DC	ALPHA_KETO	C. BRIGGSAE	HK104	2015-04-13	DS_041315_CC_HK104_A-KETO-1	30	0	1	30	3.4012
DRISCOLL	DC	ALPHA_KETO	C. BRIGGSAE	HK104	2015-04-13	DS_041315_CC_HK104_A-KETO-1	30	0	1	30	3.4012
DRISCOLL	DC	ALPHA_KETO	C. BRIGGSAE	HK104	2015-04-13	DS_041315_CC_HK104_A-KETO-1	30	0	1	30	3.4012
DRISCOLL	DC	ALPHA_KETO	C. BRIGGSAE	HK104	2015-04-13	DS_041315_CC_HK104_A-KETO-1	30	1	0
DRISCOLL	DC	ALPHA_KETO	C. BRIGGSAE	HK104	2015-04-13	DS_041315_CC_HK104_A-KETO-1	30	1	0
DRISCOLL	DC	ALPHA_KETO	C. BRIGGSAE	HK104	2015-04-13	DS_041315_CC_HK104_A-KETO-1	30	1	0
DRISCOLL	DC	ALPHA_KETO	C. BRIGGSAE	HK104	2015-04-13	DS_041315_CC_HK104_A-KETO-1	30	1	0
DRISCOLL	DC	ALPHA_KETO	C. BRIGGSAE	HK104	2015-04-13	DS_041315_CC_HK104_A-KETO-1	32	0	1	32	3.46574
DRISCOLL	DC	ALPHA_KETO	C. BRIGGSAE	HK104	2015-04-13	DS_041315_CC_HK104_A-KETO-1	32	0	1	32	3.46574
DRISCOLL	DC	ALPHA_KETO	C. BRIGGSAE	HK104	2015-04-13	DS_041315_CC_HK104_A-KETO-1	32	0	1	32	3.46574
DRISCOLL	DC	ALPHA_KETO	C. BRIGGSAE	HK104	2015-04-13	DS_041315_CC_HK104_A-KETO-1	32	0	1	32	3.46574
DRISCOLL	DC	ALPHA_KETO	C. BRIGGSAE	HK104	2015-04-13	DS_041315_CC_HK104_A-KETO-1	32	0	1	32	3.46574
DRISCOLL	DC	ALPHA_KETO	C. BRIGGSAE	HK104	2015-04-13	DS_041315_CC_HK104_A-KETO-1	35	0	1	35	3.55535
DRISCOLL	DC	ALPHA_KETO	C. BRIGGSAE	HK104	2015-04-13	DS_041315_CC_HK104_A-KETO-1	35	0	1	35	3.55535
DRISCOLL	DC	ALPHA_KETO	C. BRIGGSAE	HK104	2015-04-13	DS_041315_CC_HK104_A-KETO-1	35	0	1	35	3.55535
DRISCOLL	DE	ALPHA_KETO	C. BRIGGSAE	HK104	2015-04-13	DS_041315_EC_HK104_A-KETO-2	7	1	0
DRISCOLL	DE	ALPHA_KETO	C. BRIGGSAE	HK104	2015-04-13	DS_041315_EC_HK104_A-KETO-2	7	1	0
DRISCOLL	DE	ALPHA_KETO	C. BRIGGSAE	HK104	2015-04-13	DS_041315_EC_HK104_A-KETO-2	14	0	1	14	2.63906
DRISCOLL	DE	ALPHA_KETO	C. BRIGGSAE	HK104	2015-04-13	DS_041315_EC_HK104_A-KETO-2	14	1	0
DRISCOLL	DE	ALPHA_KETO	C. BRIGGSAE	HK104	2015-04-13	DS_041315_EC_HK104_A-KETO-2	14	1	0
DRISCOLL	DE	ALPHA_KETO	C. BRIGGSAE	HK104	2015-04-13	DS_041315_EC_HK104_A-KETO-2	16	1	0
DRISCOLL	DE	ALPHA_KETO	C. BRIGGSAE	HK104	2015-04-13	DS_041315_EC_HK104_A-KETO-2	21	1	0
DRISCOLL	DE	ALPHA_KETO	C. BRIGGSAE	HK104	2015-04-13	DS_041315_EC_HK104_A-KETO-2	28	1	0
DRISCOLL	DE	ALPHA_KETO	C. BRIGGSAE	HK104	2015-04-13	DS_041315_EC_HK104_A-KETO-2	28	1	0
DRISCOLL	DE	ALPHA_KETO	C. BRIGGSAE	HK104	2015-04-13	DS_041315_EC_HK104_A-KETO-2	28	1	0
DRISCOLL	DE	ALPHA_KETO	C. BRIGGSAE	HK104	2015-04-13	DS_041315_EC_HK104_A-KETO-2	28	1	0
DRISCOLL	DE	ALPHA_KETO	C. BRIGGSAE	HK104	2015-04-13	DS_041315_EC_HK104_A-KETO-2	30	0	1	30	3.4012
DRISCOLL	DE	ALPHA_KETO	C. BRIGGSAE	HK104	2015-04-13	DS_041315_EC_HK104_A-KETO-2	30	0	1	30	3.4012
DRISCOLL	DE	ALPHA_KETO	C. BRIGGSAE	HK104	2015-04-13	DS_041315_EC_HK104_A-KETO-2	30	0	1	30	3.4012
DRISCOLL	DE	ALPHA_KETO	C. BRIGGSAE	HK104	2015-04-13	DS_041315_EC_HK104_A-KETO-2	30	1	0
DRISCOLL	DE	ALPHA_KETO	C. BRIGGSAE	HK104	2015-04-13	DS_041315_EC_HK104_A-KETO-2	32	0	1	32	3.46574
DRISCOLL	DE	ALPHA_KETO	C. BRIGGSAE	HK104	2015-04-13	DS_041315_EC_HK104_A-KETO-2	32	0	1	32	3.46574
DRISCOLL	DE	ALPHA_KETO	C. BRIGGSAE	HK104	2015-04-13	DS_041315_EC_HK104_A-KETO-2	32	0	1	32	3.46574
DRISCOLL	DE	ALPHA_KETO	C. BRIGGSAE	HK104	2015-04-13	DS_041315_EC_HK104_A-KETO-2	32	0	1	32	3.46574
DRISCOLL	DE	ALPHA_KETO	C. BRIGGSAE	HK104	2015-04-13	DS_041315_EC_HK104_A-KETO-2	32	0	1	32	3.46574
DRISCOLL	DE	ALPHA_KETO	C. BRIGGSAE	HK104	2015-04-13	DS_041315_EC_HK104_A-KETO-2	32	0	1	32	3.46574
DRISCOLL	DE	ALPHA_KETO	C. BRIGGSAE	HK104	2015-04-13	DS_041315_EC_HK104_A-KETO-2	32	1	0
DRISCOLL	DE	ALPHA_KETO	C. BRIGGSAE	HK104	2015-04-13	DS_041315_EC_HK104_A-KETO-2	35	0	1	35	3.55535
DRISCOLL	DE	ALPHA_KETO	C. BRIGGSAE	HK104	2015-04-13	DS_041315_EC_HK104_A-KETO-2	35	0	1	35	3.55535
DRISCOLL	DE	ALPHA_KETO	C. BRIGGSAE	HK104	2015-04-13	DS_041315_EC_HK104_A-KETO-2	35	0	1	35	3.55535
DRISCOLL	DE	ALPHA_KETO	C. BRIGGSAE	HK104	2015-04-13	DS_041315_EC_HK104_A-KETO-2	35	0	1	35	3.55535
DRISCOLL	DE	ALPHA_KETO	C. BRIGGSAE	HK104	2015-04-13	DS_041315_EC_HK104_A-KETO-2	35	0	1	35	3.55535
DRISCOLL	DE	ALPHA_KETO	C. BRIGGSAE	HK104	2015-04-13	DS_041315_EC_HK104_A-KETO-2	35	0	1	35	3.55535
DRISCOLL	DE	ALPHA_KETO	C. BRIGGSAE	HK104	2015-04-13	DS_041315_EC_HK104_A-KETO-2	35	1	0
DRISCOLL	DE	ALPHA_KETO	C. BRIGGSAE	HK104	2015-04-13	DS_041315_EC_HK104_A-KETO-2	35	1	0
DRISCOLL	DE	ALPHA_KETO	C. BRIGGSAE	HK104	2015-04-13	DS_041315_EC_HK104_A-KETO-2	35	1	0
DRISCOLL	DE	ALPHA_KETO	C. BRIGGSAE	HK104	2015-04-13	DS_041315_EC_HK104_A-KETO-2	39	0	1	39	3.66356
DRISCOLL	DE	ALPHA_KETO	C. BRIGGSAE	HK104	2015-04-13	DS_041315_EC_HK104_A-KETO-2	39	0	1	39	3.66356
DRISCOLL	DE	ALPHA_KETO	C. BRIGGSAE	HK104	2015-04-13	DS_041315_EC_HK104_A-KETO-2	42	0	1	42	3.73767
DRISCOLL	DE	ALPHA_KETO	C. BRIGGSAE	HK104	2015-04-13	DS_041315_EC_HK104_A-KETO-2	42	0	1	42	3.73767
DRISCOLL	DE	ALPHA_KETO	C. BRIGGSAE	HK104	2015-06-22	DS_062215_EC_HK104_ALPHA KETOGLUTARATE_2	21	0	1	21	3.04452
DRISCOLL	DE	ALPHA_KETO	C. BRIGGSAE	HK104	2015-06-22	DS_062215_EC_HK104_ALPHA KETOGLUTARATE_2	21	0	1	21	3.04452
DRISCOLL	DE	ALPHA_KETO	C. BRIGGSAE	HK104	2015-06-22	DS_062215_EC_HK104_ALPHA KETOGLUTARATE_2	21	1	0
DRISCOLL	DE	ALPHA_KETO	C. BRIGGSAE	HK104	2015-06-22	DS_062215_EC_HK104_ALPHA KETOGLUTARATE_2	17	1	0
DRISCOLL	DE	ALPHA_KETO	C. BRIGGSAE	HK104	2015-06-22	DS_062215_EC_HK104_ALPHA KETOGLUTARATE_2	11	0	1	11	2.3979
DRISCOLL	DE	ALPHA_KETO	C. BRIGGSAE	HK104	2015-06-22	DS_062215_EC_HK104_ALPHA KETOGLUTARATE_2	11	1	0
DRISCOLL	DE	ALPHA_KETO	C. BRIGGSAE	HK104	2015-06-22	DS_062215_EC_HK104_ALPHA KETOGLUTARATE_2	11	1	0
DRISCOLL	DE	ALPHA_KETO	C. BRIGGSAE	HK104	2015-06-22	DS_062215_EC_HK104_ALPHA KETOGLUTARATE_2	7	1	0
DRISCOLL	DE	ALPHA_KETO	C. BRIGGSAE	HK104	2015-06-22	DS_062215_EC_HK104_ALPHA KETOGLUTARATE_2	25	0	1	25	3.21888
DRISCOLL	DE	ALPHA_KETO	C. BRIGGSAE	HK104	2015-06-22	DS_062215_EC_HK104_ALPHA KETOGLUTARATE_2	25	0	1	25	3.21888
DRISCOLL	DE	ALPHA_KETO	C. BRIGGSAE	HK104	2015-06-22	DS_062215_EC_HK104_ALPHA KETOGLUTARATE_2	28	0	1	28	3.3322
DRISCOLL	DE	ALPHA_KETO	C. BRIGGSAE	HK104	2015-06-22	DS_062215_EC_HK104_ALPHA KETOGLUTARATE_2	28	0	1	28	3.3322
DRISCOLL	DE	ALPHA_KETO	C. BRIGGSAE	HK104	2015-06-22	DS_062215_EC_HK104_ALPHA KETOGLUTARATE_2	28	0	1	28	3.3322
DRISCOLL	DE	ALPHA_KETO	C. BRIGGSAE	HK104	2015-06-22	DS_062215_EC_HK104_ALPHA KETOGLUTARATE_2	30	0	1	30	3.4012
DRISCOLL	DE	ALPHA_KETO	C. BRIGGSAE	HK104	2015-06-22	DS_062215_EC_HK104_ALPHA KETOGLUTARATE_2	32	0	1	32	3.46574
DRISCOLL	DE	ALPHA_KETO	C. BRIGGSAE	HK104	2015-06-22	DS_062215_EC_HK104_ALPHA KETOGLUTARATE_2	35	0	1	35	3.55535
DRISCOLL	DE	ALPHA_KETO	C. BRIGGSAE	HK104	2015-06-22	DS_062215_EC_HK104_ALPHA KETOGLUTARATE_2	35	0	1	35	3.55535
DRISCOLL	DE	ALPHA_KETO	C. BRIGGSAE	HK104	2015-06-22	DS_062215_EC_HK104_ALPHA KETOGLUTARATE_2	35	0	1	35	3.55535
DRISCOLL	DE	ALPHA_KETO	C. BRIGGSAE	HK104	2015-06-22	DS_062215_EC_HK104_ALPHA KETOGLUTARATE_2	35	0	1	35	3.55535
DRISCOLL	DE	ALPHA_KETO	C. BRIGGSAE	HK104	2015-06-22	DS_062215_EC_HK104_ALPHA KETOGLUTARATE_2	35	1	0
DRISCOLL	DE	ALPHA_KETO	C. BRIGGSAE	HK104	2015-06-22	DS_062215_EC_HK104_ALPHA KETOGLUTARATE_2	35	1	0
DRISCOLL	DE	ALPHA_KETO	C. BRIGGSAE	HK104	2015-06-22	DS_062215_EC_HK104_ALPHA KETOGLUTARATE_2	35	1	0
DRISCOLL	DE	ALPHA_KETO	C. BRIGGSAE	HK104	2015-06-22	DS_062215_EC_HK104_ALPHA KETOGLUTARATE_2	37	0	1	37	3.61092
DRISCOLL	DE	ALPHA_KETO	C. BRIGGSAE	HK104	2015-06-22	DS_062215_EC_HK104_ALPHA KETOGLUTARATE_2	37	0	1	37	3.61092
DRISCOLL	DE	ALPHA_KETO	C. BRIGGSAE	HK104	2015-06-22	DS_062215_EC_HK104_ALPHA KETOGLUTARATE_2	37	0	1	37	3.61092
DRISCOLL	DE	ALPHA_KETO	C. BRIGGSAE	HK104	2015-06-22	DS_062215_EC_HK104_ALPHA KETOGLUTARATE_2	37	0	1	37	3.61092
DRISCOLL	DE	ALPHA_KETO	C. BRIGGSAE	HK104	2015-06-22	DS_062215_EC_HK104_ALPHA KETOGLUTARATE_2	37	0	1	37	3.61092
DRISCOLL	DE	ALPHA_KETO	C. BRIGGSAE	HK104	2015-06-22	DS_062215_EC_HK104_ALPHA KETOGLUTARATE_2	37	0	1	37	3.61092
DRISCOLL	DE	ALPHA_KETO	C. BRIGGSAE	HK104	2015-06-22	DS_062215_EC_HK104_ALPHA KETOGLUTARATE_2	37	0	1	37	3.61092
DRISCOLL	DE	ALPHA_KETO	C. BRIGGSAE	HK104	2015-06-22	DS_062215_EC_HK104_ALPHA KETOGLUTARATE_2	37	0	1	37	3.61092
DRISCOLL	DE	ALPHA_KETO	C. BRIGGSAE	HK104	2015-06-22	DS_062215_EC_HK104_ALPHA KETOGLUTARATE_2	37	1	0
DRISCOLL	DE	ALPHA_KETO	C. BRIGGSAE	HK104	2015-06-22	DS_062215_EC_HK104_ALPHA KETOGLUTARATE_2	37	1	0
DRISCOLL	DE	ALPHA_KETO	C. BRIGGSAE	HK104	2015-06-22	DS_062215_EC_HK104_ALPHA KETOGLUTARATE_2	39	0	1	39	3.66356
DRISCOLL	DE	ALPHA_KETO	C. BRIGGSAE	HK104	2015-06-22	DS_062215_EC_HK104_ALPHA KETOGLUTARATE_2	42	0	1	42	3.73767
LITHGOW	LA	ALPHA_KETO	C. BRIGGSAE	HK104	2015-03-27	LS 032715 H20_SLBL_DRUGS AF_HK104-AKETO	5	1	0
LITHGOW	LA	ALPHA_KETO	C. BRIGGSAE	HK104	2015-03-27	LS 032715 H20_SLBL_DRUGS AF_HK104-AKETO	5	1	0
LITHGOW	LA	ALPHA_KETO	C. BRIGGSAE	HK104	2015-03-27	LS 032715 H20_SLBL_DRUGS AF_HK104-AKETO	5	1	0
LITHGOW	LA	ALPHA_KETO	C. BRIGGSAE	HK104	2015-03-27	LS 032715 H20_SLBL_DRUGS AF_HK104-AKETO	5	1	0
LITHGOW	LA	ALPHA_KETO	C. BRIGGSAE	HK104	2015-03-27	LS 032715 H20_SLBL_DRUGS AF_HK104-AKETO	5	1	0
LITHGOW	LA	ALPHA_KETO	C. BRIGGSAE	HK104	2015-03-27	LS 032715 H20_SLBL_DRUGS AF_HK104-AKETO	3	1	0
LITHGOW	LA	ALPHA_KETO	C. BRIGGSAE	HK104	2015-03-27	LS 032715 H20_SLBL_DRUGS AF_HK104-AKETO	3	1	0
LITHGOW	LA	ALPHA_KETO	C. BRIGGSAE	HK104	2015-03-27	LS 032715 H20_SLBL_DRUGS AF_HK104-AKETO	3	1	0
LITHGOW	LA	ALPHA_KETO	C. BRIGGSAE	HK104	2015-03-27	LS 032715 H20_SLBL_DRUGS AF_HK104-AKETO	3	1	0
LITHGOW	LA	ALPHA_KETO	C. BRIGGSAE	HK104	2015-03-27	LS 032715 H20_SLBL_DRUGS AF_HK104-AKETO	3	1	0
LITHGOW	LA	ALPHA_KETO	C. BRIGGSAE	HK104	2015-03-27	LS 032715 H20_SLBL_DRUGS AF_HK104-AKETO	10	0	1	10	2.30259
LITHGOW	LA	ALPHA_KETO	C. BRIGGSAE	HK104	2015-03-27	LS 032715 H20_SLBL_DRUGS AF_HK104-AKETO	12	1	0
LITHGOW	LA	ALPHA_KETO	C. BRIGGSAE	HK104	2015-03-27	LS 032715 H20_SLBL_DRUGS AF_HK104-AKETO	14	1	0
LITHGOW	LA	ALPHA_KETO	C. BRIGGSAE	HK104	2015-03-27	LS 032715 H20_SLBL_DRUGS AF_HK104-AKETO	14	1	0
LITHGOW	LA	ALPHA_KETO	C. BRIGGSAE	HK104	2015-03-27	LS 032715 H20_SLBL_DRUGS AF_HK104-AKETO	14	1	0
LITHGOW	LA	ALPHA_KETO	C. BRIGGSAE	HK104	2015-03-27	LS 032715 H20_SLBL_DRUGS AF_HK104-AKETO	19	1	0
LITHGOW	LA	ALPHA_KETO	C. BRIGGSAE	HK104	2015-03-27	LS 032715 H20_SLBL_DRUGS AF_HK104-AKETO	19	1	0
LITHGOW	LA	ALPHA_KETO	C. BRIGGSAE	HK104	2015-03-27	LS 032715 H20_SLBL_DRUGS AF_HK104-AKETO	24	0	1	24	3.17805
LITHGOW	LA	ALPHA_KETO	C. BRIGGSAE	HK104	2015-03-27	LS 032715 H20_SLBL_DRUGS AF_HK104-AKETO	24	0	1	24	3.17805
LITHGOW	LA	ALPHA_KETO	C. BRIGGSAE	HK104	2015-03-27	LS 032715 H20_SLBL_DRUGS AF_HK104-AKETO	26	1	0
LITHGOW	LA	ALPHA_KETO	C. BRIGGSAE	HK104	2015-03-27	LS 032715 H20_SLBL_DRUGS AF_HK104-AKETO	26	1	0
LITHGOW	LA	ALPHA_KETO	C. BRIGGSAE	HK104	2015-03-27	LS 032715 H20_SLBL_DRUGS AF_HK104-AKETO	26	1	0
LITHGOW	LA	ALPHA_KETO	C. BRIGGSAE	HK104	2015-03-27	LS 032715 H20_SLBL_DRUGS AF_HK104-AKETO	26	1	0
LITHGOW	LA	ALPHA_KETO	C. BRIGGSAE	HK104	2015-03-27	LS 032715 H20_SLBL_DRUGS AF_HK104-AKETO	26	1	0
LITHGOW	LA	ALPHA_KETO	C. BRIGGSAE	HK104	2015-03-27	LS 032715 H20_SLBL_DRUGS AF_HK104-AKETO	26	1	0
LITHGOW	LA	ALPHA_KETO	C. BRIGGSAE	HK104	2015-03-27	LS 032715 H20_SLBL_DRUGS AF_HK104-AKETO	26	1	0
LITHGOW	LA	ALPHA_KETO	C. BRIGGSAE	HK104	2015-03-27	LS 032715 H20_SLBL_DRUGS AF_HK104-AKETO	26	1	0
LITHGOW	LA	ALPHA_KETO	C. BRIGGSAE	HK104	2015-03-27	LS 032715 H20_SLBL_DRUGS AF_HK104-AKETO	26	1	0
LITHGOW	LA	ALPHA_KETO	C. BRIGGSAE	HK104	2015-03-27	LS 032715 H20_SLBL_DRUGS AF_HK104-AKETO	26	1	0
LITHGOW	LA	ALPHA_KETO	C. BRIGGSAE	HK104	2015-03-27	LS 032715 H20_SLBL_DRUGS AF_HK104-AKETO	26	1	0
LITHGOW	LA	ALPHA_KETO	C. BRIGGSAE	HK104	2015-03-27	LS 032715 H20_SLBL_DRUGS AF_HK104-AKETO	26	1	0
LITHGOW	LA	ALPHA_KETO	C. BRIGGSAE	HK104	2015-03-27	LS 032715 H20_SLBL_DRUGS AF_HK104-AKETO	26	1	0
LITHGOW	LA	ALPHA_KETO	C. BRIGGSAE	HK104	2015-03-27	LS 032715 H20_SLBL_DRUGS AF_HK104-AKETO	26	1	0
LITHGOW	LA	ALPHA_KETO	C. BRIGGSAE	HK104	2015-03-27	LS 032715 H20_SLBL_DRUGS AF_HK104-AKETO	26	1	0
LITHGOW	LA	ALPHA_KETO	C. BRIGGSAE	HK104	2015-03-27	LS 032715 H20_SLBL_DRUGS AF_HK104-AKETO	26	1	0
LITHGOW	LA	ALPHA_KETO	C. BRIGGSAE	HK104	2015-03-27	LS 032715 H20_SLBL_DRUGS AF_HK104-AKETO	26	1	0
LITHGOW	LA	ALPHA_KETO	C. BRIGGSAE	HK104	2015-03-27	LS 032715 H20_SLBL_DRUGS AF_HK104-AKETO	26	1	0
LITHGOW	LA	ALPHA_KETO	C. BRIGGSAE	HK104	2015-03-27	LS 032715 H20_SLBL_DRUGS AF_HK104-AKETO	26	1	0
LITHGOW	LA	ALPHA_KETO	C. BRIGGSAE	HK104	2015-03-27	LS 032715 H20_SLBL_DRUGS AF_HK104-AKETO	26	1	0
LITHGOW	LA	ALPHA_KETO	C. BRIGGSAE	HK104	2015-03-27	LS 032715 H20_SLBL_DRUGS AF_HK104-AKETO	26	1	0
LITHGOW	LA	ALPHA_KETO	C. BRIGGSAE	HK104	2015-07-27	LS_072715_AF_HK104_ALPHA KETOGLUTARATE_1	37	0	1	37	3.61092
LITHGOW	LA	ALPHA_KETO	C. BRIGGSAE	HK104	2015-07-27	LS_072715_AF_HK104_ALPHA KETOGLUTARATE_1	37	0	1	37	3.61092
LITHGOW	LA	ALPHA_KETO	C. BRIGGSAE	HK104	2015-07-27	LS_072715_AF_HK104_ALPHA KETOGLUTARATE_1	37	0	1	37	3.61092
LITHGOW	LA	ALPHA_KETO	C. BRIGGSAE	HK104	2015-07-27	LS_072715_AF_HK104_ALPHA KETOGLUTARATE_1	37	0	1	37	3.61092
LITHGOW	LA	ALPHA_KETO	C. BRIGGSAE	HK104	2015-07-27	LS_072715_AF_HK104_ALPHA KETOGLUTARATE_1	37	0	1	37	3.61092
LITHGOW	LA	ALPHA_KETO	C. BRIGGSAE	HK104	2015-07-27	LS_072715_AF_HK104_ALPHA KETOGLUTARATE_1	37	0	1	37	3.61092
LITHGOW	LA	ALPHA_KETO	C. BRIGGSAE	HK104	2015-07-27	LS_072715_AF_HK104_ALPHA KETOGLUTARATE_1	37	0	1	37	3.61092
LITHGOW	LA	ALPHA_KETO	C. BRIGGSAE	HK104	2015-07-27	LS_072715_AF_HK104_ALPHA KETOGLUTARATE_1	37	0	1	37	3.61092
LITHGOW	LA	ALPHA_KETO	C. BRIGGSAE	HK104	2015-07-27	LS_072715_AF_HK104_ALPHA KETOGLUTARATE_1	37	0	1	37	3.61092
LITHGOW	LA	ALPHA_KETO	C. BRIGGSAE	HK104	2015-07-27	LS_072715_AF_HK104_ALPHA KETOGLUTARATE_1	37	0	1	37	3.61092
LITHGOW	LA	ALPHA_KETO	C. BRIGGSAE	HK104	2015-07-27	LS_072715_AF_HK104_ALPHA KETOGLUTARATE_1	37	0	1	37	3.61092
LITHGOW	LA	ALPHA_KETO	C. BRIGGSAE	HK104	2015-07-27	LS_072715_AF_HK104_ALPHA KETOGLUTARATE_1	28	0	1	28	3.3322
LITHGOW	LA	ALPHA_KETO	C. BRIGGSAE	HK104	2015-07-27	LS_072715_AF_HK104_ALPHA KETOGLUTARATE_1	25	0	1	25	3.21888
LITHGOW	LA	ALPHA_KETO	C. BRIGGSAE	HK104	2015-07-27	LS_072715_AF_HK104_ALPHA KETOGLUTARATE_1	25	0	1	25	3.21888
LITHGOW	LA	ALPHA_KETO	C. BRIGGSAE	HK104	2015-07-27	LS_072715_AF_HK104_ALPHA KETOGLUTARATE_1	21	0	1	21	3.04452
LITHGOW	LA	ALPHA_KETO	C. BRIGGSAE	HK104	2015-07-27	LS_072715_AF_HK104_ALPHA KETOGLUTARATE_1	18	0	1	18	2.89037
LITHGOW	LA	ALPHA_KETO	C. BRIGGSAE	HK104	2015-07-27	LS_072715_AF_HK104_ALPHA KETOGLUTARATE_1	16	0	1	16	2.77259
LITHGOW	LA	ALPHA_KETO	C. BRIGGSAE	HK104	2015-07-27	LS_072715_AF_HK104_ALPHA KETOGLUTARATE_1	16	1	0
LITHGOW	LA	ALPHA_KETO	C. BRIGGSAE	HK104	2015-07-27	LS_072715_AF_HK104_ALPHA KETOGLUTARATE_1	35	0	1	35	3.55535
LITHGOW	LA	ALPHA_KETO	C. BRIGGSAE	HK104	2015-07-27	LS_072715_AF_HK104_ALPHA KETOGLUTARATE_1	35	0	1	35	3.55535
LITHGOW	LA	ALPHA_KETO	C. BRIGGSAE	HK104	2015-07-27	LS_072715_AF_HK104_ALPHA KETOGLUTARATE_1	35	0	1	35	3.55535
LITHGOW	LA	ALPHA_KETO	C. BRIGGSAE	HK104	2015-07-27	LS_072715_AF_HK104_ALPHA KETOGLUTARATE_1	35	0	1	35	3.55535
LITHGOW	LA	ALPHA_KETO	C. BRIGGSAE	HK104	2015-07-27	LS_072715_AF_HK104_ALPHA KETOGLUTARATE_1	35	0	1	35	3.55535
LITHGOW	LA	ALPHA_KETO	C. BRIGGSAE	HK104	2015-07-27	LS_072715_AF_HK104_ALPHA KETOGLUTARATE_1	35	0	1	35	3.55535
LITHGOW	LA	ALPHA_KETO	C. BRIGGSAE	HK104	2015-07-27	LS_072715_AF_HK104_ALPHA KETOGLUTARATE_1	35	0	1	35	3.55535
LITHGOW	LA	ALPHA_KETO	C. BRIGGSAE	HK104	2015-07-27	LS_072715_AF_HK104_ALPHA KETOGLUTARATE_1	35	0	1	35	3.55535
LITHGOW	LA	ALPHA_KETO	C. BRIGGSAE	HK104	2015-07-27	LS_072715_AF_HK104_ALPHA KETOGLUTARATE_1	32	1	0
LITHGOW	LA	ALPHA_KETO	C. BRIGGSAE	HK104	2015-07-27	LS_072715_AF_HK104_ALPHA KETOGLUTARATE_1	32	1	0
LITHGOW	LA	ALPHA_KETO	C. BRIGGSAE	HK104	2015-07-27	LS_072715_AF_HK104_ALPHA KETOGLUTARATE_1	32	1	0
LITHGOW	LA	ALPHA_KETO	C. BRIGGSAE	HK104	2015-07-27	LS_072715_AF_HK104_ALPHA KETOGLUTARATE_1	32	1	0
LITHGOW	LA	ALPHA_KETO	C. BRIGGSAE	HK104	2015-07-27	LS_072715_AF_HK104_ALPHA KETOGLUTARATE_1	32	1	0
LITHGOW	LA	ALPHA_KETO	C. BRIGGSAE	HK104	2015-07-27	LS_072715_AF_HK104_ALPHA KETOGLUTARATE_1	39	0	1	39	3.66356
LITHGOW	LA	ALPHA_KETO	C. BRIGGSAE	HK104	2015-07-27	LS_072715_AF_HK104_ALPHA KETOGLUTARATE_1	39	0	1	39	3.66356
LITHGOW	LA	ALPHA_KETO	C. BRIGGSAE	HK104	2015-07-27	LS_072715_AF_HK104_ALPHA KETOGLUTARATE_1	39	0	1	39	3.66356
LITHGOW	LA	ALPHA_KETO	C. BRIGGSAE	HK104	2015-07-27	LS_072715_AF_HK104_ALPHA KETOGLUTARATE_1	39	0	1	39	3.66356
LITHGOW	LA	ALPHA_KETO	C. BRIGGSAE	HK104	2015-07-27	LS_072715_AF_HK104_ALPHA KETOGLUTARATE_1	42	0	1	42	3.73767
LITHGOW	LA	ALPHA_KETO	C. BRIGGSAE	HK104	2015-07-27	LS_072715_AF_HK104_ALPHA KETOGLUTARATE_1	42	0	1	42	3.73767
LITHGOW	LA	ALPHA_KETO	C. BRIGGSAE	HK104	2015-07-27	LS_072715_AF_HK104_ALPHA KETOGLUTARATE_1	42	0	1	42	3.73767
LITHGOW	LA	ALPHA_KETO	C. BRIGGSAE	HK104	2015-07-27	LS_072715_AF_HK104_ALPHA KETOGLUTARATE_1	42	0	1	42	3.73767
LITHGOW	LA	ALPHA_KETO	C. BRIGGSAE	HK104	2015-07-27	LS_072715_AF_HK104_ALPHA KETOGLUTARATE_1	42	0	1	42	3.73767
LITHGOW	LM	ALPHA_KETO	C. BRIGGSAE	HK104	2015-03-27	LS 032715 H20_SLBL_DRUGS MC_HK104-AKETO	14	0	1	14	2.63906
LITHGOW	LM	ALPHA_KETO	C. BRIGGSAE	HK104	2015-03-27	LS 032715 H20_SLBL_DRUGS MC_HK104-AKETO	24	0	1	24	3.17805
LITHGOW	LM	ALPHA_KETO	C. BRIGGSAE	HK104	2015-03-27	LS 032715 H20_SLBL_DRUGS MC_HK104-AKETO	24	0	1	24	3.17805
LITHGOW	LM	ALPHA_KETO	C. BRIGGSAE	HK104	2015-03-27	LS 032715 H20_SLBL_DRUGS MC_HK104-AKETO	35	0	1	35	3.55535
LITHGOW	LM	ALPHA_KETO	C. BRIGGSAE	HK104	2015-03-27	LS 032715 H20_SLBL_DRUGS MC_HK104-AKETO	35	0	1	35	3.55535
LITHGOW	LM	ALPHA_KETO	C. BRIGGSAE	HK104	2015-03-27	LS 032715 H20_SLBL_DRUGS MC_HK104-AKETO	35	0	1	35	3.55535
LITHGOW	LM	ALPHA_KETO	C. BRIGGSAE	HK104	2015-03-27	LS 032715 H20_SLBL_DRUGS MC_HK104-AKETO	35	0	1	35	3.55535
LITHGOW	LM	ALPHA_KETO	C. BRIGGSAE	HK104	2015-03-27	LS 032715 H20_SLBL_DRUGS MC_HK104-AKETO	35	0	1	35	3.55535
LITHGOW	LM	ALPHA_KETO	C. BRIGGSAE	HK104	2015-03-27	LS 032715 H20_SLBL_DRUGS MC_HK104-AKETO	35	0	1	35	3.55535
LITHGOW	LM	ALPHA_KETO	C. BRIGGSAE	HK104	2015-03-27	LS 032715 H20_SLBL_DRUGS MC_HK104-AKETO	35	0	1	35	3.55535
LITHGOW	LM	ALPHA_KETO	C. BRIGGSAE	HK104	2015-03-27	LS 032715 H20_SLBL_DRUGS MC_HK104-AKETO	35	0	1	35	3.55535
LITHGOW	LM	ALPHA_KETO	C. BRIGGSAE	HK104	2015-03-27	LS 032715 H20_SLBL_DRUGS MC_HK104-AKETO	33	1	0
LITHGOW	LM	ALPHA_KETO	C. BRIGGSAE	HK104	2015-03-27	LS 032715 H20_SLBL_DRUGS MC_HK104-AKETO	31	0	1	31	3.43399
LITHGOW	LM	ALPHA_KETO	C. BRIGGSAE	HK104	2015-03-27	LS 032715 H20_SLBL_DRUGS MC_HK104-AKETO	26	0	1	26	3.2581
LITHGOW	LM	ALPHA_KETO	C. BRIGGSAE	HK104	2015-03-27	LS 032715 H20_SLBL_DRUGS MC_HK104-AKETO	26	0	1	26	3.2581
LITHGOW	LM	ALPHA_KETO	C. BRIGGSAE	HK104	2015-03-27	LS 032715 H20_SLBL_DRUGS MC_HK104-AKETO	26	1	0
LITHGOW	LM	ALPHA_KETO	C. BRIGGSAE	HK104	2015-03-27	LS 032715 H20_SLBL_DRUGS MC_HK104-AKETO	26	1	0
LITHGOW	LM	ALPHA_KETO	C. BRIGGSAE	HK104	2015-03-27	LS 032715 H20_SLBL_DRUGS MC_HK104-AKETO	26	1	0
LITHGOW	LM	ALPHA_KETO	C. BRIGGSAE	HK104	2015-03-27	LS 032715 H20_SLBL_DRUGS MC_HK104-AKETO	26	1	0
LITHGOW	LM	ALPHA_KETO	C. BRIGGSAE	HK104	2015-03-27	LS 032715 H20_SLBL_DRUGS MC_HK104-AKETO	42	0	1	42	3.73767
LITHGOW	LM	ALPHA_KETO	C. BRIGGSAE	HK104	2015-03-27	LS 032715 H20_SLBL_DRUGS MC_HK104-AKETO	42	0	1	42	3.73767
LITHGOW	LM	ALPHA_KETO	C. BRIGGSAE	HK104	2015-03-27	LS 032715 H20_SLBL_DRUGS MC_HK104-AKETO	42	0	1	42	3.73767
LITHGOW	LM	ALPHA_KETO	C. BRIGGSAE	HK104	2015-03-27	LS 032715 H20_SLBL_DRUGS MC_HK104-AKETO	42	0	1	42	3.73767
LITHGOW	LM	ALPHA_KETO	C. BRIGGSAE	HK104	2015-03-27	LS 032715 H20_SLBL_DRUGS MC_HK104-AKETO	42	0	1	42	3.73767
LITHGOW	LM	ALPHA_KETO	C. BRIGGSAE	HK104	2015-03-27	LS 032715 H20_SLBL_DRUGS MC_HK104-AKETO	40	0	1	40	3.68888
LITHGOW	LM	ALPHA_KETO	C. BRIGGSAE	HK104	2015-03-27	LS 032715 H20_SLBL_DRUGS MC_HK104-AKETO	40	0	1	40	3.68888
LITHGOW	LM	ALPHA_KETO	C. BRIGGSAE	HK104	2015-03-27	LS 032715 H20_SLBL_DRUGS MC_HK104-AKETO	40	0	1	40	3.68888
LITHGOW	LM	ALPHA_KETO	C. BRIGGSAE	HK104	2015-03-27	LS 032715 H20_SLBL_DRUGS MC_HK104-AKETO	38	0	1	38	3.63759
LITHGOW	LM	ALPHA_KETO	C. BRIGGSAE	HK104	2015-03-27	LS 032715 H20_SLBL_DRUGS MC_HK104-AKETO	38	0	1	38	3.63759
LITHGOW	LM	ALPHA_KETO	C. BRIGGSAE	HK104	2015-03-27	LS 032715 H20_SLBL_DRUGS MC_HK104-AKETO	38	0	1	38	3.63759
LITHGOW	LM	ALPHA_KETO	C. BRIGGSAE	HK104	2015-03-27	LS 032715 H20_SLBL_DRUGS MC_HK104-AKETO	38	0	1	38	3.63759
LITHGOW	LM	ALPHA_KETO	C. BRIGGSAE	HK104	2015-03-27	LS 032715 H20_SLBL_DRUGS MC_HK104-AKETO	38	0	1	38	3.63759
LITHGOW	LM	ALPHA_KETO	C. BRIGGSAE	HK104	2015-03-27	LS 032715 H20_SLBL_DRUGS MC_HK104-AKETO	38	0	1	38	3.63759
LITHGOW	LM	ALPHA_KETO	C. BRIGGSAE	HK104	2015-03-27	LS 032715 H20_SLBL_DRUGS MC_HK104-AKETO	38	0	1	38	3.63759
LITHGOW	LM	ALPHA_KETO	C. BRIGGSAE	HK104	2015-03-27	LS 032715 H20_SLBL_DRUGS MC_HK104-AKETO	38	0	1	38	3.63759
LITHGOW	LM	ALPHA_KETO	C. BRIGGSAE	HK104	2015-03-27	LS 032715 H20_SLBL_DRUGS MC_HK104-AKETO	38	0	1	38	3.63759
LITHGOW	LM	ALPHA_KETO	C. BRIGGSAE	HK104	2015-03-27	LS 032715 H20_SLBL_DRUGS MC_HK104-AKETO	38	0	1	38	3.63759
LITHGOW	LM	ALPHA_KETO	C. BRIGGSAE	HK104	2015-03-27	LS 032715 H20_SLBL_DRUGS MC_HK104-AKETO	38	1	0
LITHGOW	LM	ALPHA_KETO	C. BRIGGSAE	HK104	2015-07-27	LS_072715_MC_HK104_ALPHA KETOGLUTARATE_1	9	1	0
LITHGOW	LM	ALPHA_KETO	C. BRIGGSAE	HK104	2015-07-27	LS_072715_MC_HK104_ALPHA KETOGLUTARATE_1	9	1	0
LITHGOW	LM	ALPHA_KETO	C. BRIGGSAE	HK104	2015-07-27	LS_072715_MC_HK104_ALPHA KETOGLUTARATE_1	23	0	1	23	3.13549
LITHGOW	LM	ALPHA_KETO	C. BRIGGSAE	HK104	2015-07-27	LS_072715_MC_HK104_ALPHA KETOGLUTARATE_1	28	0	1	28	3.3322
LITHGOW	LM	ALPHA_KETO	C. BRIGGSAE	HK104	2015-07-27	LS_072715_MC_HK104_ALPHA KETOGLUTARATE_1	30	0	1	30	3.4012
LITHGOW	LM	ALPHA_KETO	C. BRIGGSAE	HK104	2015-07-27	LS_072715_MC_HK104_ALPHA KETOGLUTARATE_1	30	0	1	30	3.4012
LITHGOW	LM	ALPHA_KETO	C. BRIGGSAE	HK104	2015-07-27	LS_072715_MC_HK104_ALPHA KETOGLUTARATE_1	30	0	1	30	3.4012
LITHGOW	LM	ALPHA_KETO	C. BRIGGSAE	HK104	2015-07-27	LS_072715_MC_HK104_ALPHA KETOGLUTARATE_1	30	0	1	30	3.4012
LITHGOW	LM	ALPHA_KETO	C. BRIGGSAE	HK104	2015-07-27	LS_072715_MC_HK104_ALPHA KETOGLUTARATE_1	30	0	1	30	3.4012
LITHGOW	LM	ALPHA_KETO	C. BRIGGSAE	HK104	2015-07-27	LS_072715_MC_HK104_ALPHA KETOGLUTARATE_1	30	0	1	30	3.4012
LITHGOW	LM	ALPHA_KETO	C. BRIGGSAE	HK104	2015-07-27	LS_072715_MC_HK104_ALPHA KETOGLUTARATE_1	30	0	1	30	3.4012
LITHGOW	LM	ALPHA_KETO	C. BRIGGSAE	HK104	2015-07-27	LS_072715_MC_HK104_ALPHA KETOGLUTARATE_1	32	0	1	32	3.46574
LITHGOW	LM	ALPHA_KETO	C. BRIGGSAE	HK104	2015-07-27	LS_072715_MC_HK104_ALPHA KETOGLUTARATE_1	32	0	1	32	3.46574
LITHGOW	LM	ALPHA_KETO	C. BRIGGSAE	HK104	2015-07-27	LS_072715_MC_HK104_ALPHA KETOGLUTARATE_1	32	0	1	32	3.46574
LITHGOW	LM	ALPHA_KETO	C. BRIGGSAE	HK104	2015-07-27	LS_072715_MC_HK104_ALPHA KETOGLUTARATE_1	32	1	0
LITHGOW	LM	ALPHA_KETO	C. BRIGGSAE	HK104	2015-07-27	LS_072715_MC_HK104_ALPHA KETOGLUTARATE_1	32	1	0
LITHGOW	LM	ALPHA_KETO	C. BRIGGSAE	HK104	2015-07-27	LS_072715_MC_HK104_ALPHA KETOGLUTARATE_1	32	1	0
LITHGOW	LM	ALPHA_KETO	C. BRIGGSAE	HK104	2015-07-27	LS_072715_MC_HK104_ALPHA KETOGLUTARATE_1	32	1	0
LITHGOW	LM	ALPHA_KETO	C. BRIGGSAE	HK104	2015-07-27	LS_072715_MC_HK104_ALPHA KETOGLUTARATE_1	32	1	0
LITHGOW	LM	ALPHA_KETO	C. BRIGGSAE	HK104	2015-07-27	LS_072715_MC_HK104_ALPHA KETOGLUTARATE_1	35	0	1	35	3.55535
LITHGOW	LM	ALPHA_KETO	C. BRIGGSAE	HK104	2015-07-27	LS_072715_MC_HK104_ALPHA KETOGLUTARATE_1	35	0	1	35	3.55535
LITHGOW	LM	ALPHA_KETO	C. BRIGGSAE	HK104	2015-07-27	LS_072715_MC_HK104_ALPHA KETOGLUTARATE_1	35	0	1	35	3.55535
LITHGOW	LM	ALPHA_KETO	C. BRIGGSAE	HK104	2015-07-27	LS_072715_MC_HK104_ALPHA KETOGLUTARATE_1	35	0	1	35	3.55535
LITHGOW	LM	ALPHA_KETO	C. BRIGGSAE	HK104	2015-07-27	LS_072715_MC_HK104_ALPHA KETOGLUTARATE_1	35	0	1	35	3.55535
LITHGOW	LM	ALPHA_KETO	C. BRIGGSAE	HK104	2015-07-27	LS_072715_MC_HK104_ALPHA KETOGLUTARATE_1	35	0	1	35	3.55535
LITHGOW	LM	ALPHA_KETO	C. BRIGGSAE	HK104	2015-07-27	LS_072715_MC_HK104_ALPHA KETOGLUTARATE_1	35	0	1	35	3.55535
LITHGOW	LM	ALPHA_KETO	C. BRIGGSAE	HK104	2015-07-27	LS_072715_MC_HK104_ALPHA KETOGLUTARATE_1	35	0	1	35	3.55535
LITHGOW	LM	ALPHA_KETO	C. BRIGGSAE	HK104	2015-07-27	LS_072715_MC_HK104_ALPHA KETOGLUTARATE_1	35	0	1	35	3.55535
LITHGOW	LM	ALPHA_KETO	C. BRIGGSAE	HK104	2015-07-27	LS_072715_MC_HK104_ALPHA KETOGLUTARATE_1	35	0	1	35	3.55535
LITHGOW	LM	ALPHA_KETO	C. BRIGGSAE	HK104	2015-07-27	LS_072715_MC_HK104_ALPHA KETOGLUTARATE_1	35	0	1	35	3.55535
LITHGOW	LM	ALPHA_KETO	C. BRIGGSAE	HK104	2015-07-27	LS_072715_MC_HK104_ALPHA KETOGLUTARATE_1	35	0	1	35	3.55535
LITHGOW	LM	ALPHA_KETO	C. BRIGGSAE	HK104	2015-07-27	LS_072715_MC_HK104_ALPHA KETOGLUTARATE_1	37	0	1	37	3.61092
LITHGOW	LM	ALPHA_KETO	C. BRIGGSAE	HK104	2015-07-27	LS_072715_MC_HK104_ALPHA KETOGLUTARATE_1	37	0	1	37	3.61092
LITHGOW	LM	ALPHA_KETO	C. BRIGGSAE	HK104	2015-07-27	LS_072715_MC_HK104_ALPHA KETOGLUTARATE_1	37	0	1	37	3.61092
LITHGOW	LM	ALPHA_KETO	C. BRIGGSAE	HK104	2015-07-27	LS_072715_MC_HK104_ALPHA KETOGLUTARATE_1	37	0	1	37	3.61092
LITHGOW	LM	ALPHA_KETO	C. BRIGGSAE	HK104	2015-07-27	LS_072715_MC_HK104_ALPHA KETOGLUTARATE_1	37	0	1	37	3.61092
LITHGOW	LM	ALPHA_KETO	C. BRIGGSAE	HK104	2015-07-27	LS_072715_MC_HK104_ALPHA KETOGLUTARATE_1	37	0	1	37	3.61092
LITHGOW	LM	ALPHA_KETO	C. BRIGGSAE	HK104	2015-07-27	LS_072715_MC_HK104_ALPHA KETOGLUTARATE_1	37	0	1	37	3.61092
LITHGOW	LM	ALPHA_KETO	C. BRIGGSAE	HK104	2015-07-27	LS_072715_MC_HK104_ALPHA KETOGLUTARATE_1	37	0	1	37	3.61092
LITHGOW	LM	ALPHA_KETO	C. BRIGGSAE	HK104	2015-07-27	LS_072715_MC_HK104_ALPHA KETOGLUTARATE_1	43	0	1	43	3.7612
LITHGOW	LT	ALPHA_KETO	C. BRIGGSAE	HK104	2015-03-23	LS 032315 H20_SLBL_DRUGS TP_HK104-AKETO	7	1	0
LITHGOW	LT	ALPHA_KETO	C. BRIGGSAE	HK104	2015-03-23	LS 032315 H20_SLBL_DRUGS TP_HK104-AKETO	7	1	0
LITHGOW	LT	ALPHA_KETO	C. BRIGGSAE	HK104	2015-03-23	LS 032315 H20_SLBL_DRUGS TP_HK104-AKETO	7	1	0
LITHGOW	LT	ALPHA_KETO	C. BRIGGSAE	HK104	2015-03-23	LS 032315 H20_SLBL_DRUGS TP_HK104-AKETO	11	1	0
LITHGOW	LT	ALPHA_KETO	C. BRIGGSAE	HK104	2015-03-23	LS 032315 H20_SLBL_DRUGS TP_HK104-AKETO	11	1	0
LITHGOW	LT	ALPHA_KETO	C. BRIGGSAE	HK104	2015-03-23	LS 032315 H20_SLBL_DRUGS TP_HK104-AKETO	11	1	0
LITHGOW	LT	ALPHA_KETO	C. BRIGGSAE	HK104	2015-03-23	LS 032315 H20_SLBL_DRUGS TP_HK104-AKETO	23	1	0
LITHGOW	LT	ALPHA_KETO	C. BRIGGSAE	HK104	2015-03-23	LS 032315 H20_SLBL_DRUGS TP_HK104-AKETO	25	1	0
LITHGOW	LT	ALPHA_KETO	C. BRIGGSAE	HK104	2015-03-23	LS 032315 H20_SLBL_DRUGS TP_HK104-AKETO	28	0	1	28	3.3322
LITHGOW	LT	ALPHA_KETO	C. BRIGGSAE	HK104	2015-03-23	LS 032315 H20_SLBL_DRUGS TP_HK104-AKETO	32	0	1	32	3.46574
LITHGOW	LT	ALPHA_KETO	C. BRIGGSAE	HK104	2015-03-23	LS 032315 H20_SLBL_DRUGS TP_HK104-AKETO	32	0	1	32	3.46574
LITHGOW	LT	ALPHA_KETO	C. BRIGGSAE	HK104	2015-03-23	LS 032315 H20_SLBL_DRUGS TP_HK104-AKETO	32	0	1	32	3.46574
LITHGOW	LT	ALPHA_KETO	C. BRIGGSAE	HK104	2015-03-23	LS 032315 H20_SLBL_DRUGS TP_HK104-AKETO	32	0	1	32	3.46574
LITHGOW	LT	ALPHA_KETO	C. BRIGGSAE	HK104	2015-03-23	LS 032315 H20_SLBL_DRUGS TP_HK104-AKETO	32	0	1	32	3.46574
LITHGOW	LT	ALPHA_KETO	C. BRIGGSAE	HK104	2015-03-23	LS 032315 H20_SLBL_DRUGS TP_HK104-AKETO	32	0	1	32	3.46574
LITHGOW	LT	ALPHA_KETO	C. BRIGGSAE	HK104	2015-03-23	LS 032315 H20_SLBL_DRUGS TP_HK104-AKETO	35	0	1	35	3.55535
LITHGOW	LT	ALPHA_KETO	C. BRIGGSAE	HK104	2015-03-23	LS 032315 H20_SLBL_DRUGS TP_HK104-AKETO	35	0	1	35	3.55535
LITHGOW	LT	ALPHA_KETO	C. BRIGGSAE	HK104	2015-03-23	LS 032315 H20_SLBL_DRUGS TP_HK104-AKETO	35	0	1	35	3.55535
LITHGOW	LT	ALPHA_KETO	C. BRIGGSAE	HK104	2015-03-23	LS 032315 H20_SLBL_DRUGS TP_HK104-AKETO	35	0	1	35	3.55535
LITHGOW	LT	ALPHA_KETO	C. BRIGGSAE	HK104	2015-03-23	LS 032315 H20_SLBL_DRUGS TP_HK104-AKETO	35	0	1	35	3.55535
LITHGOW	LT	ALPHA_KETO	C. BRIGGSAE	HK104	2015-03-23	LS 032315 H20_SLBL_DRUGS TP_HK104-AKETO	35	0	1	35	3.55535
LITHGOW	LT	ALPHA_KETO	C. BRIGGSAE	HK104	2015-03-23	LS 032315 H20_SLBL_DRUGS TP_HK104-AKETO	35	0	1	35	3.55535
LITHGOW	LT	ALPHA_KETO	C. BRIGGSAE	HK104	2015-03-23	LS 032315 H20_SLBL_DRUGS TP_HK104-AKETO	35	0	1	35	3.55535
LITHGOW	LT	ALPHA_KETO	C. BRIGGSAE	HK104	2015-03-23	LS 032315 H20_SLBL_DRUGS TP_HK104-AKETO	35	0	1	35	3.55535
LITHGOW	LT	ALPHA_KETO	C. BRIGGSAE	HK104	2015-03-23	LS 032315 H20_SLBL_DRUGS TP_HK104-AKETO	35	0	1	35	3.55535
LITHGOW	LT	ALPHA_KETO	C. BRIGGSAE	HK104	2015-03-23	LS 032315 H20_SLBL_DRUGS TP_HK104-AKETO	38	0	1	38	3.63759
LITHGOW	LT	ALPHA_KETO	C. BRIGGSAE	HK104	2015-03-23	LS 032315 H20_SLBL_DRUGS TP_HK104-AKETO	38	0	1	38	3.63759
LITHGOW	LT	ALPHA_KETO	C. BRIGGSAE	HK104	2015-03-23	LS 032315 H20_SLBL_DRUGS TP_HK104-AKETO	40	0	1	40	3.68888
LITHGOW	LT	ALPHA_KETO	C. BRIGGSAE	HK104	2015-03-23	LS 032315 H20_SLBL_DRUGS TP_HK104-AKETO	40	0	1	40	3.68888
LITHGOW	LT	ALPHA_KETO	C. BRIGGSAE	HK104	2015-03-23	LS 032315 H20_SLBL_DRUGS TP_HK104-AKETO	40	0	1	40	3.68888
LITHGOW	LT	ALPHA_KETO	C. BRIGGSAE	HK104	2015-03-23	LS 032315 H20_SLBL_DRUGS TP_HK104-AKETO	40	0	1	40	3.68888
LITHGOW	LT	ALPHA_KETO	C. BRIGGSAE	HK104	2015-03-23	LS 032315 H20_SLBL_DRUGS TP_HK104-AKETO	40	0	1	40	3.68888
LITHGOW	LT	ALPHA_KETO	C. BRIGGSAE	HK104	2015-03-23	LS 032315 H20_SLBL_DRUGS TP_HK104-AKETO	42	0	1	42	3.73767
LITHGOW	LT	ALPHA_KETO	C. BRIGGSAE	HK104	2015-03-23	LS 032315 H20_SLBL_DRUGS TP_HK104-AKETO	42	0	1	42	3.73767
LITHGOW	LT	ALPHA_KETO	C. BRIGGSAE	HK104	2015-03-23	LS 032315 H20_SLBL_DRUGS TP_HK104-AKETO	44	0	1	44	3.78419
LITHGOW	LT	ALPHA_KETO	C. BRIGGSAE	HK104	2015-03-23	LS 032315 H20_SLBL_DRUGS TP_HK104-AKETO	44	0	1	44	3.78419
LITHGOW	LT	ALPHA_KETO	C. BRIGGSAE	HK104	2015-03-23	LS 032315 H20_SLBL_DRUGS TP_HK104-AKETO	44	0	1	44	3.78419
LITHGOW	LT	ALPHA_KETO	C. BRIGGSAE	HK104	2015-07-27	LS_072715_TP_HK104_ALPHA KETOGLUTARATE_1	18	0	1	18	2.89037
LITHGOW	LT	ALPHA_KETO	C. BRIGGSAE	HK104	2015-07-27	LS_072715_TP_HK104_ALPHA KETOGLUTARATE_1	18	1	0
LITHGOW	LT	ALPHA_KETO	C. BRIGGSAE	HK104	2015-07-27	LS_072715_TP_HK104_ALPHA KETOGLUTARATE_1	18	1	0
LITHGOW	LT	ALPHA_KETO	C. BRIGGSAE	HK104	2015-07-27	LS_072715_TP_HK104_ALPHA KETOGLUTARATE_1	21	0	1	21	3.04452
LITHGOW	LT	ALPHA_KETO	C. BRIGGSAE	HK104	2015-07-27	LS_072715_TP_HK104_ALPHA KETOGLUTARATE_1	21	0	1	21	3.04452
LITHGOW	LT	ALPHA_KETO	C. BRIGGSAE	HK104	2015-07-27	LS_072715_TP_HK104_ALPHA KETOGLUTARATE_1	21	1	0
LITHGOW	LT	ALPHA_KETO	C. BRIGGSAE	HK104	2015-07-27	LS_072715_TP_HK104_ALPHA KETOGLUTARATE_1	23	0	1	23	3.13549
LITHGOW	LT	ALPHA_KETO	C. BRIGGSAE	HK104	2015-07-27	LS_072715_TP_HK104_ALPHA KETOGLUTARATE_1	23	0	1	23	3.13549
LITHGOW	LT	ALPHA_KETO	C. BRIGGSAE	HK104	2015-07-27	LS_072715_TP_HK104_ALPHA KETOGLUTARATE_1	25	0	1	25	3.21888
LITHGOW	LT	ALPHA_KETO	C. BRIGGSAE	HK104	2015-07-27	LS_072715_TP_HK104_ALPHA KETOGLUTARATE_1	25	1	0
LITHGOW	LT	ALPHA_KETO	C. BRIGGSAE	HK104	2015-07-27	LS_072715_TP_HK104_ALPHA KETOGLUTARATE_1	25	1	0
LITHGOW	LT	ALPHA_KETO	C. BRIGGSAE	HK104	2015-07-27	LS_072715_TP_HK104_ALPHA KETOGLUTARATE_1	28	0	1	28	3.3322
LITHGOW	LT	ALPHA_KETO	C. BRIGGSAE	HK104	2015-07-27	LS_072715_TP_HK104_ALPHA KETOGLUTARATE_1	28	0	1	28	3.3322
LITHGOW	LT	ALPHA_KETO	C. BRIGGSAE	HK104	2015-07-27	LS_072715_TP_HK104_ALPHA KETOGLUTARATE_1	30	0	1	30	3.4012
LITHGOW	LT	ALPHA_KETO	C. BRIGGSAE	HK104	2015-07-27	LS_072715_TP_HK104_ALPHA KETOGLUTARATE_1	32	0	1	32	3.46574
LITHGOW	LT	ALPHA_KETO	C. BRIGGSAE	HK104	2015-07-27	LS_072715_TP_HK104_ALPHA KETOGLUTARATE_1	32	0	1	32	3.46574
LITHGOW	LT	ALPHA_KETO	C. BRIGGSAE	HK104	2015-07-27	LS_072715_TP_HK104_ALPHA KETOGLUTARATE_1	35	0	1	35	3.55535
LITHGOW	LT	ALPHA_KETO	C. BRIGGSAE	HK104	2015-07-27	LS_072715_TP_HK104_ALPHA KETOGLUTARATE_1	35	0	1	35	3.55535
LITHGOW	LT	ALPHA_KETO	C. BRIGGSAE	HK104	2015-07-27	LS_072715_TP_HK104_ALPHA KETOGLUTARATE_1	35	0	1	35	3.55535
LITHGOW	LT	ALPHA_KETO	C. BRIGGSAE	HK104	2015-07-27	LS_072715_TP_HK104_ALPHA KETOGLUTARATE_1	35	0	1	35	3.55535
LITHGOW	LT	ALPHA_KETO	C. BRIGGSAE	HK104	2015-07-27	LS_072715_TP_HK104_ALPHA KETOGLUTARATE_1	35	0	1	35	3.55535
LITHGOW	LT	ALPHA_KETO	C. BRIGGSAE	HK104	2015-07-27	LS_072715_TP_HK104_ALPHA KETOGLUTARATE_1	35	0	1	35	3.55535
LITHGOW	LT	ALPHA_KETO	C. BRIGGSAE	HK104	2015-07-27	LS_072715_TP_HK104_ALPHA KETOGLUTARATE_1	35	0	1	35	3.55535
LITHGOW	LT	ALPHA_KETO	C. BRIGGSAE	HK104	2015-07-27	LS_072715_TP_HK104_ALPHA KETOGLUTARATE_1	35	0	1	35	3.55535
LITHGOW	LT	ALPHA_KETO	C. BRIGGSAE	HK104	2015-07-27	LS_072715_TP_HK104_ALPHA KETOGLUTARATE_1	35	0	1	35	3.55535
LITHGOW	LT	ALPHA_KETO	C. BRIGGSAE	HK104	2015-07-27	LS_072715_TP_HK104_ALPHA KETOGLUTARATE_1	42	0	1	42	3.73767
LITHGOW	LT	ALPHA_KETO	C. BRIGGSAE	HK104	2015-07-27	LS_072715_TP_HK104_ALPHA KETOGLUTARATE_1	39	0	1	39	3.66356
LITHGOW	LT	ALPHA_KETO	C. BRIGGSAE	HK104	2015-07-27	LS_072715_TP_HK104_ALPHA KETOGLUTARATE_1	39	0	1	39	3.66356
LITHGOW	LT	ALPHA_KETO	C. BRIGGSAE	HK104	2015-07-27	LS_072715_TP_HK104_ALPHA KETOGLUTARATE_1	39	0	1	39	3.66356
LITHGOW	LT	ALPHA_KETO	C. BRIGGSAE	HK104	2015-07-27	LS_072715_TP_HK104_ALPHA KETOGLUTARATE_1	11	1	0
LITHGOW	LT	ALPHA_KETO	C. BRIGGSAE	HK104	2015-07-27	LS_072715_TP_HK104_ALPHA KETOGLUTARATE_1	11	1	0
LITHGOW	LT	ALPHA_KETO	C. BRIGGSAE	HK104	2015-07-27	LS_072715_TP_HK104_ALPHA KETOGLUTARATE_1	14	1	0
LITHGOW	LT	ALPHA_KETO	C. BRIGGSAE	HK104	2015-07-27	LS_072715_TP_HK104_ALPHA KETOGLUTARATE_1	14	1	0
LITHGOW	LT	ALPHA_KETO	C. BRIGGSAE	HK104	2015-07-27	LS_072715_TP_HK104_ALPHA KETOGLUTARATE_1	37	0	1	37	3.61092
LITHGOW	LT	ALPHA_KETO	C. BRIGGSAE	HK104	2015-07-27	LS_072715_TP_HK104_ALPHA KETOGLUTARATE_1	37	0	1	37	3.61092
LITHGOW	LT	ALPHA_KETO	C. BRIGGSAE	HK104	2015-07-27	LS_072715_TP_HK104_ALPHA KETOGLUTARATE_1	44	0	1	44	3.78419
LITHGOW	LT	ALPHA_KETO	C. BRIGGSAE	HK104	2015-07-27	LS_072715_TP_HK104_ALPHA KETOGLUTARATE_1	44	0	1	44	3.78419
LITHGOW	LT	ALPHA_KETO	C. BRIGGSAE	HK104	2015-07-27	LS_072715_TP_HK104_ALPHA KETOGLUTARATE_1	49	0	1	49	3.89182
LITHGOW	LT	ALPHA_KETO	C. BRIGGSAE	HK104	2015-07-27	LS_072715_TP_HK104_ALPHA KETOGLUTARATE_1	49	0	1	49	3.89182
PHILLIPS	PA	ALPHA_KETO	C. BRIGGSAE	HK104	2015-05-29	PS_060115_ACH_HK104_A-KETO_2	12	0	1	12	2.48491
PHILLIPS	PA	ALPHA_KETO	C. BRIGGSAE	HK104	2015-05-29	PS_060115_ACH_HK104_A-KETO_2	12	1	0
PHILLIPS	PA	ALPHA_KETO	C. BRIGGSAE	HK104	2015-05-29	PS_060115_ACH_HK104_A-KETO_2	14	1	0
PHILLIPS	PA	ALPHA_KETO	C. BRIGGSAE	HK104	2015-05-29	PS_060115_ACH_HK104_A-KETO_2	28	0	1	28	3.3322
PHILLIPS	PA	ALPHA_KETO	C. BRIGGSAE	HK104	2015-05-29	PS_060115_ACH_HK104_A-KETO_2	28	1	0
PHILLIPS	PA	ALPHA_KETO	C. BRIGGSAE	HK104	2015-05-29	PS_060115_ACH_HK104_A-KETO_2	28	1	0
PHILLIPS	PA	ALPHA_KETO	C. BRIGGSAE	HK104	2015-05-29	PS_060115_ACH_HK104_A-KETO_2	21	0	1	21	3.04452
PHILLIPS	PA	ALPHA_KETO	C. BRIGGSAE	HK104	2015-05-29	PS_060115_ACH_HK104_A-KETO_2	21	1	0
PHILLIPS	PA	ALPHA_KETO	C. BRIGGSAE	HK104	2015-05-29	PS_060115_ACH_HK104_A-KETO_2	38	0	1	38	3.63759
PHILLIPS	PA	ALPHA_KETO	C. BRIGGSAE	HK104	2015-05-29	PS_060115_ACH_HK104_A-KETO_2	38	0	1	38	3.63759
PHILLIPS	PA	ALPHA_KETO	C. BRIGGSAE	HK104	2015-05-29	PS_060115_ACH_HK104_A-KETO_2	38	0	1	38	3.63759
PHILLIPS	PA	ALPHA_KETO	C. BRIGGSAE	HK104	2015-05-29	PS_060115_ACH_HK104_A-KETO_2	38	0	1	38	3.63759
PHILLIPS	PA	ALPHA_KETO	C. BRIGGSAE	HK104	2015-05-29	PS_060115_ACH_HK104_A-KETO_2	35	0	1	35	3.55535
PHILLIPS	PA	ALPHA_KETO	C. BRIGGSAE	HK104	2015-05-29	PS_060115_ACH_HK104_A-KETO_2	35	0	1	35	3.55535
PHILLIPS	PA	ALPHA_KETO	C. BRIGGSAE	HK104	2015-05-29	PS_060115_ACH_HK104_A-KETO_2	35	0	1	35	3.55535
PHILLIPS	PA	ALPHA_KETO	C. BRIGGSAE	HK104	2015-05-29	PS_060115_ACH_HK104_A-KETO_2	35	0	1	35	3.55535
PHILLIPS	PA	ALPHA_KETO	C. BRIGGSAE	HK104	2015-05-29	PS_060115_ACH_HK104_A-KETO_2	35	0	1	35	3.55535
PHILLIPS	PA	ALPHA_KETO	C. BRIGGSAE	HK104	2015-05-29	PS_060115_ACH_HK104_A-KETO_2	35	0	1	35	3.55535
PHILLIPS	PA	ALPHA_KETO	C. BRIGGSAE	HK104	2015-05-29	PS_060115_ACH_HK104_A-KETO_2	35	0	1	35	3.55535
PHILLIPS	PA	ALPHA_KETO	C. BRIGGSAE	HK104	2015-05-29	PS_060115_ACH_HK104_A-KETO_2	35	0	1	35	3.55535
PHILLIPS	PA	ALPHA_KETO	C. BRIGGSAE	HK104	2015-05-29	PS_060115_ACH_HK104_A-KETO_2	35	0	1	35	3.55535
PHILLIPS	PA	ALPHA_KETO	C. BRIGGSAE	HK104	2015-05-29	PS_060115_ACH_HK104_A-KETO_2	35	0	1	35	3.55535
PHILLIPS	PA	ALPHA_KETO	C. BRIGGSAE	HK104	2015-05-29	PS_060115_ACH_HK104_A-KETO_2	35	0	1	35	3.55535
PHILLIPS	PA	ALPHA_KETO	C. BRIGGSAE	HK104	2015-05-29	PS_060115_ACH_HK104_A-KETO_2	35	1	0
PHILLIPS	PA	ALPHA_KETO	C. BRIGGSAE	HK104	2015-05-29	PS_060115_ACH_HK104_A-KETO_2	35	1	0
PHILLIPS	PA	ALPHA_KETO	C. BRIGGSAE	HK104	2015-05-29	PS_060115_ACH_HK104_A-KETO_2	35	1	0
PHILLIPS	PA	ALPHA_KETO	C. BRIGGSAE	HK104	2015-05-29	PS_060115_ACH_HK104_A-KETO_2	35	1	0
PHILLIPS	PA	ALPHA_KETO	C. BRIGGSAE	HK104	2015-05-29	PS_060115_ACH_HK104_A-KETO_2	35	1	0
PHILLIPS	PA	ALPHA_KETO	C. BRIGGSAE	HK104	2015-05-29	PS_060115_ACH_HK104_A-KETO_2	33	0	1	33	3.49651
PHILLIPS	PA	ALPHA_KETO	C. BRIGGSAE	HK104	2015-05-29	PS_060115_ACH_HK104_A-KETO_2	33	0	1	33	3.49651
PHILLIPS	PA	ALPHA_KETO	C. BRIGGSAE	HK104	2015-05-29	PS_060115_ACH_HK104_A-KETO_2	31	0	1	31	3.43399
PHILLIPS	PA	ALPHA_KETO	C. BRIGGSAE	HK104	2015-05-29	PS_060115_ACH_HK104_A-KETO_2	31	1	0
PHILLIPS	PA	ALPHA_KETO	C. BRIGGSAE	HK104	2015-05-29	PS_060115_ACH_HK104_A-KETO_2	31	1	0
PHILLIPS	PA	ALPHA_KETO	C. BRIGGSAE	HK104	2015-05-29	PS_060115_ACH_HK104_A-KETO_2	31	1	0
PHILLIPS	PA	ALPHA_KETO	C. BRIGGSAE	HK104	2015-05-29	PS_060115_ACH_HK104_A-KETO_2	40	0	1	40	3.68888
PHILLIPS	PA	ALPHA_KETO	C. BRIGGSAE	HK104	2015-05-29	PS_060115_ACH_HK104_A-KETO_3	5	1	0
PHILLIPS	PA	ALPHA_KETO	C. BRIGGSAE	HK104	2015-05-29	PS_060115_ACH_HK104_A-KETO_3	5	1	0
PHILLIPS	PA	ALPHA_KETO	C. BRIGGSAE	HK104	2015-05-29	PS_060115_ACH_HK104_A-KETO_3	5	1	0
PHILLIPS	PA	ALPHA_KETO	C. BRIGGSAE	HK104	2015-05-29	PS_060115_ACH_HK104_A-KETO_3	5	1	0
PHILLIPS	PA	ALPHA_KETO	C. BRIGGSAE	HK104	2015-05-29	PS_060115_ACH_HK104_A-KETO_3	5	1	0
PHILLIPS	PA	ALPHA_KETO	C. BRIGGSAE	HK104	2015-05-29	PS_060115_ACH_HK104_A-KETO_3	4	1	0
PHILLIPS	PA	ALPHA_KETO	C. BRIGGSAE	HK104	2015-05-29	PS_060115_ACH_HK104_A-KETO_3	4	1	0
PHILLIPS	PA	ALPHA_KETO	C. BRIGGSAE	HK104	2015-05-29	PS_060115_ACH_HK104_A-KETO_3	7	1	0
PHILLIPS	PA	ALPHA_KETO	C. BRIGGSAE	HK104	2015-05-29	PS_060115_ACH_HK104_A-KETO_3	7	1	0
PHILLIPS	PA	ALPHA_KETO	C. BRIGGSAE	HK104	2015-05-29	PS_060115_ACH_HK104_A-KETO_3	7	1	0
PHILLIPS	PA	ALPHA_KETO	C. BRIGGSAE	HK104	2015-05-29	PS_060115_ACH_HK104_A-KETO_3	10	0	1	10	2.30259
PHILLIPS	PA	ALPHA_KETO	C. BRIGGSAE	HK104	2015-05-29	PS_060115_ACH_HK104_A-KETO_3	10	1	0
PHILLIPS	PA	ALPHA_KETO	C. BRIGGSAE	HK104	2015-05-29	PS_060115_ACH_HK104_A-KETO_3	12	1	0
PHILLIPS	PA	ALPHA_KETO	C. BRIGGSAE	HK104	2015-05-29	PS_060115_ACH_HK104_A-KETO_3	17	0	1	17	2.83321
PHILLIPS	PA	ALPHA_KETO	C. BRIGGSAE	HK104	2015-05-29	PS_060115_ACH_HK104_A-KETO_3	17	0	1	17	2.83321
PHILLIPS	PA	ALPHA_KETO	C. BRIGGSAE	HK104	2015-05-29	PS_060115_ACH_HK104_A-KETO_3	28	0	1	28	3.3322
PHILLIPS	PA	ALPHA_KETO	C. BRIGGSAE	HK104	2015-05-29	PS_060115_ACH_HK104_A-KETO_3	28	1	0
PHILLIPS	PA	ALPHA_KETO	C. BRIGGSAE	HK104	2015-05-29	PS_060115_ACH_HK104_A-KETO_3	28	1	0
PHILLIPS	PA	ALPHA_KETO	C. BRIGGSAE	HK104	2015-05-29	PS_060115_ACH_HK104_A-KETO_3	28	1	0
PHILLIPS	PA	ALPHA_KETO	C. BRIGGSAE	HK104	2015-05-29	PS_060115_ACH_HK104_A-KETO_3	26	0	1	26	3.2581
PHILLIPS	PA	ALPHA_KETO	C. BRIGGSAE	HK104	2015-05-29	PS_060115_ACH_HK104_A-KETO_3	24	0	1	24	3.17805
PHILLIPS	PA	ALPHA_KETO	C. BRIGGSAE	HK104	2015-05-29	PS_060115_ACH_HK104_A-KETO_3	24	1	0
PHILLIPS	PA	ALPHA_KETO	C. BRIGGSAE	HK104	2015-05-29	PS_060115_ACH_HK104_A-KETO_3	33	0	1	33	3.49651
PHILLIPS	PA	ALPHA_KETO	C. BRIGGSAE	HK104	2015-05-29	PS_060115_ACH_HK104_A-KETO_3	33	0	1	33	3.49651
PHILLIPS	PA	ALPHA_KETO	C. BRIGGSAE	HK104	2015-05-29	PS_060115_ACH_HK104_A-KETO_3	31	0	1	31	3.43399
PHILLIPS	PA	ALPHA_KETO	C. BRIGGSAE	HK104	2015-05-29	PS_060115_ACH_HK104_A-KETO_3	31	0	1	31	3.43399
PHILLIPS	PA	ALPHA_KETO	C. BRIGGSAE	HK104	2015-05-29	PS_060115_ACH_HK104_A-KETO_3	31	0	1	31	3.43399
PHILLIPS	PA	ALPHA_KETO	C. BRIGGSAE	HK104	2015-05-29	PS_060115_ACH_HK104_A-KETO_3	31	0	1	31	3.43399
PHILLIPS	PA	ALPHA_KETO	C. BRIGGSAE	HK104	2015-05-29	PS_060115_ACH_HK104_A-KETO_3	38	0	1	38	3.63759
PHILLIPS	PA	ALPHA_KETO	C. BRIGGSAE	HK104	2015-05-29	PS_060115_ACH_HK104_A-KETO_3	38	0	1	38	3.63759
PHILLIPS	PA	ALPHA_KETO	C. BRIGGSAE	HK104	2015-05-29	PS_060115_ACH_HK104_A-KETO_3	35	0	1	35	3.55535
PHILLIPS	PA	ALPHA_KETO	C. BRIGGSAE	HK104	2015-05-29	PS_060115_ACH_HK104_A-KETO_3	35	0	1	35	3.55535
PHILLIPS	PA	ALPHA_KETO	C. BRIGGSAE	HK104	2015-05-29	PS_060115_ACH_HK104_A-KETO_3	35	0	1	35	3.55535
PHILLIPS	PA	ALPHA_KETO	C. BRIGGSAE	HK104	2015-05-29	PS_060115_ACH_HK104_A-KETO_3	35	0	1	35	3.55535
PHILLIPS	PA	ALPHA_KETO	C. BRIGGSAE	HK104	2015-05-29	PS_060115_ACH_HK104_A-KETO_3	35	0	1	35	3.55535
PHILLIPS	PA	ALPHA_KETO	C. BRIGGSAE	HK104	2015-06-05	PS_060815_ACH_HK104_A-KETO_B	4	1	0
PHILLIPS	PA	ALPHA_KETO	C. BRIGGSAE	HK104	2015-06-05	PS_060815_ACH_HK104_A-KETO_B	7	1	0
PHILLIPS	PA	ALPHA_KETO	C. BRIGGSAE	HK104	2015-06-05	PS_060815_ACH_HK104_A-KETO_B	7	1	0
PHILLIPS	PA	ALPHA_KETO	C. BRIGGSAE	HK104	2015-06-05	PS_060815_ACH_HK104_A-KETO_B	10	1	0
PHILLIPS	PA	ALPHA_KETO	C. BRIGGSAE	HK104	2015-06-05	PS_060815_ACH_HK104_A-KETO_B	21	1	0
PHILLIPS	PA	ALPHA_KETO	C. BRIGGSAE	HK104	2015-06-05	PS_060815_ACH_HK104_A-KETO_B	21	1	0
PHILLIPS	PA	ALPHA_KETO	C. BRIGGSAE	HK104	2015-06-05	PS_060815_ACH_HK104_A-KETO_B	19	0	1	19	2.94444
PHILLIPS	PA	ALPHA_KETO	C. BRIGGSAE	HK104	2015-06-05	PS_060815_ACH_HK104_A-KETO_B	19	1	0
PHILLIPS	PA	ALPHA_KETO	C. BRIGGSAE	HK104	2015-06-05	PS_060815_ACH_HK104_A-KETO_B	31	0	1	31	3.43399
PHILLIPS	PA	ALPHA_KETO	C. BRIGGSAE	HK104	2015-06-05	PS_060815_ACH_HK104_A-KETO_B	31	0	1	31	3.43399
PHILLIPS	PA	ALPHA_KETO	C. BRIGGSAE	HK104	2015-06-05	PS_060815_ACH_HK104_A-KETO_B	31	0	1	31	3.43399
PHILLIPS	PA	ALPHA_KETO	C. BRIGGSAE	HK104	2015-06-05	PS_060815_ACH_HK104_A-KETO_B	31	0	1	31	3.43399
PHILLIPS	PA	ALPHA_KETO	C. BRIGGSAE	HK104	2015-06-05	PS_060815_ACH_HK104_A-KETO_B	31	0	1	31	3.43399
PHILLIPS	PA	ALPHA_KETO	C. BRIGGSAE	HK104	2015-06-05	PS_060815_ACH_HK104_A-KETO_B	31	0	1	31	3.43399
PHILLIPS	PA	ALPHA_KETO	C. BRIGGSAE	HK104	2015-06-05	PS_060815_ACH_HK104_A-KETO_B	31	0	1	31	3.43399
PHILLIPS	PA	ALPHA_KETO	C. BRIGGSAE	HK104	2015-06-05	PS_060815_ACH_HK104_A-KETO_B	31	1	0
PHILLIPS	PA	ALPHA_KETO	C. BRIGGSAE	HK104	2015-06-05	PS_060815_ACH_HK104_A-KETO_B	28	0	1	28	3.3322
PHILLIPS	PA	ALPHA_KETO	C. BRIGGSAE	HK104	2015-06-05	PS_060815_ACH_HK104_A-KETO_B	28	0	1	28	3.3322
PHILLIPS	PA	ALPHA_KETO	C. BRIGGSAE	HK104	2015-06-05	PS_060815_ACH_HK104_A-KETO_B	28	0	1	28	3.3322
PHILLIPS	PA	ALPHA_KETO	C. BRIGGSAE	HK104	2015-06-05	PS_060815_ACH_HK104_A-KETO_B	28	0	1	28	3.3322
PHILLIPS	PA	ALPHA_KETO	C. BRIGGSAE	HK104	2015-06-05	PS_060815_ACH_HK104_A-KETO_B	28	1	0
PHILLIPS	PA	ALPHA_KETO	C. BRIGGSAE	HK104	2015-06-05	PS_060815_ACH_HK104_A-KETO_B	26	0	1	26	3.2581
PHILLIPS	PA	ALPHA_KETO	C. BRIGGSAE	HK104	2015-06-05	PS_060815_ACH_HK104_A-KETO_B	26	0	1	26	3.2581
PHILLIPS	PA	ALPHA_KETO	C. BRIGGSAE	HK104	2015-06-05	PS_060815_ACH_HK104_A-KETO_B	26	1	0
PHILLIPS	PA	ALPHA_KETO	C. BRIGGSAE	HK104	2015-06-05	PS_060815_ACH_HK104_A-KETO_B	26	1	0
PHILLIPS	PA	ALPHA_KETO	C. BRIGGSAE	HK104	2015-06-05	PS_060815_ACH_HK104_A-KETO_B	33	0	1	33	3.49651
PHILLIPS	PA	ALPHA_KETO	C. BRIGGSAE	HK104	2015-06-05	PS_060815_ACH_HK104_A-KETO_B	33	0	1	33	3.49651
PHILLIPS	PA	ALPHA_KETO	C. BRIGGSAE	HK104	2015-06-05	PS_060815_ACH_HK104_A-KETO_B	33	0	1	33	3.49651
PHILLIPS	PA	ALPHA_KETO	C. BRIGGSAE	HK104	2015-06-05	PS_060815_ACH_HK104_A-KETO_B	35	0	1	35	3.55535
PHILLIPS	PA	ALPHA_KETO	C. BRIGGSAE	HK104	2015-06-05	PS_060815_ACH_HK104_A-KETO_B	35	0	1	35	3.55535
PHILLIPS	PA	ALPHA_KETO	C. BRIGGSAE	HK104	2015-06-05	PS_060815_ACH_HK104_A-KETO_B	35	0	1	35	3.55535
PHILLIPS	PA	ALPHA_KETO	C. BRIGGSAE	HK104	2015-06-05	PS_060815_ACH_HK104_A-KETO_B	35	1	0
PHILLIPS	PA	ALPHA_KETO	C. BRIGGSAE	HK104	2015-06-05	PS_060815_ACH_HK104_A-KETO_B	35	1	0
PHILLIPS	PA	ALPHA_KETO	C. BRIGGSAE	HK104	2015-06-05	PS_060815_ACH_HK104_A-KETO_B	38	0	1	38	3.63759
PHILLIPS	PA	ALPHA_KETO	C. BRIGGSAE	HK104	2015-06-05	PS_060815_ACH_HK104_A-KETO_B	38	0	1	38	3.63759
PHILLIPS	PA	ALPHA_KETO	C. BRIGGSAE	HK104	2015-06-05	PS_060815_ACH_HK104_A-KETO_C	5	1	0
PHILLIPS	PA	ALPHA_KETO	C. BRIGGSAE	HK104	2015-06-05	PS_060815_ACH_HK104_A-KETO_C	5	1	0
PHILLIPS	PA	ALPHA_KETO	C. BRIGGSAE	HK104	2015-06-05	PS_060815_ACH_HK104_A-KETO_C	5	1	0
PHILLIPS	PA	ALPHA_KETO	C. BRIGGSAE	HK104	2015-06-05	PS_060815_ACH_HK104_A-KETO_C	5	1	0
PHILLIPS	PA	ALPHA_KETO	C. BRIGGSAE	HK104	2015-06-05	PS_060815_ACH_HK104_A-KETO_C	5	1	0
PHILLIPS	PA	ALPHA_KETO	C. BRIGGSAE	HK104	2015-06-05	PS_060815_ACH_HK104_A-KETO_C	5	1	0
PHILLIPS	PA	ALPHA_KETO	C. BRIGGSAE	HK104	2015-06-05	PS_060815_ACH_HK104_A-KETO_C	7	1	0
PHILLIPS	PA	ALPHA_KETO	C. BRIGGSAE	HK104	2015-06-05	PS_060815_ACH_HK104_A-KETO_C	7	1	0
PHILLIPS	PA	ALPHA_KETO	C. BRIGGSAE	HK104	2015-06-05	PS_060815_ACH_HK104_A-KETO_C	7	1	0
PHILLIPS	PA	ALPHA_KETO	C. BRIGGSAE	HK104	2015-06-05	PS_060815_ACH_HK104_A-KETO_C	7	1	0
PHILLIPS	PA	ALPHA_KETO	C. BRIGGSAE	HK104	2015-06-05	PS_060815_ACH_HK104_A-KETO_C	12	1	0
PHILLIPS	PA	ALPHA_KETO	C. BRIGGSAE	HK104	2015-06-05	PS_060815_ACH_HK104_A-KETO_C	12	1	0
PHILLIPS	PA	ALPHA_KETO	C. BRIGGSAE	HK104	2015-06-05	PS_060815_ACH_HK104_A-KETO_C	19	0	1	19	2.94444
PHILLIPS	PA	ALPHA_KETO	C. BRIGGSAE	HK104	2015-06-05	PS_060815_ACH_HK104_A-KETO_C	19	0	1	19	2.94444
PHILLIPS	PA	ALPHA_KETO	C. BRIGGSAE	HK104	2015-06-05	PS_060815_ACH_HK104_A-KETO_C	17	0	1	17	2.83321
PHILLIPS	PA	ALPHA_KETO	C. BRIGGSAE	HK104	2015-06-05	PS_060815_ACH_HK104_A-KETO_C	17	0	1	17	2.83321
PHILLIPS	PA	ALPHA_KETO	C. BRIGGSAE	HK104	2015-06-05	PS_060815_ACH_HK104_A-KETO_C	17	0	1	17	2.83321
PHILLIPS	PA	ALPHA_KETO	C. BRIGGSAE	HK104	2015-06-05	PS_060815_ACH_HK104_A-KETO_C	17	0	1	17	2.83321
PHILLIPS	PA	ALPHA_KETO	C. BRIGGSAE	HK104	2015-06-05	PS_060815_ACH_HK104_A-KETO_C	17	0	1	17	2.83321
PHILLIPS	PA	ALPHA_KETO	C. BRIGGSAE	HK104	2015-06-05	PS_060815_ACH_HK104_A-KETO_C	17	0	1	17	2.83321
PHILLIPS	PA	ALPHA_KETO	C. BRIGGSAE	HK104	2015-06-05	PS_060815_ACH_HK104_A-KETO_C	17	0	1	17	2.83321
PHILLIPS	PA	ALPHA_KETO	C. BRIGGSAE	HK104	2015-06-05	PS_060815_ACH_HK104_A-KETO_C	17	0	1	17	2.83321
PHILLIPS	PA	ALPHA_KETO	C. BRIGGSAE	HK104	2015-06-05	PS_060815_ACH_HK104_A-KETO_C	17	0	1	17	2.83321
PHILLIPS	PA	ALPHA_KETO	C. BRIGGSAE	HK104	2015-06-05	PS_060815_ACH_HK104_A-KETO_C	17	1	0
PHILLIPS	PA	ALPHA_KETO	C. BRIGGSAE	HK104	2015-06-05	PS_060815_ACH_HK104_A-KETO_C	14	0	1	14	2.63906
PHILLIPS	PA	ALPHA_KETO	C. BRIGGSAE	HK104	2015-06-05	PS_060815_ACH_HK104_A-KETO_C	14	0	1	14	2.63906
PHILLIPS	PA	ALPHA_KETO	C. BRIGGSAE	HK104	2015-06-05	PS_060815_ACH_HK104_A-KETO_C	28	0	1	28	3.3322
PHILLIPS	PA	ALPHA_KETO	C. BRIGGSAE	HK104	2015-06-05	PS_060815_ACH_HK104_A-KETO_C	26	0	1	26	3.2581
PHILLIPS	PA	ALPHA_KETO	C. BRIGGSAE	HK104	2015-06-05	PS_060815_ACH_HK104_A-KETO_C	26	0	1	26	3.2581
PHILLIPS	PA	ALPHA_KETO	C. BRIGGSAE	HK104	2015-06-05	PS_060815_ACH_HK104_A-KETO_C	26	0	1	26	3.2581
PHILLIPS	PA	ALPHA_KETO	C. BRIGGSAE	HK104	2015-06-05	PS_060815_ACH_HK104_A-KETO_C	26	1	0
PHILLIPS	PA	ALPHA_KETO	C. BRIGGSAE	HK104	2015-06-05	PS_060815_ACH_HK104_A-KETO_C	24	0	1	24	3.17805
PHILLIPS	PA	ALPHA_KETO	C. BRIGGSAE	HK104	2015-06-05	PS_060815_ACH_HK104_A-KETO_C	24	0	1	24	3.17805
PHILLIPS	PA	ALPHA_KETO	C. BRIGGSAE	HK104	2015-06-05	PS_060815_ACH_HK104_A-KETO_C	24	0	1	24	3.17805
PHILLIPS	PA	ALPHA_KETO	C. BRIGGSAE	HK104	2015-06-05	PS_060815_ACH_HK104_A-KETO_C	24	0	1	24	3.17805
PHILLIPS	PJ	ALPHA_KETO	C. BRIGGSAE	HK104	2015-05-29	PS_060115_JH_HK104-1_A-KETO	5	1	0
PHILLIPS	PJ	ALPHA_KETO	C. BRIGGSAE	HK104	2015-05-29	PS_060115_JH_HK104-1_A-KETO	5	1	0
PHILLIPS	PJ	ALPHA_KETO	C. BRIGGSAE	HK104	2015-05-29	PS_060115_JH_HK104-1_A-KETO	12	1	0
PHILLIPS	PJ	ALPHA_KETO	C. BRIGGSAE	HK104	2015-05-29	PS_060115_JH_HK104-1_A-KETO	12	1	0
PHILLIPS	PJ	ALPHA_KETO	C. BRIGGSAE	HK104	2015-05-29	PS_060115_JH_HK104-1_A-KETO	19	0	1	19	2.94444
PHILLIPS	PJ	ALPHA_KETO	C. BRIGGSAE	HK104	2015-05-29	PS_060115_JH_HK104-1_A-KETO	21	0	1	21	3.04452
PHILLIPS	PJ	ALPHA_KETO	C. BRIGGSAE	HK104	2015-05-29	PS_060115_JH_HK104-1_A-KETO	26	0	1	26	3.2581
PHILLIPS	PJ	ALPHA_KETO	C. BRIGGSAE	HK104	2015-05-29	PS_060115_JH_HK104-1_A-KETO	26	1	0
PHILLIPS	PJ	ALPHA_KETO	C. BRIGGSAE	HK104	2015-05-29	PS_060115_JH_HK104-1_A-KETO	28	0	1	28	3.3322
PHILLIPS	PJ	ALPHA_KETO	C. BRIGGSAE	HK104	2015-05-29	PS_060115_JH_HK104-1_A-KETO	28	0	1	28	3.3322
PHILLIPS	PJ	ALPHA_KETO	C. BRIGGSAE	HK104	2015-05-29	PS_060115_JH_HK104-1_A-KETO	28	0	1	28	3.3322
PHILLIPS	PJ	ALPHA_KETO	C. BRIGGSAE	HK104	2015-05-29	PS_060115_JH_HK104-1_A-KETO	28	1	0
PHILLIPS	PJ	ALPHA_KETO	C. BRIGGSAE	HK104	2015-05-29	PS_060115_JH_HK104-1_A-KETO	31	0	1	31	3.43399
PHILLIPS	PJ	ALPHA_KETO	C. BRIGGSAE	HK104	2015-05-29	PS_060115_JH_HK104-1_A-KETO	31	0	1	31	3.43399
PHILLIPS	PJ	ALPHA_KETO	C. BRIGGSAE	HK104	2015-05-29	PS_060115_JH_HK104-1_A-KETO	31	0	1	31	3.43399
PHILLIPS	PJ	ALPHA_KETO	C. BRIGGSAE	HK104	2015-05-29	PS_060115_JH_HK104-1_A-KETO	31	0	1	31	3.43399
PHILLIPS	PJ	ALPHA_KETO	C. BRIGGSAE	HK104	2015-05-29	PS_060115_JH_HK104-1_A-KETO	31	0	1	31	3.43399
PHILLIPS	PJ	ALPHA_KETO	C. BRIGGSAE	HK104	2015-05-29	PS_060115_JH_HK104-1_A-KETO	31	0	1	31	3.43399
PHILLIPS	PJ	ALPHA_KETO	C. BRIGGSAE	HK104	2015-05-29	PS_060115_JH_HK104-1_A-KETO	31	0	1	31	3.43399
PHILLIPS	PJ	ALPHA_KETO	C. BRIGGSAE	HK104	2015-05-29	PS_060115_JH_HK104-1_A-KETO	31	0	1	31	3.43399
PHILLIPS	PJ	ALPHA_KETO	C. BRIGGSAE	HK104	2015-05-29	PS_060115_JH_HK104-1_A-KETO	31	1	0
PHILLIPS	PJ	ALPHA_KETO	C. BRIGGSAE	HK104	2015-05-29	PS_060115_JH_HK104-1_A-KETO	35	0	1	35	3.55535
PHILLIPS	PJ	ALPHA_KETO	C. BRIGGSAE	HK104	2015-05-29	PS_060115_JH_HK104-1_A-KETO	35	0	1	35	3.55535
PHILLIPS	PJ	ALPHA_KETO	C. BRIGGSAE	HK104	2015-05-29	PS_060115_JH_HK104-1_A-KETO	35	0	1	35	3.55535
PHILLIPS	PJ	ALPHA_KETO	C. BRIGGSAE	HK104	2015-05-29	PS_060115_JH_HK104-1_A-KETO	35	0	1	35	3.55535
PHILLIPS	PJ	ALPHA_KETO	C. BRIGGSAE	HK104	2015-05-29	PS_060115_JH_HK104-1_A-KETO	35	0	1	35	3.55535
PHILLIPS	PJ	ALPHA_KETO	C. BRIGGSAE	HK104	2015-05-29	PS_060115_JH_HK104-1_A-KETO	35	0	1	35	3.55535
PHILLIPS	PJ	ALPHA_KETO	C. BRIGGSAE	HK104	2015-05-29	PS_060115_JH_HK104-1_A-KETO	35	0	1	35	3.55535
PHILLIPS	PJ	ALPHA_KETO	C. BRIGGSAE	HK104	2015-05-29	PS_060115_JH_HK104-1_A-KETO	35	0	1	35	3.55535
PHILLIPS	PJ	ALPHA_KETO	C. BRIGGSAE	HK104	2015-05-29	PS_060115_JH_HK104-1_A-KETO	35	0	1	35	3.55535
PHILLIPS	PJ	ALPHA_KETO	C. BRIGGSAE	HK104	2015-05-29	PS_060115_JH_HK104-1_A-KETO	35	0	1	35	3.55535
PHILLIPS	PJ	ALPHA_KETO	C. BRIGGSAE	HK104	2015-05-29	PS_060115_JH_HK104-1_A-KETO	35	0	1	35	3.55535
PHILLIPS	PJ	ALPHA_KETO	C. BRIGGSAE	HK104	2015-05-29	PS_060115_JH_HK104-1_A-KETO	35	1	0
PHILLIPS	PJ	ALPHA_KETO	C. BRIGGSAE	HK104	2015-05-29	PS_060115_JH_HK104-1_A-KETO	35	1	0
PHILLIPS	PJ	ALPHA_KETO	C. BRIGGSAE	HK104	2015-05-29	PS_060115_JH_HK104-1_A-KETO	38	1	0
PHILLIPS	PJ	ALPHA_KETO	C. BRIGGSAE	HK104	2015-06-05	PS_060815_JH_HK104_A-KETO_A	4	1	0
PHILLIPS	PJ	ALPHA_KETO	C. BRIGGSAE	HK104	2015-06-05	PS_060815_JH_HK104_A-KETO_A	5	1	0
PHILLIPS	PJ	ALPHA_KETO	C. BRIGGSAE	HK104	2015-06-05	PS_060815_JH_HK104_A-KETO_A	10	0	1	10	2.30259
PHILLIPS	PJ	ALPHA_KETO	C. BRIGGSAE	HK104	2015-06-05	PS_060815_JH_HK104_A-KETO_A	10	1	0
PHILLIPS	PJ	ALPHA_KETO	C. BRIGGSAE	HK104	2015-06-05	PS_060815_JH_HK104_A-KETO_A	14	1	0
PHILLIPS	PJ	ALPHA_KETO	C. BRIGGSAE	HK104	2015-06-05	PS_060815_JH_HK104_A-KETO_A	14	1	0
PHILLIPS	PJ	ALPHA_KETO	C. BRIGGSAE	HK104	2015-06-05	PS_060815_JH_HK104_A-KETO_A	14	1	0
PHILLIPS	PJ	ALPHA_KETO	C. BRIGGSAE	HK104	2015-06-05	PS_060815_JH_HK104_A-KETO_A	14	1	0
PHILLIPS	PJ	ALPHA_KETO	C. BRIGGSAE	HK104	2015-06-05	PS_060815_JH_HK104_A-KETO_A	14	1	0
PHILLIPS	PJ	ALPHA_KETO	C. BRIGGSAE	HK104	2015-06-05	PS_060815_JH_HK104_A-KETO_A	17	1	0
PHILLIPS	PJ	ALPHA_KETO	C. BRIGGSAE	HK104	2015-06-05	PS_060815_JH_HK104_A-KETO_A	17	1	0
PHILLIPS	PJ	ALPHA_KETO	C. BRIGGSAE	HK104	2015-06-05	PS_060815_JH_HK104_A-KETO_A	17	1	0
PHILLIPS	PJ	ALPHA_KETO	C. BRIGGSAE	HK104	2015-06-05	PS_060815_JH_HK104_A-KETO_A	35	0	1	35	3.55535
PHILLIPS	PJ	ALPHA_KETO	C. BRIGGSAE	HK104	2015-06-05	PS_060815_JH_HK104_A-KETO_A	35	0	1	35	3.55535
PHILLIPS	PJ	ALPHA_KETO	C. BRIGGSAE	HK104	2015-06-05	PS_060815_JH_HK104_A-KETO_A	35	0	1	35	3.55535
PHILLIPS	PJ	ALPHA_KETO	C. BRIGGSAE	HK104	2015-06-05	PS_060815_JH_HK104_A-KETO_A	28	0	1	28	3.3322
PHILLIPS	PJ	ALPHA_KETO	C. BRIGGSAE	HK104	2015-06-05	PS_060815_JH_HK104_A-KETO_A	28	0	1	28	3.3322
PHILLIPS	PJ	ALPHA_KETO	C. BRIGGSAE	HK104	2015-06-05	PS_060815_JH_HK104_A-KETO_A	28	0	1	28	3.3322
PHILLIPS	PJ	ALPHA_KETO	C. BRIGGSAE	HK104	2015-06-05	PS_060815_JH_HK104_A-KETO_A	28	0	1	28	3.3322
PHILLIPS	PJ	ALPHA_KETO	C. BRIGGSAE	HK104	2015-06-05	PS_060815_JH_HK104_A-KETO_A	28	0	1	28	3.3322
PHILLIPS	PJ	ALPHA_KETO	C. BRIGGSAE	HK104	2015-06-05	PS_060815_JH_HK104_A-KETO_A	28	1	0
PHILLIPS	PJ	ALPHA_KETO	C. BRIGGSAE	HK104	2015-06-05	PS_060815_JH_HK104_A-KETO_A	31	0	1	31	3.43399
PHILLIPS	PJ	ALPHA_KETO	C. BRIGGSAE	HK104	2015-06-05	PS_060815_JH_HK104_A-KETO_A	31	0	1	31	3.43399
PHILLIPS	PJ	ALPHA_KETO	C. BRIGGSAE	HK104	2015-06-05	PS_060815_JH_HK104_A-KETO_A	31	0	1	31	3.43399
PHILLIPS	PJ	ALPHA_KETO	C. BRIGGSAE	HK104	2015-06-05	PS_060815_JH_HK104_A-KETO_A	31	0	1	31	3.43399
PHILLIPS	PJ	ALPHA_KETO	C. BRIGGSAE	HK104	2015-06-05	PS_060815_JH_HK104_A-KETO_A	31	0	1	31	3.43399
PHILLIPS	PJ	ALPHA_KETO	C. BRIGGSAE	HK104	2015-06-05	PS_060815_JH_HK104_A-KETO_A	31	0	1	31	3.43399
PHILLIPS	PJ	ALPHA_KETO	C. BRIGGSAE	HK104	2015-06-05	PS_060815_JH_HK104_A-KETO_A	31	0	1	31	3.43399
PHILLIPS	PJ	ALPHA_KETO	C. BRIGGSAE	HK104	2015-06-05	PS_060815_JH_HK104_A-KETO_A	33	0	1	33	3.49651
PHILLIPS	PJ	ALPHA_KETO	C. BRIGGSAE	HK104	2015-06-05	PS_060815_JH_HK104_A-KETO_A	33	0	1	33	3.49651
PHILLIPS	PJ	ALPHA_KETO	C. BRIGGSAE	HK104	2015-06-05	PS_060815_JH_HK104_A-KETO_A	33	0	1	33	3.49651
PHILLIPS	PJ	ALPHA_KETO	C. BRIGGSAE	HK104	2015-06-05	PS_060815_JH_HK104_A-KETO_A	33	0	1	33	3.49651
PHILLIPS	PJ	ALPHA_KETO	C. BRIGGSAE	HK104	2015-06-05	PS_060815_JH_HK104_A-KETO_A	33	0	1	33	3.49651
PHILLIPS	PJ	ALPHA_KETO	C. BRIGGSAE	HK104	2015-06-05	PS_060815_JH_HK104_A-KETO_A	33	0	1	33	3.49651
PHILLIPS	PJ	ALPHA_KETO	C. BRIGGSAE	HK104	2015-06-05	PS_060815_JH_HK104_A-KETO_A	33	1	0
DRISCOLL	DB	ALPHA_KETO	C. BRIGGSAE	JU1348	2015-04-13	DS_041315_BO_JU1348_A-KETO-3	9	1	0
DRISCOLL	DB	ALPHA_KETO	C. BRIGGSAE	JU1348	2015-04-13	DS_041315_BO_JU1348_A-KETO-3	14	0	1	14	2.63906
DRISCOLL	DB	ALPHA_KETO	C. BRIGGSAE	JU1348	2015-04-13	DS_041315_BO_JU1348_A-KETO-3	14	0	1	14	2.63906
DRISCOLL	DB	ALPHA_KETO	C. BRIGGSAE	JU1348	2015-04-13	DS_041315_BO_JU1348_A-KETO-3	14	0	1	14	2.63906
DRISCOLL	DB	ALPHA_KETO	C. BRIGGSAE	JU1348	2015-04-13	DS_041315_BO_JU1348_A-KETO-3	14	0	1	14	2.63906
DRISCOLL	DB	ALPHA_KETO	C. BRIGGSAE	JU1348	2015-04-13	DS_041315_BO_JU1348_A-KETO-3	14	0	1	14	2.63906
DRISCOLL	DB	ALPHA_KETO	C. BRIGGSAE	JU1348	2015-04-13	DS_041315_BO_JU1348_A-KETO-3	14	0	1	14	2.63906
DRISCOLL	DB	ALPHA_KETO	C. BRIGGSAE	JU1348	2015-04-13	DS_041315_BO_JU1348_A-KETO-3	14	0	1	14	2.63906
DRISCOLL	DB	ALPHA_KETO	C. BRIGGSAE	JU1348	2015-04-13	DS_041315_BO_JU1348_A-KETO-3	14	1	0
DRISCOLL	DB	ALPHA_KETO	C. BRIGGSAE	JU1348	2015-04-13	DS_041315_BO_JU1348_A-KETO-3	16	0	1	16	2.77259
DRISCOLL	DB	ALPHA_KETO	C. BRIGGSAE	JU1348	2015-04-13	DS_041315_BO_JU1348_A-KETO-3	16	0	1	16	2.77259
DRISCOLL	DB	ALPHA_KETO	C. BRIGGSAE	JU1348	2015-04-13	DS_041315_BO_JU1348_A-KETO-3	16	1	0
DRISCOLL	DB	ALPHA_KETO	C. BRIGGSAE	JU1348	2015-04-13	DS_041315_BO_JU1348_A-KETO-3	18	0	1	18	2.89037
DRISCOLL	DB	ALPHA_KETO	C. BRIGGSAE	JU1348	2015-04-13	DS_041315_BO_JU1348_A-KETO-3	21	0	1	21	3.04452
DRISCOLL	DB	ALPHA_KETO	C. BRIGGSAE	JU1348	2015-04-13	DS_041315_BO_JU1348_A-KETO-3	21	0	1	21	3.04452
DRISCOLL	DB	ALPHA_KETO	C. BRIGGSAE	JU1348	2015-04-13	DS_041315_BO_JU1348_A-KETO-3	21	0	1	21	3.04452
DRISCOLL	DB	ALPHA_KETO	C. BRIGGSAE	JU1348	2015-04-13	DS_041315_BO_JU1348_A-KETO-3	23	1	0
DRISCOLL	DB	ALPHA_KETO	C. BRIGGSAE	JU1348	2015-04-13	DS_041315_BO_JU1348_A-KETO-3	23	1	0
DRISCOLL	DB	ALPHA_KETO	C. BRIGGSAE	JU1348	2015-04-13	DS_041315_BO_JU1348_A-KETO-3	23	1	0
DRISCOLL	DB	ALPHA_KETO	C. BRIGGSAE	JU1348	2015-04-13	DS_041315_BO_JU1348_A-KETO-3	23	1	0
DRISCOLL	DB	ALPHA_KETO	C. BRIGGSAE	JU1348	2015-04-13	DS_041315_BO_JU1348_A-KETO-3	25	0	1	25	3.21888
DRISCOLL	DB	ALPHA_KETO	C. BRIGGSAE	JU1348	2015-04-13	DS_041315_BO_JU1348_A-KETO-3	28	0	1	28	3.3322
DRISCOLL	DB	ALPHA_KETO	C. BRIGGSAE	JU1348	2015-04-13	DS_041315_BO_JU1348_A-KETO-3	28	0	1	28	3.3322
DRISCOLL	DB	ALPHA_KETO	C. BRIGGSAE	JU1348	2015-04-13	DS_041315_BO_JU1348_A-KETO-3	28	0	1	28	3.3322
DRISCOLL	DB	ALPHA_KETO	C. BRIGGSAE	JU1348	2015-04-13	DS_041315_BO_JU1348_A-KETO-3	30	0	1	30	3.4012
DRISCOLL	DB	ALPHA_KETO	C. BRIGGSAE	JU1348	2015-04-13	DS_041315_BO_JU1348_A-KETO-3	30	0	1	30	3.4012
DRISCOLL	DB	ALPHA_KETO	C. BRIGGSAE	JU1348	2015-04-13	DS_041315_BO_JU1348_A-KETO-3	30	0	1	30	3.4012
DRISCOLL	DB	ALPHA_KETO	C. BRIGGSAE	JU1348	2015-04-13	DS_041315_BO_JU1348_A-KETO-3	30	0	1	30	3.4012
DRISCOLL	DB	ALPHA_KETO	C. BRIGGSAE	JU1348	2015-04-13	DS_041315_BO_JU1348_A-KETO-3	30	1	0
DRISCOLL	DB	ALPHA_KETO	C. BRIGGSAE	JU1348	2015-04-13	DS_041315_BO_JU1348_A-KETO-3	32	0	1	32	3.46574
DRISCOLL	DB	ALPHA_KETO	C. BRIGGSAE	JU1348	2015-04-13	DS_041315_BO_JU1348_A-KETO-3	39	0	1	39	3.66356
DRISCOLL	DBS	ALPHA_KETO	C. BRIGGSAE	JU1348	2015-06-22	DS_062215_BO_JU1348_ALPHA KETOGLUTARATE_3	28	0	1	28	3.3322
DRISCOLL	DBS	ALPHA_KETO	C. BRIGGSAE	JU1348	2015-06-22	DS_062215_BO_JU1348_ALPHA KETOGLUTARATE_3	25	0	1	25	3.21888
DRISCOLL	DBS	ALPHA_KETO	C. BRIGGSAE	JU1348	2015-06-22	DS_062215_BO_JU1348_ALPHA KETOGLUTARATE_3	25	0	1	25	3.21888
DRISCOLL	DBS	ALPHA_KETO	C. BRIGGSAE	JU1348	2015-06-22	DS_062215_BO_JU1348_ALPHA KETOGLUTARATE_3	25	0	1	25	3.21888
DRISCOLL	DBS	ALPHA_KETO	C. BRIGGSAE	JU1348	2015-06-22	DS_062215_BO_JU1348_ALPHA KETOGLUTARATE_3	23	0	1	23	3.13549
DRISCOLL	DBS	ALPHA_KETO	C. BRIGGSAE	JU1348	2015-06-22	DS_062215_BO_JU1348_ALPHA KETOGLUTARATE_3	23	0	1	23	3.13549
DRISCOLL	DBS	ALPHA_KETO	C. BRIGGSAE	JU1348	2015-06-22	DS_062215_BO_JU1348_ALPHA KETOGLUTARATE_3	23	0	1	23	3.13549
DRISCOLL	DBS	ALPHA_KETO	C. BRIGGSAE	JU1348	2015-06-22	DS_062215_BO_JU1348_ALPHA KETOGLUTARATE_3	23	0	1	23	3.13549
DRISCOLL	DBS	ALPHA_KETO	C. BRIGGSAE	JU1348	2015-06-22	DS_062215_BO_JU1348_ALPHA KETOGLUTARATE_3	23	0	1	23	3.13549
DRISCOLL	DBS	ALPHA_KETO	C. BRIGGSAE	JU1348	2015-06-22	DS_062215_BO_JU1348_ALPHA KETOGLUTARATE_3	23	0	1	23	3.13549
DRISCOLL	DBS	ALPHA_KETO	C. BRIGGSAE	JU1348	2015-06-22	DS_062215_BO_JU1348_ALPHA KETOGLUTARATE_3	21	0	1	21	3.04452
DRISCOLL	DBS	ALPHA_KETO	C. BRIGGSAE	JU1348	2015-06-22	DS_062215_BO_JU1348_ALPHA KETOGLUTARATE_3	18	0	1	18	2.89037
DRISCOLL	DBS	ALPHA_KETO	C. BRIGGSAE	JU1348	2015-06-22	DS_062215_BO_JU1348_ALPHA KETOGLUTARATE_3	18	1	0
DRISCOLL	DBS	ALPHA_KETO	C. BRIGGSAE	JU1348	2015-06-22	DS_062215_BO_JU1348_ALPHA KETOGLUTARATE_3	14	1	0
DRISCOLL	DBS	ALPHA_KETO	C. BRIGGSAE	JU1348	2015-06-22	DS_062215_BO_JU1348_ALPHA KETOGLUTARATE_3	14	1	0
DRISCOLL	DBS	ALPHA_KETO	C. BRIGGSAE	JU1348	2015-06-22	DS_062215_BO_JU1348_ALPHA KETOGLUTARATE_3	14	1	0
DRISCOLL	DBS	ALPHA_KETO	C. BRIGGSAE	JU1348	2015-06-22	DS_062215_BO_JU1348_ALPHA KETOGLUTARATE_3	14	1	0
DRISCOLL	DBS	ALPHA_KETO	C. BRIGGSAE	JU1348	2015-06-22	DS_062215_BO_JU1348_ALPHA KETOGLUTARATE_3	14	1	0
DRISCOLL	DBS	ALPHA_KETO	C. BRIGGSAE	JU1348	2015-06-22	DS_062215_BO_JU1348_ALPHA KETOGLUTARATE_3	14	1	0
DRISCOLL	DBS	ALPHA_KETO	C. BRIGGSAE	JU1348	2015-06-22	DS_062215_BO_JU1348_ALPHA KETOGLUTARATE_3	14	1	0
DRISCOLL	DBS	ALPHA_KETO	C. BRIGGSAE	JU1348	2015-06-22	DS_062215_BO_JU1348_ALPHA KETOGLUTARATE_3	14	1	0
DRISCOLL	DBS	ALPHA_KETO	C. BRIGGSAE	JU1348	2015-06-22	DS_062215_BO_JU1348_ALPHA KETOGLUTARATE_3	11	1	0
DRISCOLL	DBS	ALPHA_KETO	C. BRIGGSAE	JU1348	2015-06-22	DS_062215_BO_JU1348_ALPHA KETOGLUTARATE_3	7	1	0
DRISCOLL	DBS	ALPHA_KETO	C. BRIGGSAE	JU1348	2015-06-22	DS_062215_BO_JU1348_ALPHA KETOGLUTARATE_3	7	1	0
DRISCOLL	DBS	ALPHA_KETO	C. BRIGGSAE	JU1348	2015-06-22	DS_062215_BO_JU1348_ALPHA KETOGLUTARATE_3	7	1	0
DRISCOLL	DBS	ALPHA_KETO	C. BRIGGSAE	JU1348	2015-06-22	DS_062215_BO_JU1348_ALPHA KETOGLUTARATE_3	7	1	0
DRISCOLL	DBS	ALPHA_KETO	C. BRIGGSAE	JU1348	2015-06-22	DS_062215_BO_JU1348_ALPHA KETOGLUTARATE_3	7	1	0
DRISCOLL	DBS	ALPHA_KETO	C. BRIGGSAE	JU1348	2015-06-22	DS_062215_BO_JU1348_ALPHA KETOGLUTARATE_3	30	0	1	30	3.4012
DRISCOLL	DBS	ALPHA_KETO	C. BRIGGSAE	JU1348	2015-06-22	DS_062215_BO_JU1348_ALPHA KETOGLUTARATE_3	32	0	1	32	3.46574
DRISCOLL	DBS	ALPHA_KETO	C. BRIGGSAE	JU1348	2015-06-22	DS_062215_BO_JU1348_ALPHA KETOGLUTARATE_3	32	0	1	32	3.46574
DRISCOLL	DBS	ALPHA_KETO	C. BRIGGSAE	JU1348	2015-06-22	DS_062215_BO_JU1348_ALPHA KETOGLUTARATE_3	32	0	1	32	3.46574
DRISCOLL	DBS	ALPHA_KETO	C. BRIGGSAE	JU1348	2015-06-22	DS_062215_BO_JU1348_ALPHA KETOGLUTARATE_3	35	0	1	35	3.55535
DRISCOLL	DBS	ALPHA_KETO	C. BRIGGSAE	JU1348	2015-06-22	DS_062215_BO_JU1348_ALPHA KETOGLUTARATE_3	35	0	1	35	3.55535
DRISCOLL	DBS	ALPHA_KETO	C. BRIGGSAE	JU1348	2015-06-22	DS_062215_BO_JU1348_ALPHA KETOGLUTARATE_3	35	0	1	35	3.55535
DRISCOLL	DBS	ALPHA_KETO	C. BRIGGSAE	JU1348	2015-06-22	DS_062215_BO_JU1348_ALPHA KETOGLUTARATE_3	37	0	1	37	3.61092
DRISCOLL	DC	ALPHA_KETO	C. BRIGGSAE	JU1348	2015-04-13	DS_041315_CC_JU1348_A-KETO-1	9	1	0
DRISCOLL	DC	ALPHA_KETO	C. BRIGGSAE	JU1348	2015-04-13	DS_041315_CC_JU1348_A-KETO-1	9	1	0
DRISCOLL	DC	ALPHA_KETO	C. BRIGGSAE	JU1348	2015-04-13	DS_041315_CC_JU1348_A-KETO-1	9	1	0
DRISCOLL	DC	ALPHA_KETO	C. BRIGGSAE	JU1348	2015-04-13	DS_041315_CC_JU1348_A-KETO-1	9	1	0
DRISCOLL	DC	ALPHA_KETO	C. BRIGGSAE	JU1348	2015-04-13	DS_041315_CC_JU1348_A-KETO-1	9	1	0
DRISCOLL	DC	ALPHA_KETO	C. BRIGGSAE	JU1348	2015-04-13	DS_041315_CC_JU1348_A-KETO-1	9	1	0
DRISCOLL	DC	ALPHA_KETO	C. BRIGGSAE	JU1348	2015-04-13	DS_041315_CC_JU1348_A-KETO-1	11	0	1	11	2.3979
DRISCOLL	DC	ALPHA_KETO	C. BRIGGSAE	JU1348	2015-04-13	DS_041315_CC_JU1348_A-KETO-1	11	1	0
DRISCOLL	DC	ALPHA_KETO	C. BRIGGSAE	JU1348	2015-04-13	DS_041315_CC_JU1348_A-KETO-1	14	0	1	14	2.63906
DRISCOLL	DC	ALPHA_KETO	C. BRIGGSAE	JU1348	2015-04-13	DS_041315_CC_JU1348_A-KETO-1	14	1	0
DRISCOLL	DC	ALPHA_KETO	C. BRIGGSAE	JU1348	2015-04-13	DS_041315_CC_JU1348_A-KETO-1	14	1	0
DRISCOLL	DC	ALPHA_KETO	C. BRIGGSAE	JU1348	2015-04-13	DS_041315_CC_JU1348_A-KETO-1	14	1	0
DRISCOLL	DC	ALPHA_KETO	C. BRIGGSAE	JU1348	2015-04-13	DS_041315_CC_JU1348_A-KETO-1	16	1	0
DRISCOLL	DC	ALPHA_KETO	C. BRIGGSAE	JU1348	2015-04-13	DS_041315_CC_JU1348_A-KETO-1	18	0	1	18	2.89037
DRISCOLL	DC	ALPHA_KETO	C. BRIGGSAE	JU1348	2015-04-13	DS_041315_CC_JU1348_A-KETO-1	18	0	1	18	2.89037
DRISCOLL	DC	ALPHA_KETO	C. BRIGGSAE	JU1348	2015-04-13	DS_041315_CC_JU1348_A-KETO-1	18	0	1	18	2.89037
DRISCOLL	DC	ALPHA_KETO	C. BRIGGSAE	JU1348	2015-04-13	DS_041315_CC_JU1348_A-KETO-1	18	0	1	18	2.89037
DRISCOLL	DC	ALPHA_KETO	C. BRIGGSAE	JU1348	2015-04-13	DS_041315_CC_JU1348_A-KETO-1	21	0	1	21	3.04452
DRISCOLL	DC	ALPHA_KETO	C. BRIGGSAE	JU1348	2015-04-13	DS_041315_CC_JU1348_A-KETO-1	21	0	1	21	3.04452
DRISCOLL	DC	ALPHA_KETO	C. BRIGGSAE	JU1348	2015-04-13	DS_041315_CC_JU1348_A-KETO-1	21	0	1	21	3.04452
DRISCOLL	DC	ALPHA_KETO	C. BRIGGSAE	JU1348	2015-04-13	DS_041315_CC_JU1348_A-KETO-1	21	1	0
DRISCOLL	DC	ALPHA_KETO	C. BRIGGSAE	JU1348	2015-04-13	DS_041315_CC_JU1348_A-KETO-1	21	1	0
DRISCOLL	DC	ALPHA_KETO	C. BRIGGSAE	JU1348	2015-04-13	DS_041315_CC_JU1348_A-KETO-1	21	1	0
DRISCOLL	DC	ALPHA_KETO	C. BRIGGSAE	JU1348	2015-04-13	DS_041315_CC_JU1348_A-KETO-1	23	0	1	23	3.13549
DRISCOLL	DC	ALPHA_KETO	C. BRIGGSAE	JU1348	2015-04-13	DS_041315_CC_JU1348_A-KETO-1	23	0	1	23	3.13549
DRISCOLL	DC	ALPHA_KETO	C. BRIGGSAE	JU1348	2015-04-13	DS_041315_CC_JU1348_A-KETO-1	28	0	1	28	3.3322
DRISCOLL	DC	ALPHA_KETO	C. BRIGGSAE	JU1348	2015-04-13	DS_041315_CC_JU1348_A-KETO-1	28	0	1	28	3.3322
DRISCOLL	DC	ALPHA_KETO	C. BRIGGSAE	JU1348	2015-04-13	DS_041315_CC_JU1348_A-KETO-1	28	1	0
DRISCOLL	DC	ALPHA_KETO	C. BRIGGSAE	JU1348	2015-04-13	DS_041315_CC_JU1348_A-KETO-1	30	0	1	30	3.4012
DRISCOLL	DC	ALPHA_KETO	C. BRIGGSAE	JU1348	2015-04-13	DS_041315_CC_JU1348_A-KETO-1	30	0	1	30	3.4012
DRISCOLL	DC	ALPHA_KETO	C. BRIGGSAE	JU1348	2015-04-13	DS_041315_CC_JU1348_A-KETO-1	30	0	1	30	3.4012
DRISCOLL	DC	ALPHA_KETO	C. BRIGGSAE	JU1348	2015-04-13	DS_041315_CC_JU1348_A-KETO-1	30	0	1	30	3.4012
DRISCOLL	DC	ALPHA_KETO	C. BRIGGSAE	JU1348	2015-04-13	DS_041315_CC_JU1348_A-KETO-1	30	0	1	30	3.4012
DRISCOLL	DC	ALPHA_KETO	C. BRIGGSAE	JU1348	2015-04-13	DS_041315_CC_JU1348_A-KETO-1	32	0	1	32	3.46574
DRISCOLL	DC	ALPHA_KETO	C. BRIGGSAE	JU1348	2015-04-13	DS_041315_CC_JU1348_A-KETO-1	32	0	1	32	3.46574
DRISCOLL	DE	ALPHA_KETO	C. BRIGGSAE	JU1348	2015-04-13	DS_041315_EC_JU1348_A-KETO-2	7	1	0
DRISCOLL	DE	ALPHA_KETO	C. BRIGGSAE	JU1348	2015-04-13	DS_041315_EC_JU1348_A-KETO-2	7	1	0
DRISCOLL	DE	ALPHA_KETO	C. BRIGGSAE	JU1348	2015-04-13	DS_041315_EC_JU1348_A-KETO-2	7	1	0
DRISCOLL	DE	ALPHA_KETO	C. BRIGGSAE	JU1348	2015-04-13	DS_041315_EC_JU1348_A-KETO-2	7	1	0
DRISCOLL	DE	ALPHA_KETO	C. BRIGGSAE	JU1348	2015-04-13	DS_041315_EC_JU1348_A-KETO-2	9	1	0
DRISCOLL	DE	ALPHA_KETO	C. BRIGGSAE	JU1348	2015-04-13	DS_041315_EC_JU1348_A-KETO-2	9	1	0
DRISCOLL	DE	ALPHA_KETO	C. BRIGGSAE	JU1348	2015-04-13	DS_041315_EC_JU1348_A-KETO-2	9	1	0
DRISCOLL	DE	ALPHA_KETO	C. BRIGGSAE	JU1348	2015-04-13	DS_041315_EC_JU1348_A-KETO-2	9	1	0
DRISCOLL	DE	ALPHA_KETO	C. BRIGGSAE	JU1348	2015-04-13	DS_041315_EC_JU1348_A-KETO-2	11	0	1	11	2.3979
DRISCOLL	DE	ALPHA_KETO	C. BRIGGSAE	JU1348	2015-04-13	DS_041315_EC_JU1348_A-KETO-2	11	1	0
DRISCOLL	DE	ALPHA_KETO	C. BRIGGSAE	JU1348	2015-04-13	DS_041315_EC_JU1348_A-KETO-2	11	1	0
DRISCOLL	DE	ALPHA_KETO	C. BRIGGSAE	JU1348	2015-04-13	DS_041315_EC_JU1348_A-KETO-2	14	1	0
DRISCOLL	DE	ALPHA_KETO	C. BRIGGSAE	JU1348	2015-04-13	DS_041315_EC_JU1348_A-KETO-2	16	0	1	16	2.77259
DRISCOLL	DE	ALPHA_KETO	C. BRIGGSAE	JU1348	2015-04-13	DS_041315_EC_JU1348_A-KETO-2	16	0	1	16	2.77259
DRISCOLL	DE	ALPHA_KETO	C. BRIGGSAE	JU1348	2015-04-13	DS_041315_EC_JU1348_A-KETO-2	16	0	1	16	2.77259
DRISCOLL	DE	ALPHA_KETO	C. BRIGGSAE	JU1348	2015-04-13	DS_041315_EC_JU1348_A-KETO-2	16	1	0
DRISCOLL	DE	ALPHA_KETO	C. BRIGGSAE	JU1348	2015-04-13	DS_041315_EC_JU1348_A-KETO-2	18	0	1	18	2.89037
DRISCOLL	DE	ALPHA_KETO	C. BRIGGSAE	JU1348	2015-04-13	DS_041315_EC_JU1348_A-KETO-2	18	0	1	18	2.89037
DRISCOLL	DE	ALPHA_KETO	C. BRIGGSAE	JU1348	2015-04-13	DS_041315_EC_JU1348_A-KETO-2	18	0	1	18	2.89037
DRISCOLL	DE	ALPHA_KETO	C. BRIGGSAE	JU1348	2015-04-13	DS_041315_EC_JU1348_A-KETO-2	18	1	0
DRISCOLL	DE	ALPHA_KETO	C. BRIGGSAE	JU1348	2015-04-13	DS_041315_EC_JU1348_A-KETO-2	23	0	1	23	3.13549
DRISCOLL	DE	ALPHA_KETO	C. BRIGGSAE	JU1348	2015-04-13	DS_041315_EC_JU1348_A-KETO-2	25	0	1	25	3.21888
DRISCOLL	DE	ALPHA_KETO	C. BRIGGSAE	JU1348	2015-04-13	DS_041315_EC_JU1348_A-KETO-2	25	0	1	25	3.21888
DRISCOLL	DE	ALPHA_KETO	C. BRIGGSAE	JU1348	2015-04-13	DS_041315_EC_JU1348_A-KETO-2	28	1	0
DRISCOLL	DE	ALPHA_KETO	C. BRIGGSAE	JU1348	2015-04-13	DS_041315_EC_JU1348_A-KETO-2	30	0	1	30	3.4012
DRISCOLL	DE	ALPHA_KETO	C. BRIGGSAE	JU1348	2015-04-13	DS_041315_EC_JU1348_A-KETO-2	30	0	1	30	3.4012
DRISCOLL	DE	ALPHA_KETO	C. BRIGGSAE	JU1348	2015-04-13	DS_041315_EC_JU1348_A-KETO-2	30	0	1	30	3.4012
DRISCOLL	DE	ALPHA_KETO	C. BRIGGSAE	JU1348	2015-04-13	DS_041315_EC_JU1348_A-KETO-2	32	0	1	32	3.46574
DRISCOLL	DE	ALPHA_KETO	C. BRIGGSAE	JU1348	2015-04-13	DS_041315_EC_JU1348_A-KETO-2	32	0	1	32	3.46574
DRISCOLL	DE	ALPHA_KETO	C. BRIGGSAE	JU1348	2015-04-13	DS_041315_EC_JU1348_A-KETO-2	32	0	1	32	3.46574
DRISCOLL	DE	ALPHA_KETO	C. BRIGGSAE	JU1348	2015-04-13	DS_041315_EC_JU1348_A-KETO-2	32	1	0
DRISCOLL	DE	ALPHA_KETO	C. BRIGGSAE	JU1348	2015-04-13	DS_041315_EC_JU1348_A-KETO-2	35	0	1	35	3.55535
DRISCOLL	DE	ALPHA_KETO	C. BRIGGSAE	JU1348	2015-04-13	DS_041315_EC_JU1348_A-KETO-2	37	0	1	37	3.61092
DRISCOLL	DE	ALPHA_KETO	C. BRIGGSAE	JU1348	2015-04-13	DS_041315_EC_JU1348_A-KETO-2	37	0	1	37	3.61092
DRISCOLL	DE	ALPHA_KETO	C. BRIGGSAE	JU1348	2015-04-13	DS_041315_EC_JU1348_A-KETO-2	39	0	1	39	3.66356
DRISCOLL	DE	ALPHA_KETO	C. BRIGGSAE	JU1348	2015-06-22	DS_062215_EC_JU1348_ALPHA KETOGLUTARATE_2	23	0	1	23	3.13549
DRISCOLL	DE	ALPHA_KETO	C. BRIGGSAE	JU1348	2015-06-22	DS_062215_EC_JU1348_ALPHA KETOGLUTARATE_2	23	0	1	23	3.13549
DRISCOLL	DE	ALPHA_KETO	C. BRIGGSAE	JU1348	2015-06-22	DS_062215_EC_JU1348_ALPHA KETOGLUTARATE_2	23	0	1	23	3.13549
DRISCOLL	DE	ALPHA_KETO	C. BRIGGSAE	JU1348	2015-06-22	DS_062215_EC_JU1348_ALPHA KETOGLUTARATE_2	23	0	1	23	3.13549
DRISCOLL	DE	ALPHA_KETO	C. BRIGGSAE	JU1348	2015-06-22	DS_062215_EC_JU1348_ALPHA KETOGLUTARATE_2	21	0	1	21	3.04452
DRISCOLL	DE	ALPHA_KETO	C. BRIGGSAE	JU1348	2015-06-22	DS_062215_EC_JU1348_ALPHA KETOGLUTARATE_2	21	0	1	21	3.04452
DRISCOLL	DE	ALPHA_KETO	C. BRIGGSAE	JU1348	2015-06-22	DS_062215_EC_JU1348_ALPHA KETOGLUTARATE_2	21	0	1	21	3.04452
DRISCOLL	DE	ALPHA_KETO	C. BRIGGSAE	JU1348	2015-06-22	DS_062215_EC_JU1348_ALPHA KETOGLUTARATE_2	21	0	1	21	3.04452
DRISCOLL	DE	ALPHA_KETO	C. BRIGGSAE	JU1348	2015-06-22	DS_062215_EC_JU1348_ALPHA KETOGLUTARATE_2	21	1	0
DRISCOLL	DE	ALPHA_KETO	C. BRIGGSAE	JU1348	2015-06-22	DS_062215_EC_JU1348_ALPHA KETOGLUTARATE_2	21	1	0
DRISCOLL	DE	ALPHA_KETO	C. BRIGGSAE	JU1348	2015-06-22	DS_062215_EC_JU1348_ALPHA KETOGLUTARATE_2	21	1	0
DRISCOLL	DE	ALPHA_KETO	C. BRIGGSAE	JU1348	2015-06-22	DS_062215_EC_JU1348_ALPHA KETOGLUTARATE_2	21	1	0
DRISCOLL	DE	ALPHA_KETO	C. BRIGGSAE	JU1348	2015-06-22	DS_062215_EC_JU1348_ALPHA KETOGLUTARATE_2	21	1	0
DRISCOLL	DE	ALPHA_KETO	C. BRIGGSAE	JU1348	2015-06-22	DS_062215_EC_JU1348_ALPHA KETOGLUTARATE_2	17	1	0
DRISCOLL	DE	ALPHA_KETO	C. BRIGGSAE	JU1348	2015-06-22	DS_062215_EC_JU1348_ALPHA KETOGLUTARATE_2	11	1	0
DRISCOLL	DE	ALPHA_KETO	C. BRIGGSAE	JU1348	2015-06-22	DS_062215_EC_JU1348_ALPHA KETOGLUTARATE_2	25	0	1	25	3.21888
DRISCOLL	DE	ALPHA_KETO	C. BRIGGSAE	JU1348	2015-06-22	DS_062215_EC_JU1348_ALPHA KETOGLUTARATE_2	28	0	1	28	3.3322
DRISCOLL	DE	ALPHA_KETO	C. BRIGGSAE	JU1348	2015-06-22	DS_062215_EC_JU1348_ALPHA KETOGLUTARATE_2	28	0	1	28	3.3322
DRISCOLL	DE	ALPHA_KETO	C. BRIGGSAE	JU1348	2015-06-22	DS_062215_EC_JU1348_ALPHA KETOGLUTARATE_2	28	0	1	28	3.3322
DRISCOLL	DE	ALPHA_KETO	C. BRIGGSAE	JU1348	2015-06-22	DS_062215_EC_JU1348_ALPHA KETOGLUTARATE_2	28	0	1	28	3.3322
DRISCOLL	DE	ALPHA_KETO	C. BRIGGSAE	JU1348	2015-06-22	DS_062215_EC_JU1348_ALPHA KETOGLUTARATE_2	28	0	1	28	3.3322
DRISCOLL	DE	ALPHA_KETO	C. BRIGGSAE	JU1348	2015-06-22	DS_062215_EC_JU1348_ALPHA KETOGLUTARATE_2	28	0	1	28	3.3322
DRISCOLL	DE	ALPHA_KETO	C. BRIGGSAE	JU1348	2015-06-22	DS_062215_EC_JU1348_ALPHA KETOGLUTARATE_2	28	1	0
DRISCOLL	DE	ALPHA_KETO	C. BRIGGSAE	JU1348	2015-06-22	DS_062215_EC_JU1348_ALPHA KETOGLUTARATE_2	28	1	0
DRISCOLL	DE	ALPHA_KETO	C. BRIGGSAE	JU1348	2015-06-22	DS_062215_EC_JU1348_ALPHA KETOGLUTARATE_2	28	1	0
DRISCOLL	DE	ALPHA_KETO	C. BRIGGSAE	JU1348	2015-06-22	DS_062215_EC_JU1348_ALPHA KETOGLUTARATE_2	30	0	1	30	3.4012
DRISCOLL	DE	ALPHA_KETO	C. BRIGGSAE	JU1348	2015-06-22	DS_062215_EC_JU1348_ALPHA KETOGLUTARATE_2	30	0	1	30	3.4012
DRISCOLL	DE	ALPHA_KETO	C. BRIGGSAE	JU1348	2015-06-22	DS_062215_EC_JU1348_ALPHA KETOGLUTARATE_2	32	0	1	32	3.46574
DRISCOLL	DE	ALPHA_KETO	C. BRIGGSAE	JU1348	2015-06-22	DS_062215_EC_JU1348_ALPHA KETOGLUTARATE_2	32	0	1	32	3.46574
LITHGOW	LA	ALPHA_KETO	C. BRIGGSAE	JU1348	2015-03-27	LS 032715 H20_SLBL_DRUGS AF_JU1348-AKETO	5	1	0
LITHGOW	LA	ALPHA_KETO	C. BRIGGSAE	JU1348	2015-03-27	LS 032715 H20_SLBL_DRUGS AF_JU1348-AKETO	5	1	0
LITHGOW	LA	ALPHA_KETO	C. BRIGGSAE	JU1348	2015-03-27	LS 032715 H20_SLBL_DRUGS AF_JU1348-AKETO	5	1	0
LITHGOW	LA	ALPHA_KETO	C. BRIGGSAE	JU1348	2015-03-27	LS 032715 H20_SLBL_DRUGS AF_JU1348-AKETO	10	1	0
LITHGOW	LA	ALPHA_KETO	C. BRIGGSAE	JU1348	2015-03-27	LS 032715 H20_SLBL_DRUGS AF_JU1348-AKETO	10	1	0
LITHGOW	LA	ALPHA_KETO	C. BRIGGSAE	JU1348	2015-03-27	LS 032715 H20_SLBL_DRUGS AF_JU1348-AKETO	10	1	0
LITHGOW	LA	ALPHA_KETO	C. BRIGGSAE	JU1348	2015-03-27	LS 032715 H20_SLBL_DRUGS AF_JU1348-AKETO	10	1	0
LITHGOW	LA	ALPHA_KETO	C. BRIGGSAE	JU1348	2015-03-27	LS 032715 H20_SLBL_DRUGS AF_JU1348-AKETO	19	1	0
LITHGOW	LA	ALPHA_KETO	C. BRIGGSAE	JU1348	2015-03-27	LS 032715 H20_SLBL_DRUGS AF_JU1348-AKETO	19	1	0
LITHGOW	LA	ALPHA_KETO	C. BRIGGSAE	JU1348	2015-03-27	LS 032715 H20_SLBL_DRUGS AF_JU1348-AKETO	19	1	0
LITHGOW	LA	ALPHA_KETO	C. BRIGGSAE	JU1348	2015-03-27	LS 032715 H20_SLBL_DRUGS AF_JU1348-AKETO	19	1	0
LITHGOW	LA	ALPHA_KETO	C. BRIGGSAE	JU1348	2015-03-27	LS 032715 H20_SLBL_DRUGS AF_JU1348-AKETO	19	1	0
LITHGOW	LA	ALPHA_KETO	C. BRIGGSAE	JU1348	2015-03-27	LS 032715 H20_SLBL_DRUGS AF_JU1348-AKETO	21	0	1	21	3.04452
LITHGOW	LA	ALPHA_KETO	C. BRIGGSAE	JU1348	2015-03-27	LS 032715 H20_SLBL_DRUGS AF_JU1348-AKETO	21	0	1	21	3.04452
LITHGOW	LA	ALPHA_KETO	C. BRIGGSAE	JU1348	2015-03-27	LS 032715 H20_SLBL_DRUGS AF_JU1348-AKETO	21	0	1	21	3.04452
LITHGOW	LA	ALPHA_KETO	C. BRIGGSAE	JU1348	2015-03-27	LS 032715 H20_SLBL_DRUGS AF_JU1348-AKETO	21	0	1	21	3.04452
LITHGOW	LA	ALPHA_KETO	C. BRIGGSAE	JU1348	2015-03-27	LS 032715 H20_SLBL_DRUGS AF_JU1348-AKETO	21	0	1	21	3.04452
LITHGOW	LA	ALPHA_KETO	C. BRIGGSAE	JU1348	2015-03-27	LS 032715 H20_SLBL_DRUGS AF_JU1348-AKETO	21	0	1	21	3.04452
LITHGOW	LA	ALPHA_KETO	C. BRIGGSAE	JU1348	2015-03-27	LS 032715 H20_SLBL_DRUGS AF_JU1348-AKETO	21	0	1	21	3.04452
LITHGOW	LA	ALPHA_KETO	C. BRIGGSAE	JU1348	2015-03-27	LS 032715 H20_SLBL_DRUGS AF_JU1348-AKETO	21	0	1	21	3.04452
LITHGOW	LA	ALPHA_KETO	C. BRIGGSAE	JU1348	2015-03-27	LS 032715 H20_SLBL_DRUGS AF_JU1348-AKETO	21	0	1	21	3.04452
LITHGOW	LA	ALPHA_KETO	C. BRIGGSAE	JU1348	2015-03-27	LS 032715 H20_SLBL_DRUGS AF_JU1348-AKETO	21	0	1	21	3.04452
LITHGOW	LA	ALPHA_KETO	C. BRIGGSAE	JU1348	2015-03-27	LS 032715 H20_SLBL_DRUGS AF_JU1348-AKETO	21	0	1	21	3.04452
LITHGOW	LA	ALPHA_KETO	C. BRIGGSAE	JU1348	2015-03-27	LS 032715 H20_SLBL_DRUGS AF_JU1348-AKETO	24	0	1	24	3.17805
LITHGOW	LA	ALPHA_KETO	C. BRIGGSAE	JU1348	2015-03-27	LS 032715 H20_SLBL_DRUGS AF_JU1348-AKETO	24	0	1	24	3.17805
LITHGOW	LA	ALPHA_KETO	C. BRIGGSAE	JU1348	2015-03-27	LS 032715 H20_SLBL_DRUGS AF_JU1348-AKETO	26	0	1	26	3.2581
LITHGOW	LA	ALPHA_KETO	C. BRIGGSAE	JU1348	2015-03-27	LS 032715 H20_SLBL_DRUGS AF_JU1348-AKETO	26	0	1	26	3.2581
LITHGOW	LA	ALPHA_KETO	C. BRIGGSAE	JU1348	2015-03-27	LS 032715 H20_SLBL_DRUGS AF_JU1348-AKETO	26	1	0
LITHGOW	LA	ALPHA_KETO	C. BRIGGSAE	JU1348	2015-03-27	LS 032715 H20_SLBL_DRUGS AF_JU1348-AKETO	26	1	0
LITHGOW	LA	ALPHA_KETO	C. BRIGGSAE	JU1348	2015-03-27	LS 032715 H20_SLBL_DRUGS AF_JU1348-AKETO	28	0	1	28	3.3322
LITHGOW	LA	ALPHA_KETO	C. BRIGGSAE	JU1348	2015-03-27	LS 032715 H20_SLBL_DRUGS AF_JU1348-AKETO	28	0	1	28	3.3322
LITHGOW	LA	ALPHA_KETO	C. BRIGGSAE	JU1348	2015-03-27	LS 032715 H20_SLBL_DRUGS AF_JU1348-AKETO	28	0	1	28	3.3322
LITHGOW	LA	ALPHA_KETO	C. BRIGGSAE	JU1348	2015-03-27	LS 032715 H20_SLBL_DRUGS AF_JU1348-AKETO	31	0	1	31	3.43399
LITHGOW	LA	ALPHA_KETO	C. BRIGGSAE	JU1348	2015-03-27	LS 032715 H20_SLBL_DRUGS AF_JU1348-AKETO	33	0	1	33	3.49651
LITHGOW	LA	ALPHA_KETO	C. BRIGGSAE	JU1348	2015-03-27	LS 032715 H20_SLBL_DRUGS AF_JU1348-AKETO	33	0	1	33	3.49651
LITHGOW	LA	ALPHA_KETO	C. BRIGGSAE	JU1348	2015-07-27	LS_072715_AF_JU1348_ALPHA KETOGLUTARATE_1	37	0	1	37	3.61092
LITHGOW	LA	ALPHA_KETO	C. BRIGGSAE	JU1348	2015-07-27	LS_072715_AF_JU1348_ALPHA KETOGLUTARATE_1	30	0	1	30	3.4012
LITHGOW	LA	ALPHA_KETO	C. BRIGGSAE	JU1348	2015-07-27	LS_072715_AF_JU1348_ALPHA KETOGLUTARATE_1	28	0	1	28	3.3322
LITHGOW	LA	ALPHA_KETO	C. BRIGGSAE	JU1348	2015-07-27	LS_072715_AF_JU1348_ALPHA KETOGLUTARATE_1	25	0	1	25	3.21888
LITHGOW	LA	ALPHA_KETO	C. BRIGGSAE	JU1348	2015-07-27	LS_072715_AF_JU1348_ALPHA KETOGLUTARATE_1	23	0	1	23	3.13549
LITHGOW	LA	ALPHA_KETO	C. BRIGGSAE	JU1348	2015-07-27	LS_072715_AF_JU1348_ALPHA KETOGLUTARATE_1	23	0	1	23	3.13549
LITHGOW	LA	ALPHA_KETO	C. BRIGGSAE	JU1348	2015-07-27	LS_072715_AF_JU1348_ALPHA KETOGLUTARATE_1	23	0	1	23	3.13549
LITHGOW	LA	ALPHA_KETO	C. BRIGGSAE	JU1348	2015-07-27	LS_072715_AF_JU1348_ALPHA KETOGLUTARATE_1	23	1	0
LITHGOW	LA	ALPHA_KETO	C. BRIGGSAE	JU1348	2015-07-27	LS_072715_AF_JU1348_ALPHA KETOGLUTARATE_1	23	1	0
LITHGOW	LA	ALPHA_KETO	C. BRIGGSAE	JU1348	2015-07-27	LS_072715_AF_JU1348_ALPHA KETOGLUTARATE_1	21	0	1	21	3.04452
LITHGOW	LA	ALPHA_KETO	C. BRIGGSAE	JU1348	2015-07-27	LS_072715_AF_JU1348_ALPHA KETOGLUTARATE_1	21	0	1	21	3.04452
LITHGOW	LA	ALPHA_KETO	C. BRIGGSAE	JU1348	2015-07-27	LS_072715_AF_JU1348_ALPHA KETOGLUTARATE_1	21	0	1	21	3.04452
LITHGOW	LA	ALPHA_KETO	C. BRIGGSAE	JU1348	2015-07-27	LS_072715_AF_JU1348_ALPHA KETOGLUTARATE_1	21	0	1	21	3.04452
LITHGOW	LA	ALPHA_KETO	C. BRIGGSAE	JU1348	2015-07-27	LS_072715_AF_JU1348_ALPHA KETOGLUTARATE_1	18	0	1	18	2.89037
LITHGOW	LA	ALPHA_KETO	C. BRIGGSAE	JU1348	2015-07-27	LS_072715_AF_JU1348_ALPHA KETOGLUTARATE_1	18	1	0
LITHGOW	LA	ALPHA_KETO	C. BRIGGSAE	JU1348	2015-07-27	LS_072715_AF_JU1348_ALPHA KETOGLUTARATE_1	18	1	0
LITHGOW	LA	ALPHA_KETO	C. BRIGGSAE	JU1348	2015-07-27	LS_072715_AF_JU1348_ALPHA KETOGLUTARATE_1	18	1	0
LITHGOW	LA	ALPHA_KETO	C. BRIGGSAE	JU1348	2015-07-27	LS_072715_AF_JU1348_ALPHA KETOGLUTARATE_1	16	1	0
LITHGOW	LA	ALPHA_KETO	C. BRIGGSAE	JU1348	2015-07-27	LS_072715_AF_JU1348_ALPHA KETOGLUTARATE_1	16	1	0
LITHGOW	LA	ALPHA_KETO	C. BRIGGSAE	JU1348	2015-07-27	LS_072715_AF_JU1348_ALPHA KETOGLUTARATE_1	16	1	0
LITHGOW	LA	ALPHA_KETO	C. BRIGGSAE	JU1348	2015-07-27	LS_072715_AF_JU1348_ALPHA KETOGLUTARATE_1	16	1	0
LITHGOW	LA	ALPHA_KETO	C. BRIGGSAE	JU1348	2015-07-27	LS_072715_AF_JU1348_ALPHA KETOGLUTARATE_1	16	1	0
LITHGOW	LA	ALPHA_KETO	C. BRIGGSAE	JU1348	2015-07-27	LS_072715_AF_JU1348_ALPHA KETOGLUTARATE_1	16	1	0
LITHGOW	LA	ALPHA_KETO	C. BRIGGSAE	JU1348	2015-07-27	LS_072715_AF_JU1348_ALPHA KETOGLUTARATE_1	16	1	0
LITHGOW	LA	ALPHA_KETO	C. BRIGGSAE	JU1348	2015-07-27	LS_072715_AF_JU1348_ALPHA KETOGLUTARATE_1	16	1	0
LITHGOW	LA	ALPHA_KETO	C. BRIGGSAE	JU1348	2015-07-27	LS_072715_AF_JU1348_ALPHA KETOGLUTARATE_1	16	1	0
LITHGOW	LA	ALPHA_KETO	C. BRIGGSAE	JU1348	2015-07-27	LS_072715_AF_JU1348_ALPHA KETOGLUTARATE_1	14	1	0
LITHGOW	LA	ALPHA_KETO	C. BRIGGSAE	JU1348	2015-07-27	LS_072715_AF_JU1348_ALPHA KETOGLUTARATE_1	14	1	0
LITHGOW	LA	ALPHA_KETO	C. BRIGGSAE	JU1348	2015-07-27	LS_072715_AF_JU1348_ALPHA KETOGLUTARATE_1	14	1	0
LITHGOW	LA	ALPHA_KETO	C. BRIGGSAE	JU1348	2015-07-27	LS_072715_AF_JU1348_ALPHA KETOGLUTARATE_1	14	1	0
LITHGOW	LA	ALPHA_KETO	C. BRIGGSAE	JU1348	2015-07-27	LS_072715_AF_JU1348_ALPHA KETOGLUTARATE_1	14	1	0
LITHGOW	LA	ALPHA_KETO	C. BRIGGSAE	JU1348	2015-07-27	LS_072715_AF_JU1348_ALPHA KETOGLUTARATE_1	14	1	0
LITHGOW	LM	ALPHA_KETO	C. BRIGGSAE	JU1348	2015-03-27	LS 032715 H20_SLBL_DRUGS MC_JU1348-AKETO	12	0	1	12	2.48491
LITHGOW	LM	ALPHA_KETO	C. BRIGGSAE	JU1348	2015-03-27	LS 032715 H20_SLBL_DRUGS MC_JU1348-AKETO	21	0	1	21	3.04452
LITHGOW	LM	ALPHA_KETO	C. BRIGGSAE	JU1348	2015-03-27	LS 032715 H20_SLBL_DRUGS MC_JU1348-AKETO	21	1	0
LITHGOW	LM	ALPHA_KETO	C. BRIGGSAE	JU1348	2015-03-27	LS 032715 H20_SLBL_DRUGS MC_JU1348-AKETO	21	1	0
LITHGOW	LM	ALPHA_KETO	C. BRIGGSAE	JU1348	2015-03-27	LS 032715 H20_SLBL_DRUGS MC_JU1348-AKETO	21	1	0
LITHGOW	LM	ALPHA_KETO	C. BRIGGSAE	JU1348	2015-03-27	LS 032715 H20_SLBL_DRUGS MC_JU1348-AKETO	21	1	0
LITHGOW	LM	ALPHA_KETO	C. BRIGGSAE	JU1348	2015-03-27	LS 032715 H20_SLBL_DRUGS MC_JU1348-AKETO	21	1	0
LITHGOW	LM	ALPHA_KETO	C. BRIGGSAE	JU1348	2015-03-27	LS 032715 H20_SLBL_DRUGS MC_JU1348-AKETO	21	1	0
LITHGOW	LM	ALPHA_KETO	C. BRIGGSAE	JU1348	2015-03-27	LS 032715 H20_SLBL_DRUGS MC_JU1348-AKETO	21	1	0
LITHGOW	LM	ALPHA_KETO	C. BRIGGSAE	JU1348	2015-03-27	LS 032715 H20_SLBL_DRUGS MC_JU1348-AKETO	21	1	0
LITHGOW	LM	ALPHA_KETO	C. BRIGGSAE	JU1348	2015-03-27	LS 032715 H20_SLBL_DRUGS MC_JU1348-AKETO	21	1	0
LITHGOW	LM	ALPHA_KETO	C. BRIGGSAE	JU1348	2015-03-27	LS 032715 H20_SLBL_DRUGS MC_JU1348-AKETO	21	1	0
LITHGOW	LM	ALPHA_KETO	C. BRIGGSAE	JU1348	2015-03-27	LS 032715 H20_SLBL_DRUGS MC_JU1348-AKETO	21	1	0
LITHGOW	LM	ALPHA_KETO	C. BRIGGSAE	JU1348	2015-03-27	LS 032715 H20_SLBL_DRUGS MC_JU1348-AKETO	21	1	0
LITHGOW	LM	ALPHA_KETO	C. BRIGGSAE	JU1348	2015-03-27	LS 032715 H20_SLBL_DRUGS MC_JU1348-AKETO	21	1	0
LITHGOW	LM	ALPHA_KETO	C. BRIGGSAE	JU1348	2015-03-27	LS 032715 H20_SLBL_DRUGS MC_JU1348-AKETO	21	1	0
LITHGOW	LM	ALPHA_KETO	C. BRIGGSAE	JU1348	2015-03-27	LS 032715 H20_SLBL_DRUGS MC_JU1348-AKETO	21	1	0
LITHGOW	LM	ALPHA_KETO	C. BRIGGSAE	JU1348	2015-03-27	LS 032715 H20_SLBL_DRUGS MC_JU1348-AKETO	19	0	1	19	2.94444
LITHGOW	LM	ALPHA_KETO	C. BRIGGSAE	JU1348	2015-03-27	LS 032715 H20_SLBL_DRUGS MC_JU1348-AKETO	19	0	1	19	2.94444
LITHGOW	LM	ALPHA_KETO	C. BRIGGSAE	JU1348	2015-03-27	LS 032715 H20_SLBL_DRUGS MC_JU1348-AKETO	19	0	1	19	2.94444
LITHGOW	LM	ALPHA_KETO	C. BRIGGSAE	JU1348	2015-03-27	LS 032715 H20_SLBL_DRUGS MC_JU1348-AKETO	17	0	1	17	2.83321
LITHGOW	LM	ALPHA_KETO	C. BRIGGSAE	JU1348	2015-03-27	LS 032715 H20_SLBL_DRUGS MC_JU1348-AKETO	17	0	1	17	2.83321
LITHGOW	LM	ALPHA_KETO	C. BRIGGSAE	JU1348	2015-03-27	LS 032715 H20_SLBL_DRUGS MC_JU1348-AKETO	17	1	0
LITHGOW	LM	ALPHA_KETO	C. BRIGGSAE	JU1348	2015-03-27	LS 032715 H20_SLBL_DRUGS MC_JU1348-AKETO	24	0	1	24	3.17805
LITHGOW	LM	ALPHA_KETO	C. BRIGGSAE	JU1348	2015-03-27	LS 032715 H20_SLBL_DRUGS MC_JU1348-AKETO	24	0	1	24	3.17805
LITHGOW	LM	ALPHA_KETO	C. BRIGGSAE	JU1348	2015-03-27	LS 032715 H20_SLBL_DRUGS MC_JU1348-AKETO	24	0	1	24	3.17805
LITHGOW	LM	ALPHA_KETO	C. BRIGGSAE	JU1348	2015-03-27	LS 032715 H20_SLBL_DRUGS MC_JU1348-AKETO	24	1	0
LITHGOW	LM	ALPHA_KETO	C. BRIGGSAE	JU1348	2015-03-27	LS 032715 H20_SLBL_DRUGS MC_JU1348-AKETO	31	0	1	31	3.43399
LITHGOW	LM	ALPHA_KETO	C. BRIGGSAE	JU1348	2015-03-27	LS 032715 H20_SLBL_DRUGS MC_JU1348-AKETO	31	0	1	31	3.43399
LITHGOW	LM	ALPHA_KETO	C. BRIGGSAE	JU1348	2015-03-27	LS 032715 H20_SLBL_DRUGS MC_JU1348-AKETO	31	0	1	31	3.43399
LITHGOW	LM	ALPHA_KETO	C. BRIGGSAE	JU1348	2015-03-27	LS 032715 H20_SLBL_DRUGS MC_JU1348-AKETO	28	0	1	28	3.3322
LITHGOW	LM	ALPHA_KETO	C. BRIGGSAE	JU1348	2015-03-27	LS 032715 H20_SLBL_DRUGS MC_JU1348-AKETO	28	0	1	28	3.3322
LITHGOW	LM	ALPHA_KETO	C. BRIGGSAE	JU1348	2015-03-27	LS 032715 H20_SLBL_DRUGS MC_JU1348-AKETO	28	0	1	28	3.3322
LITHGOW	LM	ALPHA_KETO	C. BRIGGSAE	JU1348	2015-03-27	LS 032715 H20_SLBL_DRUGS MC_JU1348-AKETO	28	0	1	28	3.3322
LITHGOW	LM	ALPHA_KETO	C. BRIGGSAE	JU1348	2015-03-27	LS 032715 H20_SLBL_DRUGS MC_JU1348-AKETO	28	0	1	28	3.3322
LITHGOW	LM	ALPHA_KETO	C. BRIGGSAE	JU1348	2015-03-27	LS 032715 H20_SLBL_DRUGS MC_JU1348-AKETO	28	0	1	28	3.3322
LITHGOW	LM	ALPHA_KETO	C. BRIGGSAE	JU1348	2015-03-27	LS 032715 H20_SLBL_DRUGS MC_JU1348-AKETO	26	0	1	26	3.2581
LITHGOW	LM	ALPHA_KETO	C. BRIGGSAE	JU1348	2015-03-27	LS 032715 H20_SLBL_DRUGS MC_JU1348-AKETO	26	1	0
LITHGOW	LM	ALPHA_KETO	C. BRIGGSAE	JU1348	2015-03-27	LS 032715 H20_SLBL_DRUGS MC_JU1348-AKETO	26	1	0
LITHGOW	LM	ALPHA_KETO	C. BRIGGSAE	JU1348	2015-03-27	LS 032715 H20_SLBL_DRUGS MC_JU1348-AKETO	26	1	0
LITHGOW	LM	ALPHA_KETO	C. BRIGGSAE	JU1348	2015-07-27	LS_072715_MC_JU1348_ALPHA KETOGLUTARATE_1	11	0	1	11	2.3979
LITHGOW	LM	ALPHA_KETO	C. BRIGGSAE	JU1348	2015-07-27	LS_072715_MC_JU1348_ALPHA KETOGLUTARATE_1	11	1	0
LITHGOW	LM	ALPHA_KETO	C. BRIGGSAE	JU1348	2015-07-27	LS_072715_MC_JU1348_ALPHA KETOGLUTARATE_1	14	0	1	14	2.63906
LITHGOW	LM	ALPHA_KETO	C. BRIGGSAE	JU1348	2015-07-27	LS_072715_MC_JU1348_ALPHA KETOGLUTARATE_1	14	0	1	14	2.63906
LITHGOW	LM	ALPHA_KETO	C. BRIGGSAE	JU1348	2015-07-27	LS_072715_MC_JU1348_ALPHA KETOGLUTARATE_1	14	0	1	14	2.63906
LITHGOW	LM	ALPHA_KETO	C. BRIGGSAE	JU1348	2015-07-27	LS_072715_MC_JU1348_ALPHA KETOGLUTARATE_1	18	0	1	18	2.89037
LITHGOW	LM	ALPHA_KETO	C. BRIGGSAE	JU1348	2015-07-27	LS_072715_MC_JU1348_ALPHA KETOGLUTARATE_1	18	0	1	18	2.89037
LITHGOW	LM	ALPHA_KETO	C. BRIGGSAE	JU1348	2015-07-27	LS_072715_MC_JU1348_ALPHA KETOGLUTARATE_1	18	0	1	18	2.89037
LITHGOW	LM	ALPHA_KETO	C. BRIGGSAE	JU1348	2015-07-27	LS_072715_MC_JU1348_ALPHA KETOGLUTARATE_1	18	0	1	18	2.89037
LITHGOW	LM	ALPHA_KETO	C. BRIGGSAE	JU1348	2015-07-27	LS_072715_MC_JU1348_ALPHA KETOGLUTARATE_1	18	0	1	18	2.89037
LITHGOW	LM	ALPHA_KETO	C. BRIGGSAE	JU1348	2015-07-27	LS_072715_MC_JU1348_ALPHA KETOGLUTARATE_1	18	0	1	18	2.89037
LITHGOW	LM	ALPHA_KETO	C. BRIGGSAE	JU1348	2015-07-27	LS_072715_MC_JU1348_ALPHA KETOGLUTARATE_1	21	0	1	21	3.04452
LITHGOW	LM	ALPHA_KETO	C. BRIGGSAE	JU1348	2015-07-27	LS_072715_MC_JU1348_ALPHA KETOGLUTARATE_1	21	0	1	21	3.04452
LITHGOW	LM	ALPHA_KETO	C. BRIGGSAE	JU1348	2015-07-27	LS_072715_MC_JU1348_ALPHA KETOGLUTARATE_1	21	0	1	21	3.04452
LITHGOW	LM	ALPHA_KETO	C. BRIGGSAE	JU1348	2015-07-27	LS_072715_MC_JU1348_ALPHA KETOGLUTARATE_1	21	0	1	21	3.04452
LITHGOW	LM	ALPHA_KETO	C. BRIGGSAE	JU1348	2015-07-27	LS_072715_MC_JU1348_ALPHA KETOGLUTARATE_1	23	0	1	23	3.13549
LITHGOW	LM	ALPHA_KETO	C. BRIGGSAE	JU1348	2015-07-27	LS_072715_MC_JU1348_ALPHA KETOGLUTARATE_1	23	0	1	23	3.13549
LITHGOW	LM	ALPHA_KETO	C. BRIGGSAE	JU1348	2015-07-27	LS_072715_MC_JU1348_ALPHA KETOGLUTARATE_1	23	0	1	23	3.13549
LITHGOW	LM	ALPHA_KETO	C. BRIGGSAE	JU1348	2015-07-27	LS_072715_MC_JU1348_ALPHA KETOGLUTARATE_1	23	0	1	23	3.13549
LITHGOW	LM	ALPHA_KETO	C. BRIGGSAE	JU1348	2015-07-27	LS_072715_MC_JU1348_ALPHA KETOGLUTARATE_1	23	0	1	23	3.13549
LITHGOW	LM	ALPHA_KETO	C. BRIGGSAE	JU1348	2015-07-27	LS_072715_MC_JU1348_ALPHA KETOGLUTARATE_1	23	1	0
LITHGOW	LM	ALPHA_KETO	C. BRIGGSAE	JU1348	2015-07-27	LS_072715_MC_JU1348_ALPHA KETOGLUTARATE_1	23	1	0
LITHGOW	LM	ALPHA_KETO	C. BRIGGSAE	JU1348	2015-07-27	LS_072715_MC_JU1348_ALPHA KETOGLUTARATE_1	23	1	0
LITHGOW	LM	ALPHA_KETO	C. BRIGGSAE	JU1348	2015-07-27	LS_072715_MC_JU1348_ALPHA KETOGLUTARATE_1	23	1	0
LITHGOW	LM	ALPHA_KETO	C. BRIGGSAE	JU1348	2015-07-27	LS_072715_MC_JU1348_ALPHA KETOGLUTARATE_1	23	1	0
LITHGOW	LM	ALPHA_KETO	C. BRIGGSAE	JU1348	2015-07-27	LS_072715_MC_JU1348_ALPHA KETOGLUTARATE_1	23	1	0
LITHGOW	LM	ALPHA_KETO	C. BRIGGSAE	JU1348	2015-07-27	LS_072715_MC_JU1348_ALPHA KETOGLUTARATE_1	25	0	1	25	3.21888
LITHGOW	LM	ALPHA_KETO	C. BRIGGSAE	JU1348	2015-07-27	LS_072715_MC_JU1348_ALPHA KETOGLUTARATE_1	25	0	1	25	3.21888
LITHGOW	LM	ALPHA_KETO	C. BRIGGSAE	JU1348	2015-07-27	LS_072715_MC_JU1348_ALPHA KETOGLUTARATE_1	25	0	1	25	3.21888
LITHGOW	LM	ALPHA_KETO	C. BRIGGSAE	JU1348	2015-07-27	LS_072715_MC_JU1348_ALPHA KETOGLUTARATE_1	25	0	1	25	3.21888
LITHGOW	LM	ALPHA_KETO	C. BRIGGSAE	JU1348	2015-07-27	LS_072715_MC_JU1348_ALPHA KETOGLUTARATE_1	25	0	1	25	3.21888
LITHGOW	LM	ALPHA_KETO	C. BRIGGSAE	JU1348	2015-07-27	LS_072715_MC_JU1348_ALPHA KETOGLUTARATE_1	28	0	1	28	3.3322
LITHGOW	LM	ALPHA_KETO	C. BRIGGSAE	JU1348	2015-07-27	LS_072715_MC_JU1348_ALPHA KETOGLUTARATE_1	28	0	1	28	3.3322
LITHGOW	LM	ALPHA_KETO	C. BRIGGSAE	JU1348	2015-07-27	LS_072715_MC_JU1348_ALPHA KETOGLUTARATE_1	28	0	1	28	3.3322
LITHGOW	LM	ALPHA_KETO	C. BRIGGSAE	JU1348	2015-07-27	LS_072715_MC_JU1348_ALPHA KETOGLUTARATE_1	32	0	1	32	3.46574
LITHGOW	LT	ALPHA_KETO	C. BRIGGSAE	JU1348	2015-03-23	LS 032315 H20_SLBL_DRUGS TP_JU1348-AKETO	9	1	0
LITHGOW	LT	ALPHA_KETO	C. BRIGGSAE	JU1348	2015-03-23	LS 032315 H20_SLBL_DRUGS TP_JU1348-AKETO	14	0	1	14	2.63906
LITHGOW	LT	ALPHA_KETO	C. BRIGGSAE	JU1348	2015-03-23	LS 032315 H20_SLBL_DRUGS TP_JU1348-AKETO	14	0	1	14	2.63906
LITHGOW	LT	ALPHA_KETO	C. BRIGGSAE	JU1348	2015-03-23	LS 032315 H20_SLBL_DRUGS TP_JU1348-AKETO	14	1	0
LITHGOW	LT	ALPHA_KETO	C. BRIGGSAE	JU1348	2015-03-23	LS 032315 H20_SLBL_DRUGS TP_JU1348-AKETO	16	0	1	16	2.77259
LITHGOW	LT	ALPHA_KETO	C. BRIGGSAE	JU1348	2015-03-23	LS 032315 H20_SLBL_DRUGS TP_JU1348-AKETO	16	0	1	16	2.77259
LITHGOW	LT	ALPHA_KETO	C. BRIGGSAE	JU1348	2015-03-23	LS 032315 H20_SLBL_DRUGS TP_JU1348-AKETO	16	0	1	16	2.77259
LITHGOW	LT	ALPHA_KETO	C. BRIGGSAE	JU1348	2015-03-23	LS 032315 H20_SLBL_DRUGS TP_JU1348-AKETO	16	1	0
LITHGOW	LT	ALPHA_KETO	C. BRIGGSAE	JU1348	2015-03-23	LS 032315 H20_SLBL_DRUGS TP_JU1348-AKETO	16	1	0
LITHGOW	LT	ALPHA_KETO	C. BRIGGSAE	JU1348	2015-03-23	LS 032315 H20_SLBL_DRUGS TP_JU1348-AKETO	16	1	0
LITHGOW	LT	ALPHA_KETO	C. BRIGGSAE	JU1348	2015-03-23	LS 032315 H20_SLBL_DRUGS TP_JU1348-AKETO	16	1	0
LITHGOW	LT	ALPHA_KETO	C. BRIGGSAE	JU1348	2015-03-23	LS 032315 H20_SLBL_DRUGS TP_JU1348-AKETO	16	1	0
LITHGOW	LT	ALPHA_KETO	C. BRIGGSAE	JU1348	2015-03-23	LS 032315 H20_SLBL_DRUGS TP_JU1348-AKETO	18	0	1	18	2.89037
LITHGOW	LT	ALPHA_KETO	C. BRIGGSAE	JU1348	2015-03-23	LS 032315 H20_SLBL_DRUGS TP_JU1348-AKETO	18	0	1	18	2.89037
LITHGOW	LT	ALPHA_KETO	C. BRIGGSAE	JU1348	2015-03-23	LS 032315 H20_SLBL_DRUGS TP_JU1348-AKETO	21	0	1	21	3.04452
LITHGOW	LT	ALPHA_KETO	C. BRIGGSAE	JU1348	2015-03-23	LS 032315 H20_SLBL_DRUGS TP_JU1348-AKETO	21	0	1	21	3.04452
LITHGOW	LT	ALPHA_KETO	C. BRIGGSAE	JU1348	2015-03-23	LS 032315 H20_SLBL_DRUGS TP_JU1348-AKETO	23	0	1	23	3.13549
LITHGOW	LT	ALPHA_KETO	C. BRIGGSAE	JU1348	2015-03-23	LS 032315 H20_SLBL_DRUGS TP_JU1348-AKETO	23	0	1	23	3.13549
LITHGOW	LT	ALPHA_KETO	C. BRIGGSAE	JU1348	2015-03-23	LS 032315 H20_SLBL_DRUGS TP_JU1348-AKETO	25	0	1	25	3.21888
LITHGOW	LT	ALPHA_KETO	C. BRIGGSAE	JU1348	2015-03-23	LS 032315 H20_SLBL_DRUGS TP_JU1348-AKETO	25	0	1	25	3.21888
LITHGOW	LT	ALPHA_KETO	C. BRIGGSAE	JU1348	2015-03-23	LS 032315 H20_SLBL_DRUGS TP_JU1348-AKETO	28	0	1	28	3.3322
LITHGOW	LT	ALPHA_KETO	C. BRIGGSAE	JU1348	2015-03-23	LS 032315 H20_SLBL_DRUGS TP_JU1348-AKETO	28	0	1	28	3.3322
LITHGOW	LT	ALPHA_KETO	C. BRIGGSAE	JU1348	2015-03-23	LS 032315 H20_SLBL_DRUGS TP_JU1348-AKETO	28	0	1	28	3.3322
LITHGOW	LT	ALPHA_KETO	C. BRIGGSAE	JU1348	2015-03-23	LS 032315 H20_SLBL_DRUGS TP_JU1348-AKETO	28	0	1	28	3.3322
LITHGOW	LT	ALPHA_KETO	C. BRIGGSAE	JU1348	2015-03-23	LS 032315 H20_SLBL_DRUGS TP_JU1348-AKETO	30	0	1	30	3.4012
LITHGOW	LT	ALPHA_KETO	C. BRIGGSAE	JU1348	2015-03-23	LS 032315 H20_SLBL_DRUGS TP_JU1348-AKETO	30	0	1	30	3.4012
LITHGOW	LT	ALPHA_KETO	C. BRIGGSAE	JU1348	2015-03-23	LS 032315 H20_SLBL_DRUGS TP_JU1348-AKETO	30	0	1	30	3.4012
LITHGOW	LT	ALPHA_KETO	C. BRIGGSAE	JU1348	2015-03-23	LS 032315 H20_SLBL_DRUGS TP_JU1348-AKETO	30	0	1	30	3.4012
LITHGOW	LT	ALPHA_KETO	C. BRIGGSAE	JU1348	2015-03-23	LS 032315 H20_SLBL_DRUGS TP_JU1348-AKETO	30	0	1	30	3.4012
LITHGOW	LT	ALPHA_KETO	C. BRIGGSAE	JU1348	2015-03-23	LS 032315 H20_SLBL_DRUGS TP_JU1348-AKETO	32	0	1	32	3.46574
LITHGOW	LT	ALPHA_KETO	C. BRIGGSAE	JU1348	2015-03-23	LS 032315 H20_SLBL_DRUGS TP_JU1348-AKETO	32	0	1	32	3.46574
LITHGOW	LT	ALPHA_KETO	C. BRIGGSAE	JU1348	2015-03-23	LS 032315 H20_SLBL_DRUGS TP_JU1348-AKETO	32	0	1	32	3.46574
LITHGOW	LT	ALPHA_KETO	C. BRIGGSAE	JU1348	2015-03-23	LS 032315 H20_SLBL_DRUGS TP_JU1348-AKETO	32	0	1	32	3.46574
LITHGOW	LT	ALPHA_KETO	C. BRIGGSAE	JU1348	2015-03-23	LS 032315 H20_SLBL_DRUGS TP_JU1348-AKETO	32	0	1	32	3.46574
LITHGOW	LT	ALPHA_KETO	C. BRIGGSAE	JU1348	2015-03-23	LS 032315 H20_SLBL_DRUGS TP_JU1348-AKETO	32	0	1	32	3.46574
LITHGOW	LT	ALPHA_KETO	C. BRIGGSAE	JU1348	2015-03-23	LS 032315 H20_SLBL_DRUGS TP_JU1348-AKETO	32	0	1	32	3.46574
LITHGOW	LT	ALPHA_KETO	C. BRIGGSAE	JU1348	2015-03-23	LS 032315 H20_SLBL_DRUGS TP_JU1348-AKETO	32	0	1	32	3.46574
LITHGOW	LT	ALPHA_KETO	C. BRIGGSAE	JU1348	2015-03-23	LS 032315 H20_SLBL_DRUGS TP_JU1348-AKETO	32	0	1	32	3.46574
LITHGOW	LT	ALPHA_KETO	C. BRIGGSAE	JU1348	2015-03-23	LS 032315 H20_SLBL_DRUGS TP_JU1348-AKETO	32	0	1	32	3.46574
LITHGOW	LT	ALPHA_KETO	C. BRIGGSAE	JU1348	2015-03-23	LS 032315 H20_SLBL_DRUGS TP_JU1348-AKETO	32	0	1	32	3.46574
LITHGOW	LT	ALPHA_KETO	C. BRIGGSAE	JU1348	2015-07-27	LS_072715_TP_JU1348_ALPHA KETOGLUTARATE_1	11	0	1	11	2.3979
LITHGOW	LT	ALPHA_KETO	C. BRIGGSAE	JU1348	2015-07-27	LS_072715_TP_JU1348_ALPHA KETOGLUTARATE_1	11	1	0
LITHGOW	LT	ALPHA_KETO	C. BRIGGSAE	JU1348	2015-07-27	LS_072715_TP_JU1348_ALPHA KETOGLUTARATE_1	11	1	0
LITHGOW	LT	ALPHA_KETO	C. BRIGGSAE	JU1348	2015-07-27	LS_072715_TP_JU1348_ALPHA KETOGLUTARATE_1	11	1	0
LITHGOW	LT	ALPHA_KETO	C. BRIGGSAE	JU1348	2015-07-27	LS_072715_TP_JU1348_ALPHA KETOGLUTARATE_1	11	1	0
LITHGOW	LT	ALPHA_KETO	C. BRIGGSAE	JU1348	2015-07-27	LS_072715_TP_JU1348_ALPHA KETOGLUTARATE_1	7	0	1	7	1.94591
LITHGOW	LT	ALPHA_KETO	C. BRIGGSAE	JU1348	2015-07-27	LS_072715_TP_JU1348_ALPHA KETOGLUTARATE_1	7	0	1	7	1.94591
LITHGOW	LT	ALPHA_KETO	C. BRIGGSAE	JU1348	2015-07-27	LS_072715_TP_JU1348_ALPHA KETOGLUTARATE_1	7	0	1	7	1.94591
LITHGOW	LT	ALPHA_KETO	C. BRIGGSAE	JU1348	2015-07-27	LS_072715_TP_JU1348_ALPHA KETOGLUTARATE_1	7	0	1	7	1.94591
LITHGOW	LT	ALPHA_KETO	C. BRIGGSAE	JU1348	2015-07-27	LS_072715_TP_JU1348_ALPHA KETOGLUTARATE_1	14	0	1	14	2.63906
LITHGOW	LT	ALPHA_KETO	C. BRIGGSAE	JU1348	2015-07-27	LS_072715_TP_JU1348_ALPHA KETOGLUTARATE_1	14	1	0
LITHGOW	LT	ALPHA_KETO	C. BRIGGSAE	JU1348	2015-07-27	LS_072715_TP_JU1348_ALPHA KETOGLUTARATE_1	14	1	0
LITHGOW	LT	ALPHA_KETO	C. BRIGGSAE	JU1348	2015-07-27	LS_072715_TP_JU1348_ALPHA KETOGLUTARATE_1	14	1	0
LITHGOW	LT	ALPHA_KETO	C. BRIGGSAE	JU1348	2015-07-27	LS_072715_TP_JU1348_ALPHA KETOGLUTARATE_1	14	1	0
LITHGOW	LT	ALPHA_KETO	C. BRIGGSAE	JU1348	2015-07-27	LS_072715_TP_JU1348_ALPHA KETOGLUTARATE_1	14	1	0
LITHGOW	LT	ALPHA_KETO	C. BRIGGSAE	JU1348	2015-07-27	LS_072715_TP_JU1348_ALPHA KETOGLUTARATE_1	14	1	0
LITHGOW	LT	ALPHA_KETO	C. BRIGGSAE	JU1348	2015-07-27	LS_072715_TP_JU1348_ALPHA KETOGLUTARATE_1	14	1	0
LITHGOW	LT	ALPHA_KETO	C. BRIGGSAE	JU1348	2015-07-27	LS_072715_TP_JU1348_ALPHA KETOGLUTARATE_1	14	1	0
LITHGOW	LT	ALPHA_KETO	C. BRIGGSAE	JU1348	2015-07-27	LS_072715_TP_JU1348_ALPHA KETOGLUTARATE_1	14	1	0
LITHGOW	LT	ALPHA_KETO	C. BRIGGSAE	JU1348	2015-07-27	LS_072715_TP_JU1348_ALPHA KETOGLUTARATE_1	14	1	0
LITHGOW	LT	ALPHA_KETO	C. BRIGGSAE	JU1348	2015-07-27	LS_072715_TP_JU1348_ALPHA KETOGLUTARATE_1	14	1	0
LITHGOW	LT	ALPHA_KETO	C. BRIGGSAE	JU1348	2015-07-27	LS_072715_TP_JU1348_ALPHA KETOGLUTARATE_1	16	0	1	16	2.77259
LITHGOW	LT	ALPHA_KETO	C. BRIGGSAE	JU1348	2015-07-27	LS_072715_TP_JU1348_ALPHA KETOGLUTARATE_1	16	0	1	16	2.77259
LITHGOW	LT	ALPHA_KETO	C. BRIGGSAE	JU1348	2015-07-27	LS_072715_TP_JU1348_ALPHA KETOGLUTARATE_1	16	0	1	16	2.77259
LITHGOW	LT	ALPHA_KETO	C. BRIGGSAE	JU1348	2015-07-27	LS_072715_TP_JU1348_ALPHA KETOGLUTARATE_1	16	1	0
LITHGOW	LT	ALPHA_KETO	C. BRIGGSAE	JU1348	2015-07-27	LS_072715_TP_JU1348_ALPHA KETOGLUTARATE_1	21	0	1	21	3.04452
LITHGOW	LT	ALPHA_KETO	C. BRIGGSAE	JU1348	2015-07-27	LS_072715_TP_JU1348_ALPHA KETOGLUTARATE_1	21	0	1	21	3.04452
LITHGOW	LT	ALPHA_KETO	C. BRIGGSAE	JU1348	2015-07-27	LS_072715_TP_JU1348_ALPHA KETOGLUTARATE_1	21	0	1	21	3.04452
LITHGOW	LT	ALPHA_KETO	C. BRIGGSAE	JU1348	2015-07-27	LS_072715_TP_JU1348_ALPHA KETOGLUTARATE_1	21	0	1	21	3.04452
LITHGOW	LT	ALPHA_KETO	C. BRIGGSAE	JU1348	2015-07-27	LS_072715_TP_JU1348_ALPHA KETOGLUTARATE_1	25	0	1	25	3.21888
LITHGOW	LT	ALPHA_KETO	C. BRIGGSAE	JU1348	2015-07-27	LS_072715_TP_JU1348_ALPHA KETOGLUTARATE_1	25	0	1	25	3.21888
LITHGOW	LT	ALPHA_KETO	C. BRIGGSAE	JU1348	2015-07-27	LS_072715_TP_JU1348_ALPHA KETOGLUTARATE_1	25	1	0
LITHGOW	LT	ALPHA_KETO	C. BRIGGSAE	JU1348	2015-07-27	LS_072715_TP_JU1348_ALPHA KETOGLUTARATE_1	25	1	0
LITHGOW	LT	ALPHA_KETO	C. BRIGGSAE	JU1348	2015-07-27	LS_072715_TP_JU1348_ALPHA KETOGLUTARATE_1	28	0	1	28	3.3322
LITHGOW	LT	ALPHA_KETO	C. BRIGGSAE	JU1348	2015-07-27	LS_072715_TP_JU1348_ALPHA KETOGLUTARATE_1	28	0	1	28	3.3322
LITHGOW	LT	ALPHA_KETO	C. BRIGGSAE	JU1348	2015-07-27	LS_072715_TP_JU1348_ALPHA KETOGLUTARATE_1	28	0	1	28	3.3322
LITHGOW	LT	ALPHA_KETO	C. BRIGGSAE	JU1348	2015-07-27	LS_072715_TP_JU1348_ALPHA KETOGLUTARATE_1	28	0	1	28	3.3322
LITHGOW	LT	ALPHA_KETO	C. BRIGGSAE	JU1348	2015-07-27	LS_072715_TP_JU1348_ALPHA KETOGLUTARATE_1	30	0	1	30	3.4012
PHILLIPS	PA	ALPHA_KETO	C. BRIGGSAE	JU1348	2015-05-29	PS_060115_ACH_JU1348_A-KETO_2	5	1	0
PHILLIPS	PA	ALPHA_KETO	C. BRIGGSAE	JU1348	2015-05-29	PS_060115_ACH_JU1348_A-KETO_2	5	1	0
PHILLIPS	PA	ALPHA_KETO	C. BRIGGSAE	JU1348	2015-05-29	PS_060115_ACH_JU1348_A-KETO_2	7	1	0
PHILLIPS	PA	ALPHA_KETO	C. BRIGGSAE	JU1348	2015-05-29	PS_060115_ACH_JU1348_A-KETO_2	7	1	0
PHILLIPS	PA	ALPHA_KETO	C. BRIGGSAE	JU1348	2015-05-29	PS_060115_ACH_JU1348_A-KETO_2	7	1	0
PHILLIPS	PA	ALPHA_KETO	C. BRIGGSAE	JU1348	2015-05-29	PS_060115_ACH_JU1348_A-KETO_2	7	1	0
PHILLIPS	PA	ALPHA_KETO	C. BRIGGSAE	JU1348	2015-05-29	PS_060115_ACH_JU1348_A-KETO_2	7	1	0
PHILLIPS	PA	ALPHA_KETO	C. BRIGGSAE	JU1348	2015-05-29	PS_060115_ACH_JU1348_A-KETO_2	7	1	0
PHILLIPS	PA	ALPHA_KETO	C. BRIGGSAE	JU1348	2015-05-29	PS_060115_ACH_JU1348_A-KETO_2	7	1	0
PHILLIPS	PA	ALPHA_KETO	C. BRIGGSAE	JU1348	2015-05-29	PS_060115_ACH_JU1348_A-KETO_2	10	0	1	10	2.30259
PHILLIPS	PA	ALPHA_KETO	C. BRIGGSAE	JU1348	2015-05-29	PS_060115_ACH_JU1348_A-KETO_2	10	0	1	10	2.30259
PHILLIPS	PA	ALPHA_KETO	C. BRIGGSAE	JU1348	2015-05-29	PS_060115_ACH_JU1348_A-KETO_2	10	1	0
PHILLIPS	PA	ALPHA_KETO	C. BRIGGSAE	JU1348	2015-05-29	PS_060115_ACH_JU1348_A-KETO_2	12	1	0
PHILLIPS	PA	ALPHA_KETO	C. BRIGGSAE	JU1348	2015-05-29	PS_060115_ACH_JU1348_A-KETO_2	14	0	1	14	2.63906
PHILLIPS	PA	ALPHA_KETO	C. BRIGGSAE	JU1348	2015-05-29	PS_060115_ACH_JU1348_A-KETO_2	14	0	1	14	2.63906
PHILLIPS	PA	ALPHA_KETO	C. BRIGGSAE	JU1348	2015-05-29	PS_060115_ACH_JU1348_A-KETO_2	17	0	1	17	2.83321
PHILLIPS	PA	ALPHA_KETO	C. BRIGGSAE	JU1348	2015-05-29	PS_060115_ACH_JU1348_A-KETO_2	17	1	0
PHILLIPS	PA	ALPHA_KETO	C. BRIGGSAE	JU1348	2015-05-29	PS_060115_ACH_JU1348_A-KETO_2	17	1	0
PHILLIPS	PA	ALPHA_KETO	C. BRIGGSAE	JU1348	2015-05-29	PS_060115_ACH_JU1348_A-KETO_2	17	1	0
PHILLIPS	PA	ALPHA_KETO	C. BRIGGSAE	JU1348	2015-05-29	PS_060115_ACH_JU1348_A-KETO_2	19	1	0
PHILLIPS	PA	ALPHA_KETO	C. BRIGGSAE	JU1348	2015-05-29	PS_060115_ACH_JU1348_A-KETO_2	19	1	0
PHILLIPS	PA	ALPHA_KETO	C. BRIGGSAE	JU1348	2015-05-29	PS_060115_ACH_JU1348_A-KETO_2	28	0	1	28	3.3322
PHILLIPS	PA	ALPHA_KETO	C. BRIGGSAE	JU1348	2015-05-29	PS_060115_ACH_JU1348_A-KETO_2	28	0	1	28	3.3322
PHILLIPS	PA	ALPHA_KETO	C. BRIGGSAE	JU1348	2015-05-29	PS_060115_ACH_JU1348_A-KETO_2	26	0	1	26	3.2581
PHILLIPS	PA	ALPHA_KETO	C. BRIGGSAE	JU1348	2015-05-29	PS_060115_ACH_JU1348_A-KETO_2	26	0	1	26	3.2581
PHILLIPS	PA	ALPHA_KETO	C. BRIGGSAE	JU1348	2015-05-29	PS_060115_ACH_JU1348_A-KETO_2	26	0	1	26	3.2581
PHILLIPS	PA	ALPHA_KETO	C. BRIGGSAE	JU1348	2015-05-29	PS_060115_ACH_JU1348_A-KETO_2	26	0	1	26	3.2581
PHILLIPS	PA	ALPHA_KETO	C. BRIGGSAE	JU1348	2015-05-29	PS_060115_ACH_JU1348_A-KETO_2	24	0	1	24	3.17805
PHILLIPS	PA	ALPHA_KETO	C. BRIGGSAE	JU1348	2015-05-29	PS_060115_ACH_JU1348_A-KETO_2	24	0	1	24	3.17805
PHILLIPS	PA	ALPHA_KETO	C. BRIGGSAE	JU1348	2015-05-29	PS_060115_ACH_JU1348_A-KETO_2	24	0	1	24	3.17805
PHILLIPS	PA	ALPHA_KETO	C. BRIGGSAE	JU1348	2015-05-29	PS_060115_ACH_JU1348_A-KETO_2	24	0	1	24	3.17805
PHILLIPS	PA	ALPHA_KETO	C. BRIGGSAE	JU1348	2015-05-29	PS_060115_ACH_JU1348_A-KETO_2	21	0	1	21	3.04452
PHILLIPS	PA	ALPHA_KETO	C. BRIGGSAE	JU1348	2015-05-29	PS_060115_ACH_JU1348_A-KETO_2	21	0	1	21	3.04452
PHILLIPS	PA	ALPHA_KETO	C. BRIGGSAE	JU1348	2015-05-29	PS_060115_ACH_JU1348_A-KETO_2	21	0	1	21	3.04452
PHILLIPS	PA	ALPHA_KETO	C. BRIGGSAE	JU1348	2015-05-29	PS_060115_ACH_JU1348_A-KETO_2	21	0	1	21	3.04452
PHILLIPS	PA	ALPHA_KETO	C. BRIGGSAE	JU1348	2015-05-29	PS_060115_ACH_JU1348_A-KETO_3	7	1	0
PHILLIPS	PA	ALPHA_KETO	C. BRIGGSAE	JU1348	2015-05-29	PS_060115_ACH_JU1348_A-KETO_3	7	1	0
PHILLIPS	PA	ALPHA_KETO	C. BRIGGSAE	JU1348	2015-05-29	PS_060115_ACH_JU1348_A-KETO_3	7	1	0
PHILLIPS	PA	ALPHA_KETO	C. BRIGGSAE	JU1348	2015-05-29	PS_060115_ACH_JU1348_A-KETO_3	7	1	0
PHILLIPS	PA	ALPHA_KETO	C. BRIGGSAE	JU1348	2015-05-29	PS_060115_ACH_JU1348_A-KETO_3	7	1	0
PHILLIPS	PA	ALPHA_KETO	C. BRIGGSAE	JU1348	2015-05-29	PS_060115_ACH_JU1348_A-KETO_3	7	1	0
PHILLIPS	PA	ALPHA_KETO	C. BRIGGSAE	JU1348	2015-05-29	PS_060115_ACH_JU1348_A-KETO_3	7	1	0
PHILLIPS	PA	ALPHA_KETO	C. BRIGGSAE	JU1348	2015-05-29	PS_060115_ACH_JU1348_A-KETO_3	7	1	0
PHILLIPS	PA	ALPHA_KETO	C. BRIGGSAE	JU1348	2015-05-29	PS_060115_ACH_JU1348_A-KETO_3	7	1	0
PHILLIPS	PA	ALPHA_KETO	C. BRIGGSAE	JU1348	2015-05-29	PS_060115_ACH_JU1348_A-KETO_3	7	1	0
PHILLIPS	PA	ALPHA_KETO	C. BRIGGSAE	JU1348	2015-05-29	PS_060115_ACH_JU1348_A-KETO_3	7	1	0
PHILLIPS	PA	ALPHA_KETO	C. BRIGGSAE	JU1348	2015-05-29	PS_060115_ACH_JU1348_A-KETO_3	7	1	0
PHILLIPS	PA	ALPHA_KETO	C. BRIGGSAE	JU1348	2015-05-29	PS_060115_ACH_JU1348_A-KETO_3	7	1	0
PHILLIPS	PA	ALPHA_KETO	C. BRIGGSAE	JU1348	2015-05-29	PS_060115_ACH_JU1348_A-KETO_3	17	0	1	17	2.83321
PHILLIPS	PA	ALPHA_KETO	C. BRIGGSAE	JU1348	2015-05-29	PS_060115_ACH_JU1348_A-KETO_3	17	1	0
PHILLIPS	PA	ALPHA_KETO	C. BRIGGSAE	JU1348	2015-05-29	PS_060115_ACH_JU1348_A-KETO_3	17	1	0
PHILLIPS	PA	ALPHA_KETO	C. BRIGGSAE	JU1348	2015-05-29	PS_060115_ACH_JU1348_A-KETO_3	17	1	0
PHILLIPS	PA	ALPHA_KETO	C. BRIGGSAE	JU1348	2015-05-29	PS_060115_ACH_JU1348_A-KETO_3	17	1	0
PHILLIPS	PA	ALPHA_KETO	C. BRIGGSAE	JU1348	2015-05-29	PS_060115_ACH_JU1348_A-KETO_3	17	1	0
PHILLIPS	PA	ALPHA_KETO	C. BRIGGSAE	JU1348	2015-05-29	PS_060115_ACH_JU1348_A-KETO_3	17	1	0
PHILLIPS	PA	ALPHA_KETO	C. BRIGGSAE	JU1348	2015-05-29	PS_060115_ACH_JU1348_A-KETO_3	19	1	0
PHILLIPS	PA	ALPHA_KETO	C. BRIGGSAE	JU1348	2015-05-29	PS_060115_ACH_JU1348_A-KETO_3	19	1	0
PHILLIPS	PA	ALPHA_KETO	C. BRIGGSAE	JU1348	2015-05-29	PS_060115_ACH_JU1348_A-KETO_3	19	1	0
PHILLIPS	PA	ALPHA_KETO	C. BRIGGSAE	JU1348	2015-05-29	PS_060115_ACH_JU1348_A-KETO_3	24	0	1	24	3.17805
PHILLIPS	PA	ALPHA_KETO	C. BRIGGSAE	JU1348	2015-05-29	PS_060115_ACH_JU1348_A-KETO_3	24	0	1	24	3.17805
PHILLIPS	PA	ALPHA_KETO	C. BRIGGSAE	JU1348	2015-05-29	PS_060115_ACH_JU1348_A-KETO_3	24	0	1	24	3.17805
PHILLIPS	PA	ALPHA_KETO	C. BRIGGSAE	JU1348	2015-05-29	PS_060115_ACH_JU1348_A-KETO_3	21	1	0
PHILLIPS	PA	ALPHA_KETO	C. BRIGGSAE	JU1348	2015-05-29	PS_060115_ACH_JU1348_A-KETO_3	21	1	0
PHILLIPS	PA	ALPHA_KETO	C. BRIGGSAE	JU1348	2015-05-29	PS_060115_ACH_JU1348_A-KETO_3	21	1	0
PHILLIPS	PA	ALPHA_KETO	C. BRIGGSAE	JU1348	2015-05-29	PS_060115_ACH_JU1348_A-KETO_3	21	1	0
PHILLIPS	PA	ALPHA_KETO	C. BRIGGSAE	JU1348	2015-05-29	PS_060115_ACH_JU1348_A-KETO_3	21	1	0
PHILLIPS	PA	ALPHA_KETO	C. BRIGGSAE	JU1348	2015-05-29	PS_060115_ACH_JU1348_A-KETO_3	21	1	0
PHILLIPS	PA	ALPHA_KETO	C. BRIGGSAE	JU1348	2015-05-29	PS_060115_ACH_JU1348_A-KETO_3	28	0	1	28	3.3322
PHILLIPS	PA	ALPHA_KETO	C. BRIGGSAE	JU1348	2015-05-29	PS_060115_ACH_JU1348_A-KETO_3	28	1	0
PHILLIPS	PA	ALPHA_KETO	C. BRIGGSAE	JU1348	2015-05-29	PS_060115_ACH_JU1348_A-KETO_3	28	1	0
PHILLIPS	PA	ALPHA_KETO	C. BRIGGSAE	JU1348	2015-06-05	PS_060815_ACH_JU1348_A-KETO_B	7	0	1	7	1.94591
PHILLIPS	PA	ALPHA_KETO	C. BRIGGSAE	JU1348	2015-06-05	PS_060815_ACH_JU1348_A-KETO_B	7	1	0
PHILLIPS	PA	ALPHA_KETO	C. BRIGGSAE	JU1348	2015-06-05	PS_060815_ACH_JU1348_A-KETO_B	7	1	0
PHILLIPS	PA	ALPHA_KETO	C. BRIGGSAE	JU1348	2015-06-05	PS_060815_ACH_JU1348_A-KETO_B	7	1	0
PHILLIPS	PA	ALPHA_KETO	C. BRIGGSAE	JU1348	2015-06-05	PS_060815_ACH_JU1348_A-KETO_B	10	1	0
PHILLIPS	PA	ALPHA_KETO	C. BRIGGSAE	JU1348	2015-06-05	PS_060815_ACH_JU1348_A-KETO_B	12	1	0
PHILLIPS	PA	ALPHA_KETO	C. BRIGGSAE	JU1348	2015-06-05	PS_060815_ACH_JU1348_A-KETO_B	21	0	1	21	3.04452
PHILLIPS	PA	ALPHA_KETO	C. BRIGGSAE	JU1348	2015-06-05	PS_060815_ACH_JU1348_A-KETO_B	21	1	0
PHILLIPS	PA	ALPHA_KETO	C. BRIGGSAE	JU1348	2015-06-05	PS_060815_ACH_JU1348_A-KETO_B	19	0	1	19	2.94444
PHILLIPS	PA	ALPHA_KETO	C. BRIGGSAE	JU1348	2015-06-05	PS_060815_ACH_JU1348_A-KETO_B	19	0	1	19	2.94444
PHILLIPS	PA	ALPHA_KETO	C. BRIGGSAE	JU1348	2015-06-05	PS_060815_ACH_JU1348_A-KETO_B	19	0	1	19	2.94444
PHILLIPS	PA	ALPHA_KETO	C. BRIGGSAE	JU1348	2015-06-05	PS_060815_ACH_JU1348_A-KETO_B	17	0	1	17	2.83321
PHILLIPS	PA	ALPHA_KETO	C. BRIGGSAE	JU1348	2015-06-05	PS_060815_ACH_JU1348_A-KETO_B	17	0	1	17	2.83321
PHILLIPS	PA	ALPHA_KETO	C. BRIGGSAE	JU1348	2015-06-05	PS_060815_ACH_JU1348_A-KETO_B	17	0	1	17	2.83321
PHILLIPS	PA	ALPHA_KETO	C. BRIGGSAE	JU1348	2015-06-05	PS_060815_ACH_JU1348_A-KETO_B	17	1	0
PHILLIPS	PA	ALPHA_KETO	C. BRIGGSAE	JU1348	2015-06-05	PS_060815_ACH_JU1348_A-KETO_B	17	1	0
PHILLIPS	PA	ALPHA_KETO	C. BRIGGSAE	JU1348	2015-06-05	PS_060815_ACH_JU1348_A-KETO_B	14	0	1	14	2.63906
PHILLIPS	PA	ALPHA_KETO	C. BRIGGSAE	JU1348	2015-06-05	PS_060815_ACH_JU1348_A-KETO_B	14	0	1	14	2.63906
PHILLIPS	PA	ALPHA_KETO	C. BRIGGSAE	JU1348	2015-06-05	PS_060815_ACH_JU1348_A-KETO_B	14	1	0
PHILLIPS	PA	ALPHA_KETO	C. BRIGGSAE	JU1348	2015-06-05	PS_060815_ACH_JU1348_A-KETO_B	14	1	0
PHILLIPS	PA	ALPHA_KETO	C. BRIGGSAE	JU1348	2015-06-05	PS_060815_ACH_JU1348_A-KETO_B	31	0	1	31	3.43399
PHILLIPS	PA	ALPHA_KETO	C. BRIGGSAE	JU1348	2015-06-05	PS_060815_ACH_JU1348_A-KETO_B	28	0	1	28	3.3322
PHILLIPS	PA	ALPHA_KETO	C. BRIGGSAE	JU1348	2015-06-05	PS_060815_ACH_JU1348_A-KETO_B	28	0	1	28	3.3322
PHILLIPS	PA	ALPHA_KETO	C. BRIGGSAE	JU1348	2015-06-05	PS_060815_ACH_JU1348_A-KETO_B	28	0	1	28	3.3322
PHILLIPS	PA	ALPHA_KETO	C. BRIGGSAE	JU1348	2015-06-05	PS_060815_ACH_JU1348_A-KETO_B	28	0	1	28	3.3322
PHILLIPS	PA	ALPHA_KETO	C. BRIGGSAE	JU1348	2015-06-05	PS_060815_ACH_JU1348_A-KETO_B	26	0	1	26	3.2581
PHILLIPS	PA	ALPHA_KETO	C. BRIGGSAE	JU1348	2015-06-05	PS_060815_ACH_JU1348_A-KETO_B	26	0	1	26	3.2581
PHILLIPS	PA	ALPHA_KETO	C. BRIGGSAE	JU1348	2015-06-05	PS_060815_ACH_JU1348_A-KETO_B	26	1	0
PHILLIPS	PA	ALPHA_KETO	C. BRIGGSAE	JU1348	2015-06-05	PS_060815_ACH_JU1348_A-KETO_B	26	1	0
PHILLIPS	PA	ALPHA_KETO	C. BRIGGSAE	JU1348	2015-06-05	PS_060815_ACH_JU1348_A-KETO_B	24	0	1	24	3.17805
PHILLIPS	PA	ALPHA_KETO	C. BRIGGSAE	JU1348	2015-06-05	PS_060815_ACH_JU1348_A-KETO_B	24	0	1	24	3.17805
PHILLIPS	PA	ALPHA_KETO	C. BRIGGSAE	JU1348	2015-06-05	PS_060815_ACH_JU1348_A-KETO_B	24	1	0
PHILLIPS	PA	ALPHA_KETO	C. BRIGGSAE	JU1348	2015-06-05	PS_060815_ACH_JU1348_A-KETO_B	24	1	0
PHILLIPS	PA	ALPHA_KETO	C. BRIGGSAE	JU1348	2015-06-05	PS_060815_ACH_JU1348_A-KETO_B	24	1	0
PHILLIPS	PA	ALPHA_KETO	C. BRIGGSAE	JU1348	2015-06-05	PS_060815_ACH_JU1348_A-KETO_B	24	1	0
PHILLIPS	PA	ALPHA_KETO	C. BRIGGSAE	JU1348	2015-06-05	PS_060815_ACH_JU1348_A-KETO_C	4	1	0
PHILLIPS	PA	ALPHA_KETO	C. BRIGGSAE	JU1348	2015-06-05	PS_060815_ACH_JU1348_A-KETO_C	4	1	0
PHILLIPS	PA	ALPHA_KETO	C. BRIGGSAE	JU1348	2015-06-05	PS_060815_ACH_JU1348_A-KETO_C	4	1	0
PHILLIPS	PA	ALPHA_KETO	C. BRIGGSAE	JU1348	2015-06-05	PS_060815_ACH_JU1348_A-KETO_C	10	0	1	10	2.30259
PHILLIPS	PA	ALPHA_KETO	C. BRIGGSAE	JU1348	2015-06-05	PS_060815_ACH_JU1348_A-KETO_C	10	1	0
PHILLIPS	PA	ALPHA_KETO	C. BRIGGSAE	JU1348	2015-06-05	PS_060815_ACH_JU1348_A-KETO_C	12	1	0
PHILLIPS	PA	ALPHA_KETO	C. BRIGGSAE	JU1348	2015-06-05	PS_060815_ACH_JU1348_A-KETO_C	21	0	1	21	3.04452
PHILLIPS	PA	ALPHA_KETO	C. BRIGGSAE	JU1348	2015-06-05	PS_060815_ACH_JU1348_A-KETO_C	21	1	0
PHILLIPS	PA	ALPHA_KETO	C. BRIGGSAE	JU1348	2015-06-05	PS_060815_ACH_JU1348_A-KETO_C	21	1	0
PHILLIPS	PA	ALPHA_KETO	C. BRIGGSAE	JU1348	2015-06-05	PS_060815_ACH_JU1348_A-KETO_C	21	1	0
PHILLIPS	PA	ALPHA_KETO	C. BRIGGSAE	JU1348	2015-06-05	PS_060815_ACH_JU1348_A-KETO_C	19	1	0
PHILLIPS	PA	ALPHA_KETO	C. BRIGGSAE	JU1348	2015-06-05	PS_060815_ACH_JU1348_A-KETO_C	19	1	0
PHILLIPS	PA	ALPHA_KETO	C. BRIGGSAE	JU1348	2015-06-05	PS_060815_ACH_JU1348_A-KETO_C	19	1	0
PHILLIPS	PA	ALPHA_KETO	C. BRIGGSAE	JU1348	2015-06-05	PS_060815_ACH_JU1348_A-KETO_C	19	1	0
PHILLIPS	PA	ALPHA_KETO	C. BRIGGSAE	JU1348	2015-06-05	PS_060815_ACH_JU1348_A-KETO_C	17	0	1	17	2.83321
PHILLIPS	PA	ALPHA_KETO	C. BRIGGSAE	JU1348	2015-06-05	PS_060815_ACH_JU1348_A-KETO_C	17	0	1	17	2.83321
PHILLIPS	PA	ALPHA_KETO	C. BRIGGSAE	JU1348	2015-06-05	PS_060815_ACH_JU1348_A-KETO_C	17	0	1	17	2.83321
PHILLIPS	PA	ALPHA_KETO	C. BRIGGSAE	JU1348	2015-06-05	PS_060815_ACH_JU1348_A-KETO_C	17	1	0
PHILLIPS	PA	ALPHA_KETO	C. BRIGGSAE	JU1348	2015-06-05	PS_060815_ACH_JU1348_A-KETO_C	17	1	0
PHILLIPS	PA	ALPHA_KETO	C. BRIGGSAE	JU1348	2015-06-05	PS_060815_ACH_JU1348_A-KETO_C	17	1	0
PHILLIPS	PA	ALPHA_KETO	C. BRIGGSAE	JU1348	2015-06-05	PS_060815_ACH_JU1348_A-KETO_C	17	1	0
PHILLIPS	PA	ALPHA_KETO	C. BRIGGSAE	JU1348	2015-06-05	PS_060815_ACH_JU1348_A-KETO_C	17	1	0
PHILLIPS	PA	ALPHA_KETO	C. BRIGGSAE	JU1348	2015-06-05	PS_060815_ACH_JU1348_A-KETO_C	17	1	0
PHILLIPS	PA	ALPHA_KETO	C. BRIGGSAE	JU1348	2015-06-05	PS_060815_ACH_JU1348_A-KETO_C	14	0	1	14	2.63906
PHILLIPS	PA	ALPHA_KETO	C. BRIGGSAE	JU1348	2015-06-05	PS_060815_ACH_JU1348_A-KETO_C	14	0	1	14	2.63906
PHILLIPS	PA	ALPHA_KETO	C. BRIGGSAE	JU1348	2015-06-05	PS_060815_ACH_JU1348_A-KETO_C	14	1	0
PHILLIPS	PA	ALPHA_KETO	C. BRIGGSAE	JU1348	2015-06-05	PS_060815_ACH_JU1348_A-KETO_C	14	1	0
PHILLIPS	PA	ALPHA_KETO	C. BRIGGSAE	JU1348	2015-06-05	PS_060815_ACH_JU1348_A-KETO_C	28	0	1	28	3.3322
PHILLIPS	PA	ALPHA_KETO	C. BRIGGSAE	JU1348	2015-06-05	PS_060815_ACH_JU1348_A-KETO_C	26	0	1	26	3.2581
PHILLIPS	PA	ALPHA_KETO	C. BRIGGSAE	JU1348	2015-06-05	PS_060815_ACH_JU1348_A-KETO_C	26	0	1	26	3.2581
PHILLIPS	PA	ALPHA_KETO	C. BRIGGSAE	JU1348	2015-06-05	PS_060815_ACH_JU1348_A-KETO_C	26	1	0
PHILLIPS	PA	ALPHA_KETO	C. BRIGGSAE	JU1348	2015-06-05	PS_060815_ACH_JU1348_A-KETO_C	26	1	0
PHILLIPS	PA	ALPHA_KETO	C. BRIGGSAE	JU1348	2015-06-05	PS_060815_ACH_JU1348_A-KETO_C	24	0	1	24	3.17805
PHILLIPS	PA	ALPHA_KETO	C. BRIGGSAE	JU1348	2015-06-05	PS_060815_ACH_JU1348_A-KETO_C	24	1	0
PHILLIPS	PA	ALPHA_KETO	C. BRIGGSAE	JU1348	2015-06-05	PS_060815_ACH_JU1348_A-KETO_C	24	1	0
PHILLIPS	PA	ALPHA_KETO	C. BRIGGSAE	JU1348	2015-06-19	PS_062215_ACH_JU1348_A-KETO_3	19	0	1	19	2.94444
PHILLIPS	PA	ALPHA_KETO	C. BRIGGSAE	JU1348	2015-06-19	PS_062215_ACH_JU1348_A-KETO_3	19	0	1	19	2.94444
PHILLIPS	PA	ALPHA_KETO	C. BRIGGSAE	JU1348	2015-06-19	PS_062215_ACH_JU1348_A-KETO_3	19	1	0
PHILLIPS	PA	ALPHA_KETO	C. BRIGGSAE	JU1348	2015-06-19	PS_062215_ACH_JU1348_A-KETO_3	17	0	1	17	2.83321
PHILLIPS	PA	ALPHA_KETO	C. BRIGGSAE	JU1348	2015-06-19	PS_062215_ACH_JU1348_A-KETO_3	17	0	1	17	2.83321
PHILLIPS	PA	ALPHA_KETO	C. BRIGGSAE	JU1348	2015-06-19	PS_062215_ACH_JU1348_A-KETO_3	14	0	1	14	2.63906
PHILLIPS	PA	ALPHA_KETO	C. BRIGGSAE	JU1348	2015-06-19	PS_062215_ACH_JU1348_A-KETO_3	14	0	1	14	2.63906
PHILLIPS	PA	ALPHA_KETO	C. BRIGGSAE	JU1348	2015-06-19	PS_062215_ACH_JU1348_A-KETO_3	14	1	0
PHILLIPS	PA	ALPHA_KETO	C. BRIGGSAE	JU1348	2015-06-19	PS_062215_ACH_JU1348_A-KETO_3	14	1	0
PHILLIPS	PA	ALPHA_KETO	C. BRIGGSAE	JU1348	2015-06-19	PS_062215_ACH_JU1348_A-KETO_3	7	1	0
PHILLIPS	PA	ALPHA_KETO	C. BRIGGSAE	JU1348	2015-06-19	PS_062215_ACH_JU1348_A-KETO_3	5	1	0
PHILLIPS	PA	ALPHA_KETO	C. BRIGGSAE	JU1348	2015-06-19	PS_062215_ACH_JU1348_A-KETO_3	5	1	0
PHILLIPS	PA	ALPHA_KETO	C. BRIGGSAE	JU1348	2015-06-19	PS_062215_ACH_JU1348_A-KETO_3	5	1	0
PHILLIPS	PA	ALPHA_KETO	C. BRIGGSAE	JU1348	2015-06-19	PS_062215_ACH_JU1348_A-KETO_3	26	0	1	26	3.2581
PHILLIPS	PA	ALPHA_KETO	C. BRIGGSAE	JU1348	2015-06-19	PS_062215_ACH_JU1348_A-KETO_3	26	0	1	26	3.2581
PHILLIPS	PA	ALPHA_KETO	C. BRIGGSAE	JU1348	2015-06-19	PS_062215_ACH_JU1348_A-KETO_3	26	0	1	26	3.2581
PHILLIPS	PA	ALPHA_KETO	C. BRIGGSAE	JU1348	2015-06-19	PS_062215_ACH_JU1348_A-KETO_3	26	0	1	26	3.2581
PHILLIPS	PA	ALPHA_KETO	C. BRIGGSAE	JU1348	2015-06-19	PS_062215_ACH_JU1348_A-KETO_3	26	1	0
PHILLIPS	PA	ALPHA_KETO	C. BRIGGSAE	JU1348	2015-06-19	PS_062215_ACH_JU1348_A-KETO_3	24	0	1	24	3.17805
PHILLIPS	PA	ALPHA_KETO	C. BRIGGSAE	JU1348	2015-06-19	PS_062215_ACH_JU1348_A-KETO_3	24	0	1	24	3.17805
PHILLIPS	PA	ALPHA_KETO	C. BRIGGSAE	JU1348	2015-06-19	PS_062215_ACH_JU1348_A-KETO_3	24	0	1	24	3.17805
PHILLIPS	PA	ALPHA_KETO	C. BRIGGSAE	JU1348	2015-06-19	PS_062215_ACH_JU1348_A-KETO_3	24	0	1	24	3.17805
PHILLIPS	PA	ALPHA_KETO	C. BRIGGSAE	JU1348	2015-06-19	PS_062215_ACH_JU1348_A-KETO_3	24	0	1	24	3.17805
PHILLIPS	PA	ALPHA_KETO	C. BRIGGSAE	JU1348	2015-06-19	PS_062215_ACH_JU1348_A-KETO_3	24	1	0
PHILLIPS	PA	ALPHA_KETO	C. BRIGGSAE	JU1348	2015-06-19	PS_062215_ACH_JU1348_A-KETO_3	24	1	0
PHILLIPS	PA	ALPHA_KETO	C. BRIGGSAE	JU1348	2015-06-19	PS_062215_ACH_JU1348_A-KETO_3	21	0	1	21	3.04452
PHILLIPS	PA	ALPHA_KETO	C. BRIGGSAE	JU1348	2015-06-19	PS_062215_ACH_JU1348_A-KETO_3	21	1	0
PHILLIPS	PA	ALPHA_KETO	C. BRIGGSAE	JU1348	2015-06-19	PS_062215_ACH_JU1348_A-KETO_3	21	1	0
PHILLIPS	PA	ALPHA_KETO	C. BRIGGSAE	JU1348	2015-06-19	PS_062215_ACH_JU1348_A-KETO_3	28	0	1	28	3.3322
PHILLIPS	PA	ALPHA_KETO	C. BRIGGSAE	JU1348	2015-06-19	PS_062215_ACH_JU1348_A-KETO_3	28	0	1	28	3.3322
PHILLIPS	PA	ALPHA_KETO	C. BRIGGSAE	JU1348	2015-06-19	PS_062215_ACH_JU1348_A-KETO_3	28	0	1	28	3.3322
PHILLIPS	PA	ALPHA_KETO	C. BRIGGSAE	JU1348	2015-06-19	PS_062215_ACH_JU1348_A-KETO_3	28	0	1	28	3.3322
PHILLIPS	PA	ALPHA_KETO	C. BRIGGSAE	JU1348	2015-06-19	PS_062215_ACH_JU1348_A-KETO_3	31	0	1	31	3.43399
PHILLIPS	PA	ALPHA_KETO	C. BRIGGSAE	JU1348	2015-06-19	PS_062215_ACH_JU1348_A-KETO_3	31	0	1	31	3.43399
PHILLIPS	PA	ALPHA_KETO	C. BRIGGSAE	JU1348	2015-06-19	PS_062215_ACH_JU1348_A-KETO_3	31	0	1	31	3.43399
PHILLIPS	PJ	ALPHA_KETO	C. BRIGGSAE	JU1348	2015-05-29	PS_060115_JH_JU1348-1_A-KETO	4	1	0
PHILLIPS	PJ	ALPHA_KETO	C. BRIGGSAE	JU1348	2015-05-29	PS_060115_JH_JU1348-1_A-KETO	7	1	0
PHILLIPS	PJ	ALPHA_KETO	C. BRIGGSAE	JU1348	2015-05-29	PS_060115_JH_JU1348-1_A-KETO	7	1	0
PHILLIPS	PJ	ALPHA_KETO	C. BRIGGSAE	JU1348	2015-05-29	PS_060115_JH_JU1348-1_A-KETO	7	1	0
PHILLIPS	PJ	ALPHA_KETO	C. BRIGGSAE	JU1348	2015-05-29	PS_060115_JH_JU1348-1_A-KETO	14	0	1	14	2.63906
PHILLIPS	PJ	ALPHA_KETO	C. BRIGGSAE	JU1348	2015-05-29	PS_060115_JH_JU1348-1_A-KETO	14	0	1	14	2.63906
PHILLIPS	PJ	ALPHA_KETO	C. BRIGGSAE	JU1348	2015-05-29	PS_060115_JH_JU1348-1_A-KETO	17	0	1	17	2.83321
PHILLIPS	PJ	ALPHA_KETO	C. BRIGGSAE	JU1348	2015-05-29	PS_060115_JH_JU1348-1_A-KETO	17	0	1	17	2.83321
PHILLIPS	PJ	ALPHA_KETO	C. BRIGGSAE	JU1348	2015-05-29	PS_060115_JH_JU1348-1_A-KETO	17	0	1	17	2.83321
PHILLIPS	PJ	ALPHA_KETO	C. BRIGGSAE	JU1348	2015-05-29	PS_060115_JH_JU1348-1_A-KETO	17	0	1	17	2.83321
PHILLIPS	PJ	ALPHA_KETO	C. BRIGGSAE	JU1348	2015-05-29	PS_060115_JH_JU1348-1_A-KETO	17	1	0
PHILLIPS	PJ	ALPHA_KETO	C. BRIGGSAE	JU1348	2015-05-29	PS_060115_JH_JU1348-1_A-KETO	19	0	1	19	2.94444
PHILLIPS	PJ	ALPHA_KETO	C. BRIGGSAE	JU1348	2015-05-29	PS_060115_JH_JU1348-1_A-KETO	19	0	1	19	2.94444
PHILLIPS	PJ	ALPHA_KETO	C. BRIGGSAE	JU1348	2015-05-29	PS_060115_JH_JU1348-1_A-KETO	19	0	1	19	2.94444
PHILLIPS	PJ	ALPHA_KETO	C. BRIGGSAE	JU1348	2015-05-29	PS_060115_JH_JU1348-1_A-KETO	19	1	0
PHILLIPS	PJ	ALPHA_KETO	C. BRIGGSAE	JU1348	2015-05-29	PS_060115_JH_JU1348-1_A-KETO	19	1	0
PHILLIPS	PJ	ALPHA_KETO	C. BRIGGSAE	JU1348	2015-05-29	PS_060115_JH_JU1348-1_A-KETO	19	1	0
PHILLIPS	PJ	ALPHA_KETO	C. BRIGGSAE	JU1348	2015-05-29	PS_060115_JH_JU1348-1_A-KETO	19	1	0
PHILLIPS	PJ	ALPHA_KETO	C. BRIGGSAE	JU1348	2015-05-29	PS_060115_JH_JU1348-1_A-KETO	19	1	0
PHILLIPS	PJ	ALPHA_KETO	C. BRIGGSAE	JU1348	2015-05-29	PS_060115_JH_JU1348-1_A-KETO	19	1	0
PHILLIPS	PJ	ALPHA_KETO	C. BRIGGSAE	JU1348	2015-05-29	PS_060115_JH_JU1348-1_A-KETO	21	0	1	21	3.04452
PHILLIPS	PJ	ALPHA_KETO	C. BRIGGSAE	JU1348	2015-05-29	PS_060115_JH_JU1348-1_A-KETO	21	0	1	21	3.04452
PHILLIPS	PJ	ALPHA_KETO	C. BRIGGSAE	JU1348	2015-05-29	PS_060115_JH_JU1348-1_A-KETO	21	0	1	21	3.04452
PHILLIPS	PJ	ALPHA_KETO	C. BRIGGSAE	JU1348	2015-05-29	PS_060115_JH_JU1348-1_A-KETO	21	0	1	21	3.04452
PHILLIPS	PJ	ALPHA_KETO	C. BRIGGSAE	JU1348	2015-05-29	PS_060115_JH_JU1348-1_A-KETO	21	0	1	21	3.04452
PHILLIPS	PJ	ALPHA_KETO	C. BRIGGSAE	JU1348	2015-05-29	PS_060115_JH_JU1348-1_A-KETO	21	1	0
PHILLIPS	PJ	ALPHA_KETO	C. BRIGGSAE	JU1348	2015-05-29	PS_060115_JH_JU1348-1_A-KETO	24	1	0
PHILLIPS	PJ	ALPHA_KETO	C. BRIGGSAE	JU1348	2015-05-29	PS_060115_JH_JU1348-1_A-KETO	24	1	0
PHILLIPS	PJ	ALPHA_KETO	C. BRIGGSAE	JU1348	2015-05-29	PS_060115_JH_JU1348-1_A-KETO	26	0	1	26	3.2581
PHILLIPS	PJ	ALPHA_KETO	C. BRIGGSAE	JU1348	2015-05-29	PS_060115_JH_JU1348-1_A-KETO	26	0	1	26	3.2581
PHILLIPS	PJ	ALPHA_KETO	C. BRIGGSAE	JU1348	2015-05-29	PS_060115_JH_JU1348-1_A-KETO	28	0	1	28	3.3322
PHILLIPS	PJ	ALPHA_KETO	C. BRIGGSAE	JU1348	2015-05-29	PS_060115_JH_JU1348-1_A-KETO	28	0	1	28	3.3322
PHILLIPS	PJ	ALPHA_KETO	C. BRIGGSAE	JU1348	2015-05-29	PS_060115_JH_JU1348-1_A-KETO	31	0	1	31	3.43399
PHILLIPS	PJ	ALPHA_KETO	C. BRIGGSAE	JU1348	2015-05-29	PS_060115_JH_JU1348-1_A-KETO	31	0	1	31	3.43399
PHILLIPS	PJ	ALPHA_KETO	C. BRIGGSAE	JU1348	2015-05-29	PS_060115_JH_JU1348-1_A-KETO	31	0	1	31	3.43399
PHILLIPS	PJ	ALPHA_KETO	C. BRIGGSAE	JU1348	2015-06-05	PS_060815_JH_JU1348_A-KETO_A	4	1	0
PHILLIPS	PJ	ALPHA_KETO	C. BRIGGSAE	JU1348	2015-06-05	PS_060815_JH_JU1348_A-KETO_A	5	1	0
PHILLIPS	PJ	ALPHA_KETO	C. BRIGGSAE	JU1348	2015-06-05	PS_060815_JH_JU1348_A-KETO_A	7	1	0
PHILLIPS	PJ	ALPHA_KETO	C. BRIGGSAE	JU1348	2015-06-05	PS_060815_JH_JU1348_A-KETO_A	10	0	1	10	2.30259
PHILLIPS	PJ	ALPHA_KETO	C. BRIGGSAE	JU1348	2015-06-05	PS_060815_JH_JU1348_A-KETO_A	10	0	1	10	2.30259
PHILLIPS	PJ	ALPHA_KETO	C. BRIGGSAE	JU1348	2015-06-05	PS_060815_JH_JU1348_A-KETO_A	10	1	0
PHILLIPS	PJ	ALPHA_KETO	C. BRIGGSAE	JU1348	2015-06-05	PS_060815_JH_JU1348_A-KETO_A	12	1	0
PHILLIPS	PJ	ALPHA_KETO	C. BRIGGSAE	JU1348	2015-06-05	PS_060815_JH_JU1348_A-KETO_A	12	1	0
PHILLIPS	PJ	ALPHA_KETO	C. BRIGGSAE	JU1348	2015-06-05	PS_060815_JH_JU1348_A-KETO_A	12	1	0
PHILLIPS	PJ	ALPHA_KETO	C. BRIGGSAE	JU1348	2015-06-05	PS_060815_JH_JU1348_A-KETO_A	14	0	1	14	2.63906
PHILLIPS	PJ	ALPHA_KETO	C. BRIGGSAE	JU1348	2015-06-05	PS_060815_JH_JU1348_A-KETO_A	14	0	1	14	2.63906
PHILLIPS	PJ	ALPHA_KETO	C. BRIGGSAE	JU1348	2015-06-05	PS_060815_JH_JU1348_A-KETO_A	14	0	1	14	2.63906
PHILLIPS	PJ	ALPHA_KETO	C. BRIGGSAE	JU1348	2015-06-05	PS_060815_JH_JU1348_A-KETO_A	14	0	1	14	2.63906
PHILLIPS	PJ	ALPHA_KETO	C. BRIGGSAE	JU1348	2015-06-05	PS_060815_JH_JU1348_A-KETO_A	14	0	1	14	2.63906
PHILLIPS	PJ	ALPHA_KETO	C. BRIGGSAE	JU1348	2015-06-05	PS_060815_JH_JU1348_A-KETO_A	17	0	1	17	2.83321
PHILLIPS	PJ	ALPHA_KETO	C. BRIGGSAE	JU1348	2015-06-05	PS_060815_JH_JU1348_A-KETO_A	17	0	1	17	2.83321
PHILLIPS	PJ	ALPHA_KETO	C. BRIGGSAE	JU1348	2015-06-05	PS_060815_JH_JU1348_A-KETO_A	17	0	1	17	2.83321
PHILLIPS	PJ	ALPHA_KETO	C. BRIGGSAE	JU1348	2015-06-05	PS_060815_JH_JU1348_A-KETO_A	17	0	1	17	2.83321
PHILLIPS	PJ	ALPHA_KETO	C. BRIGGSAE	JU1348	2015-06-05	PS_060815_JH_JU1348_A-KETO_A	17	0	1	17	2.83321
PHILLIPS	PJ	ALPHA_KETO	C. BRIGGSAE	JU1348	2015-06-05	PS_060815_JH_JU1348_A-KETO_A	17	1	0
PHILLIPS	PJ	ALPHA_KETO	C. BRIGGSAE	JU1348	2015-06-05	PS_060815_JH_JU1348_A-KETO_A	17	1	0
PHILLIPS	PJ	ALPHA_KETO	C. BRIGGSAE	JU1348	2015-06-05	PS_060815_JH_JU1348_A-KETO_A	17	1	0
PHILLIPS	PJ	ALPHA_KETO	C. BRIGGSAE	JU1348	2015-06-05	PS_060815_JH_JU1348_A-KETO_A	17	1	0
PHILLIPS	PJ	ALPHA_KETO	C. BRIGGSAE	JU1348	2015-06-05	PS_060815_JH_JU1348_A-KETO_A	19	0	1	19	2.94444
PHILLIPS	PJ	ALPHA_KETO	C. BRIGGSAE	JU1348	2015-06-05	PS_060815_JH_JU1348_A-KETO_A	21	0	1	21	3.04452
PHILLIPS	PJ	ALPHA_KETO	C. BRIGGSAE	JU1348	2015-06-05	PS_060815_JH_JU1348_A-KETO_A	21	1	0
PHILLIPS	PJ	ALPHA_KETO	C. BRIGGSAE	JU1348	2015-06-05	PS_060815_JH_JU1348_A-KETO_A	24	0	1	24	3.17805
PHILLIPS	PJ	ALPHA_KETO	C. BRIGGSAE	JU1348	2015-06-05	PS_060815_JH_JU1348_A-KETO_A	24	0	1	24	3.17805
PHILLIPS	PJ	ALPHA_KETO	C. BRIGGSAE	JU1348	2015-06-05	PS_060815_JH_JU1348_A-KETO_A	24	0	1	24	3.17805
PHILLIPS	PJ	ALPHA_KETO	C. BRIGGSAE	JU1348	2015-06-05	PS_060815_JH_JU1348_A-KETO_A	24	0	1	24	3.17805
PHILLIPS	PJ	ALPHA_KETO	C. BRIGGSAE	JU1348	2015-06-05	PS_060815_JH_JU1348_A-KETO_A	24	0	1	24	3.17805
PHILLIPS	PJ	ALPHA_KETO	C. BRIGGSAE	JU1348	2015-06-05	PS_060815_JH_JU1348_A-KETO_A	26	0	1	26	3.2581
PHILLIPS	PJ	ALPHA_KETO	C. BRIGGSAE	JU1348	2015-06-05	PS_060815_JH_JU1348_A-KETO_A	26	0	1	26	3.2581
PHILLIPS	PJ	ALPHA_KETO	C. BRIGGSAE	JU1348	2015-06-05	PS_060815_JH_JU1348_A-KETO_A	31	0	1	31	3.43399
PHILLIPS	PJ	ALPHA_KETO	C. BRIGGSAE	JU1348	2015-06-05	PS_060815_JH_JU1348_A-KETO_A	31	1	0
PHILLIPS	PJ	ALPHA_KETO	C. BRIGGSAE	JU1348	2015-06-19	PS_062215_JH_JU1348_ALPHA KETOGLUTARATE_1	4	1	0
PHILLIPS	PJ	ALPHA_KETO	C. BRIGGSAE	JU1348	2015-06-19	PS_062215_JH_JU1348_ALPHA KETOGLUTARATE_1	4	1	0
PHILLIPS	PJ	ALPHA_KETO	C. BRIGGSAE	JU1348	2015-06-19	PS_062215_JH_JU1348_ALPHA KETOGLUTARATE_1	4	1	0
PHILLIPS	PJ	ALPHA_KETO	C. BRIGGSAE	JU1348	2015-06-19	PS_062215_JH_JU1348_ALPHA KETOGLUTARATE_1	4	1	0
PHILLIPS	PJ	ALPHA_KETO	C. BRIGGSAE	JU1348	2015-06-19	PS_062215_JH_JU1348_ALPHA KETOGLUTARATE_1	4	1	0
PHILLIPS	PJ	ALPHA_KETO	C. BRIGGSAE	JU1348	2015-06-19	PS_062215_JH_JU1348_ALPHA KETOGLUTARATE_1	4	1	0
PHILLIPS	PJ	ALPHA_KETO	C. BRIGGSAE	JU1348	2015-06-19	PS_062215_JH_JU1348_ALPHA KETOGLUTARATE_1	5	1	0
PHILLIPS	PJ	ALPHA_KETO	C. BRIGGSAE	JU1348	2015-06-19	PS_062215_JH_JU1348_ALPHA KETOGLUTARATE_1	5	1	0
PHILLIPS	PJ	ALPHA_KETO	C. BRIGGSAE	JU1348	2015-06-19	PS_062215_JH_JU1348_ALPHA KETOGLUTARATE_1	7	1	0
PHILLIPS	PJ	ALPHA_KETO	C. BRIGGSAE	JU1348	2015-06-19	PS_062215_JH_JU1348_ALPHA KETOGLUTARATE_1	7	1	0
PHILLIPS	PJ	ALPHA_KETO	C. BRIGGSAE	JU1348	2015-06-19	PS_062215_JH_JU1348_ALPHA KETOGLUTARATE_1	7	1	0
PHILLIPS	PJ	ALPHA_KETO	C. BRIGGSAE	JU1348	2015-06-19	PS_062215_JH_JU1348_ALPHA KETOGLUTARATE_1	7	1	0
PHILLIPS	PJ	ALPHA_KETO	C. BRIGGSAE	JU1348	2015-06-19	PS_062215_JH_JU1348_ALPHA KETOGLUTARATE_1	7	1	0
PHILLIPS	PJ	ALPHA_KETO	C. BRIGGSAE	JU1348	2015-06-19	PS_062215_JH_JU1348_ALPHA KETOGLUTARATE_1	7	1	0
PHILLIPS	PJ	ALPHA_KETO	C. BRIGGSAE	JU1348	2015-06-19	PS_062215_JH_JU1348_ALPHA KETOGLUTARATE_1	7	1	0
PHILLIPS	PJ	ALPHA_KETO	C. BRIGGSAE	JU1348	2015-06-19	PS_062215_JH_JU1348_ALPHA KETOGLUTARATE_1	7	1	0
PHILLIPS	PJ	ALPHA_KETO	C. BRIGGSAE	JU1348	2015-06-19	PS_062215_JH_JU1348_ALPHA KETOGLUTARATE_1	7	1	0
PHILLIPS	PJ	ALPHA_KETO	C. BRIGGSAE	JU1348	2015-06-19	PS_062215_JH_JU1348_ALPHA KETOGLUTARATE_1	7	1	0
PHILLIPS	PJ	ALPHA_KETO	C. BRIGGSAE	JU1348	2015-06-19	PS_062215_JH_JU1348_ALPHA KETOGLUTARATE_1	7	1	0
PHILLIPS	PJ	ALPHA_KETO	C. BRIGGSAE	JU1348	2015-06-19	PS_062215_JH_JU1348_ALPHA KETOGLUTARATE_1	7	1	0
PHILLIPS	PJ	ALPHA_KETO	C. BRIGGSAE	JU1348	2015-06-19	PS_062215_JH_JU1348_ALPHA KETOGLUTARATE_1	7	1	0
PHILLIPS	PJ	ALPHA_KETO	C. BRIGGSAE	JU1348	2015-06-19	PS_062215_JH_JU1348_ALPHA KETOGLUTARATE_1	7	1	0
PHILLIPS	PJ	ALPHA_KETO	C. BRIGGSAE	JU1348	2015-06-19	PS_062215_JH_JU1348_ALPHA KETOGLUTARATE_1	7	1	0
PHILLIPS	PJ	ALPHA_KETO	C. BRIGGSAE	JU1348	2015-06-19	PS_062215_JH_JU1348_ALPHA KETOGLUTARATE_1	7	1	0
PHILLIPS	PJ	ALPHA_KETO	C. BRIGGSAE	JU1348	2015-06-19	PS_062215_JH_JU1348_ALPHA KETOGLUTARATE_1	7	1	0
PHILLIPS	PJ	ALPHA_KETO	C. BRIGGSAE	JU1348	2015-06-19	PS_062215_JH_JU1348_ALPHA KETOGLUTARATE_1	7	1	0
PHILLIPS	PJ	ALPHA_KETO	C. BRIGGSAE	JU1348	2015-06-19	PS_062215_JH_JU1348_ALPHA KETOGLUTARATE_1	7	1	0
PHILLIPS	PJ	ALPHA_KETO	C. BRIGGSAE	JU1348	2015-06-19	PS_062215_JH_JU1348_ALPHA KETOGLUTARATE_1	7	1	0
PHILLIPS	PJ	ALPHA_KETO	C. BRIGGSAE	JU1348	2015-06-19	PS_062215_JH_JU1348_ALPHA KETOGLUTARATE_1	7	1	0
PHILLIPS	PJ	ALPHA_KETO	C. BRIGGSAE	JU1348	2015-06-19	PS_062215_JH_JU1348_ALPHA KETOGLUTARATE_1	7	1	0
PHILLIPS	PJ	ALPHA_KETO	C. BRIGGSAE	JU1348	2015-06-19	PS_062215_JH_JU1348_ALPHA KETOGLUTARATE_1	7	1	0
PHILLIPS	PJ	ALPHA_KETO	C. BRIGGSAE	JU1348	2015-06-19	PS_062215_JH_JU1348_ALPHA KETOGLUTARATE_1	7	1	0
PHILLIPS	PJ	ALPHA_KETO	C. BRIGGSAE	JU1348	2015-06-19	PS_062215_JH_JU1348_ALPHA KETOGLUTARATE_1	7	1	0
PHILLIPS	PJ	ALPHA_KETO	C. BRIGGSAE	JU1348	2015-06-19	PS_062215_JH_JU1348_ALPHA KETOGLUTARATE_1	7	1	0
PHILLIPS	PJ	ALPHA_KETO	C. BRIGGSAE	JU1348	2015-06-19	PS_062215_JH_JU1348_ALPHA KETOGLUTARATE_1	7	1	0
PHILLIPS	PJ	ALPHA_KETO	C. BRIGGSAE	JU1348	2015-06-19	PS_062215_JH_JU1348_ALPHA KETOGLUTARATE_2	31	0	1	31	3.43399
PHILLIPS	PJ	ALPHA_KETO	C. BRIGGSAE	JU1348	2015-06-19	PS_062215_JH_JU1348_ALPHA KETOGLUTARATE_2	4	1	0
PHILLIPS	PJ	ALPHA_KETO	C. BRIGGSAE	JU1348	2015-06-19	PS_062215_JH_JU1348_ALPHA KETOGLUTARATE_2	5	1	0
PHILLIPS	PJ	ALPHA_KETO	C. BRIGGSAE	JU1348	2015-06-19	PS_062215_JH_JU1348_ALPHA KETOGLUTARATE_2	5	1	0
PHILLIPS	PJ	ALPHA_KETO	C. BRIGGSAE	JU1348	2015-06-19	PS_062215_JH_JU1348_ALPHA KETOGLUTARATE_2	5	1	0
PHILLIPS	PJ	ALPHA_KETO	C. BRIGGSAE	JU1348	2015-06-19	PS_062215_JH_JU1348_ALPHA KETOGLUTARATE_2	5	1	0
PHILLIPS	PJ	ALPHA_KETO	C. BRIGGSAE	JU1348	2015-06-19	PS_062215_JH_JU1348_ALPHA KETOGLUTARATE_2	5	1	0
PHILLIPS	PJ	ALPHA_KETO	C. BRIGGSAE	JU1348	2015-06-19	PS_062215_JH_JU1348_ALPHA KETOGLUTARATE_2	5	1	0
PHILLIPS	PJ	ALPHA_KETO	C. BRIGGSAE	JU1348	2015-06-19	PS_062215_JH_JU1348_ALPHA KETOGLUTARATE_2	7	0	1	7	1.94591
PHILLIPS	PJ	ALPHA_KETO	C. BRIGGSAE	JU1348	2015-06-19	PS_062215_JH_JU1348_ALPHA KETOGLUTARATE_2	7	1	0
PHILLIPS	PJ	ALPHA_KETO	C. BRIGGSAE	JU1348	2015-06-19	PS_062215_JH_JU1348_ALPHA KETOGLUTARATE_2	7	1	0
PHILLIPS	PJ	ALPHA_KETO	C. BRIGGSAE	JU1348	2015-06-19	PS_062215_JH_JU1348_ALPHA KETOGLUTARATE_2	7	1	0
PHILLIPS	PJ	ALPHA_KETO	C. BRIGGSAE	JU1348	2015-06-19	PS_062215_JH_JU1348_ALPHA KETOGLUTARATE_2	7	1	0
PHILLIPS	PJ	ALPHA_KETO	C. BRIGGSAE	JU1348	2015-06-19	PS_062215_JH_JU1348_ALPHA KETOGLUTARATE_2	14	0	1	14	2.63906
PHILLIPS	PJ	ALPHA_KETO	C. BRIGGSAE	JU1348	2015-06-19	PS_062215_JH_JU1348_ALPHA KETOGLUTARATE_2	14	0	1	14	2.63906
PHILLIPS	PJ	ALPHA_KETO	C. BRIGGSAE	JU1348	2015-06-19	PS_062215_JH_JU1348_ALPHA KETOGLUTARATE_2	14	0	1	14	2.63906
PHILLIPS	PJ	ALPHA_KETO	C. BRIGGSAE	JU1348	2015-06-19	PS_062215_JH_JU1348_ALPHA KETOGLUTARATE_2	17	0	1	17	2.83321
PHILLIPS	PJ	ALPHA_KETO	C. BRIGGSAE	JU1348	2015-06-19	PS_062215_JH_JU1348_ALPHA KETOGLUTARATE_2	17	0	1	17	2.83321
PHILLIPS	PJ	ALPHA_KETO	C. BRIGGSAE	JU1348	2015-06-19	PS_062215_JH_JU1348_ALPHA KETOGLUTARATE_2	17	0	1	17	2.83321
PHILLIPS	PJ	ALPHA_KETO	C. BRIGGSAE	JU1348	2015-06-19	PS_062215_JH_JU1348_ALPHA KETOGLUTARATE_2	17	0	1	17	2.83321
PHILLIPS	PJ	ALPHA_KETO	C. BRIGGSAE	JU1348	2015-06-19	PS_062215_JH_JU1348_ALPHA KETOGLUTARATE_2	17	0	1	17	2.83321
PHILLIPS	PJ	ALPHA_KETO	C. BRIGGSAE	JU1348	2015-06-19	PS_062215_JH_JU1348_ALPHA KETOGLUTARATE_2	17	0	1	17	2.83321
PHILLIPS	PJ	ALPHA_KETO	C. BRIGGSAE	JU1348	2015-06-19	PS_062215_JH_JU1348_ALPHA KETOGLUTARATE_2	17	0	1	17	2.83321
PHILLIPS	PJ	ALPHA_KETO	C. BRIGGSAE	JU1348	2015-06-19	PS_062215_JH_JU1348_ALPHA KETOGLUTARATE_2	17	0	1	17	2.83321
PHILLIPS	PJ	ALPHA_KETO	C. BRIGGSAE	JU1348	2015-06-19	PS_062215_JH_JU1348_ALPHA KETOGLUTARATE_2	17	1	0
PHILLIPS	PJ	ALPHA_KETO	C. BRIGGSAE	JU1348	2015-06-19	PS_062215_JH_JU1348_ALPHA KETOGLUTARATE_2	17	1	0
PHILLIPS	PJ	ALPHA_KETO	C. BRIGGSAE	JU1348	2015-06-19	PS_062215_JH_JU1348_ALPHA KETOGLUTARATE_2	17	1	0
PHILLIPS	PJ	ALPHA_KETO	C. BRIGGSAE	JU1348	2015-06-19	PS_062215_JH_JU1348_ALPHA KETOGLUTARATE_2	19	0	1	19	2.94444
PHILLIPS	PJ	ALPHA_KETO	C. BRIGGSAE	JU1348	2015-06-19	PS_062215_JH_JU1348_ALPHA KETOGLUTARATE_2	19	0	1	19	2.94444
PHILLIPS	PJ	ALPHA_KETO	C. BRIGGSAE	JU1348	2015-06-19	PS_062215_JH_JU1348_ALPHA KETOGLUTARATE_2	19	0	1	19	2.94444
PHILLIPS	PJ	ALPHA_KETO	C. BRIGGSAE	JU1348	2015-06-19	PS_062215_JH_JU1348_ALPHA KETOGLUTARATE_2	19	0	1	19	2.94444
PHILLIPS	PJ	ALPHA_KETO	C. BRIGGSAE	JU1348	2015-06-19	PS_062215_JH_JU1348_ALPHA KETOGLUTARATE_2	21	0	1	21	3.04452
PHILLIPS	PJ	ALPHA_KETO	C. BRIGGSAE	JU1348	2015-06-19	PS_062215_JH_JU1348_ALPHA KETOGLUTARATE_2	21	0	1	21	3.04452
PHILLIPS	PJ	ALPHA_KETO	C. BRIGGSAE	JU1348	2015-06-19	PS_062215_JH_JU1348_ALPHA KETOGLUTARATE_2	24	0	1	24	3.17805
PHILLIPS	PJ	ALPHA_KETO	C. BRIGGSAE	JU1348	2015-06-19	PS_062215_JH_JU1348_ALPHA KETOGLUTARATE_2	26	0	1	26	3.2581
DRISCOLL	DB	ALPHA_KETO	C. ELEGANS	JU775	2015-04-13	DS_041315_BO_JU775_A-KETO-3	7	1	0
DRISCOLL	DB	ALPHA_KETO	C. ELEGANS	JU775	2015-04-13	DS_041315_BO_JU775_A-KETO-3	9	1	0
DRISCOLL	DB	ALPHA_KETO	C. ELEGANS	JU775	2015-04-13	DS_041315_BO_JU775_A-KETO-3	11	0	1	11	2.3979
DRISCOLL	DB	ALPHA_KETO	C. ELEGANS	JU775	2015-04-13	DS_041315_BO_JU775_A-KETO-3	11	1	0
DRISCOLL	DB	ALPHA_KETO	C. ELEGANS	JU775	2015-04-13	DS_041315_BO_JU775_A-KETO-3	14	0	1	14	2.63906
DRISCOLL	DB	ALPHA_KETO	C. ELEGANS	JU775	2015-04-13	DS_041315_BO_JU775_A-KETO-3	14	1	0
DRISCOLL	DB	ALPHA_KETO	C. ELEGANS	JU775	2015-04-13	DS_041315_BO_JU775_A-KETO-3	14	1	0
DRISCOLL	DB	ALPHA_KETO	C. ELEGANS	JU775	2015-04-13	DS_041315_BO_JU775_A-KETO-3	18	0	1	18	2.89037
DRISCOLL	DB	ALPHA_KETO	C. ELEGANS	JU775	2015-04-13	DS_041315_BO_JU775_A-KETO-3	21	0	1	21	3.04452
DRISCOLL	DB	ALPHA_KETO	C. ELEGANS	JU775	2015-04-13	DS_041315_BO_JU775_A-KETO-3	21	0	1	21	3.04452
DRISCOLL	DB	ALPHA_KETO	C. ELEGANS	JU775	2015-04-13	DS_041315_BO_JU775_A-KETO-3	21	0	1	21	3.04452
DRISCOLL	DB	ALPHA_KETO	C. ELEGANS	JU775	2015-04-13	DS_041315_BO_JU775_A-KETO-3	23	0	1	23	3.13549
DRISCOLL	DB	ALPHA_KETO	C. ELEGANS	JU775	2015-04-13	DS_041315_BO_JU775_A-KETO-3	23	0	1	23	3.13549
DRISCOLL	DB	ALPHA_KETO	C. ELEGANS	JU775	2015-04-13	DS_041315_BO_JU775_A-KETO-3	23	0	1	23	3.13549
DRISCOLL	DB	ALPHA_KETO	C. ELEGANS	JU775	2015-04-13	DS_041315_BO_JU775_A-KETO-3	23	0	1	23	3.13549
DRISCOLL	DB	ALPHA_KETO	C. ELEGANS	JU775	2015-04-13	DS_041315_BO_JU775_A-KETO-3	23	0	1	23	3.13549
DRISCOLL	DB	ALPHA_KETO	C. ELEGANS	JU775	2015-04-13	DS_041315_BO_JU775_A-KETO-3	23	0	1	23	3.13549
DRISCOLL	DB	ALPHA_KETO	C. ELEGANS	JU775	2015-04-13	DS_041315_BO_JU775_A-KETO-3	25	0	1	25	3.21888
DRISCOLL	DB	ALPHA_KETO	C. ELEGANS	JU775	2015-04-13	DS_041315_BO_JU775_A-KETO-3	25	0	1	25	3.21888
DRISCOLL	DB	ALPHA_KETO	C. ELEGANS	JU775	2015-04-13	DS_041315_BO_JU775_A-KETO-3	25	0	1	25	3.21888
DRISCOLL	DB	ALPHA_KETO	C. ELEGANS	JU775	2015-04-13	DS_041315_BO_JU775_A-KETO-3	25	0	1	25	3.21888
DRISCOLL	DB	ALPHA_KETO	C. ELEGANS	JU775	2015-04-13	DS_041315_BO_JU775_A-KETO-3	25	0	1	25	3.21888
DRISCOLL	DB	ALPHA_KETO	C. ELEGANS	JU775	2015-04-13	DS_041315_BO_JU775_A-KETO-3	25	0	1	25	3.21888
DRISCOLL	DB	ALPHA_KETO	C. ELEGANS	JU775	2015-04-13	DS_041315_BO_JU775_A-KETO-3	25	0	1	25	3.21888
DRISCOLL	DB	ALPHA_KETO	C. ELEGANS	JU775	2015-04-13	DS_041315_BO_JU775_A-KETO-3	25	0	1	25	3.21888
DRISCOLL	DB	ALPHA_KETO	C. ELEGANS	JU775	2015-04-13	DS_041315_BO_JU775_A-KETO-3	25	0	1	25	3.21888
DRISCOLL	DB	ALPHA_KETO	C. ELEGANS	JU775	2015-04-13	DS_041315_BO_JU775_A-KETO-3	25	0	1	25	3.21888
DRISCOLL	DB	ALPHA_KETO	C. ELEGANS	JU775	2015-04-13	DS_041315_BO_JU775_A-KETO-3	25	0	1	25	3.21888
DRISCOLL	DB	ALPHA_KETO	C. ELEGANS	JU775	2015-04-13	DS_041315_BO_JU775_A-KETO-3	25	0	1	25	3.21888
DRISCOLL	DB	ALPHA_KETO	C. ELEGANS	JU775	2015-04-13	DS_041315_BO_JU775_A-KETO-3	28	0	1	28	3.3322
DRISCOLL	DB	ALPHA_KETO	C. ELEGANS	JU775	2015-04-13	DS_041315_BO_JU775_A-KETO-3	28	0	1	28	3.3322
DRISCOLL	DB	ALPHA_KETO	C. ELEGANS	JU775	2015-04-13	DS_041315_BO_JU775_A-KETO-3	28	0	1	28	3.3322
DRISCOLL	DB	ALPHA_KETO	C. ELEGANS	JU775	2015-04-13	DS_041315_BO_JU775_A-KETO-3	28	0	1	28	3.3322
DRISCOLL	DB	ALPHA_KETO	C. ELEGANS	JU775	2015-04-13	DS_041315_BO_JU775_A-KETO-3	28	0	1	28	3.3322
DRISCOLL	DB	ALPHA_KETO	C. ELEGANS	JU775	2015-04-13	DS_041315_BO_JU775_A-KETO-3	28	0	1	28	3.3322
DRISCOLL	DBS	ALPHA_KETO	C. ELEGANS	JU775	2015-06-22	DS_062215_BO_JU775_ALPHA KETOGLUTARATE_3	28	0	1	28	3.3322
DRISCOLL	DBS	ALPHA_KETO	C. ELEGANS	JU775	2015-06-22	DS_062215_BO_JU775_ALPHA KETOGLUTARATE_3	28	0	1	28	3.3322
DRISCOLL	DBS	ALPHA_KETO	C. ELEGANS	JU775	2015-06-22	DS_062215_BO_JU775_ALPHA KETOGLUTARATE_3	28	0	1	28	3.3322
DRISCOLL	DBS	ALPHA_KETO	C. ELEGANS	JU775	2015-06-22	DS_062215_BO_JU775_ALPHA KETOGLUTARATE_3	25	0	1	25	3.21888
DRISCOLL	DBS	ALPHA_KETO	C. ELEGANS	JU775	2015-06-22	DS_062215_BO_JU775_ALPHA KETOGLUTARATE_3	25	0	1	25	3.21888
DRISCOLL	DBS	ALPHA_KETO	C. ELEGANS	JU775	2015-06-22	DS_062215_BO_JU775_ALPHA KETOGLUTARATE_3	25	0	1	25	3.21888
DRISCOLL	DBS	ALPHA_KETO	C. ELEGANS	JU775	2015-06-22	DS_062215_BO_JU775_ALPHA KETOGLUTARATE_3	25	0	1	25	3.21888
DRISCOLL	DBS	ALPHA_KETO	C. ELEGANS	JU775	2015-06-22	DS_062215_BO_JU775_ALPHA KETOGLUTARATE_3	25	0	1	25	3.21888
DRISCOLL	DBS	ALPHA_KETO	C. ELEGANS	JU775	2015-06-22	DS_062215_BO_JU775_ALPHA KETOGLUTARATE_3	25	0	1	25	3.21888
DRISCOLL	DBS	ALPHA_KETO	C. ELEGANS	JU775	2015-06-22	DS_062215_BO_JU775_ALPHA KETOGLUTARATE_3	25	0	1	25	3.21888
DRISCOLL	DBS	ALPHA_KETO	C. ELEGANS	JU775	2015-06-22	DS_062215_BO_JU775_ALPHA KETOGLUTARATE_3	25	0	1	25	3.21888
DRISCOLL	DBS	ALPHA_KETO	C. ELEGANS	JU775	2015-06-22	DS_062215_BO_JU775_ALPHA KETOGLUTARATE_3	25	0	1	25	3.21888
DRISCOLL	DBS	ALPHA_KETO	C. ELEGANS	JU775	2015-06-22	DS_062215_BO_JU775_ALPHA KETOGLUTARATE_3	23	0	1	23	3.13549
DRISCOLL	DBS	ALPHA_KETO	C. ELEGANS	JU775	2015-06-22	DS_062215_BO_JU775_ALPHA KETOGLUTARATE_3	23	0	1	23	3.13549
DRISCOLL	DBS	ALPHA_KETO	C. ELEGANS	JU775	2015-06-22	DS_062215_BO_JU775_ALPHA KETOGLUTARATE_3	23	0	1	23	3.13549
DRISCOLL	DBS	ALPHA_KETO	C. ELEGANS	JU775	2015-06-22	DS_062215_BO_JU775_ALPHA KETOGLUTARATE_3	23	0	1	23	3.13549
DRISCOLL	DBS	ALPHA_KETO	C. ELEGANS	JU775	2015-06-22	DS_062215_BO_JU775_ALPHA KETOGLUTARATE_3	23	0	1	23	3.13549
DRISCOLL	DBS	ALPHA_KETO	C. ELEGANS	JU775	2015-06-22	DS_062215_BO_JU775_ALPHA KETOGLUTARATE_3	21	0	1	21	3.04452
DRISCOLL	DBS	ALPHA_KETO	C. ELEGANS	JU775	2015-06-22	DS_062215_BO_JU775_ALPHA KETOGLUTARATE_3	18	0	1	18	2.89037
DRISCOLL	DBS	ALPHA_KETO	C. ELEGANS	JU775	2015-06-22	DS_062215_BO_JU775_ALPHA KETOGLUTARATE_3	18	0	1	18	2.89037
DRISCOLL	DBS	ALPHA_KETO	C. ELEGANS	JU775	2015-06-22	DS_062215_BO_JU775_ALPHA KETOGLUTARATE_3	18	0	1	18	2.89037
DRISCOLL	DBS	ALPHA_KETO	C. ELEGANS	JU775	2015-06-22	DS_062215_BO_JU775_ALPHA KETOGLUTARATE_3	14	1	0
DRISCOLL	DBS	ALPHA_KETO	C. ELEGANS	JU775	2015-06-22	DS_062215_BO_JU775_ALPHA KETOGLUTARATE_3	14	1	0
DRISCOLL	DBS	ALPHA_KETO	C. ELEGANS	JU775	2015-06-22	DS_062215_BO_JU775_ALPHA KETOGLUTARATE_3	14	1	0
DRISCOLL	DBS	ALPHA_KETO	C. ELEGANS	JU775	2015-06-22	DS_062215_BO_JU775_ALPHA KETOGLUTARATE_3	14	1	0
DRISCOLL	DBS	ALPHA_KETO	C. ELEGANS	JU775	2015-06-22	DS_062215_BO_JU775_ALPHA KETOGLUTARATE_3	14	1	0
DRISCOLL	DBS	ALPHA_KETO	C. ELEGANS	JU775	2015-06-22	DS_062215_BO_JU775_ALPHA KETOGLUTARATE_3	11	0	1	11	2.3979
DRISCOLL	DBS	ALPHA_KETO	C. ELEGANS	JU775	2015-06-22	DS_062215_BO_JU775_ALPHA KETOGLUTARATE_3	11	1	0
DRISCOLL	DBS	ALPHA_KETO	C. ELEGANS	JU775	2015-06-22	DS_062215_BO_JU775_ALPHA KETOGLUTARATE_3	7	1	0
DRISCOLL	DBS	ALPHA_KETO	C. ELEGANS	JU775	2015-06-22	DS_062215_BO_JU775_ALPHA KETOGLUTARATE_3	7	1	0
DRISCOLL	DBS	ALPHA_KETO	C. ELEGANS	JU775	2015-06-22	DS_062215_BO_JU775_ALPHA KETOGLUTARATE_3	7	1	0
DRISCOLL	DBS	ALPHA_KETO	C. ELEGANS	JU775	2015-06-22	DS_062215_BO_JU775_ALPHA KETOGLUTARATE_3	7	1	0
DRISCOLL	DBS	ALPHA_KETO	C. ELEGANS	JU775	2015-06-22	DS_062215_BO_JU775_ALPHA KETOGLUTARATE_3	30	0	1	30	3.4012
DRISCOLL	DBS	ALPHA_KETO	C. ELEGANS	JU775	2015-06-22	DS_062215_BO_JU775_ALPHA KETOGLUTARATE_3	30	0	1	30	3.4012
DRISCOLL	DBS	ALPHA_KETO	C. ELEGANS	JU775	2015-06-22	DS_062215_BO_JU775_ALPHA KETOGLUTARATE_3	32	0	1	32	3.46574
DRISCOLL	DC	ALPHA_KETO	C. ELEGANS	JU775	2015-04-13	DS_041315_CC_JU775_A-KETO-1	14	0	1	14	2.63906
DRISCOLL	DC	ALPHA_KETO	C. ELEGANS	JU775	2015-04-13	DS_041315_CC_JU775_A-KETO-1	14	0	1	14	2.63906
DRISCOLL	DC	ALPHA_KETO	C. ELEGANS	JU775	2015-04-13	DS_041315_CC_JU775_A-KETO-1	14	0	1	14	2.63906
DRISCOLL	DC	ALPHA_KETO	C. ELEGANS	JU775	2015-04-13	DS_041315_CC_JU775_A-KETO-1	14	0	1	14	2.63906
[truncated: 42,921 more rows]
