# Supplementary material for: Impact of genetic background and experimental reproducibility on identifying chemical compounds with robust longevity effects
Source: Nat Commun. 2017 Feb 21;8:14256. doi: 10.1038/ncomms14256 (PMC5321775; doi:10.1038/ncomms14256)
Supplement: Supplementary Data 10 — Raw lifespan (dose response) dataset [file ncomms14256-s11.xls]

## Sheet: CITP_doseresponse_lifespan
Supplementary Data 10: CITP raw lifespan data (dose response compounds)
Lab	Experimenter	Compound	CompoundConcentrationµM	Species	Strain	Trial	PlateID	DeathAge	Censor	Dead	DeathNoCen	LogDeath
LITHGOW	LC	ALPHA KETOGLUTARATE	800	C. BRIGGSAE	AF16	2015-10-16	50034870	12	1	0
LITHGOW	LC	ALPHA KETOGLUTARATE	800	C. BRIGGSAE	AF16	2015-10-16	50034870	14	1	0
LITHGOW	LC	ALPHA KETOGLUTARATE	800	C. BRIGGSAE	AF16	2015-10-16	50034870	14	1	0
LITHGOW	LC	ALPHA KETOGLUTARATE	800	C. BRIGGSAE	AF16	2015-10-16	50034870	17	0	1	17	2.83321
LITHGOW	LC	ALPHA KETOGLUTARATE	800	C. BRIGGSAE	AF16	2015-10-16	50034870	17	1	0
LITHGOW	LC	ALPHA KETOGLUTARATE	800	C. BRIGGSAE	AF16	2015-10-16	50034870	17	1	0
LITHGOW	LC	ALPHA KETOGLUTARATE	800	C. BRIGGSAE	AF16	2015-10-16	50034870	17	1	0
LITHGOW	LC	ALPHA KETOGLUTARATE	800	C. BRIGGSAE	AF16	2015-10-16	50034870	17	1	0
LITHGOW	LC	ALPHA KETOGLUTARATE	800	C. BRIGGSAE	AF16	2015-10-16	50034870	19	0	1	19	2.94444
LITHGOW	LC	ALPHA KETOGLUTARATE	800	C. BRIGGSAE	AF16	2015-10-16	50034870	19	0	1	19	2.94444
LITHGOW	LC	ALPHA KETOGLUTARATE	800	C. BRIGGSAE	AF16	2015-10-16	50034870	19	0	1	19	2.94444
LITHGOW	LC	ALPHA KETOGLUTARATE	800	C. BRIGGSAE	AF16	2015-10-16	50034870	19	1	0
LITHGOW	LC	ALPHA KETOGLUTARATE	800	C. BRIGGSAE	AF16	2015-10-16	50034870	21	0	1	21	3.04452
LITHGOW	LC	ALPHA KETOGLUTARATE	800	C. BRIGGSAE	AF16	2015-10-16	50034870	21	0	1	21	3.04452
LITHGOW	LC	ALPHA KETOGLUTARATE	800	C. BRIGGSAE	AF16	2015-10-16	50034870	21	1	0
LITHGOW	LC	ALPHA KETOGLUTARATE	800	C. BRIGGSAE	AF16	2015-10-16	50034870	24	0	1	24	3.17805
LITHGOW	LC	ALPHA KETOGLUTARATE	800	C. BRIGGSAE	AF16	2015-10-16	50034870	24	0	1	24	3.17805
LITHGOW	LC	ALPHA KETOGLUTARATE	800	C. BRIGGSAE	AF16	2015-10-16	50034870	24	1	0
LITHGOW	LC	ALPHA KETOGLUTARATE	800	C. BRIGGSAE	AF16	2015-10-16	50034870	26	0	1	26	3.2581
LITHGOW	LC	ALPHA KETOGLUTARATE	800	C. BRIGGSAE	AF16	2015-10-16	50034870	26	0	1	26	3.2581
LITHGOW	LC	ALPHA KETOGLUTARATE	800	C. BRIGGSAE	AF16	2015-10-16	50034870	26	0	1	26	3.2581
LITHGOW	LC	ALPHA KETOGLUTARATE	800	C. BRIGGSAE	AF16	2015-10-16	50034870	26	0	1	26	3.2581
LITHGOW	LC	ALPHA KETOGLUTARATE	800	C. BRIGGSAE	AF16	2015-10-16	50034870	26	0	1	26	3.2581
LITHGOW	LC	ALPHA KETOGLUTARATE	800	C. BRIGGSAE	AF16	2015-10-16	50034870	26	0	1	26	3.2581
LITHGOW	LC	ALPHA KETOGLUTARATE	800	C. BRIGGSAE	AF16	2015-10-16	50034870	26	0	1	26	3.2581
LITHGOW	LC	ALPHA KETOGLUTARATE	800	C. BRIGGSAE	AF16	2015-10-16	50034870	26	0	1	26	3.2581
LITHGOW	LC	ALPHA KETOGLUTARATE	800	C. BRIGGSAE	AF16	2015-10-16	50034870	26	0	1	26	3.2581
LITHGOW	LC	ALPHA KETOGLUTARATE	800	C. BRIGGSAE	AF16	2015-10-16	50034870	28	0	1	28	3.3322
LITHGOW	LC	ALPHA KETOGLUTARATE	800	C. BRIGGSAE	AF16	2015-10-16	50034870	28	0	1	28	3.3322
LITHGOW	LC	ALPHA KETOGLUTARATE	800	C. BRIGGSAE	AF16	2015-10-16	50034870	28	1	0
LITHGOW	LC	ALPHA KETOGLUTARATE	800	C. BRIGGSAE	AF16	2015-10-16	50034870	31	0	1	31	3.43399
LITHGOW	LC	ALPHA KETOGLUTARATE	800	C. BRIGGSAE	AF16	2015-10-16	50034870	31	1	0
LITHGOW	LC	ALPHA KETOGLUTARATE	800	C. BRIGGSAE	AF16	2015-10-16	50034870	33	0	1	33	3.49651
LITHGOW	LC	ALPHA KETOGLUTARATE	800	C. BRIGGSAE	AF16	2015-10-16	50034870	35	0	1	35	3.55535
LITHGOW	LC	ALPHA KETOGLUTARATE	800	C. BRIGGSAE	AF16	2015-10-16	50034870	35	0	1	35	3.55535
LITHGOW	LC	ALPHA KETOGLUTARATE	800	C. BRIGGSAE	AF16	2015-10-16	50034870	42	0	1	42	3.73767
LITHGOW	LF	ALPHA KETOGLUTARATE	800	C. BRIGGSAE	AF16	2015-10-16	50034720	12	1	0
LITHGOW	LF	ALPHA KETOGLUTARATE	800	C. BRIGGSAE	AF16	2015-10-16	50034720	12	1	0
LITHGOW	LF	ALPHA KETOGLUTARATE	800	C. BRIGGSAE	AF16	2015-10-16	50034720	12	1	0
LITHGOW	LF	ALPHA KETOGLUTARATE	800	C. BRIGGSAE	AF16	2015-10-16	50034720	14	1	0
LITHGOW	LF	ALPHA KETOGLUTARATE	800	C. BRIGGSAE	AF16	2015-10-16	50034720	14	1	0
LITHGOW	LF	ALPHA KETOGLUTARATE	800	C. BRIGGSAE	AF16	2015-10-16	50034720	14	1	0
LITHGOW	LF	ALPHA KETOGLUTARATE	800	C. BRIGGSAE	AF16	2015-10-16	50034720	17	0	1	17	2.83321
LITHGOW	LF	ALPHA KETOGLUTARATE	800	C. BRIGGSAE	AF16	2015-10-16	50034720	21	0	1	21	3.04452
LITHGOW	LF	ALPHA KETOGLUTARATE	800	C. BRIGGSAE	AF16	2015-10-16	50034720	21	0	1	21	3.04452
LITHGOW	LF	ALPHA KETOGLUTARATE	800	C. BRIGGSAE	AF16	2015-10-16	50034720	21	0	1	21	3.04452
LITHGOW	LF	ALPHA KETOGLUTARATE	800	C. BRIGGSAE	AF16	2015-10-16	50034720	21	0	1	21	3.04452
LITHGOW	LF	ALPHA KETOGLUTARATE	800	C. BRIGGSAE	AF16	2015-10-16	50034720	21	0	1	21	3.04452
LITHGOW	LF	ALPHA KETOGLUTARATE	800	C. BRIGGSAE	AF16	2015-10-16	50034720	21	0	1	21	3.04452
LITHGOW	LF	ALPHA KETOGLUTARATE	800	C. BRIGGSAE	AF16	2015-10-16	50034720	24	0	1	24	3.17805
LITHGOW	LF	ALPHA KETOGLUTARATE	800	C. BRIGGSAE	AF16	2015-10-16	50034720	24	0	1	24	3.17805
LITHGOW	LF	ALPHA KETOGLUTARATE	800	C. BRIGGSAE	AF16	2015-10-16	50034720	24	0	1	24	3.17805
LITHGOW	LF	ALPHA KETOGLUTARATE	800	C. BRIGGSAE	AF16	2015-10-16	50034720	24	0	1	24	3.17805
LITHGOW	LF	ALPHA KETOGLUTARATE	800	C. BRIGGSAE	AF16	2015-10-16	50034720	24	1	0
LITHGOW	LF	ALPHA KETOGLUTARATE	800	C. BRIGGSAE	AF16	2015-10-16	50034720	26	0	1	26	3.2581
LITHGOW	LF	ALPHA KETOGLUTARATE	800	C. BRIGGSAE	AF16	2015-10-16	50034720	26	0	1	26	3.2581
LITHGOW	LF	ALPHA KETOGLUTARATE	800	C. BRIGGSAE	AF16	2015-10-16	50034720	26	0	1	26	3.2581
LITHGOW	LF	ALPHA KETOGLUTARATE	800	C. BRIGGSAE	AF16	2015-10-16	50034720	26	1	0
LITHGOW	LF	ALPHA KETOGLUTARATE	800	C. BRIGGSAE	AF16	2015-10-16	50034720	31	0	1	31	3.43399
LITHGOW	LF	ALPHA KETOGLUTARATE	800	C. BRIGGSAE	AF16	2015-10-16	50034720	31	0	1	31	3.43399
LITHGOW	LF	ALPHA KETOGLUTARATE	800	C. BRIGGSAE	AF16	2015-10-16	50034720	31	0	1	31	3.43399
LITHGOW	LF	ALPHA KETOGLUTARATE	800	C. BRIGGSAE	AF16	2015-10-16	50034720	31	0	1	31	3.43399
LITHGOW	LF	ALPHA KETOGLUTARATE	800	C. BRIGGSAE	AF16	2015-10-16	50034720	31	0	1	31	3.43399
LITHGOW	LF	ALPHA KETOGLUTARATE	800	C. BRIGGSAE	AF16	2015-10-16	50034720	31	0	1	31	3.43399
LITHGOW	LF	ALPHA KETOGLUTARATE	800	C. BRIGGSAE	AF16	2015-10-16	50034720	33	0	1	33	3.49651
LITHGOW	LF	ALPHA KETOGLUTARATE	800	C. BRIGGSAE	AF16	2015-10-16	50034720	33	0	1	33	3.49651
LITHGOW	LF	ALPHA KETOGLUTARATE	800	C. BRIGGSAE	AF16	2015-10-16	50034720	33	0	1	33	3.49651
LITHGOW	LF	ALPHA KETOGLUTARATE	800	C. BRIGGSAE	AF16	2015-10-16	50034720	33	0	1	33	3.49651
LITHGOW	LF	ALPHA KETOGLUTARATE	800	C. BRIGGSAE	AF16	2015-10-16	50034720	35	0	1	35	3.55535
LITHGOW	LF	ALPHA KETOGLUTARATE	800	C. BRIGGSAE	AF16	2015-10-16	50034720	38	0	1	38	3.63759
LITHGOW	LL	ALPHA KETOGLUTARATE	800	C. BRIGGSAE	AF16	2015-10-16	50034795	10	1	0
LITHGOW	LL	ALPHA KETOGLUTARATE	800	C. BRIGGSAE	AF16	2015-10-16	50034795	10	1	0
LITHGOW	LL	ALPHA KETOGLUTARATE	800	C. BRIGGSAE	AF16	2015-10-16	50034795	10	1	0
LITHGOW	LL	ALPHA KETOGLUTARATE	800	C. BRIGGSAE	AF16	2015-10-16	50034795	5	1	0
LITHGOW	LL	ALPHA KETOGLUTARATE	800	C. BRIGGSAE	AF16	2015-10-16	50034795	7	1	0
LITHGOW	LL	ALPHA KETOGLUTARATE	800	C. BRIGGSAE	AF16	2015-10-16	50034795	12	1	0
LITHGOW	LL	ALPHA KETOGLUTARATE	800	C. BRIGGSAE	AF16	2015-10-16	50034795	12	1	0
LITHGOW	LL	ALPHA KETOGLUTARATE	800	C. BRIGGSAE	AF16	2015-10-16	50034795	12	1	0
LITHGOW	LL	ALPHA KETOGLUTARATE	800	C. BRIGGSAE	AF16	2015-10-16	50034795	12	1	0
LITHGOW	LL	ALPHA KETOGLUTARATE	800	C. BRIGGSAE	AF16	2015-10-16	50034795	12	1	0
LITHGOW	LL	ALPHA KETOGLUTARATE	800	C. BRIGGSAE	AF16	2015-10-16	50034795	14	1	0
LITHGOW	LL	ALPHA KETOGLUTARATE	800	C. BRIGGSAE	AF16	2015-10-16	50034795	14	1	0
LITHGOW	LL	ALPHA KETOGLUTARATE	800	C. BRIGGSAE	AF16	2015-10-16	50034795	17	0	1	17	2.83321
LITHGOW	LL	ALPHA KETOGLUTARATE	800	C. BRIGGSAE	AF16	2015-10-16	50034795	17	0	1	17	2.83321
LITHGOW	LL	ALPHA KETOGLUTARATE	800	C. BRIGGSAE	AF16	2015-10-16	50034795	17	1	0
LITHGOW	LL	ALPHA KETOGLUTARATE	800	C. BRIGGSAE	AF16	2015-10-16	50034795	17	1	0
LITHGOW	LL	ALPHA KETOGLUTARATE	800	C. BRIGGSAE	AF16	2015-10-16	50034795	19	0	1	19	2.94444
LITHGOW	LL	ALPHA KETOGLUTARATE	800	C. BRIGGSAE	AF16	2015-10-16	50034795	19	1	0
LITHGOW	LL	ALPHA KETOGLUTARATE	800	C. BRIGGSAE	AF16	2015-10-16	50034795	19	1	0
LITHGOW	LL	ALPHA KETOGLUTARATE	800	C. BRIGGSAE	AF16	2015-10-16	50034795	19	1	0
LITHGOW	LL	ALPHA KETOGLUTARATE	800	C. BRIGGSAE	AF16	2015-10-16	50034795	19	1	0
LITHGOW	LL	ALPHA KETOGLUTARATE	800	C. BRIGGSAE	AF16	2015-10-16	50034795	19	1	0
LITHGOW	LL	ALPHA KETOGLUTARATE	800	C. BRIGGSAE	AF16	2015-10-16	50034795	21	1	0
LITHGOW	LL	ALPHA KETOGLUTARATE	800	C. BRIGGSAE	AF16	2015-10-16	50034795	21	1	0
LITHGOW	LL	ALPHA KETOGLUTARATE	800	C. BRIGGSAE	AF16	2015-10-16	50034795	21	1	0
LITHGOW	LL	ALPHA KETOGLUTARATE	800	C. BRIGGSAE	AF16	2015-10-16	50034795	21	1	0
LITHGOW	LL	ALPHA KETOGLUTARATE	800	C. BRIGGSAE	AF16	2015-10-16	50034795	21	1	0
LITHGOW	LL	ALPHA KETOGLUTARATE	800	C. BRIGGSAE	AF16	2015-10-16	50034795	21	1	0
LITHGOW	LL	ALPHA KETOGLUTARATE	800	C. BRIGGSAE	AF16	2015-10-16	50034795	21	1	0
LITHGOW	LL	ALPHA KETOGLUTARATE	800	C. BRIGGSAE	AF16	2015-10-16	50034795	21	1	0
LITHGOW	LL	ALPHA KETOGLUTARATE	800	C. BRIGGSAE	AF16	2015-10-16	50034795	21	1	0
LITHGOW	LL	ALPHA KETOGLUTARATE	800	C. BRIGGSAE	AF16	2015-10-16	50034795	21	1	0
LITHGOW	LL	ALPHA KETOGLUTARATE	800	C. BRIGGSAE	AF16	2015-10-16	50034795	21	1	0
LITHGOW	LL	ALPHA KETOGLUTARATE	800	C. BRIGGSAE	AF16	2015-10-16	50034795	21	1	0
LITHGOW	LL	ALPHA KETOGLUTARATE	800	C. BRIGGSAE	AF16	2015-10-16	50034795	21	1	0
LITHGOW	LL	ALPHA KETOGLUTARATE	800	C. BRIGGSAE	AF16	2015-10-16	50034795	21	1	0
LITHGOW	LL	ALPHA KETOGLUTARATE	800	C. BRIGGSAE	AF16	2015-10-16	50034795	21	1	0
LITHGOW	LL	ALPHA KETOGLUTARATE	800	C. BRIGGSAE	AF16	2015-10-16	50034795	21	1	0
LITHGOW	LL	ALPHA KETOGLUTARATE	800	C. BRIGGSAE	AF16	2015-10-16	50034795	21	1	0
LITHGOW	LL	ALPHA KETOGLUTARATE	800	C. BRIGGSAE	AF16	2015-10-16	50034795	21	1	0
LITHGOW	LP	ALPHA KETOGLUTARATE	800	C. BRIGGSAE	AF16	2015-10-16	50034645	10	1	0
LITHGOW	LP	ALPHA KETOGLUTARATE	800	C. BRIGGSAE	AF16	2015-10-16	50034645	10	1	0
LITHGOW	LP	ALPHA KETOGLUTARATE	800	C. BRIGGSAE	AF16	2015-10-16	50034645	10	1	0
LITHGOW	LP	ALPHA KETOGLUTARATE	800	C. BRIGGSAE	AF16	2015-10-16	50034645	12	1	0
LITHGOW	LP	ALPHA KETOGLUTARATE	800	C. BRIGGSAE	AF16	2015-10-16	50034645	12	1	0
LITHGOW	LP	ALPHA KETOGLUTARATE	800	C. BRIGGSAE	AF16	2015-10-16	50034645	12	1	0
LITHGOW	LP	ALPHA KETOGLUTARATE	800	C. BRIGGSAE	AF16	2015-10-16	50034645	14	1	0
LITHGOW	LP	ALPHA KETOGLUTARATE	800	C. BRIGGSAE	AF16	2015-10-16	50034645	14	1	0
LITHGOW	LP	ALPHA KETOGLUTARATE	800	C. BRIGGSAE	AF16	2015-10-16	50034645	14	1	0
LITHGOW	LP	ALPHA KETOGLUTARATE	800	C. BRIGGSAE	AF16	2015-10-16	50034645	17	0	1	17	2.83321
LITHGOW	LP	ALPHA KETOGLUTARATE	800	C. BRIGGSAE	AF16	2015-10-16	50034645	17	0	1	17	2.83321
LITHGOW	LP	ALPHA KETOGLUTARATE	800	C. BRIGGSAE	AF16	2015-10-16	50034645	17	0	1	17	2.83321
LITHGOW	LP	ALPHA KETOGLUTARATE	800	C. BRIGGSAE	AF16	2015-10-16	50034645	19	0	1	19	2.94444
LITHGOW	LP	ALPHA KETOGLUTARATE	800	C. BRIGGSAE	AF16	2015-10-16	50034645	19	0	1	19	2.94444
LITHGOW	LP	ALPHA KETOGLUTARATE	800	C. BRIGGSAE	AF16	2015-10-16	50034645	19	0	1	19	2.94444
LITHGOW	LP	ALPHA KETOGLUTARATE	800	C. BRIGGSAE	AF16	2015-10-16	50034645	19	0	1	19	2.94444
LITHGOW	LP	ALPHA KETOGLUTARATE	800	C. BRIGGSAE	AF16	2015-10-16	50034645	19	1	0
LITHGOW	LP	ALPHA KETOGLUTARATE	800	C. BRIGGSAE	AF16	2015-10-16	50034645	19	1	0
LITHGOW	LP	ALPHA KETOGLUTARATE	800	C. BRIGGSAE	AF16	2015-10-16	50034645	7	1	0
LITHGOW	LP	ALPHA KETOGLUTARATE	800	C. BRIGGSAE	AF16	2015-10-16	50034645	7	1	0
LITHGOW	LP	ALPHA KETOGLUTARATE	800	C. BRIGGSAE	AF16	2015-10-16	50034645	24	0	1	24	3.17805
LITHGOW	LP	ALPHA KETOGLUTARATE	800	C. BRIGGSAE	AF16	2015-10-16	50034645	24	0	1	24	3.17805
LITHGOW	LP	ALPHA KETOGLUTARATE	800	C. BRIGGSAE	AF16	2015-10-16	50034645	24	0	1	24	3.17805
LITHGOW	LP	ALPHA KETOGLUTARATE	800	C. BRIGGSAE	AF16	2015-10-16	50034645	24	0	1	24	3.17805
LITHGOW	LP	ALPHA KETOGLUTARATE	800	C. BRIGGSAE	AF16	2015-10-16	50034645	24	1	0
LITHGOW	LP	ALPHA KETOGLUTARATE	800	C. BRIGGSAE	AF16	2015-10-16	50034645	26	0	1	26	3.2581
LITHGOW	LP	ALPHA KETOGLUTARATE	800	C. BRIGGSAE	AF16	2015-10-16	50034645	26	0	1	26	3.2581
LITHGOW	LP	ALPHA KETOGLUTARATE	800	C. BRIGGSAE	AF16	2015-10-16	50034645	26	0	1	26	3.2581
LITHGOW	LP	ALPHA KETOGLUTARATE	800	C. BRIGGSAE	AF16	2015-10-16	50034645	26	0	1	26	3.2581
LITHGOW	LP	ALPHA KETOGLUTARATE	800	C. BRIGGSAE	AF16	2015-10-16	50034645	26	0	1	26	3.2581
LITHGOW	LP	ALPHA KETOGLUTARATE	800	C. BRIGGSAE	AF16	2015-10-16	50034645	26	0	1	26	3.2581
LITHGOW	LP	ALPHA KETOGLUTARATE	800	C. BRIGGSAE	AF16	2015-10-16	50034645	28	0	1	28	3.3322
LITHGOW	LP	ALPHA KETOGLUTARATE	800	C. BRIGGSAE	AF16	2015-10-16	50034645	28	0	1	28	3.3322
LITHGOW	LP	ALPHA KETOGLUTARATE	800	C. BRIGGSAE	AF16	2015-10-16	50034645	28	0	1	28	3.3322
LITHGOW	LP	ALPHA KETOGLUTARATE	800	C. BRIGGSAE	AF16	2015-10-16	50034645	31	0	1	31	3.43399
LITHGOW	LP	ALPHA KETOGLUTARATE	800	C. BRIGGSAE	AF16	2015-10-16	50034645	31	0	1	31	3.43399
LITHGOW	LP	ALPHA KETOGLUTARATE	800	C. BRIGGSAE	AF16	2015-10-16	50034645	31	0	1	31	3.43399
LITHGOW	LP	ALPHA KETOGLUTARATE	800	C. BRIGGSAE	AF16	2015-10-16	50034645	31	0	1	31	3.43399
LITHGOW	LP	ALPHA KETOGLUTARATE	800	C. BRIGGSAE	AF16	2015-10-16	50034645	33	0	1	33	3.49651
LITHGOW	LP	ALPHA KETOGLUTARATE	800	C. BRIGGSAE	AF16	2015-10-16	50034645	33	0	1	33	3.49651
LITHGOW	LP	ALPHA KETOGLUTARATE	800	C. BRIGGSAE	AF16	2015-10-16	50034645	33	0	1	33	3.49651
LITHGOW	LP	ALPHA KETOGLUTARATE	800	C. BRIGGSAE	AF16	2015-10-16	50034645	33	0	1	33	3.49651
LITHGOW	LC	ALPHA KETOGLUTARATE	4000	C. BRIGGSAE	AF16	2015-10-16	50034885	10	1	0
LITHGOW	LC	ALPHA KETOGLUTARATE	4000	C. BRIGGSAE	AF16	2015-10-16	50034885	12	1	0
LITHGOW	LC	ALPHA KETOGLUTARATE	4000	C. BRIGGSAE	AF16	2015-10-16	50034885	14	0	1	14	2.63906
LITHGOW	LC	ALPHA KETOGLUTARATE	4000	C. BRIGGSAE	AF16	2015-10-16	50034885	14	1	0
LITHGOW	LC	ALPHA KETOGLUTARATE	4000	C. BRIGGSAE	AF16	2015-10-16	50034885	14	1	0
LITHGOW	LC	ALPHA KETOGLUTARATE	4000	C. BRIGGSAE	AF16	2015-10-16	50034885	17	0	1	17	2.83321
LITHGOW	LC	ALPHA KETOGLUTARATE	4000	C. BRIGGSAE	AF16	2015-10-16	50034885	17	0	1	17	2.83321
LITHGOW	LC	ALPHA KETOGLUTARATE	4000	C. BRIGGSAE	AF16	2015-10-16	50034885	17	1	0
LITHGOW	LC	ALPHA KETOGLUTARATE	4000	C. BRIGGSAE	AF16	2015-10-16	50034885	17	1	0
LITHGOW	LC	ALPHA KETOGLUTARATE	4000	C. BRIGGSAE	AF16	2015-10-16	50034885	17	1	0
LITHGOW	LC	ALPHA KETOGLUTARATE	4000	C. BRIGGSAE	AF16	2015-10-16	50034885	17	1	0
LITHGOW	LC	ALPHA KETOGLUTARATE	4000	C. BRIGGSAE	AF16	2015-10-16	50034885	17	1	0
LITHGOW	LC	ALPHA KETOGLUTARATE	4000	C. BRIGGSAE	AF16	2015-10-16	50034885	17	1	0
LITHGOW	LC	ALPHA KETOGLUTARATE	4000	C. BRIGGSAE	AF16	2015-10-16	50034885	17	1	0
LITHGOW	LC	ALPHA KETOGLUTARATE	4000	C. BRIGGSAE	AF16	2015-10-16	50034885	17	1	0
LITHGOW	LC	ALPHA KETOGLUTARATE	4000	C. BRIGGSAE	AF16	2015-10-16	50034885	19	0	1	19	2.94444
LITHGOW	LC	ALPHA KETOGLUTARATE	4000	C. BRIGGSAE	AF16	2015-10-16	50034885	19	0	1	19	2.94444
LITHGOW	LC	ALPHA KETOGLUTARATE	4000	C. BRIGGSAE	AF16	2015-10-16	50034885	19	0	1	19	2.94444
LITHGOW	LC	ALPHA KETOGLUTARATE	4000	C. BRIGGSAE	AF16	2015-10-16	50034885	19	1	0
LITHGOW	LC	ALPHA KETOGLUTARATE	4000	C. BRIGGSAE	AF16	2015-10-16	50034885	19	1	0
LITHGOW	LC	ALPHA KETOGLUTARATE	4000	C. BRIGGSAE	AF16	2015-10-16	50034885	19	1	0
LITHGOW	LC	ALPHA KETOGLUTARATE	4000	C. BRIGGSAE	AF16	2015-10-16	50034885	21	0	1	21	3.04452
LITHGOW	LC	ALPHA KETOGLUTARATE	4000	C. BRIGGSAE	AF16	2015-10-16	50034885	21	0	1	21	3.04452
LITHGOW	LC	ALPHA KETOGLUTARATE	4000	C. BRIGGSAE	AF16	2015-10-16	50034885	21	0	1	21	3.04452
LITHGOW	LC	ALPHA KETOGLUTARATE	4000	C. BRIGGSAE	AF16	2015-10-16	50034885	21	0	1	21	3.04452
LITHGOW	LC	ALPHA KETOGLUTARATE	4000	C. BRIGGSAE	AF16	2015-10-16	50034885	21	0	1	21	3.04452
LITHGOW	LC	ALPHA KETOGLUTARATE	4000	C. BRIGGSAE	AF16	2015-10-16	50034885	21	0	1	21	3.04452
LITHGOW	LC	ALPHA KETOGLUTARATE	4000	C. BRIGGSAE	AF16	2015-10-16	50034885	21	0	1	21	3.04452
LITHGOW	LC	ALPHA KETOGLUTARATE	4000	C. BRIGGSAE	AF16	2015-10-16	50034885	21	0	1	21	3.04452
LITHGOW	LC	ALPHA KETOGLUTARATE	4000	C. BRIGGSAE	AF16	2015-10-16	50034885	21	1	0
LITHGOW	LC	ALPHA KETOGLUTARATE	4000	C. BRIGGSAE	AF16	2015-10-16	50034885	24	0	1	24	3.17805
LITHGOW	LC	ALPHA KETOGLUTARATE	4000	C. BRIGGSAE	AF16	2015-10-16	50034885	24	0	1	24	3.17805
LITHGOW	LC	ALPHA KETOGLUTARATE	4000	C. BRIGGSAE	AF16	2015-10-16	50034885	24	0	1	24	3.17805
LITHGOW	LC	ALPHA KETOGLUTARATE	4000	C. BRIGGSAE	AF16	2015-10-16	50034885	24	0	1	24	3.17805
LITHGOW	LC	ALPHA KETOGLUTARATE	4000	C. BRIGGSAE	AF16	2015-10-16	50034885	28	0	1	28	3.3322
LITHGOW	LF	ALPHA KETOGLUTARATE	4000	C. BRIGGSAE	AF16	2015-10-16	50034735	12	1	0
LITHGOW	LF	ALPHA KETOGLUTARATE	4000	C. BRIGGSAE	AF16	2015-10-16	50034735	14	1	0
LITHGOW	LF	ALPHA KETOGLUTARATE	4000	C. BRIGGSAE	AF16	2015-10-16	50034735	14	1	0
LITHGOW	LF	ALPHA KETOGLUTARATE	4000	C. BRIGGSAE	AF16	2015-10-16	50034735	17	0	1	17	2.83321
LITHGOW	LF	ALPHA KETOGLUTARATE	4000	C. BRIGGSAE	AF16	2015-10-16	50034735	17	0	1	17	2.83321
LITHGOW	LF	ALPHA KETOGLUTARATE	4000	C. BRIGGSAE	AF16	2015-10-16	50034735	17	0	1	17	2.83321
LITHGOW	LF	ALPHA KETOGLUTARATE	4000	C. BRIGGSAE	AF16	2015-10-16	50034735	17	1	0
LITHGOW	LF	ALPHA KETOGLUTARATE	4000	C. BRIGGSAE	AF16	2015-10-16	50034735	17	1	0
LITHGOW	LF	ALPHA KETOGLUTARATE	4000	C. BRIGGSAE	AF16	2015-10-16	50034735	17	1	0
LITHGOW	LF	ALPHA KETOGLUTARATE	4000	C. BRIGGSAE	AF16	2015-10-16	50034735	19	0	1	19	2.94444
LITHGOW	LF	ALPHA KETOGLUTARATE	4000	C. BRIGGSAE	AF16	2015-10-16	50034735	19	0	1	19	2.94444
LITHGOW	LF	ALPHA KETOGLUTARATE	4000	C. BRIGGSAE	AF16	2015-10-16	50034735	19	0	1	19	2.94444
LITHGOW	LF	ALPHA KETOGLUTARATE	4000	C. BRIGGSAE	AF16	2015-10-16	50034735	19	0	1	19	2.94444
LITHGOW	LF	ALPHA KETOGLUTARATE	4000	C. BRIGGSAE	AF16	2015-10-16	50034735	19	0	1	19	2.94444
LITHGOW	LF	ALPHA KETOGLUTARATE	4000	C. BRIGGSAE	AF16	2015-10-16	50034735	19	0	1	19	2.94444
LITHGOW	LF	ALPHA KETOGLUTARATE	4000	C. BRIGGSAE	AF16	2015-10-16	50034735	19	0	1	19	2.94444
LITHGOW	LF	ALPHA KETOGLUTARATE	4000	C. BRIGGSAE	AF16	2015-10-16	50034735	21	0	1	21	3.04452
LITHGOW	LF	ALPHA KETOGLUTARATE	4000	C. BRIGGSAE	AF16	2015-10-16	50034735	21	0	1	21	3.04452
LITHGOW	LF	ALPHA KETOGLUTARATE	4000	C. BRIGGSAE	AF16	2015-10-16	50034735	24	0	1	24	3.17805
LITHGOW	LF	ALPHA KETOGLUTARATE	4000	C. BRIGGSAE	AF16	2015-10-16	50034735	24	0	1	24	3.17805
LITHGOW	LF	ALPHA KETOGLUTARATE	4000	C. BRIGGSAE	AF16	2015-10-16	50034735	24	0	1	24	3.17805
LITHGOW	LF	ALPHA KETOGLUTARATE	4000	C. BRIGGSAE	AF16	2015-10-16	50034735	24	0	1	24	3.17805
LITHGOW	LF	ALPHA KETOGLUTARATE	4000	C. BRIGGSAE	AF16	2015-10-16	50034735	24	0	1	24	3.17805
LITHGOW	LF	ALPHA KETOGLUTARATE	4000	C. BRIGGSAE	AF16	2015-10-16	50034735	24	0	1	24	3.17805
LITHGOW	LF	ALPHA KETOGLUTARATE	4000	C. BRIGGSAE	AF16	2015-10-16	50034735	24	1	0
LITHGOW	LF	ALPHA KETOGLUTARATE	4000	C. BRIGGSAE	AF16	2015-10-16	50034735	24	1	0
LITHGOW	LF	ALPHA KETOGLUTARATE	4000	C. BRIGGSAE	AF16	2015-10-16	50034735	24	1	0
LITHGOW	LF	ALPHA KETOGLUTARATE	4000	C. BRIGGSAE	AF16	2015-10-16	50034735	26	0	1	26	3.2581
LITHGOW	LF	ALPHA KETOGLUTARATE	4000	C. BRIGGSAE	AF16	2015-10-16	50034735	26	0	1	26	3.2581
LITHGOW	LF	ALPHA KETOGLUTARATE	4000	C. BRIGGSAE	AF16	2015-10-16	50034735	26	0	1	26	3.2581
LITHGOW	LF	ALPHA KETOGLUTARATE	4000	C. BRIGGSAE	AF16	2015-10-16	50034735	26	0	1	26	3.2581
LITHGOW	LF	ALPHA KETOGLUTARATE	4000	C. BRIGGSAE	AF16	2015-10-16	50034735	38	0	1	38	3.63759
LITHGOW	LL	ALPHA KETOGLUTARATE	4000	C. BRIGGSAE	AF16	2015-10-16	50034810	10	1	0
LITHGOW	LL	ALPHA KETOGLUTARATE	4000	C. BRIGGSAE	AF16	2015-10-16	50034810	10	1	0
LITHGOW	LL	ALPHA KETOGLUTARATE	4000	C. BRIGGSAE	AF16	2015-10-16	50034810	10	1	0
LITHGOW	LL	ALPHA KETOGLUTARATE	4000	C. BRIGGSAE	AF16	2015-10-16	50034810	10	1	0
LITHGOW	LL	ALPHA KETOGLUTARATE	4000	C. BRIGGSAE	AF16	2015-10-16	50034810	7	1	0
LITHGOW	LL	ALPHA KETOGLUTARATE	4000	C. BRIGGSAE	AF16	2015-10-16	50034810	7	1	0
LITHGOW	LL	ALPHA KETOGLUTARATE	4000	C. BRIGGSAE	AF16	2015-10-16	50034810	12	1	0
LITHGOW	LL	ALPHA KETOGLUTARATE	4000	C. BRIGGSAE	AF16	2015-10-16	50034810	12	1	0
LITHGOW	LL	ALPHA KETOGLUTARATE	4000	C. BRIGGSAE	AF16	2015-10-16	50034810	12	1	0
LITHGOW	LL	ALPHA KETOGLUTARATE	4000	C. BRIGGSAE	AF16	2015-10-16	50034810	12	1	0
LITHGOW	LL	ALPHA KETOGLUTARATE	4000	C. BRIGGSAE	AF16	2015-10-16	50034810	12	1	0
LITHGOW	LL	ALPHA KETOGLUTARATE	4000	C. BRIGGSAE	AF16	2015-10-16	50034810	12	1	0
LITHGOW	LL	ALPHA KETOGLUTARATE	4000	C. BRIGGSAE	AF16	2015-10-16	50034810	12	1	0
LITHGOW	LL	ALPHA KETOGLUTARATE	4000	C. BRIGGSAE	AF16	2015-10-16	50034810	12	1	0
LITHGOW	LL	ALPHA KETOGLUTARATE	4000	C. BRIGGSAE	AF16	2015-10-16	50034810	12	1	0
LITHGOW	LL	ALPHA KETOGLUTARATE	4000	C. BRIGGSAE	AF16	2015-10-16	50034810	17	0	1	17	2.83321
LITHGOW	LL	ALPHA KETOGLUTARATE	4000	C. BRIGGSAE	AF16	2015-10-16	50034810	17	0	1	17	2.83321
LITHGOW	LL	ALPHA KETOGLUTARATE	4000	C. BRIGGSAE	AF16	2015-10-16	50034810	17	1	0
LITHGOW	LL	ALPHA KETOGLUTARATE	4000	C. BRIGGSAE	AF16	2015-10-16	50034810	17	1	0
LITHGOW	LL	ALPHA KETOGLUTARATE	4000	C. BRIGGSAE	AF16	2015-10-16	50034810	17	1	0
LITHGOW	LL	ALPHA KETOGLUTARATE	4000	C. BRIGGSAE	AF16	2015-10-16	50034810	19	0	1	19	2.94444
LITHGOW	LL	ALPHA KETOGLUTARATE	4000	C. BRIGGSAE	AF16	2015-10-16	50034810	19	1	0
LITHGOW	LL	ALPHA KETOGLUTARATE	4000	C. BRIGGSAE	AF16	2015-10-16	50034810	19	1	0
LITHGOW	LL	ALPHA KETOGLUTARATE	4000	C. BRIGGSAE	AF16	2015-10-16	50034810	19	1	0
LITHGOW	LL	ALPHA KETOGLUTARATE	4000	C. BRIGGSAE	AF16	2015-10-16	50034810	19	1	0
LITHGOW	LL	ALPHA KETOGLUTARATE	4000	C. BRIGGSAE	AF16	2015-10-16	50034810	19	1	0
LITHGOW	LL	ALPHA KETOGLUTARATE	4000	C. BRIGGSAE	AF16	2015-10-16	50034810	19	1	0
LITHGOW	LL	ALPHA KETOGLUTARATE	4000	C. BRIGGSAE	AF16	2015-10-16	50034810	21	0	1	21	3.04452
LITHGOW	LL	ALPHA KETOGLUTARATE	4000	C. BRIGGSAE	AF16	2015-10-16	50034810	21	0	1	21	3.04452
LITHGOW	LL	ALPHA KETOGLUTARATE	4000	C. BRIGGSAE	AF16	2015-10-16	50034810	21	0	1	21	3.04452
LITHGOW	LL	ALPHA KETOGLUTARATE	4000	C. BRIGGSAE	AF16	2015-10-16	50034810	21	0	1	21	3.04452
LITHGOW	LL	ALPHA KETOGLUTARATE	4000	C. BRIGGSAE	AF16	2015-10-16	50034810	21	0	1	21	3.04452
LITHGOW	LL	ALPHA KETOGLUTARATE	4000	C. BRIGGSAE	AF16	2015-10-16	50034810	24	0	1	24	3.17805
LITHGOW	LL	ALPHA KETOGLUTARATE	4000	C. BRIGGSAE	AF16	2015-10-16	50034810	24	0	1	24	3.17805
LITHGOW	LL	ALPHA KETOGLUTARATE	4000	C. BRIGGSAE	AF16	2015-10-16	50034810	24	0	1	24	3.17805
LITHGOW	LL	ALPHA KETOGLUTARATE	4000	C. BRIGGSAE	AF16	2015-10-16	50034810	24	0	1	24	3.17805
LITHGOW	LL	ALPHA KETOGLUTARATE	4000	C. BRIGGSAE	AF16	2015-10-16	50034810	24	0	1	24	3.17805
LITHGOW	LL	ALPHA KETOGLUTARATE	4000	C. BRIGGSAE	AF16	2015-10-16	50034810	24	0	1	24	3.17805
LITHGOW	LL	ALPHA KETOGLUTARATE	4000	C. BRIGGSAE	AF16	2015-10-16	50034810	24	0	1	24	3.17805
LITHGOW	LL	ALPHA KETOGLUTARATE	4000	C. BRIGGSAE	AF16	2015-10-16	50034810	35	0	1	35	3.55535
LITHGOW	LP	ALPHA KETOGLUTARATE	4000	C. BRIGGSAE	AF16	2015-10-16	50034660	10	1	0
LITHGOW	LP	ALPHA KETOGLUTARATE	4000	C. BRIGGSAE	AF16	2015-10-16	50034660	10	1	0
LITHGOW	LP	ALPHA KETOGLUTARATE	4000	C. BRIGGSAE	AF16	2015-10-16	50034660	12	0	1	12	2.48491
LITHGOW	LP	ALPHA KETOGLUTARATE	4000	C. BRIGGSAE	AF16	2015-10-16	50034660	12	0	1	12	2.48491
LITHGOW	LP	ALPHA KETOGLUTARATE	4000	C. BRIGGSAE	AF16	2015-10-16	50034660	12	0	1	12	2.48491
LITHGOW	LP	ALPHA KETOGLUTARATE	4000	C. BRIGGSAE	AF16	2015-10-16	50034660	12	1	0
LITHGOW	LP	ALPHA KETOGLUTARATE	4000	C. BRIGGSAE	AF16	2015-10-16	50034660	14	1	0
LITHGOW	LP	ALPHA KETOGLUTARATE	4000	C. BRIGGSAE	AF16	2015-10-16	50034660	14	1	0
LITHGOW	LP	ALPHA KETOGLUTARATE	4000	C. BRIGGSAE	AF16	2015-10-16	50034660	17	0	1	17	2.83321
LITHGOW	LP	ALPHA KETOGLUTARATE	4000	C. BRIGGSAE	AF16	2015-10-16	50034660	17	0	1	17	2.83321
LITHGOW	LP	ALPHA KETOGLUTARATE	4000	C. BRIGGSAE	AF16	2015-10-16	50034660	17	0	1	17	2.83321
LITHGOW	LP	ALPHA KETOGLUTARATE	4000	C. BRIGGSAE	AF16	2015-10-16	50034660	17	0	1	17	2.83321
LITHGOW	LP	ALPHA KETOGLUTARATE	4000	C. BRIGGSAE	AF16	2015-10-16	50034660	17	1	0
LITHGOW	LP	ALPHA KETOGLUTARATE	4000	C. BRIGGSAE	AF16	2015-10-16	50034660	19	0	1	19	2.94444
LITHGOW	LP	ALPHA KETOGLUTARATE	4000	C. BRIGGSAE	AF16	2015-10-16	50034660	19	0	1	19	2.94444
LITHGOW	LP	ALPHA KETOGLUTARATE	4000	C. BRIGGSAE	AF16	2015-10-16	50034660	19	0	1	19	2.94444
LITHGOW	LP	ALPHA KETOGLUTARATE	4000	C. BRIGGSAE	AF16	2015-10-16	50034660	19	0	1	19	2.94444
LITHGOW	LP	ALPHA KETOGLUTARATE	4000	C. BRIGGSAE	AF16	2015-10-16	50034660	19	0	1	19	2.94444
LITHGOW	LP	ALPHA KETOGLUTARATE	4000	C. BRIGGSAE	AF16	2015-10-16	50034660	19	0	1	19	2.94444
LITHGOW	LP	ALPHA KETOGLUTARATE	4000	C. BRIGGSAE	AF16	2015-10-16	50034660	19	1	0
LITHGOW	LP	ALPHA KETOGLUTARATE	4000	C. BRIGGSAE	AF16	2015-10-16	50034660	19	1	0
LITHGOW	LP	ALPHA KETOGLUTARATE	4000	C. BRIGGSAE	AF16	2015-10-16	50034660	21	0	1	21	3.04452
LITHGOW	LP	ALPHA KETOGLUTARATE	4000	C. BRIGGSAE	AF16	2015-10-16	50034660	21	0	1	21	3.04452
LITHGOW	LP	ALPHA KETOGLUTARATE	4000	C. BRIGGSAE	AF16	2015-10-16	50034660	21	0	1	21	3.04452
LITHGOW	LP	ALPHA KETOGLUTARATE	4000	C. BRIGGSAE	AF16	2015-10-16	50034660	21	0	1	21	3.04452
LITHGOW	LP	ALPHA KETOGLUTARATE	4000	C. BRIGGSAE	AF16	2015-10-16	50034660	24	0	1	24	3.17805
LITHGOW	LP	ALPHA KETOGLUTARATE	4000	C. BRIGGSAE	AF16	2015-10-16	50034660	24	0	1	24	3.17805
LITHGOW	LP	ALPHA KETOGLUTARATE	4000	C. BRIGGSAE	AF16	2015-10-16	50034660	24	0	1	24	3.17805
LITHGOW	LP	ALPHA KETOGLUTARATE	4000	C. BRIGGSAE	AF16	2015-10-16	50034660	24	0	1	24	3.17805
LITHGOW	LP	ALPHA KETOGLUTARATE	4000	C. BRIGGSAE	AF16	2015-10-16	50034660	24	0	1	24	3.17805
LITHGOW	LP	ALPHA KETOGLUTARATE	4000	C. BRIGGSAE	AF16	2015-10-16	50034660	24	0	1	24	3.17805
LITHGOW	LP	ALPHA KETOGLUTARATE	4000	C. BRIGGSAE	AF16	2015-10-16	50034660	24	0	1	24	3.17805
LITHGOW	LP	ALPHA KETOGLUTARATE	4000	C. BRIGGSAE	AF16	2015-10-16	50034660	24	0	1	24	3.17805
LITHGOW	LP	ALPHA KETOGLUTARATE	4000	C. BRIGGSAE	AF16	2015-10-16	50034660	24	0	1	24	3.17805
LITHGOW	LP	ALPHA KETOGLUTARATE	4000	C. BRIGGSAE	AF16	2015-10-16	50034660	24	0	1	24	3.17805
LITHGOW	LP	ALPHA KETOGLUTARATE	4000	C. BRIGGSAE	AF16	2015-10-16	50034660	26	0	1	26	3.2581
LITHGOW	LP	ALPHA KETOGLUTARATE	4000	C. BRIGGSAE	AF16	2015-10-16	50034660	31	0	1	31	3.43399
LITHGOW	LP	ALPHA KETOGLUTARATE	4000	C. BRIGGSAE	AF16	2015-10-16	50034660	31	0	1	31	3.43399
LITHGOW	LP	ALPHA KETOGLUTARATE	4000	C. BRIGGSAE	AF16	2015-10-16	50034660	31	0	1	31	3.43399
LITHGOW	LP	ALPHA KETOGLUTARATE	4000	C. BRIGGSAE	AF16	2015-10-16	50034660	33	0	1	33	3.49651
LITHGOW	LC	ALPHA KETOGLUTARATE	16000	C. BRIGGSAE	AF16	2015-10-16	50034900	10	0	1	10	2.30259
LITHGOW	LC	ALPHA KETOGLUTARATE	16000	C. BRIGGSAE	AF16	2015-10-16	50034900	10	1	0
LITHGOW	LC	ALPHA KETOGLUTARATE	16000	C. BRIGGSAE	AF16	2015-10-16	50034900	10	1	0
LITHGOW	LC	ALPHA KETOGLUTARATE	16000	C. BRIGGSAE	AF16	2015-10-16	50034900	10	1	0
LITHGOW	LC	ALPHA KETOGLUTARATE	16000	C. BRIGGSAE	AF16	2015-10-16	50034900	10	1	0
LITHGOW	LC	ALPHA KETOGLUTARATE	16000	C. BRIGGSAE	AF16	2015-10-16	50034900	12	0	1	12	2.48491
LITHGOW	LC	ALPHA KETOGLUTARATE	16000	C. BRIGGSAE	AF16	2015-10-16	50034900	12	1	0
LITHGOW	LC	ALPHA KETOGLUTARATE	16000	C. BRIGGSAE	AF16	2015-10-16	50034900	12	1	0
LITHGOW	LC	ALPHA KETOGLUTARATE	16000	C. BRIGGSAE	AF16	2015-10-16	50034900	14	1	0
LITHGOW	LC	ALPHA KETOGLUTARATE	16000	C. BRIGGSAE	AF16	2015-10-16	50034900	14	1	0
LITHGOW	LC	ALPHA KETOGLUTARATE	16000	C. BRIGGSAE	AF16	2015-10-16	50034900	14	1	0
LITHGOW	LC	ALPHA KETOGLUTARATE	16000	C. BRIGGSAE	AF16	2015-10-16	50034900	14	1	0
LITHGOW	LC	ALPHA KETOGLUTARATE	16000	C. BRIGGSAE	AF16	2015-10-16	50034900	17	0	1	17	2.83321
LITHGOW	LC	ALPHA KETOGLUTARATE	16000	C. BRIGGSAE	AF16	2015-10-16	50034900	17	0	1	17	2.83321
LITHGOW	LC	ALPHA KETOGLUTARATE	16000	C. BRIGGSAE	AF16	2015-10-16	50034900	17	0	1	17	2.83321
LITHGOW	LC	ALPHA KETOGLUTARATE	16000	C. BRIGGSAE	AF16	2015-10-16	50034900	17	0	1	17	2.83321
LITHGOW	LC	ALPHA KETOGLUTARATE	16000	C. BRIGGSAE	AF16	2015-10-16	50034900	17	0	1	17	2.83321
LITHGOW	LC	ALPHA KETOGLUTARATE	16000	C. BRIGGSAE	AF16	2015-10-16	50034900	17	0	1	17	2.83321
LITHGOW	LC	ALPHA KETOGLUTARATE	16000	C. BRIGGSAE	AF16	2015-10-16	50034900	17	1	0
LITHGOW	LC	ALPHA KETOGLUTARATE	16000	C. BRIGGSAE	AF16	2015-10-16	50034900	17	1	0
LITHGOW	LC	ALPHA KETOGLUTARATE	16000	C. BRIGGSAE	AF16	2015-10-16	50034900	17	1	0
LITHGOW	LC	ALPHA KETOGLUTARATE	16000	C. BRIGGSAE	AF16	2015-10-16	50034900	19	0	1	19	2.94444
LITHGOW	LC	ALPHA KETOGLUTARATE	16000	C. BRIGGSAE	AF16	2015-10-16	50034900	19	0	1	19	2.94444
LITHGOW	LC	ALPHA KETOGLUTARATE	16000	C. BRIGGSAE	AF16	2015-10-16	50034900	19	0	1	19	2.94444
LITHGOW	LC	ALPHA KETOGLUTARATE	16000	C. BRIGGSAE	AF16	2015-10-16	50034900	19	0	1	19	2.94444
LITHGOW	LC	ALPHA KETOGLUTARATE	16000	C. BRIGGSAE	AF16	2015-10-16	50034900	19	1	0
LITHGOW	LC	ALPHA KETOGLUTARATE	16000	C. BRIGGSAE	AF16	2015-10-16	50034900	21	0	1	21	3.04452
LITHGOW	LC	ALPHA KETOGLUTARATE	16000	C. BRIGGSAE	AF16	2015-10-16	50034900	21	0	1	21	3.04452
LITHGOW	LC	ALPHA KETOGLUTARATE	16000	C. BRIGGSAE	AF16	2015-10-16	50034900	21	1	0
LITHGOW	LC	ALPHA KETOGLUTARATE	16000	C. BRIGGSAE	AF16	2015-10-16	50034900	24	0	1	24	3.17805
LITHGOW	LC	ALPHA KETOGLUTARATE	16000	C. BRIGGSAE	AF16	2015-10-16	50034900	24	0	1	24	3.17805
LITHGOW	LC	ALPHA KETOGLUTARATE	16000	C. BRIGGSAE	AF16	2015-10-16	50034900	24	0	1	24	3.17805
LITHGOW	LC	ALPHA KETOGLUTARATE	16000	C. BRIGGSAE	AF16	2015-10-16	50034900	24	0	1	24	3.17805
LITHGOW	LC	ALPHA KETOGLUTARATE	16000	C. BRIGGSAE	AF16	2015-10-16	50034900	28	0	1	28	3.3322
LITHGOW	LC	ALPHA KETOGLUTARATE	16000	C. BRIGGSAE	AF16	2015-10-16	50034900	28	0	1	28	3.3322
LITHGOW	LC	ALPHA KETOGLUTARATE	16000	C. BRIGGSAE	AF16	2015-10-16	50034900	31	0	1	31	3.43399
LITHGOW	LC	ALPHA KETOGLUTARATE	16000	C. BRIGGSAE	AF16	2015-10-16	50034900	31	0	1	31	3.43399
LITHGOW	LC	ALPHA KETOGLUTARATE	16000	C. BRIGGSAE	AF16	2015-10-16	50034900	31	0	1	31	3.43399
LITHGOW	LF	ALPHA KETOGLUTARATE	16000	C. BRIGGSAE	AF16	2015-10-16	50034750	10	0	1	10	2.30259
LITHGOW	LF	ALPHA KETOGLUTARATE	16000	C. BRIGGSAE	AF16	2015-10-16	50034750	10	0	1	10	2.30259
LITHGOW	LF	ALPHA KETOGLUTARATE	16000	C. BRIGGSAE	AF16	2015-10-16	50034750	10	1	0
LITHGOW	LF	ALPHA KETOGLUTARATE	16000	C. BRIGGSAE	AF16	2015-10-16	50034750	10	1	0
LITHGOW	LF	ALPHA KETOGLUTARATE	16000	C. BRIGGSAE	AF16	2015-10-16	50034750	10	1	0
LITHGOW	LF	ALPHA KETOGLUTARATE	16000	C. BRIGGSAE	AF16	2015-10-16	50034750	12	0	1	12	2.48491
LITHGOW	LF	ALPHA KETOGLUTARATE	16000	C. BRIGGSAE	AF16	2015-10-16	50034750	12	0	1	12	2.48491
LITHGOW	LF	ALPHA KETOGLUTARATE	16000	C. BRIGGSAE	AF16	2015-10-16	50034750	17	0	1	17	2.83321
LITHGOW	LF	ALPHA KETOGLUTARATE	16000	C. BRIGGSAE	AF16	2015-10-16	50034750	17	0	1	17	2.83321
LITHGOW	LF	ALPHA KETOGLUTARATE	16000	C. BRIGGSAE	AF16	2015-10-16	50034750	17	0	1	17	2.83321
LITHGOW	LF	ALPHA KETOGLUTARATE	16000	C. BRIGGSAE	AF16	2015-10-16	50034750	17	0	1	17	2.83321
LITHGOW	LF	ALPHA KETOGLUTARATE	16000	C. BRIGGSAE	AF16	2015-10-16	50034750	17	0	1	17	2.83321
LITHGOW	LF	ALPHA KETOGLUTARATE	16000	C. BRIGGSAE	AF16	2015-10-16	50034750	17	0	1	17	2.83321
LITHGOW	LF	ALPHA KETOGLUTARATE	16000	C. BRIGGSAE	AF16	2015-10-16	50034750	17	0	1	17	2.83321
LITHGOW	LF	ALPHA KETOGLUTARATE	16000	C. BRIGGSAE	AF16	2015-10-16	50034750	17	0	1	17	2.83321
LITHGOW	LF	ALPHA KETOGLUTARATE	16000	C. BRIGGSAE	AF16	2015-10-16	50034750	17	0	1	17	2.83321
LITHGOW	LF	ALPHA KETOGLUTARATE	16000	C. BRIGGSAE	AF16	2015-10-16	50034750	17	0	1	17	2.83321
LITHGOW	LF	ALPHA KETOGLUTARATE	16000	C. BRIGGSAE	AF16	2015-10-16	50034750	17	0	1	17	2.83321
LITHGOW	LF	ALPHA KETOGLUTARATE	16000	C. BRIGGSAE	AF16	2015-10-16	50034750	17	0	1	17	2.83321
LITHGOW	LF	ALPHA KETOGLUTARATE	16000	C. BRIGGSAE	AF16	2015-10-16	50034750	17	0	1	17	2.83321
LITHGOW	LF	ALPHA KETOGLUTARATE	16000	C. BRIGGSAE	AF16	2015-10-16	50034750	17	0	1	17	2.83321
LITHGOW	LF	ALPHA KETOGLUTARATE	16000	C. BRIGGSAE	AF16	2015-10-16	50034750	17	0	1	17	2.83321
LITHGOW	LF	ALPHA KETOGLUTARATE	16000	C. BRIGGSAE	AF16	2015-10-16	50034750	17	0	1	17	2.83321
LITHGOW	LF	ALPHA KETOGLUTARATE	16000	C. BRIGGSAE	AF16	2015-10-16	50034750	17	0	1	17	2.83321
LITHGOW	LF	ALPHA KETOGLUTARATE	16000	C. BRIGGSAE	AF16	2015-10-16	50034750	19	0	1	19	2.94444
LITHGOW	LF	ALPHA KETOGLUTARATE	16000	C. BRIGGSAE	AF16	2015-10-16	50034750	19	0	1	19	2.94444
LITHGOW	LF	ALPHA KETOGLUTARATE	16000	C. BRIGGSAE	AF16	2015-10-16	50034750	19	0	1	19	2.94444
LITHGOW	LF	ALPHA KETOGLUTARATE	16000	C. BRIGGSAE	AF16	2015-10-16	50034750	21	0	1	21	3.04452
LITHGOW	LF	ALPHA KETOGLUTARATE	16000	C. BRIGGSAE	AF16	2015-10-16	50034750	24	0	1	24	3.17805
LITHGOW	LF	ALPHA KETOGLUTARATE	16000	C. BRIGGSAE	AF16	2015-10-16	50034750	24	0	1	24	3.17805
LITHGOW	LF	ALPHA KETOGLUTARATE	16000	C. BRIGGSAE	AF16	2015-10-16	50034750	24	0	1	24	3.17805
LITHGOW	LL	ALPHA KETOGLUTARATE	16000	C. BRIGGSAE	AF16	2015-10-16	50034825	10	1	0
LITHGOW	LL	ALPHA KETOGLUTARATE	16000	C. BRIGGSAE	AF16	2015-10-16	50034825	10	1	0
LITHGOW	LL	ALPHA KETOGLUTARATE	16000	C. BRIGGSAE	AF16	2015-10-16	50034825	10	1	0
LITHGOW	LL	ALPHA KETOGLUTARATE	16000	C. BRIGGSAE	AF16	2015-10-16	50034825	10	1	0
LITHGOW	LL	ALPHA KETOGLUTARATE	16000	C. BRIGGSAE	AF16	2015-10-16	50034825	10	1	0
LITHGOW	LL	ALPHA KETOGLUTARATE	16000	C. BRIGGSAE	AF16	2015-10-16	50034825	10	1	0
LITHGOW	LL	ALPHA KETOGLUTARATE	16000	C. BRIGGSAE	AF16	2015-10-16	50034825	10	1	0
LITHGOW	LL	ALPHA KETOGLUTARATE	16000	C. BRIGGSAE	AF16	2015-10-16	50034825	7	1	0
LITHGOW	LL	ALPHA KETOGLUTARATE	16000	C. BRIGGSAE	AF16	2015-10-16	50034825	12	0	1	12	2.48491
LITHGOW	LL	ALPHA KETOGLUTARATE	16000	C. BRIGGSAE	AF16	2015-10-16	50034825	12	1	0
LITHGOW	LL	ALPHA KETOGLUTARATE	16000	C. BRIGGSAE	AF16	2015-10-16	50034825	12	1	0
LITHGOW	LL	ALPHA KETOGLUTARATE	16000	C. BRIGGSAE	AF16	2015-10-16	50034825	12	1	0
LITHGOW	LL	ALPHA KETOGLUTARATE	16000	C. BRIGGSAE	AF16	2015-10-16	50034825	14	0	1	14	2.63906
LITHGOW	LL	ALPHA KETOGLUTARATE	16000	C. BRIGGSAE	AF16	2015-10-16	50034825	14	0	1	14	2.63906
LITHGOW	LL	ALPHA KETOGLUTARATE	16000	C. BRIGGSAE	AF16	2015-10-16	50034825	14	1	0
LITHGOW	LL	ALPHA KETOGLUTARATE	16000	C. BRIGGSAE	AF16	2015-10-16	50034825	14	1	0
LITHGOW	LL	ALPHA KETOGLUTARATE	16000	C. BRIGGSAE	AF16	2015-10-16	50034825	14	1	0
LITHGOW	LL	ALPHA KETOGLUTARATE	16000	C. BRIGGSAE	AF16	2015-10-16	50034825	14	1	0
LITHGOW	LL	ALPHA KETOGLUTARATE	16000	C. BRIGGSAE	AF16	2015-10-16	50034825	14	1	0
LITHGOW	LL	ALPHA KETOGLUTARATE	16000	C. BRIGGSAE	AF16	2015-10-16	50034825	17	0	1	17	2.83321
LITHGOW	LL	ALPHA KETOGLUTARATE	16000	C. BRIGGSAE	AF16	2015-10-16	50034825	17	0	1	17	2.83321
LITHGOW	LL	ALPHA KETOGLUTARATE	16000	C. BRIGGSAE	AF16	2015-10-16	50034825	17	0	1	17	2.83321
LITHGOW	LL	ALPHA KETOGLUTARATE	16000	C. BRIGGSAE	AF16	2015-10-16	50034825	17	0	1	17	2.83321
LITHGOW	LL	ALPHA KETOGLUTARATE	16000	C. BRIGGSAE	AF16	2015-10-16	50034825	17	0	1	17	2.83321
LITHGOW	LL	ALPHA KETOGLUTARATE	16000	C. BRIGGSAE	AF16	2015-10-16	50034825	17	0	1	17	2.83321
LITHGOW	LL	ALPHA KETOGLUTARATE	16000	C. BRIGGSAE	AF16	2015-10-16	50034825	17	0	1	17	2.83321
LITHGOW	LL	ALPHA KETOGLUTARATE	16000	C. BRIGGSAE	AF16	2015-10-16	50034825	17	1	0
LITHGOW	LL	ALPHA KETOGLUTARATE	16000	C. BRIGGSAE	AF16	2015-10-16	50034825	19	0	1	19	2.94444
LITHGOW	LL	ALPHA KETOGLUTARATE	16000	C. BRIGGSAE	AF16	2015-10-16	50034825	19	0	1	19	2.94444
LITHGOW	LL	ALPHA KETOGLUTARATE	16000	C. BRIGGSAE	AF16	2015-10-16	50034825	19	0	1	19	2.94444
LITHGOW	LL	ALPHA KETOGLUTARATE	16000	C. BRIGGSAE	AF16	2015-10-16	50034825	19	0	1	19	2.94444
LITHGOW	LL	ALPHA KETOGLUTARATE	16000	C. BRIGGSAE	AF16	2015-10-16	50034825	21	0	1	21	3.04452
LITHGOW	LL	ALPHA KETOGLUTARATE	16000	C. BRIGGSAE	AF16	2015-10-16	50034825	21	0	1	21	3.04452
LITHGOW	LL	ALPHA KETOGLUTARATE	16000	C. BRIGGSAE	AF16	2015-10-16	50034825	21	0	1	21	3.04452
LITHGOW	LL	ALPHA KETOGLUTARATE	16000	C. BRIGGSAE	AF16	2015-10-16	50034825	24	0	1	24	3.17805
LITHGOW	LL	ALPHA KETOGLUTARATE	16000	C. BRIGGSAE	AF16	2015-10-16	50034825	24	0	1	24	3.17805
LITHGOW	LL	ALPHA KETOGLUTARATE	16000	C. BRIGGSAE	AF16	2015-10-16	50034825	24	1	0
LITHGOW	LL	ALPHA KETOGLUTARATE	16000	C. BRIGGSAE	AF16	2015-10-16	50034825	31	0	1	31	3.43399
LITHGOW	LL	ALPHA KETOGLUTARATE	16000	C. BRIGGSAE	AF16	2015-10-16	50034825	35	0	1	35	3.55535
LITHGOW	LL	ALPHA KETOGLUTARATE	16000	C. BRIGGSAE	AF16	2015-10-16	50034825	38	0	1	38	3.63759
LITHGOW	LP	ALPHA KETOGLUTARATE	16000	C. BRIGGSAE	AF16	2015-10-16	50034675	10	0	1	10	2.30259
LITHGOW	LP	ALPHA KETOGLUTARATE	16000	C. BRIGGSAE	AF16	2015-10-16	50034675	10	1	0
LITHGOW	LP	ALPHA KETOGLUTARATE	16000	C. BRIGGSAE	AF16	2015-10-16	50034675	10	1	0
LITHGOW	LP	ALPHA KETOGLUTARATE	16000	C. BRIGGSAE	AF16	2015-10-16	50034675	12	0	1	12	2.48491
LITHGOW	LP	ALPHA KETOGLUTARATE	16000	C. BRIGGSAE	AF16	2015-10-16	50034675	12	0	1	12	2.48491
LITHGOW	LP	ALPHA KETOGLUTARATE	16000	C. BRIGGSAE	AF16	2015-10-16	50034675	12	0	1	12	2.48491
LITHGOW	LP	ALPHA KETOGLUTARATE	16000	C. BRIGGSAE	AF16	2015-10-16	50034675	12	1	0
LITHGOW	LP	ALPHA KETOGLUTARATE	16000	C. BRIGGSAE	AF16	2015-10-16	50034675	14	0	1	14	2.63906
LITHGOW	LP	ALPHA KETOGLUTARATE	16000	C. BRIGGSAE	AF16	2015-10-16	50034675	14	0	1	14	2.63906
LITHGOW	LP	ALPHA KETOGLUTARATE	16000	C. BRIGGSAE	AF16	2015-10-16	50034675	17	0	1	17	2.83321
LITHGOW	LP	ALPHA KETOGLUTARATE	16000	C. BRIGGSAE	AF16	2015-10-16	50034675	17	0	1	17	2.83321
LITHGOW	LP	ALPHA KETOGLUTARATE	16000	C. BRIGGSAE	AF16	2015-10-16	50034675	17	0	1	17	2.83321
LITHGOW	LP	ALPHA KETOGLUTARATE	16000	C. BRIGGSAE	AF16	2015-10-16	50034675	17	0	1	17	2.83321
LITHGOW	LP	ALPHA KETOGLUTARATE	16000	C. BRIGGSAE	AF16	2015-10-16	50034675	17	0	1	17	2.83321
LITHGOW	LP	ALPHA KETOGLUTARATE	16000	C. BRIGGSAE	AF16	2015-10-16	50034675	17	0	1	17	2.83321
LITHGOW	LP	ALPHA KETOGLUTARATE	16000	C. BRIGGSAE	AF16	2015-10-16	50034675	17	0	1	17	2.83321
LITHGOW	LP	ALPHA KETOGLUTARATE	16000	C. BRIGGSAE	AF16	2015-10-16	50034675	17	0	1	17	2.83321
LITHGOW	LP	ALPHA KETOGLUTARATE	16000	C. BRIGGSAE	AF16	2015-10-16	50034675	17	0	1	17	2.83321
LITHGOW	LP	ALPHA KETOGLUTARATE	16000	C. BRIGGSAE	AF16	2015-10-16	50034675	17	0	1	17	2.83321
LITHGOW	LP	ALPHA KETOGLUTARATE	16000	C. BRIGGSAE	AF16	2015-10-16	50034675	17	0	1	17	2.83321
LITHGOW	LP	ALPHA KETOGLUTARATE	16000	C. BRIGGSAE	AF16	2015-10-16	50034675	19	0	1	19	2.94444
LITHGOW	LP	ALPHA KETOGLUTARATE	16000	C. BRIGGSAE	AF16	2015-10-16	50034675	19	0	1	19	2.94444
LITHGOW	LP	ALPHA KETOGLUTARATE	16000	C. BRIGGSAE	AF16	2015-10-16	50034675	19	0	1	19	2.94444
LITHGOW	LP	ALPHA KETOGLUTARATE	16000	C. BRIGGSAE	AF16	2015-10-16	50034675	19	0	1	19	2.94444
LITHGOW	LP	ALPHA KETOGLUTARATE	16000	C. BRIGGSAE	AF16	2015-10-16	50034675	19	0	1	19	2.94444
LITHGOW	LP	ALPHA KETOGLUTARATE	16000	C. BRIGGSAE	AF16	2015-10-16	50034675	19	0	1	19	2.94444
LITHGOW	LP	ALPHA KETOGLUTARATE	16000	C. BRIGGSAE	AF16	2015-10-16	50034675	19	0	1	19	2.94444
LITHGOW	LP	ALPHA KETOGLUTARATE	16000	C. BRIGGSAE	AF16	2015-10-16	50034675	21	0	1	21	3.04452
LITHGOW	LP	ALPHA KETOGLUTARATE	16000	C. BRIGGSAE	AF16	2015-10-16	50034675	21	0	1	21	3.04452
LITHGOW	LP	ALPHA KETOGLUTARATE	16000	C. BRIGGSAE	AF16	2015-10-16	50034675	21	0	1	21	3.04452
LITHGOW	LP	ALPHA KETOGLUTARATE	16000	C. BRIGGSAE	AF16	2015-10-16	50034675	21	0	1	21	3.04452
LITHGOW	LP	ALPHA KETOGLUTARATE	16000	C. BRIGGSAE	AF16	2015-10-16	50034675	21	0	1	21	3.04452
LITHGOW	LP	ALPHA KETOGLUTARATE	16000	C. BRIGGSAE	AF16	2015-10-16	50034675	4	1	0
LITHGOW	LP	ALPHA KETOGLUTARATE	16000	C. BRIGGSAE	AF16	2015-10-16	50034675	7	1	0
LITHGOW	LP	ALPHA KETOGLUTARATE	16000	C. BRIGGSAE	AF16	2015-10-16	50034675	24	0	1	24	3.17805
LITHGOW	LP	ALPHA KETOGLUTARATE	16000	C. BRIGGSAE	AF16	2015-10-16	50034675	26	0	1	26	3.2581
LITHGOW	LP	ALPHA KETOGLUTARATE	16000	C. BRIGGSAE	AF16	2015-10-16	50034675	28	0	1	28	3.3322
LITHGOW	LP	ALPHA KETOGLUTARATE	16000	C. BRIGGSAE	AF16	2015-10-16	50034675	31	0	1	31	3.43399
LITHGOW	LP	ALPHA KETOGLUTARATE	16000	C. BRIGGSAE	AF16	2015-10-16	50034675	38	0	1	38	3.63759
LITHGOW	LP	ALPHA KETOGLUTARATE	16000	C. BRIGGSAE	AF16	2015-10-16	50034675	38	0	1	38	3.63759
LITHGOW	LP	ALPHA KETOGLUTARATE	16000	C. BRIGGSAE	AF16	2015-10-16	50034675	38	0	1	38	3.63759
LITHGOW	LC	ALPHA KETOGLUTARATE	40000	C. BRIGGSAE	AF16	2015-10-16	50034915	4	0	1	4	1.38629
LITHGOW	LC	ALPHA KETOGLUTARATE	40000	C. BRIGGSAE	AF16	2015-10-16	50034915	10	0	1	10	2.30259
LITHGOW	LC	ALPHA KETOGLUTARATE	40000	C. BRIGGSAE	AF16	2015-10-16	50034915	10	0	1	10	2.30259
LITHGOW	LC	ALPHA KETOGLUTARATE	40000	C. BRIGGSAE	AF16	2015-10-16	50034915	10	0	1	10	2.30259
LITHGOW	LC	ALPHA KETOGLUTARATE	40000	C. BRIGGSAE	AF16	2015-10-16	50034915	12	0	1	12	2.48491
LITHGOW	LC	ALPHA KETOGLUTARATE	40000	C. BRIGGSAE	AF16	2015-10-16	50034915	12	0	1	12	2.48491
LITHGOW	LC	ALPHA KETOGLUTARATE	40000	C. BRIGGSAE	AF16	2015-10-16	50034915	12	1	0
LITHGOW	LC	ALPHA KETOGLUTARATE	40000	C. BRIGGSAE	AF16	2015-10-16	50034915	12	1	0
LITHGOW	LC	ALPHA KETOGLUTARATE	40000	C. BRIGGSAE	AF16	2015-10-16	50034915	12	1	0
LITHGOW	LC	ALPHA KETOGLUTARATE	40000	C. BRIGGSAE	AF16	2015-10-16	50034915	13	0	1	13	2.56495
LITHGOW	LC	ALPHA KETOGLUTARATE	40000	C. BRIGGSAE	AF16	2015-10-16	50034915	13	0	1	13	2.56495
LITHGOW	LC	ALPHA KETOGLUTARATE	40000	C. BRIGGSAE	AF16	2015-10-16	50034915	13	1	0
LITHGOW	LC	ALPHA KETOGLUTARATE	40000	C. BRIGGSAE	AF16	2015-10-16	50034915	13	1	0
LITHGOW	LC	ALPHA KETOGLUTARATE	40000	C. BRIGGSAE	AF16	2015-10-16	50034915	17	0	1	17	2.83321
LITHGOW	LC	ALPHA KETOGLUTARATE	40000	C. BRIGGSAE	AF16	2015-10-16	50034915	17	0	1	17	2.83321
LITHGOW	LC	ALPHA KETOGLUTARATE	40000	C. BRIGGSAE	AF16	2015-10-16	50034915	17	0	1	17	2.83321
LITHGOW	LC	ALPHA KETOGLUTARATE	40000	C. BRIGGSAE	AF16	2015-10-16	50034915	17	0	1	17	2.83321
LITHGOW	LC	ALPHA KETOGLUTARATE	40000	C. BRIGGSAE	AF16	2015-10-16	50034915	17	0	1	17	2.83321
LITHGOW	LC	ALPHA KETOGLUTARATE	40000	C. BRIGGSAE	AF16	2015-10-16	50034915	17	0	1	17	2.83321
LITHGOW	LC	ALPHA KETOGLUTARATE	40000	C. BRIGGSAE	AF16	2015-10-16	50034915	17	0	1	17	2.83321
LITHGOW	LC	ALPHA KETOGLUTARATE	40000	C. BRIGGSAE	AF16	2015-10-16	50034915	17	0	1	17	2.83321
LITHGOW	LC	ALPHA KETOGLUTARATE	40000	C. BRIGGSAE	AF16	2015-10-16	50034915	17	1	0
LITHGOW	LC	ALPHA KETOGLUTARATE	40000	C. BRIGGSAE	AF16	2015-10-16	50034915	17	1	0
LITHGOW	LC	ALPHA KETOGLUTARATE	40000	C. BRIGGSAE	AF16	2015-10-16	50034915	17	1	0
LITHGOW	LC	ALPHA KETOGLUTARATE	40000	C. BRIGGSAE	AF16	2015-10-16	50034915	17	1	0
LITHGOW	LC	ALPHA KETOGLUTARATE	40000	C. BRIGGSAE	AF16	2015-10-16	50034915	19	0	1	19	2.94444
LITHGOW	LC	ALPHA KETOGLUTARATE	40000	C. BRIGGSAE	AF16	2015-10-16	50034915	19	0	1	19	2.94444
LITHGOW	LC	ALPHA KETOGLUTARATE	40000	C. BRIGGSAE	AF16	2015-10-16	50034915	19	0	1	19	2.94444
LITHGOW	LC	ALPHA KETOGLUTARATE	40000	C. BRIGGSAE	AF16	2015-10-16	50034915	19	0	1	19	2.94444
LITHGOW	LC	ALPHA KETOGLUTARATE	40000	C. BRIGGSAE	AF16	2015-10-16	50034915	21	0	1	21	3.04452
LITHGOW	LC	ALPHA KETOGLUTARATE	40000	C. BRIGGSAE	AF16	2015-10-16	50034915	24	0	1	24	3.17805
LITHGOW	LC	ALPHA KETOGLUTARATE	40000	C. BRIGGSAE	AF16	2015-10-16	50034915	26	0	1	26	3.2581
LITHGOW	LC	ALPHA KETOGLUTARATE	40000	C. BRIGGSAE	AF16	2015-10-16	50034915	31	0	1	31	3.43399
LITHGOW	LF	ALPHA KETOGLUTARATE	40000	C. BRIGGSAE	AF16	2015-10-16	50034765	12	1	0
LITHGOW	LF	ALPHA KETOGLUTARATE	40000	C. BRIGGSAE	AF16	2015-10-16	50034765	12	1	0
LITHGOW	LF	ALPHA KETOGLUTARATE	40000	C. BRIGGSAE	AF16	2015-10-16	50034765	12	1	0
LITHGOW	LF	ALPHA KETOGLUTARATE	40000	C. BRIGGSAE	AF16	2015-10-16	50034765	12	1	0
LITHGOW	LF	ALPHA KETOGLUTARATE	40000	C. BRIGGSAE	AF16	2015-10-16	50034765	12	1	0
LITHGOW	LF	ALPHA KETOGLUTARATE	40000	C. BRIGGSAE	AF16	2015-10-16	50034765	17	0	1	17	2.83321
LITHGOW	LF	ALPHA KETOGLUTARATE	40000	C. BRIGGSAE	AF16	2015-10-16	50034765	17	0	1	17	2.83321
LITHGOW	LF	ALPHA KETOGLUTARATE	40000	C. BRIGGSAE	AF16	2015-10-16	50034765	17	0	1	17	2.83321
LITHGOW	LF	ALPHA KETOGLUTARATE	40000	C. BRIGGSAE	AF16	2015-10-16	50034765	17	0	1	17	2.83321
LITHGOW	LF	ALPHA KETOGLUTARATE	40000	C. BRIGGSAE	AF16	2015-10-16	50034765	17	0	1	17	2.83321
LITHGOW	LF	ALPHA KETOGLUTARATE	40000	C. BRIGGSAE	AF16	2015-10-16	50034765	19	0	1	19	2.94444
LITHGOW	LF	ALPHA KETOGLUTARATE	40000	C. BRIGGSAE	AF16	2015-10-16	50034765	19	0	1	19	2.94444
LITHGOW	LF	ALPHA KETOGLUTARATE	40000	C. BRIGGSAE	AF16	2015-10-16	50034765	19	0	1	19	2.94444
LITHGOW	LF	ALPHA KETOGLUTARATE	40000	C. BRIGGSAE	AF16	2015-10-16	50034765	19	0	1	19	2.94444
LITHGOW	LF	ALPHA KETOGLUTARATE	40000	C. BRIGGSAE	AF16	2015-10-16	50034765	19	0	1	19	2.94444
LITHGOW	LF	ALPHA KETOGLUTARATE	40000	C. BRIGGSAE	AF16	2015-10-16	50034765	19	0	1	19	2.94444
LITHGOW	LF	ALPHA KETOGLUTARATE	40000	C. BRIGGSAE	AF16	2015-10-16	50034765	19	0	1	19	2.94444
LITHGOW	LF	ALPHA KETOGLUTARATE	40000	C. BRIGGSAE	AF16	2015-10-16	50034765	19	0	1	19	2.94444
LITHGOW	LF	ALPHA KETOGLUTARATE	40000	C. BRIGGSAE	AF16	2015-10-16	50034765	19	0	1	19	2.94444
LITHGOW	LF	ALPHA KETOGLUTARATE	40000	C. BRIGGSAE	AF16	2015-10-16	50034765	19	0	1	19	2.94444
LITHGOW	LF	ALPHA KETOGLUTARATE	40000	C. BRIGGSAE	AF16	2015-10-16	50034765	19	0	1	19	2.94444
LITHGOW	LF	ALPHA KETOGLUTARATE	40000	C. BRIGGSAE	AF16	2015-10-16	50034765	21	0	1	21	3.04452
LITHGOW	LF	ALPHA KETOGLUTARATE	40000	C. BRIGGSAE	AF16	2015-10-16	50034765	21	0	1	21	3.04452
LITHGOW	LF	ALPHA KETOGLUTARATE	40000	C. BRIGGSAE	AF16	2015-10-16	50034765	24	0	1	24	3.17805
LITHGOW	LF	ALPHA KETOGLUTARATE	40000	C. BRIGGSAE	AF16	2015-10-16	50034765	24	0	1	24	3.17805
LITHGOW	LF	ALPHA KETOGLUTARATE	40000	C. BRIGGSAE	AF16	2015-10-16	50034765	24	0	1	24	3.17805
LITHGOW	LF	ALPHA KETOGLUTARATE	40000	C. BRIGGSAE	AF16	2015-10-16	50034765	24	0	1	24	3.17805
LITHGOW	LF	ALPHA KETOGLUTARATE	40000	C. BRIGGSAE	AF16	2015-10-16	50034765	24	0	1	24	3.17805
LITHGOW	LF	ALPHA KETOGLUTARATE	40000	C. BRIGGSAE	AF16	2015-10-16	50034765	26	0	1	26	3.2581
LITHGOW	LF	ALPHA KETOGLUTARATE	40000	C. BRIGGSAE	AF16	2015-10-16	50034765	26	0	1	26	3.2581
LITHGOW	LF	ALPHA KETOGLUTARATE	40000	C. BRIGGSAE	AF16	2015-10-16	50034765	26	0	1	26	3.2581
LITHGOW	LF	ALPHA KETOGLUTARATE	40000	C. BRIGGSAE	AF16	2015-10-16	50034765	28	0	1	28	3.3322
LITHGOW	LF	ALPHA KETOGLUTARATE	40000	C. BRIGGSAE	AF16	2015-10-16	50034765	28	0	1	28	3.3322
LITHGOW	LF	ALPHA KETOGLUTARATE	40000	C. BRIGGSAE	AF16	2015-10-16	50034765	28	0	1	28	3.3322
LITHGOW	LF	ALPHA KETOGLUTARATE	40000	C. BRIGGSAE	AF16	2015-10-16	50034765	31	0	1	31	3.43399
LITHGOW	LL	ALPHA KETOGLUTARATE	40000	C. BRIGGSAE	AF16	2015-10-16	50034840	10	1	0
LITHGOW	LL	ALPHA KETOGLUTARATE	40000	C. BRIGGSAE	AF16	2015-10-16	50034840	10	1	0
LITHGOW	LL	ALPHA KETOGLUTARATE	40000	C. BRIGGSAE	AF16	2015-10-16	50034840	10	1	0
LITHGOW	LL	ALPHA KETOGLUTARATE	40000	C. BRIGGSAE	AF16	2015-10-16	50034840	10	1	0
LITHGOW	LL	ALPHA KETOGLUTARATE	40000	C. BRIGGSAE	AF16	2015-10-16	50034840	10	1	0
LITHGOW	LL	ALPHA KETOGLUTARATE	40000	C. BRIGGSAE	AF16	2015-10-16	50034840	10	1	0
LITHGOW	LL	ALPHA KETOGLUTARATE	40000	C. BRIGGSAE	AF16	2015-10-16	50034840	10	1	0
LITHGOW	LL	ALPHA KETOGLUTARATE	40000	C. BRIGGSAE	AF16	2015-10-16	50034840	10	1	0
LITHGOW	LL	ALPHA KETOGLUTARATE	40000	C. BRIGGSAE	AF16	2015-10-16	50034840	12	0	1	12	2.48491
LITHGOW	LL	ALPHA KETOGLUTARATE	40000	C. BRIGGSAE	AF16	2015-10-16	50034840	12	0	1	12	2.48491
LITHGOW	LL	ALPHA KETOGLUTARATE	40000	C. BRIGGSAE	AF16	2015-10-16	50034840	12	1	0
LITHGOW	LL	ALPHA KETOGLUTARATE	40000	C. BRIGGSAE	AF16	2015-10-16	50034840	14	0	1	14	2.63906
LITHGOW	LL	ALPHA KETOGLUTARATE	40000	C. BRIGGSAE	AF16	2015-10-16	50034840	14	0	1	14	2.63906
LITHGOW	LL	ALPHA KETOGLUTARATE	40000	C. BRIGGSAE	AF16	2015-10-16	50034840	14	1	0
LITHGOW	LL	ALPHA KETOGLUTARATE	40000	C. BRIGGSAE	AF16	2015-10-16	50034840	14	1	0
LITHGOW	LL	ALPHA KETOGLUTARATE	40000	C. BRIGGSAE	AF16	2015-10-16	50034840	14	1	0
LITHGOW	LL	ALPHA KETOGLUTARATE	40000	C. BRIGGSAE	AF16	2015-10-16	50034840	14	1	0
LITHGOW	LL	ALPHA KETOGLUTARATE	40000	C. BRIGGSAE	AF16	2015-10-16	50034840	14	1	0
LITHGOW	LL	ALPHA KETOGLUTARATE	40000	C. BRIGGSAE	AF16	2015-10-16	50034840	14	1	0
LITHGOW	LL	ALPHA KETOGLUTARATE	40000	C. BRIGGSAE	AF16	2015-10-16	50034840	14	1	0
LITHGOW	LL	ALPHA KETOGLUTARATE	40000	C. BRIGGSAE	AF16	2015-10-16	50034840	14	1	0
LITHGOW	LL	ALPHA KETOGLUTARATE	40000	C. BRIGGSAE	AF16	2015-10-16	50034840	14	1	0
LITHGOW	LL	ALPHA KETOGLUTARATE	40000	C. BRIGGSAE	AF16	2015-10-16	50034840	14	1	0
LITHGOW	LL	ALPHA KETOGLUTARATE	40000	C. BRIGGSAE	AF16	2015-10-16	50034840	14	1	0
LITHGOW	LL	ALPHA KETOGLUTARATE	40000	C. BRIGGSAE	AF16	2015-10-16	50034840	14	1	0
LITHGOW	LL	ALPHA KETOGLUTARATE	40000	C. BRIGGSAE	AF16	2015-10-16	50034840	17	0	1	17	2.83321
LITHGOW	LL	ALPHA KETOGLUTARATE	40000	C. BRIGGSAE	AF16	2015-10-16	50034840	17	0	1	17	2.83321
LITHGOW	LL	ALPHA KETOGLUTARATE	40000	C. BRIGGSAE	AF16	2015-10-16	50034840	17	0	1	17	2.83321
LITHGOW	LL	ALPHA KETOGLUTARATE	40000	C. BRIGGSAE	AF16	2015-10-16	50034840	17	0	1	17	2.83321
LITHGOW	LL	ALPHA KETOGLUTARATE	40000	C. BRIGGSAE	AF16	2015-10-16	50034840	17	0	1	17	2.83321
LITHGOW	LL	ALPHA KETOGLUTARATE	40000	C. BRIGGSAE	AF16	2015-10-16	50034840	17	0	1	17	2.83321
LITHGOW	LL	ALPHA KETOGLUTARATE	40000	C. BRIGGSAE	AF16	2015-10-16	50034840	17	0	1	17	2.83321
LITHGOW	LL	ALPHA KETOGLUTARATE	40000	C. BRIGGSAE	AF16	2015-10-16	50034840	17	1	0
LITHGOW	LL	ALPHA KETOGLUTARATE	40000	C. BRIGGSAE	AF16	2015-10-16	50034840	19	0	1	19	2.94444
LITHGOW	LL	ALPHA KETOGLUTARATE	40000	C. BRIGGSAE	AF16	2015-10-16	50034840	19	0	1	19	2.94444
LITHGOW	LL	ALPHA KETOGLUTARATE	40000	C. BRIGGSAE	AF16	2015-10-16	50034840	19	0	1	19	2.94444
LITHGOW	LL	ALPHA KETOGLUTARATE	40000	C. BRIGGSAE	AF16	2015-10-16	50034840	21	0	1	21	3.04452
LITHGOW	LL	ALPHA KETOGLUTARATE	40000	C. BRIGGSAE	AF16	2015-10-16	50034840	28	0	1	28	3.3322
LITHGOW	LL	ALPHA KETOGLUTARATE	40000	C. BRIGGSAE	AF16	2015-10-16	50034840	28	0	1	28	3.3322
LITHGOW	LL	ALPHA KETOGLUTARATE	40000	C. BRIGGSAE	AF16	2015-10-16	50034840	31	0	1	31	3.43399
LITHGOW	LL	ALPHA KETOGLUTARATE	40000	C. BRIGGSAE	AF16	2015-10-16	50034840	31	0	1	31	3.43399
LITHGOW	LP	ALPHA KETOGLUTARATE	40000	C. BRIGGSAE	AF16	2015-10-16	50034690	10	1	0
LITHGOW	LP	ALPHA KETOGLUTARATE	40000	C. BRIGGSAE	AF16	2015-10-16	50034690	10	1	0
LITHGOW	LP	ALPHA KETOGLUTARATE	40000	C. BRIGGSAE	AF16	2015-10-16	50034690	12	0	1	12	2.48491
LITHGOW	LP	ALPHA KETOGLUTARATE	40000	C. BRIGGSAE	AF16	2015-10-16	50034690	12	0	1	12	2.48491
LITHGOW	LP	ALPHA KETOGLUTARATE	40000	C. BRIGGSAE	AF16	2015-10-16	50034690	14	0	1	14	2.63906
LITHGOW	LP	ALPHA KETOGLUTARATE	40000	C. BRIGGSAE	AF16	2015-10-16	50034690	14	0	1	14	2.63906
LITHGOW	LP	ALPHA KETOGLUTARATE	40000	C. BRIGGSAE	AF16	2015-10-16	50034690	17	0	1	17	2.83321
LITHGOW	LP	ALPHA KETOGLUTARATE	40000	C. BRIGGSAE	AF16	2015-10-16	50034690	17	0	1	17	2.83321
LITHGOW	LP	ALPHA KETOGLUTARATE	40000	C. BRIGGSAE	AF16	2015-10-16	50034690	19	0	1	19	2.94444
LITHGOW	LP	ALPHA KETOGLUTARATE	40000	C. BRIGGSAE	AF16	2015-10-16	50034690	19	0	1	19	2.94444
LITHGOW	LP	ALPHA KETOGLUTARATE	40000	C. BRIGGSAE	AF16	2015-10-16	50034690	19	0	1	19	2.94444
LITHGOW	LP	ALPHA KETOGLUTARATE	40000	C. BRIGGSAE	AF16	2015-10-16	50034690	19	0	1	19	2.94444
LITHGOW	LP	ALPHA KETOGLUTARATE	40000	C. BRIGGSAE	AF16	2015-10-16	50034690	19	0	1	19	2.94444
LITHGOW	LP	ALPHA KETOGLUTARATE	40000	C. BRIGGSAE	AF16	2015-10-16	50034690	19	0	1	19	2.94444
LITHGOW	LP	ALPHA KETOGLUTARATE	40000	C. BRIGGSAE	AF16	2015-10-16	50034690	19	0	1	19	2.94444
LITHGOW	LP	ALPHA KETOGLUTARATE	40000	C. BRIGGSAE	AF16	2015-10-16	50034690	19	0	1	19	2.94444
LITHGOW	LP	ALPHA KETOGLUTARATE	40000	C. BRIGGSAE	AF16	2015-10-16	50034690	19	0	1	19	2.94444
LITHGOW	LP	ALPHA KETOGLUTARATE	40000	C. BRIGGSAE	AF16	2015-10-16	50034690	19	0	1	19	2.94444
LITHGOW	LP	ALPHA KETOGLUTARATE	40000	C. BRIGGSAE	AF16	2015-10-16	50034690	19	0	1	19	2.94444
LITHGOW	LP	ALPHA KETOGLUTARATE	40000	C. BRIGGSAE	AF16	2015-10-16	50034690	19	0	1	19	2.94444
LITHGOW	LP	ALPHA KETOGLUTARATE	40000	C. BRIGGSAE	AF16	2015-10-16	50034690	21	0	1	21	3.04452
LITHGOW	LP	ALPHA KETOGLUTARATE	40000	C. BRIGGSAE	AF16	2015-10-16	50034690	21	0	1	21	3.04452
LITHGOW	LP	ALPHA KETOGLUTARATE	40000	C. BRIGGSAE	AF16	2015-10-16	50034690	21	0	1	21	3.04452
LITHGOW	LP	ALPHA KETOGLUTARATE	40000	C. BRIGGSAE	AF16	2015-10-16	50034690	21	0	1	21	3.04452
LITHGOW	LP	ALPHA KETOGLUTARATE	40000	C. BRIGGSAE	AF16	2015-10-16	50034690	21	0	1	21	3.04452
LITHGOW	LP	ALPHA KETOGLUTARATE	40000	C. BRIGGSAE	AF16	2015-10-16	50034690	21	0	1	21	3.04452
LITHGOW	LP	ALPHA KETOGLUTARATE	40000	C. BRIGGSAE	AF16	2015-10-16	50034690	4	1	0
LITHGOW	LP	ALPHA KETOGLUTARATE	40000	C. BRIGGSAE	AF16	2015-10-16	50034690	7	1	0
LITHGOW	LP	ALPHA KETOGLUTARATE	40000	C. BRIGGSAE	AF16	2015-10-16	50034690	24	0	1	24	3.17805
LITHGOW	LP	ALPHA KETOGLUTARATE	40000	C. BRIGGSAE	AF16	2015-10-16	50034690	24	0	1	24	3.17805
LITHGOW	LP	ALPHA KETOGLUTARATE	40000	C. BRIGGSAE	AF16	2015-10-16	50034690	24	0	1	24	3.17805
LITHGOW	LP	ALPHA KETOGLUTARATE	40000	C. BRIGGSAE	AF16	2015-10-16	50034690	24	0	1	24	3.17805
LITHGOW	LP	ALPHA KETOGLUTARATE	40000	C. BRIGGSAE	AF16	2015-10-16	50034690	26	0	1	26	3.2581
LITHGOW	LP	ALPHA KETOGLUTARATE	40000	C. BRIGGSAE	AF16	2015-10-16	50034690	26	0	1	26	3.2581
LITHGOW	LP	ALPHA KETOGLUTARATE	40000	C. BRIGGSAE	AF16	2015-10-16	50034690	26	0	1	26	3.2581
LITHGOW	LP	ALPHA KETOGLUTARATE	40000	C. BRIGGSAE	AF16	2015-10-16	50034690	26	0	1	26	3.2581
LITHGOW	LP	ALPHA KETOGLUTARATE	40000	C. BRIGGSAE	AF16	2015-10-16	50034690	26	0	1	26	3.2581
LITHGOW	LP	ALPHA KETOGLUTARATE	40000	C. BRIGGSAE	AF16	2015-10-16	50034690	28	0	1	28	3.3322
LITHGOW	LP	ALPHA KETOGLUTARATE	40000	C. BRIGGSAE	AF16	2015-10-16	50034690	28	0	1	28	3.3322
LITHGOW	LP	ALPHA KETOGLUTARATE	40000	C. BRIGGSAE	AF16	2015-10-16	50034690	28	0	1	28	3.3322
LITHGOW	LP	ALPHA KETOGLUTARATE	40000	C. BRIGGSAE	AF16	2015-10-16	50034690	31	0	1	31	3.43399
LITHGOW	LP	ALPHA KETOGLUTARATE	40000	C. BRIGGSAE	AF16	2015-10-16	50034690	38	0	1	38	3.63759
DRISCOLL	DC	ALPHA KETOGLUTARATE	100	C. BRIGGSAE	AF16	2016-02-08	50065230	11	1	0
DRISCOLL	DC	ALPHA KETOGLUTARATE	100	C. BRIGGSAE	AF16	2016-02-08	50065230	14	1	0
DRISCOLL	DC	ALPHA KETOGLUTARATE	100	C. BRIGGSAE	AF16	2016-02-08	50065230	14	1	0
DRISCOLL	DC	ALPHA KETOGLUTARATE	100	C. BRIGGSAE	AF16	2016-02-08	50065230	14	1	0
DRISCOLL	DC	ALPHA KETOGLUTARATE	100	C. BRIGGSAE	AF16	2016-02-08	50065230	14	1	0
DRISCOLL	DC	ALPHA KETOGLUTARATE	100	C. BRIGGSAE	AF16	2016-02-08	50065230	14	1	0
DRISCOLL	DC	ALPHA KETOGLUTARATE	100	C. BRIGGSAE	AF16	2016-02-08	50065230	14	1	0
DRISCOLL	DC	ALPHA KETOGLUTARATE	100	C. BRIGGSAE	AF16	2016-02-08	50065230	14	1	0
DRISCOLL	DC	ALPHA KETOGLUTARATE	100	C. BRIGGSAE	AF16	2016-02-08	50065230	14	1	0
DRISCOLL	DC	ALPHA KETOGLUTARATE	100	C. BRIGGSAE	AF16	2016-02-08	50065230	16	1	0
DRISCOLL	DC	ALPHA KETOGLUTARATE	100	C. BRIGGSAE	AF16	2016-02-08	50065230	16	1	0
DRISCOLL	DC	ALPHA KETOGLUTARATE	100	C. BRIGGSAE	AF16	2016-02-08	50065230	16	1	0
DRISCOLL	DC	ALPHA KETOGLUTARATE	100	C. BRIGGSAE	AF16	2016-02-08	50065230	18	0	1	18	2.89037
DRISCOLL	DC	ALPHA KETOGLUTARATE	100	C. BRIGGSAE	AF16	2016-02-08	50065230	21	0	1	21	3.04452
DRISCOLL	DC	ALPHA KETOGLUTARATE	100	C. BRIGGSAE	AF16	2016-02-08	50065230	21	0	1	21	3.04452
DRISCOLL	DC	ALPHA KETOGLUTARATE	100	C. BRIGGSAE	AF16	2016-02-08	50065230	21	0	1	21	3.04452
DRISCOLL	DC	ALPHA KETOGLUTARATE	100	C. BRIGGSAE	AF16	2016-02-08	50065230	21	0	1	21	3.04452
DRISCOLL	DC	ALPHA KETOGLUTARATE	100	C. BRIGGSAE	AF16	2016-02-08	50065230	21	0	1	21	3.04452
DRISCOLL	DC	ALPHA KETOGLUTARATE	100	C. BRIGGSAE	AF16	2016-02-08	50065230	21	0	1	21	3.04452
DRISCOLL	DC	ALPHA KETOGLUTARATE	100	C. BRIGGSAE	AF16	2016-02-08	50065230	21	0	1	21	3.04452
DRISCOLL	DC	ALPHA KETOGLUTARATE	100	C. BRIGGSAE	AF16	2016-02-08	50065230	21	0	1	21	3.04452
DRISCOLL	DC	ALPHA KETOGLUTARATE	100	C. BRIGGSAE	AF16	2016-02-08	50065230	21	1	0
DRISCOLL	DC	ALPHA KETOGLUTARATE	100	C. BRIGGSAE	AF16	2016-02-08	50065230	21	1	0
DRISCOLL	DC	ALPHA KETOGLUTARATE	100	C. BRIGGSAE	AF16	2016-02-08	50065230	23	0	1	23	3.13549
DRISCOLL	DC	ALPHA KETOGLUTARATE	100	C. BRIGGSAE	AF16	2016-02-08	50065230	25	0	1	25	3.21888
DRISCOLL	DC	ALPHA KETOGLUTARATE	100	C. BRIGGSAE	AF16	2016-02-08	50065230	25	0	1	25	3.21888
DRISCOLL	DC	ALPHA KETOGLUTARATE	100	C. BRIGGSAE	AF16	2016-02-08	50065230	25	0	1	25	3.21888
DRISCOLL	DC	ALPHA KETOGLUTARATE	100	C. BRIGGSAE	AF16	2016-02-08	50065230	25	1	0
DRISCOLL	DC	ALPHA KETOGLUTARATE	100	C. BRIGGSAE	AF16	2016-02-08	50065230	25	1	0
DRISCOLL	DC	ALPHA KETOGLUTARATE	100	C. BRIGGSAE	AF16	2016-02-08	50065230	28	0	1	28	3.3322
DRISCOLL	DC	ALPHA KETOGLUTARATE	100	C. BRIGGSAE	AF16	2016-02-08	50065230	30	0	1	30	3.4012
DRISCOLL	DC	ALPHA KETOGLUTARATE	100	C. BRIGGSAE	AF16	2016-02-08	50065230	30	0	1	30	3.4012
DRISCOLL	DC	ALPHA KETOGLUTARATE	100	C. BRIGGSAE	AF16	2016-02-08	50065230	30	0	1	30	3.4012
DRISCOLL	DC	ALPHA KETOGLUTARATE	100	C. BRIGGSAE	AF16	2016-02-08	50065230	32	0	1	32	3.46574
DRISCOLL	DC	ALPHA KETOGLUTARATE	100	C. BRIGGSAE	AF16	2016-02-08	50065230	37	0	1	37	3.61092
DRISCOLL	DX	ALPHA KETOGLUTARATE	100	C. BRIGGSAE	AF16	2016-02-08	50065305	14	0	1	14	2.63906
DRISCOLL	DX	ALPHA KETOGLUTARATE	100	C. BRIGGSAE	AF16	2016-02-08	50065305	16	0	1	16	2.77259
DRISCOLL	DX	ALPHA KETOGLUTARATE	100	C. BRIGGSAE	AF16	2016-02-08	50065305	18	0	1	18	2.89037
DRISCOLL	DX	ALPHA KETOGLUTARATE	100	C. BRIGGSAE	AF16	2016-02-08	50065305	18	0	1	18	2.89037
DRISCOLL	DX	ALPHA KETOGLUTARATE	100	C. BRIGGSAE	AF16	2016-02-08	50065305	21	0	1	21	3.04452
DRISCOLL	DX	ALPHA KETOGLUTARATE	100	C. BRIGGSAE	AF16	2016-02-08	50065305	21	0	1	21	3.04452
DRISCOLL	DX	ALPHA KETOGLUTARATE	100	C. BRIGGSAE	AF16	2016-02-08	50065305	21	0	1	21	3.04452
DRISCOLL	DX	ALPHA KETOGLUTARATE	100	C. BRIGGSAE	AF16	2016-02-08	50065305	23	0	1	23	3.13549
DRISCOLL	DX	ALPHA KETOGLUTARATE	100	C. BRIGGSAE	AF16	2016-02-08	50065305	23	0	1	23	3.13549
DRISCOLL	DX	ALPHA KETOGLUTARATE	100	C. BRIGGSAE	AF16	2016-02-08	50065305	23	0	1	23	3.13549
DRISCOLL	DX	ALPHA KETOGLUTARATE	100	C. BRIGGSAE	AF16	2016-02-08	50065305	23	0	1	23	3.13549
DRISCOLL	DX	ALPHA KETOGLUTARATE	100	C. BRIGGSAE	AF16	2016-02-08	50065305	23	0	1	23	3.13549
DRISCOLL	DX	ALPHA KETOGLUTARATE	100	C. BRIGGSAE	AF16	2016-02-08	50065305	23	0	1	23	3.13549
DRISCOLL	DX	ALPHA KETOGLUTARATE	100	C. BRIGGSAE	AF16	2016-02-08	50065305	25	0	1	25	3.21888
DRISCOLL	DX	ALPHA KETOGLUTARATE	100	C. BRIGGSAE	AF16	2016-02-08	50065305	25	0	1	25	3.21888
DRISCOLL	DX	ALPHA KETOGLUTARATE	100	C. BRIGGSAE	AF16	2016-02-08	50065305	25	0	1	25	3.21888
DRISCOLL	DX	ALPHA KETOGLUTARATE	100	C. BRIGGSAE	AF16	2016-02-08	50065305	25	0	1	25	3.21888
DRISCOLL	DX	ALPHA KETOGLUTARATE	100	C. BRIGGSAE	AF16	2016-02-08	50065305	25	0	1	25	3.21888
DRISCOLL	DX	ALPHA KETOGLUTARATE	100	C. BRIGGSAE	AF16	2016-02-08	50065305	28	0	1	28	3.3322
DRISCOLL	DX	ALPHA KETOGLUTARATE	100	C. BRIGGSAE	AF16	2016-02-08	50065305	28	0	1	28	3.3322
DRISCOLL	DX	ALPHA KETOGLUTARATE	100	C. BRIGGSAE	AF16	2016-02-08	50065305	28	0	1	28	3.3322
DRISCOLL	DX	ALPHA KETOGLUTARATE	100	C. BRIGGSAE	AF16	2016-02-08	50065305	28	0	1	28	3.3322
DRISCOLL	DX	ALPHA KETOGLUTARATE	100	C. BRIGGSAE	AF16	2016-02-08	50065305	28	0	1	28	3.3322
DRISCOLL	DX	ALPHA KETOGLUTARATE	100	C. BRIGGSAE	AF16	2016-02-08	50065305	28	0	1	28	3.3322
DRISCOLL	DX	ALPHA KETOGLUTARATE	100	C. BRIGGSAE	AF16	2016-02-08	50065305	28	0	1	28	3.3322
DRISCOLL	DX	ALPHA KETOGLUTARATE	100	C. BRIGGSAE	AF16	2016-02-08	50065305	30	0	1	30	3.4012
DRISCOLL	DX	ALPHA KETOGLUTARATE	100	C. BRIGGSAE	AF16	2016-02-08	50065305	30	0	1	30	3.4012
DRISCOLL	DX	ALPHA KETOGLUTARATE	100	C. BRIGGSAE	AF16	2016-02-08	50065305	30	0	1	30	3.4012
DRISCOLL	DX	ALPHA KETOGLUTARATE	100	C. BRIGGSAE	AF16	2016-02-08	50065305	32	0	1	32	3.46574
DRISCOLL	DX	ALPHA KETOGLUTARATE	100	C. BRIGGSAE	AF16	2016-02-08	50065305	32	0	1	32	3.46574
DRISCOLL	DX	ALPHA KETOGLUTARATE	100	C. BRIGGSAE	AF16	2016-02-08	50065305	32	0	1	32	3.46574
DRISCOLL	DX	ALPHA KETOGLUTARATE	100	C. BRIGGSAE	AF16	2016-02-08	50065305	35	0	1	35	3.55535
DRISCOLL	DX	ALPHA KETOGLUTARATE	100	C. BRIGGSAE	AF16	2016-02-08	50065305	35	0	1	35	3.55535
DRISCOLL	DX	ALPHA KETOGLUTARATE	100	C. BRIGGSAE	AF16	2016-02-08	50065305	39	0	1	39	3.66356
DRISCOLL	DX	ALPHA KETOGLUTARATE	100	C. BRIGGSAE	AF16	2016-02-08	50065305	39	0	1	39	3.66356
DRISCOLL	DC	ALPHA KETOGLUTARATE	500	C. BRIGGSAE	AF16	2016-02-08	50065235	9	1	0
DRISCOLL	DC	ALPHA KETOGLUTARATE	500	C. BRIGGSAE	AF16	2016-02-08	50065235	11	1	0
DRISCOLL	DC	ALPHA KETOGLUTARATE	500	C. BRIGGSAE	AF16	2016-02-08	50065235	11	1	0
DRISCOLL	DC	ALPHA KETOGLUTARATE	500	C. BRIGGSAE	AF16	2016-02-08	50065235	14	1	0
DRISCOLL	DC	ALPHA KETOGLUTARATE	500	C. BRIGGSAE	AF16	2016-02-08	50065235	14	1	0
DRISCOLL	DC	ALPHA KETOGLUTARATE	500	C. BRIGGSAE	AF16	2016-02-08	50065235	16	0	1	16	2.77259
DRISCOLL	DC	ALPHA KETOGLUTARATE	500	C. BRIGGSAE	AF16	2016-02-08	50065235	16	0	1	16	2.77259
DRISCOLL	DC	ALPHA KETOGLUTARATE	500	C. BRIGGSAE	AF16	2016-02-08	50065235	16	1	0
DRISCOLL	DC	ALPHA KETOGLUTARATE	500	C. BRIGGSAE	AF16	2016-02-08	50065235	16	1	0
DRISCOLL	DC	ALPHA KETOGLUTARATE	500	C. BRIGGSAE	AF16	2016-02-08	50065235	18	0	1	18	2.89037
DRISCOLL	DC	ALPHA KETOGLUTARATE	500	C. BRIGGSAE	AF16	2016-02-08	50065235	18	0	1	18	2.89037
DRISCOLL	DC	ALPHA KETOGLUTARATE	500	C. BRIGGSAE	AF16	2016-02-08	50065235	21	0	1	21	3.04452
DRISCOLL	DC	ALPHA KETOGLUTARATE	500	C. BRIGGSAE	AF16	2016-02-08	50065235	21	0	1	21	3.04452
DRISCOLL	DC	ALPHA KETOGLUTARATE	500	C. BRIGGSAE	AF16	2016-02-08	50065235	21	0	1	21	3.04452
DRISCOLL	DC	ALPHA KETOGLUTARATE	500	C. BRIGGSAE	AF16	2016-02-08	50065235	21	0	1	21	3.04452
DRISCOLL	DC	ALPHA KETOGLUTARATE	500	C. BRIGGSAE	AF16	2016-02-08	50065235	21	0	1	21	3.04452
DRISCOLL	DC	ALPHA KETOGLUTARATE	500	C. BRIGGSAE	AF16	2016-02-08	50065235	21	0	1	21	3.04452
DRISCOLL	DC	ALPHA KETOGLUTARATE	500	C. BRIGGSAE	AF16	2016-02-08	50065235	21	1	0
DRISCOLL	DC	ALPHA KETOGLUTARATE	500	C. BRIGGSAE	AF16	2016-02-08	50065235	21	1	0
DRISCOLL	DC	ALPHA KETOGLUTARATE	500	C. BRIGGSAE	AF16	2016-02-08	50065235	23	0	1	23	3.13549
DRISCOLL	DC	ALPHA KETOGLUTARATE	500	C. BRIGGSAE	AF16	2016-02-08	50065235	23	0	1	23	3.13549
DRISCOLL	DC	ALPHA KETOGLUTARATE	500	C. BRIGGSAE	AF16	2016-02-08	50065235	23	0	1	23	3.13549
DRISCOLL	DC	ALPHA KETOGLUTARATE	500	C. BRIGGSAE	AF16	2016-02-08	50065235	23	0	1	23	3.13549
DRISCOLL	DC	ALPHA KETOGLUTARATE	500	C. BRIGGSAE	AF16	2016-02-08	50065235	25	0	1	25	3.21888
DRISCOLL	DC	ALPHA KETOGLUTARATE	500	C. BRIGGSAE	AF16	2016-02-08	50065235	25	0	1	25	3.21888
DRISCOLL	DC	ALPHA KETOGLUTARATE	500	C. BRIGGSAE	AF16	2016-02-08	50065235	25	0	1	25	3.21888
DRISCOLL	DC	ALPHA KETOGLUTARATE	500	C. BRIGGSAE	AF16	2016-02-08	50065235	25	0	1	25	3.21888
DRISCOLL	DC	ALPHA KETOGLUTARATE	500	C. BRIGGSAE	AF16	2016-02-08	50065235	28	0	1	28	3.3322
DRISCOLL	DC	ALPHA KETOGLUTARATE	500	C. BRIGGSAE	AF16	2016-02-08	50065235	28	0	1	28	3.3322
DRISCOLL	DC	ALPHA KETOGLUTARATE	500	C. BRIGGSAE	AF16	2016-02-08	50065235	28	0	1	28	3.3322
DRISCOLL	DC	ALPHA KETOGLUTARATE	500	C. BRIGGSAE	AF16	2016-02-08	50065235	28	0	1	28	3.3322
DRISCOLL	DC	ALPHA KETOGLUTARATE	500	C. BRIGGSAE	AF16	2016-02-08	50065235	28	1	0
DRISCOLL	DC	ALPHA KETOGLUTARATE	500	C. BRIGGSAE	AF16	2016-02-08	50065235	30	0	1	30	3.4012
DRISCOLL	DC	ALPHA KETOGLUTARATE	500	C. BRIGGSAE	AF16	2016-02-08	50065235	35	0	1	35	3.55535
DRISCOLL	DC	ALPHA KETOGLUTARATE	500	C. BRIGGSAE	AF16	2016-02-08	50065235	35	0	1	35	3.55535
DRISCOLL	DX	ALPHA KETOGLUTARATE	500	C. BRIGGSAE	AF16	2016-02-08	50065310	16	0	1	16	2.77259
DRISCOLL	DX	ALPHA KETOGLUTARATE	500	C. BRIGGSAE	AF16	2016-02-08	50065310	16	0	1	16	2.77259
DRISCOLL	DX	ALPHA KETOGLUTARATE	500	C. BRIGGSAE	AF16	2016-02-08	50065310	18	0	1	18	2.89037
DRISCOLL	DX	ALPHA KETOGLUTARATE	500	C. BRIGGSAE	AF16	2016-02-08	50065310	21	0	1	21	3.04452
DRISCOLL	DX	ALPHA KETOGLUTARATE	500	C. BRIGGSAE	AF16	2016-02-08	50065310	21	0	1	21	3.04452
DRISCOLL	DX	ALPHA KETOGLUTARATE	500	C. BRIGGSAE	AF16	2016-02-08	50065310	21	0	1	21	3.04452
DRISCOLL	DX	ALPHA KETOGLUTARATE	500	C. BRIGGSAE	AF16	2016-02-08	50065310	21	0	1	21	3.04452
DRISCOLL	DX	ALPHA KETOGLUTARATE	500	C. BRIGGSAE	AF16	2016-02-08	50065310	23	0	1	23	3.13549
DRISCOLL	DX	ALPHA KETOGLUTARATE	500	C. BRIGGSAE	AF16	2016-02-08	50065310	23	0	1	23	3.13549
DRISCOLL	DX	ALPHA KETOGLUTARATE	500	C. BRIGGSAE	AF16	2016-02-08	50065310	23	0	1	23	3.13549
DRISCOLL	DX	ALPHA KETOGLUTARATE	500	C. BRIGGSAE	AF16	2016-02-08	50065310	23	0	1	23	3.13549
DRISCOLL	DX	ALPHA KETOGLUTARATE	500	C. BRIGGSAE	AF16	2016-02-08	50065310	23	0	1	23	3.13549
DRISCOLL	DX	ALPHA KETOGLUTARATE	500	C. BRIGGSAE	AF16	2016-02-08	50065310	23	0	1	23	3.13549
DRISCOLL	DX	ALPHA KETOGLUTARATE	500	C. BRIGGSAE	AF16	2016-02-08	50065310	23	0	1	23	3.13549
DRISCOLL	DX	ALPHA KETOGLUTARATE	500	C. BRIGGSAE	AF16	2016-02-08	50065310	23	0	1	23	3.13549
DRISCOLL	DX	ALPHA KETOGLUTARATE	500	C. BRIGGSAE	AF16	2016-02-08	50065310	23	0	1	23	3.13549
DRISCOLL	DX	ALPHA KETOGLUTARATE	500	C. BRIGGSAE	AF16	2016-02-08	50065310	23	0	1	23	3.13549
DRISCOLL	DX	ALPHA KETOGLUTARATE	500	C. BRIGGSAE	AF16	2016-02-08	50065310	25	0	1	25	3.21888
DRISCOLL	DX	ALPHA KETOGLUTARATE	500	C. BRIGGSAE	AF16	2016-02-08	50065310	25	0	1	25	3.21888
DRISCOLL	DX	ALPHA KETOGLUTARATE	500	C. BRIGGSAE	AF16	2016-02-08	50065310	25	0	1	25	3.21888
DRISCOLL	DX	ALPHA KETOGLUTARATE	500	C. BRIGGSAE	AF16	2016-02-08	50065310	25	0	1	25	3.21888
DRISCOLL	DX	ALPHA KETOGLUTARATE	500	C. BRIGGSAE	AF16	2016-02-08	50065310	25	0	1	25	3.21888
DRISCOLL	DX	ALPHA KETOGLUTARATE	500	C. BRIGGSAE	AF16	2016-02-08	50065310	28	0	1	28	3.3322
DRISCOLL	DX	ALPHA KETOGLUTARATE	500	C. BRIGGSAE	AF16	2016-02-08	50065310	28	0	1	28	3.3322
DRISCOLL	DX	ALPHA KETOGLUTARATE	500	C. BRIGGSAE	AF16	2016-02-08	50065310	28	0	1	28	3.3322
DRISCOLL	DX	ALPHA KETOGLUTARATE	500	C. BRIGGSAE	AF16	2016-02-08	50065310	28	0	1	28	3.3322
DRISCOLL	DX	ALPHA KETOGLUTARATE	500	C. BRIGGSAE	AF16	2016-02-08	50065310	30	0	1	30	3.4012
DRISCOLL	DX	ALPHA KETOGLUTARATE	500	C. BRIGGSAE	AF16	2016-02-08	50065310	30	0	1	30	3.4012
DRISCOLL	DX	ALPHA KETOGLUTARATE	500	C. BRIGGSAE	AF16	2016-02-08	50065310	32	0	1	32	3.46574
DRISCOLL	DX	ALPHA KETOGLUTARATE	500	C. BRIGGSAE	AF16	2016-02-08	50065310	32	0	1	32	3.46574
DRISCOLL	DX	ALPHA KETOGLUTARATE	500	C. BRIGGSAE	AF16	2016-02-08	50065310	37	0	1	37	3.61092
DRISCOLL	DX	ALPHA KETOGLUTARATE	500	C. BRIGGSAE	AF16	2016-02-08	50065310	39	0	1	39	3.66356
DRISCOLL	DX	ALPHA KETOGLUTARATE	500	C. BRIGGSAE	AF16	2016-02-08	50065310	39	0	1	39	3.66356
DRISCOLL	DX	ALPHA KETOGLUTARATE	500	C. BRIGGSAE	AF16	2016-02-08	50065310	39	0	1	39	3.66356
DRISCOLL	DX	ALPHA KETOGLUTARATE	500	C. BRIGGSAE	AF16	2016-02-08	50065310	42	0	1	42	3.73767
DRISCOLL	DC	ALPHA KETOGLUTARATE	1000	C. BRIGGSAE	AF16	2016-02-08	50065240	9	1	0
DRISCOLL	DC	ALPHA KETOGLUTARATE	1000	C. BRIGGSAE	AF16	2016-02-08	50065240	11	0	1	11	2.3979
DRISCOLL	DC	ALPHA KETOGLUTARATE	1000	C. BRIGGSAE	AF16	2016-02-08	50065240	11	1	0
DRISCOLL	DC	ALPHA KETOGLUTARATE	1000	C. BRIGGSAE	AF16	2016-02-08	50065240	11	1	0
DRISCOLL	DC	ALPHA KETOGLUTARATE	1000	C. BRIGGSAE	AF16	2016-02-08	50065240	14	1	0
DRISCOLL	DC	ALPHA KETOGLUTARATE	1000	C. BRIGGSAE	AF16	2016-02-08	50065240	14	1	0
DRISCOLL	DC	ALPHA KETOGLUTARATE	1000	C. BRIGGSAE	AF16	2016-02-08	50065240	14	1	0
DRISCOLL	DC	ALPHA KETOGLUTARATE	1000	C. BRIGGSAE	AF16	2016-02-08	50065240	18	0	1	18	2.89037
DRISCOLL	DC	ALPHA KETOGLUTARATE	1000	C. BRIGGSAE	AF16	2016-02-08	50065240	18	0	1	18	2.89037
DRISCOLL	DC	ALPHA KETOGLUTARATE	1000	C. BRIGGSAE	AF16	2016-02-08	50065240	18	0	1	18	2.89037
DRISCOLL	DC	ALPHA KETOGLUTARATE	1000	C. BRIGGSAE	AF16	2016-02-08	50065240	21	0	1	21	3.04452
DRISCOLL	DC	ALPHA KETOGLUTARATE	1000	C. BRIGGSAE	AF16	2016-02-08	50065240	21	0	1	21	3.04452
DRISCOLL	DC	ALPHA KETOGLUTARATE	1000	C. BRIGGSAE	AF16	2016-02-08	50065240	21	0	1	21	3.04452
DRISCOLL	DC	ALPHA KETOGLUTARATE	1000	C. BRIGGSAE	AF16	2016-02-08	50065240	21	1	0
DRISCOLL	DC	ALPHA KETOGLUTARATE	1000	C. BRIGGSAE	AF16	2016-02-08	50065240	21	1	0
DRISCOLL	DC	ALPHA KETOGLUTARATE	1000	C. BRIGGSAE	AF16	2016-02-08	50065240	21	1	0
DRISCOLL	DC	ALPHA KETOGLUTARATE	1000	C. BRIGGSAE	AF16	2016-02-08	50065240	21	1	0
DRISCOLL	DC	ALPHA KETOGLUTARATE	1000	C. BRIGGSAE	AF16	2016-02-08	50065240	23	0	1	23	3.13549
DRISCOLL	DC	ALPHA KETOGLUTARATE	1000	C. BRIGGSAE	AF16	2016-02-08	50065240	23	0	1	23	3.13549
DRISCOLL	DC	ALPHA KETOGLUTARATE	1000	C. BRIGGSAE	AF16	2016-02-08	50065240	23	0	1	23	3.13549
DRISCOLL	DC	ALPHA KETOGLUTARATE	1000	C. BRIGGSAE	AF16	2016-02-08	50065240	23	0	1	23	3.13549
DRISCOLL	DC	ALPHA KETOGLUTARATE	1000	C. BRIGGSAE	AF16	2016-02-08	50065240	23	0	1	23	3.13549
DRISCOLL	DC	ALPHA KETOGLUTARATE	1000	C. BRIGGSAE	AF16	2016-02-08	50065240	25	0	1	25	3.21888
DRISCOLL	DC	ALPHA KETOGLUTARATE	1000	C. BRIGGSAE	AF16	2016-02-08	50065240	25	0	1	25	3.21888
DRISCOLL	DC	ALPHA KETOGLUTARATE	1000	C. BRIGGSAE	AF16	2016-02-08	50065240	25	0	1	25	3.21888
DRISCOLL	DC	ALPHA KETOGLUTARATE	1000	C. BRIGGSAE	AF16	2016-02-08	50065240	28	0	1	28	3.3322
DRISCOLL	DC	ALPHA KETOGLUTARATE	1000	C. BRIGGSAE	AF16	2016-02-08	50065240	28	0	1	28	3.3322
DRISCOLL	DC	ALPHA KETOGLUTARATE	1000	C. BRIGGSAE	AF16	2016-02-08	50065240	28	0	1	28	3.3322
DRISCOLL	DC	ALPHA KETOGLUTARATE	1000	C. BRIGGSAE	AF16	2016-02-08	50065240	28	1	0
DRISCOLL	DC	ALPHA KETOGLUTARATE	1000	C. BRIGGSAE	AF16	2016-02-08	50065240	30	0	1	30	3.4012
DRISCOLL	DC	ALPHA KETOGLUTARATE	1000	C. BRIGGSAE	AF16	2016-02-08	50065240	30	0	1	30	3.4012
DRISCOLL	DC	ALPHA KETOGLUTARATE	1000	C. BRIGGSAE	AF16	2016-02-08	50065240	35	0	1	35	3.55535
DRISCOLL	DC	ALPHA KETOGLUTARATE	1000	C. BRIGGSAE	AF16	2016-02-08	50065240	35	0	1	35	3.55535
DRISCOLL	DC	ALPHA KETOGLUTARATE	1000	C. BRIGGSAE	AF16	2016-02-08	50065240	35	1	0
DRISCOLL	DC	ALPHA KETOGLUTARATE	1000	C. BRIGGSAE	AF16	2016-02-08	50065240	37	0	1	37	3.61092
DRISCOLL	DX	ALPHA KETOGLUTARATE	1000	C. BRIGGSAE	AF16	2016-02-08	50065315	14	0	1	14	2.63906
DRISCOLL	DX	ALPHA KETOGLUTARATE	1000	C. BRIGGSAE	AF16	2016-02-08	50065315	14	1	0
DRISCOLL	DX	ALPHA KETOGLUTARATE	1000	C. BRIGGSAE	AF16	2016-02-08	50065315	14	1	0
DRISCOLL	DX	ALPHA KETOGLUTARATE	1000	C. BRIGGSAE	AF16	2016-02-08	50065315	14	1	0
DRISCOLL	DX	ALPHA KETOGLUTARATE	1000	C. BRIGGSAE	AF16	2016-02-08	50065315	14	1	0
DRISCOLL	DX	ALPHA KETOGLUTARATE	1000	C. BRIGGSAE	AF16	2016-02-08	50065315	16	0	1	16	2.77259
DRISCOLL	DX	ALPHA KETOGLUTARATE	1000	C. BRIGGSAE	AF16	2016-02-08	50065315	18	0	1	18	2.89037
DRISCOLL	DX	ALPHA KETOGLUTARATE	1000	C. BRIGGSAE	AF16	2016-02-08	50065315	18	0	1	18	2.89037
DRISCOLL	DX	ALPHA KETOGLUTARATE	1000	C. BRIGGSAE	AF16	2016-02-08	50065315	23	0	1	23	3.13549
DRISCOLL	DX	ALPHA KETOGLUTARATE	1000	C. BRIGGSAE	AF16	2016-02-08	50065315	23	0	1	23	3.13549
DRISCOLL	DX	ALPHA KETOGLUTARATE	1000	C. BRIGGSAE	AF16	2016-02-08	50065315	23	0	1	23	3.13549
DRISCOLL	DX	ALPHA KETOGLUTARATE	1000	C. BRIGGSAE	AF16	2016-02-08	50065315	23	0	1	23	3.13549
DRISCOLL	DX	ALPHA KETOGLUTARATE	1000	C. BRIGGSAE	AF16	2016-02-08	50065315	23	0	1	23	3.13549
DRISCOLL	DX	ALPHA KETOGLUTARATE	1000	C. BRIGGSAE	AF16	2016-02-08	50065315	23	0	1	23	3.13549
DRISCOLL	DX	ALPHA KETOGLUTARATE	1000	C. BRIGGSAE	AF16	2016-02-08	50065315	23	0	1	23	3.13549
DRISCOLL	DX	ALPHA KETOGLUTARATE	1000	C. BRIGGSAE	AF16	2016-02-08	50065315	23	0	1	23	3.13549
DRISCOLL	DX	ALPHA KETOGLUTARATE	1000	C. BRIGGSAE	AF16	2016-02-08	50065315	25	0	1	25	3.21888
DRISCOLL	DX	ALPHA KETOGLUTARATE	1000	C. BRIGGSAE	AF16	2016-02-08	50065315	25	0	1	25	3.21888
DRISCOLL	DX	ALPHA KETOGLUTARATE	1000	C. BRIGGSAE	AF16	2016-02-08	50065315	25	0	1	25	3.21888
DRISCOLL	DX	ALPHA KETOGLUTARATE	1000	C. BRIGGSAE	AF16	2016-02-08	50065315	28	0	1	28	3.3322
DRISCOLL	DX	ALPHA KETOGLUTARATE	1000	C. BRIGGSAE	AF16	2016-02-08	50065315	28	0	1	28	3.3322
DRISCOLL	DX	ALPHA KETOGLUTARATE	1000	C. BRIGGSAE	AF16	2016-02-08	50065315	28	0	1	28	3.3322
DRISCOLL	DX	ALPHA KETOGLUTARATE	1000	C. BRIGGSAE	AF16	2016-02-08	50065315	28	0	1	28	3.3322
DRISCOLL	DX	ALPHA KETOGLUTARATE	1000	C. BRIGGSAE	AF16	2016-02-08	50065315	28	0	1	28	3.3322
DRISCOLL	DX	ALPHA KETOGLUTARATE	1000	C. BRIGGSAE	AF16	2016-02-08	50065315	28	0	1	28	3.3322
DRISCOLL	DX	ALPHA KETOGLUTARATE	1000	C. BRIGGSAE	AF16	2016-02-08	50065315	30	0	1	30	3.4012
DRISCOLL	DX	ALPHA KETOGLUTARATE	1000	C. BRIGGSAE	AF16	2016-02-08	50065315	30	0	1	30	3.4012
DRISCOLL	DX	ALPHA KETOGLUTARATE	1000	C. BRIGGSAE	AF16	2016-02-08	50065315	32	0	1	32	3.46574
DRISCOLL	DX	ALPHA KETOGLUTARATE	1000	C. BRIGGSAE	AF16	2016-02-08	50065315	32	0	1	32	3.46574
DRISCOLL	DX	ALPHA KETOGLUTARATE	1000	C. BRIGGSAE	AF16	2016-02-08	50065315	32	0	1	32	3.46574
DRISCOLL	DX	ALPHA KETOGLUTARATE	1000	C. BRIGGSAE	AF16	2016-02-08	50065315	35	0	1	35	3.55535
DRISCOLL	DX	ALPHA KETOGLUTARATE	1000	C. BRIGGSAE	AF16	2016-02-08	50065315	35	0	1	35	3.55535
DRISCOLL	DX	ALPHA KETOGLUTARATE	1000	C. BRIGGSAE	AF16	2016-02-08	50065315	37	0	1	37	3.61092
DRISCOLL	DX	ALPHA KETOGLUTARATE	1000	C. BRIGGSAE	AF16	2016-02-08	50065315	39	0	1	39	3.66356
DRISCOLL	DX	ALPHA KETOGLUTARATE	1000	C. BRIGGSAE	AF16	2016-02-08	50065315	39	0	1	39	3.66356
DRISCOLL	DC	ALPHA KETOGLUTARATE	4000	C. BRIGGSAE	AF16	2016-02-08	50065245	7	1	0
DRISCOLL	DC	ALPHA KETOGLUTARATE	4000	C. BRIGGSAE	AF16	2016-02-08	50065245	7	1	0
DRISCOLL	DC	ALPHA KETOGLUTARATE	4000	C. BRIGGSAE	AF16	2016-02-08	50065245	7	1	0
DRISCOLL	DC	ALPHA KETOGLUTARATE	4000	C. BRIGGSAE	AF16	2016-02-08	50065245	7	1	0
DRISCOLL	DC	ALPHA KETOGLUTARATE	4000	C. BRIGGSAE	AF16	2016-02-08	50065245	9	1	0
DRISCOLL	DC	ALPHA KETOGLUTARATE	4000	C. BRIGGSAE	AF16	2016-02-08	50065245	9	1	0
DRISCOLL	DC	ALPHA KETOGLUTARATE	4000	C. BRIGGSAE	AF16	2016-02-08	50065245	9	1	0
DRISCOLL	DC	ALPHA KETOGLUTARATE	4000	C. BRIGGSAE	AF16	2016-02-08	50065245	11	1	0
DRISCOLL	DC	ALPHA KETOGLUTARATE	4000	C. BRIGGSAE	AF16	2016-02-08	50065245	14	1	0
DRISCOLL	DC	ALPHA KETOGLUTARATE	4000	C. BRIGGSAE	AF16	2016-02-08	50065245	14	1	0
DRISCOLL	DC	ALPHA KETOGLUTARATE	4000	C. BRIGGSAE	AF16	2016-02-08	50065245	14	1	0
DRISCOLL	DC	ALPHA KETOGLUTARATE	4000	C. BRIGGSAE	AF16	2016-02-08	50065245	14	1	0
DRISCOLL	DC	ALPHA KETOGLUTARATE	4000	C. BRIGGSAE	AF16	2016-02-08	50065245	16	1	0
DRISCOLL	DC	ALPHA KETOGLUTARATE	4000	C. BRIGGSAE	AF16	2016-02-08	50065245	21	0	1	21	3.04452
DRISCOLL	DC	ALPHA KETOGLUTARATE	4000	C. BRIGGSAE	AF16	2016-02-08	50065245	21	0	1	21	3.04452
DRISCOLL	DC	ALPHA KETOGLUTARATE	4000	C. BRIGGSAE	AF16	2016-02-08	50065245	21	0	1	21	3.04452
DRISCOLL	DC	ALPHA KETOGLUTARATE	4000	C. BRIGGSAE	AF16	2016-02-08	50065245	21	0	1	21	3.04452
DRISCOLL	DC	ALPHA KETOGLUTARATE	4000	C. BRIGGSAE	AF16	2016-02-08	50065245	21	0	1	21	3.04452
DRISCOLL	DC	ALPHA KETOGLUTARATE	4000	C. BRIGGSAE	AF16	2016-02-08	50065245	21	0	1	21	3.04452
DRISCOLL	DC	ALPHA KETOGLUTARATE	4000	C. BRIGGSAE	AF16	2016-02-08	50065245	21	1	0
DRISCOLL	DC	ALPHA KETOGLUTARATE	4000	C. BRIGGSAE	AF16	2016-02-08	50065245	21	1	0
DRISCOLL	DC	ALPHA KETOGLUTARATE	4000	C. BRIGGSAE	AF16	2016-02-08	50065245	23	0	1	23	3.13549
DRISCOLL	DC	ALPHA KETOGLUTARATE	4000	C. BRIGGSAE	AF16	2016-02-08	50065245	23	0	1	23	3.13549
DRISCOLL	DC	ALPHA KETOGLUTARATE	4000	C. BRIGGSAE	AF16	2016-02-08	50065245	23	0	1	23	3.13549
DRISCOLL	DC	ALPHA KETOGLUTARATE	4000	C. BRIGGSAE	AF16	2016-02-08	50065245	23	0	1	23	3.13549
DRISCOLL	DC	ALPHA KETOGLUTARATE	4000	C. BRIGGSAE	AF16	2016-02-08	50065245	23	0	1	23	3.13549
DRISCOLL	DC	ALPHA KETOGLUTARATE	4000	C. BRIGGSAE	AF16	2016-02-08	50065245	23	0	1	23	3.13549
DRISCOLL	DC	ALPHA KETOGLUTARATE	4000	C. BRIGGSAE	AF16	2016-02-08	50065245	23	0	1	23	3.13549
DRISCOLL	DC	ALPHA KETOGLUTARATE	4000	C. BRIGGSAE	AF16	2016-02-08	50065245	25	0	1	25	3.21888
DRISCOLL	DC	ALPHA KETOGLUTARATE	4000	C. BRIGGSAE	AF16	2016-02-08	50065245	25	0	1	25	3.21888
DRISCOLL	DC	ALPHA KETOGLUTARATE	4000	C. BRIGGSAE	AF16	2016-02-08	50065245	25	0	1	25	3.21888
DRISCOLL	DC	ALPHA KETOGLUTARATE	4000	C. BRIGGSAE	AF16	2016-02-08	50065245	28	0	1	28	3.3322
DRISCOLL	DC	ALPHA KETOGLUTARATE	4000	C. BRIGGSAE	AF16	2016-02-08	50065245	37	0	1	37	3.61092
DRISCOLL	DC	ALPHA KETOGLUTARATE	4000	C. BRIGGSAE	AF16	2016-02-08	50065245	37	0	1	37	3.61092
DRISCOLL	DC	ALPHA KETOGLUTARATE	4000	C. BRIGGSAE	AF16	2016-02-08	50065245	42	0	1	42	3.73767
DRISCOLL	DX	ALPHA KETOGLUTARATE	4000	C. BRIGGSAE	AF16	2016-02-08	50065320	14	0	1	14	2.63906
DRISCOLL	DX	ALPHA KETOGLUTARATE	4000	C. BRIGGSAE	AF16	2016-02-08	50065320	18	0	1	18	2.89037
DRISCOLL	DX	ALPHA KETOGLUTARATE	4000	C. BRIGGSAE	AF16	2016-02-08	50065320	18	0	1	18	2.89037
DRISCOLL	DX	ALPHA KETOGLUTARATE	4000	C. BRIGGSAE	AF16	2016-02-08	50065320	23	0	1	23	3.13549
DRISCOLL	DX	ALPHA KETOGLUTARATE	4000	C. BRIGGSAE	AF16	2016-02-08	50065320	23	0	1	23	3.13549
DRISCOLL	DX	ALPHA KETOGLUTARATE	4000	C. BRIGGSAE	AF16	2016-02-08	50065320	23	0	1	23	3.13549
DRISCOLL	DX	ALPHA KETOGLUTARATE	4000	C. BRIGGSAE	AF16	2016-02-08	50065320	23	0	1	23	3.13549
DRISCOLL	DX	ALPHA KETOGLUTARATE	4000	C. BRIGGSAE	AF16	2016-02-08	50065320	25	0	1	25	3.21888
DRISCOLL	DX	ALPHA KETOGLUTARATE	4000	C. BRIGGSAE	AF16	2016-02-08	50065320	25	0	1	25	3.21888
DRISCOLL	DX	ALPHA KETOGLUTARATE	4000	C. BRIGGSAE	AF16	2016-02-08	50065320	25	0	1	25	3.21888
DRISCOLL	DX	ALPHA KETOGLUTARATE	4000	C. BRIGGSAE	AF16	2016-02-08	50065320	28	0	1	28	3.3322
DRISCOLL	DX	ALPHA KETOGLUTARATE	4000	C. BRIGGSAE	AF16	2016-02-08	50065320	28	0	1	28	3.3322
DRISCOLL	DX	ALPHA KETOGLUTARATE	4000	C. BRIGGSAE	AF16	2016-02-08	50065320	28	0	1	28	3.3322
DRISCOLL	DX	ALPHA KETOGLUTARATE	4000	C. BRIGGSAE	AF16	2016-02-08	50065320	28	0	1	28	3.3322
DRISCOLL	DX	ALPHA KETOGLUTARATE	4000	C. BRIGGSAE	AF16	2016-02-08	50065320	28	0	1	28	3.3322
DRISCOLL	DX	ALPHA KETOGLUTARATE	4000	C. BRIGGSAE	AF16	2016-02-08	50065320	28	0	1	28	3.3322
DRISCOLL	DX	ALPHA KETOGLUTARATE	4000	C. BRIGGSAE	AF16	2016-02-08	50065320	28	0	1	28	3.3322
DRISCOLL	DX	ALPHA KETOGLUTARATE	4000	C. BRIGGSAE	AF16	2016-02-08	50065320	28	0	1	28	3.3322
DRISCOLL	DX	ALPHA KETOGLUTARATE	4000	C. BRIGGSAE	AF16	2016-02-08	50065320	30	0	1	30	3.4012
DRISCOLL	DX	ALPHA KETOGLUTARATE	4000	C. BRIGGSAE	AF16	2016-02-08	50065320	30	0	1	30	3.4012
DRISCOLL	DX	ALPHA KETOGLUTARATE	4000	C. BRIGGSAE	AF16	2016-02-08	50065320	30	0	1	30	3.4012
DRISCOLL	DX	ALPHA KETOGLUTARATE	4000	C. BRIGGSAE	AF16	2016-02-08	50065320	30	0	1	30	3.4012
DRISCOLL	DX	ALPHA KETOGLUTARATE	4000	C. BRIGGSAE	AF16	2016-02-08	50065320	30	0	1	30	3.4012
DRISCOLL	DX	ALPHA KETOGLUTARATE	4000	C. BRIGGSAE	AF16	2016-02-08	50065320	32	0	1	32	3.46574
DRISCOLL	DX	ALPHA KETOGLUTARATE	4000	C. BRIGGSAE	AF16	2016-02-08	50065320	32	0	1	32	3.46574
DRISCOLL	DX	ALPHA KETOGLUTARATE	4000	C. BRIGGSAE	AF16	2016-02-08	50065320	35	0	1	35	3.55535
DRISCOLL	DX	ALPHA KETOGLUTARATE	4000	C. BRIGGSAE	AF16	2016-02-08	50065320	35	0	1	35	3.55535
DRISCOLL	DX	ALPHA KETOGLUTARATE	4000	C. BRIGGSAE	AF16	2016-02-08	50065320	37	0	1	37	3.61092
DRISCOLL	DX	ALPHA KETOGLUTARATE	4000	C. BRIGGSAE	AF16	2016-02-08	50065320	37	0	1	37	3.61092
DRISCOLL	DX	ALPHA KETOGLUTARATE	4000	C. BRIGGSAE	AF16	2016-02-08	50065320	37	0	1	37	3.61092
DRISCOLL	DX	ALPHA KETOGLUTARATE	4000	C. BRIGGSAE	AF16	2016-02-08	50065320	39	0	1	39	3.66356
DRISCOLL	DX	ALPHA KETOGLUTARATE	4000	C. BRIGGSAE	AF16	2016-02-08	50065320	39	0	1	39	3.66356
DRISCOLL	DX	ALPHA KETOGLUTARATE	4000	C. BRIGGSAE	AF16	2016-02-08	50065320	39	0	1	39	3.66356
DRISCOLL	DX	ALPHA KETOGLUTARATE	4000	C. BRIGGSAE	AF16	2016-02-08	50065320	42	0	1	42	3.73767
DRISCOLL	DX	ALPHA KETOGLUTARATE	4000	C. BRIGGSAE	AF16	2016-02-08	50065320	44	0	1	44	3.78419
PHILLIPS	PC	ALPHA KETOGLUTARATE	100	C. BRIGGSAE	AF16	2016-02-12	50043945	5	1	0
PHILLIPS	PC	ALPHA KETOGLUTARATE	100	C. BRIGGSAE	AF16	2016-02-12	50043945	5	1	0
PHILLIPS	PC	ALPHA KETOGLUTARATE	100	C. BRIGGSAE	AF16	2016-02-12	50043945	5	1	0
PHILLIPS	PC	ALPHA KETOGLUTARATE	100	C. BRIGGSAE	AF16	2016-02-12	50043945	7	1	0
PHILLIPS	PC	ALPHA KETOGLUTARATE	100	C. BRIGGSAE	AF16	2016-02-12	50043945	10	0	1	10	2.30259
PHILLIPS	PC	ALPHA KETOGLUTARATE	100	C. BRIGGSAE	AF16	2016-02-12	50043945	10	1	0
PHILLIPS	PC	ALPHA KETOGLUTARATE	100	C. BRIGGSAE	AF16	2016-02-12	50043945	10	1	0
PHILLIPS	PC	ALPHA KETOGLUTARATE	100	C. BRIGGSAE	AF16	2016-02-12	50043945	10	1	0
PHILLIPS	PC	ALPHA KETOGLUTARATE	100	C. BRIGGSAE	AF16	2016-02-12	50043945	12	0	1	12	2.48491
PHILLIPS	PC	ALPHA KETOGLUTARATE	100	C. BRIGGSAE	AF16	2016-02-12	50043945	12	1	0
PHILLIPS	PC	ALPHA KETOGLUTARATE	100	C. BRIGGSAE	AF16	2016-02-12	50043945	12	1	0
PHILLIPS	PC	ALPHA KETOGLUTARATE	100	C. BRIGGSAE	AF16	2016-02-12	50043945	12	1	0
PHILLIPS	PC	ALPHA KETOGLUTARATE	100	C. BRIGGSAE	AF16	2016-02-12	50043945	12	1	0
PHILLIPS	PC	ALPHA KETOGLUTARATE	100	C. BRIGGSAE	AF16	2016-02-12	50043945	14	1	0
PHILLIPS	PC	ALPHA KETOGLUTARATE	100	C. BRIGGSAE	AF16	2016-02-12	50043945	17	0	1	17	2.83321
PHILLIPS	PC	ALPHA KETOGLUTARATE	100	C. BRIGGSAE	AF16	2016-02-12	50043945	17	0	1	17	2.83321
PHILLIPS	PC	ALPHA KETOGLUTARATE	100	C. BRIGGSAE	AF16	2016-02-12	50043945	17	0	1	17	2.83321
PHILLIPS	PC	ALPHA KETOGLUTARATE	100	C. BRIGGSAE	AF16	2016-02-12	50043945	17	1	0
PHILLIPS	PC	ALPHA KETOGLUTARATE	100	C. BRIGGSAE	AF16	2016-02-12	50043945	17	1	0
PHILLIPS	PC	ALPHA KETOGLUTARATE	100	C. BRIGGSAE	AF16	2016-02-12	50043945	17	1	0
PHILLIPS	PC	ALPHA KETOGLUTARATE	100	C. BRIGGSAE	AF16	2016-02-12	50043945	17	1	0
PHILLIPS	PC	ALPHA KETOGLUTARATE	100	C. BRIGGSAE	AF16	2016-02-12	50043945	19	1	0
PHILLIPS	PC	ALPHA KETOGLUTARATE	100	C. BRIGGSAE	AF16	2016-02-12	50043945	19	1	0
PHILLIPS	PC	ALPHA KETOGLUTARATE	100	C. BRIGGSAE	AF16	2016-02-12	50043945	19	1	0
PHILLIPS	PC	ALPHA KETOGLUTARATE	100	C. BRIGGSAE	AF16	2016-02-12	50043945	21	0	1	21	3.04452
PHILLIPS	PC	ALPHA KETOGLUTARATE	100	C. BRIGGSAE	AF16	2016-02-12	50043945	24	0	1	24	3.17805
PHILLIPS	PC	ALPHA KETOGLUTARATE	100	C. BRIGGSAE	AF16	2016-02-12	50043945	24	0	1	24	3.17805
PHILLIPS	PC	ALPHA KETOGLUTARATE	100	C. BRIGGSAE	AF16	2016-02-12	50043945	24	1	0
PHILLIPS	PC	ALPHA KETOGLUTARATE	100	C. BRIGGSAE	AF16	2016-02-12	50043945	24	1	0
PHILLIPS	PC	ALPHA KETOGLUTARATE	100	C. BRIGGSAE	AF16	2016-02-12	50043945	28	0	1	28	3.3322
PHILLIPS	PC	ALPHA KETOGLUTARATE	100	C. BRIGGSAE	AF16	2016-02-12	50043945	31	0	1	31	3.43399
PHILLIPS	PC	ALPHA KETOGLUTARATE	100	C. BRIGGSAE	AF16	2016-02-12	50043945	33	0	1	33	3.49651
PHILLIPS	PC	ALPHA KETOGLUTARATE	100	C. BRIGGSAE	AF16	2016-02-12	50043945	33	0	1	33	3.49651
PHILLIPS	PC	ALPHA KETOGLUTARATE	100	C. BRIGGSAE	AF16	2016-02-12	50043945	38	0	1	38	3.63759
PHILLIPS	PC	ALPHA KETOGLUTARATE	100	C. BRIGGSAE	AF16	2016-02-12	50043945	45	0	1	45	3.80666
PHILLIPS	PCH	ALPHA KETOGLUTARATE	100	C. BRIGGSAE	AF16	2016-02-12	50044095	7	1	0
PHILLIPS	PCH	ALPHA KETOGLUTARATE	100	C. BRIGGSAE	AF16	2016-02-12	50044095	7	1	0
PHILLIPS	PCH	ALPHA KETOGLUTARATE	100	C. BRIGGSAE	AF16	2016-02-12	50044095	7	1	0
PHILLIPS	PCH	ALPHA KETOGLUTARATE	100	C. BRIGGSAE	AF16	2016-02-12	50044095	10	1	0
PHILLIPS	PCH	ALPHA KETOGLUTARATE	100	C. BRIGGSAE	AF16	2016-02-12	50044095	10	1	0
PHILLIPS	PCH	ALPHA KETOGLUTARATE	100	C. BRIGGSAE	AF16	2016-02-12	50044095	10	1	0
PHILLIPS	PCH	ALPHA KETOGLUTARATE	100	C. BRIGGSAE	AF16	2016-02-12	50044095	10	1	0
PHILLIPS	PCH	ALPHA KETOGLUTARATE	100	C. BRIGGSAE	AF16	2016-02-12	50044095	10	1	0
PHILLIPS	PCH	ALPHA KETOGLUTARATE	100	C. BRIGGSAE	AF16	2016-02-12	50044095	17	1	0
PHILLIPS	PCH	ALPHA KETOGLUTARATE	100	C. BRIGGSAE	AF16	2016-02-12	50044095	17	1	0
PHILLIPS	PCH	ALPHA KETOGLUTARATE	100	C. BRIGGSAE	AF16	2016-02-12	50044095	17	1	0
PHILLIPS	PCH	ALPHA KETOGLUTARATE	100	C. BRIGGSAE	AF16	2016-02-12	50044095	17	1	0
PHILLIPS	PCH	ALPHA KETOGLUTARATE	100	C. BRIGGSAE	AF16	2016-02-12	50044095	14	0	1	14	2.63906
PHILLIPS	PCH	ALPHA KETOGLUTARATE	100	C. BRIGGSAE	AF16	2016-02-12	50044095	14	1	0
PHILLIPS	PCH	ALPHA KETOGLUTARATE	100	C. BRIGGSAE	AF16	2016-02-12	50044095	14	1	0
PHILLIPS	PCH	ALPHA KETOGLUTARATE	100	C. BRIGGSAE	AF16	2016-02-12	50044095	19	0	1	19	2.94444
PHILLIPS	PCH	ALPHA KETOGLUTARATE	100	C. BRIGGSAE	AF16	2016-02-12	50044095	19	1	0
PHILLIPS	PCH	ALPHA KETOGLUTARATE	100	C. BRIGGSAE	AF16	2016-02-12	50044095	19	1	0
PHILLIPS	PCH	ALPHA KETOGLUTARATE	100	C. BRIGGSAE	AF16	2016-02-12	50044095	19	1	0
PHILLIPS	PCH	ALPHA KETOGLUTARATE	100	C. BRIGGSAE	AF16	2016-02-12	50044095	21	1	0
PHILLIPS	PCH	ALPHA KETOGLUTARATE	100	C. BRIGGSAE	AF16	2016-02-12	50044095	21	1	0
PHILLIPS	PCH	ALPHA KETOGLUTARATE	100	C. BRIGGSAE	AF16	2016-02-12	50044095	21	1	0
PHILLIPS	PCH	ALPHA KETOGLUTARATE	100	C. BRIGGSAE	AF16	2016-02-12	50044095	21	1	0
PHILLIPS	PCH	ALPHA KETOGLUTARATE	100	C. BRIGGSAE	AF16	2016-02-12	50044095	21	1	0
PHILLIPS	PCH	ALPHA KETOGLUTARATE	100	C. BRIGGSAE	AF16	2016-02-12	50044095	24	0	1	24	3.17805
PHILLIPS	PCH	ALPHA KETOGLUTARATE	100	C. BRIGGSAE	AF16	2016-02-12	50044095	24	0	1	24	3.17805
PHILLIPS	PCH	ALPHA KETOGLUTARATE	100	C. BRIGGSAE	AF16	2016-02-12	50044095	24	1	0
PHILLIPS	PCH	ALPHA KETOGLUTARATE	100	C. BRIGGSAE	AF16	2016-02-12	50044095	24	1	0
PHILLIPS	PCH	ALPHA KETOGLUTARATE	100	C. BRIGGSAE	AF16	2016-02-12	50044095	26	0	1	26	3.2581
PHILLIPS	PCH	ALPHA KETOGLUTARATE	100	C. BRIGGSAE	AF16	2016-02-12	50044095	26	0	1	26	3.2581
PHILLIPS	PCH	ALPHA KETOGLUTARATE	100	C. BRIGGSAE	AF16	2016-02-12	50044095	28	0	1	28	3.3322
PHILLIPS	PCH	ALPHA KETOGLUTARATE	100	C. BRIGGSAE	AF16	2016-02-12	50044095	28	0	1	28	3.3322
PHILLIPS	PCH	ALPHA KETOGLUTARATE	100	C. BRIGGSAE	AF16	2016-02-12	50044095	31	0	1	31	3.43399
PHILLIPS	PCH	ALPHA KETOGLUTARATE	100	C. BRIGGSAE	AF16	2016-02-12	50044095	31	0	1	31	3.43399
PHILLIPS	PCH	ALPHA KETOGLUTARATE	100	C. BRIGGSAE	AF16	2016-02-12	50044095	38	0	1	38	3.63759
PHILLIPS	PS	ALPHA KETOGLUTARATE	100	C. BRIGGSAE	AF16	2016-02-12	50043795	10	1	0
PHILLIPS	PS	ALPHA KETOGLUTARATE	100	C. BRIGGSAE	AF16	2016-02-12	50043795	10	1	0
PHILLIPS	PS	ALPHA KETOGLUTARATE	100	C. BRIGGSAE	AF16	2016-02-12	50043795	10	1	0
PHILLIPS	PS	ALPHA KETOGLUTARATE	100	C. BRIGGSAE	AF16	2016-02-12	50043795	10	1	0
PHILLIPS	PS	ALPHA KETOGLUTARATE	100	C. BRIGGSAE	AF16	2016-02-12	50043795	10	1	0
PHILLIPS	PS	ALPHA KETOGLUTARATE	100	C. BRIGGSAE	AF16	2016-02-12	50043795	10	1	0
PHILLIPS	PS	ALPHA KETOGLUTARATE	100	C. BRIGGSAE	AF16	2016-02-12	50043795	10	1	0
PHILLIPS	PS	ALPHA KETOGLUTARATE	100	C. BRIGGSAE	AF16	2016-02-12	50043795	12	1	0
PHILLIPS	PS	ALPHA KETOGLUTARATE	100	C. BRIGGSAE	AF16	2016-02-12	50043795	12	1	0
PHILLIPS	PS	ALPHA KETOGLUTARATE	100	C. BRIGGSAE	AF16	2016-02-12	50043795	14	1	0
PHILLIPS	PS	ALPHA KETOGLUTARATE	100	C. BRIGGSAE	AF16	2016-02-12	50043795	14	1	0
PHILLIPS	PS	ALPHA KETOGLUTARATE	100	C. BRIGGSAE	AF16	2016-02-12	50043795	14	1	0
PHILLIPS	PS	ALPHA KETOGLUTARATE	100	C. BRIGGSAE	AF16	2016-02-12	50043795	14	1	0
PHILLIPS	PS	ALPHA KETOGLUTARATE	100	C. BRIGGSAE	AF16	2016-02-12	50043795	14	1	0
PHILLIPS	PS	ALPHA KETOGLUTARATE	100	C. BRIGGSAE	AF16	2016-02-12	50043795	14	1	0
PHILLIPS	PS	ALPHA KETOGLUTARATE	100	C. BRIGGSAE	AF16	2016-02-12	50043795	14	1	0
PHILLIPS	PS	ALPHA KETOGLUTARATE	100	C. BRIGGSAE	AF16	2016-02-12	50043795	14	1	0
PHILLIPS	PS	ALPHA KETOGLUTARATE	100	C. BRIGGSAE	AF16	2016-02-12	50043795	14	1	0
PHILLIPS	PS	ALPHA KETOGLUTARATE	100	C. BRIGGSAE	AF16	2016-02-12	50043795	14	1	0
PHILLIPS	PS	ALPHA KETOGLUTARATE	100	C. BRIGGSAE	AF16	2016-02-12	50043795	14	1	0
PHILLIPS	PS	ALPHA KETOGLUTARATE	100	C. BRIGGSAE	AF16	2016-02-12	50043795	14	1	0
PHILLIPS	PS	ALPHA KETOGLUTARATE	100	C. BRIGGSAE	AF16	2016-02-12	50043795	14	1	0
PHILLIPS	PS	ALPHA KETOGLUTARATE	100	C. BRIGGSAE	AF16	2016-02-12	50043795	14	1	0
PHILLIPS	PS	ALPHA KETOGLUTARATE	100	C. BRIGGSAE	AF16	2016-02-12	50043795	14	1	0
PHILLIPS	PS	ALPHA KETOGLUTARATE	100	C. BRIGGSAE	AF16	2016-02-12	50043795	14	1	0
PHILLIPS	PS	ALPHA KETOGLUTARATE	100	C. BRIGGSAE	AF16	2016-02-12	50043795	14	1	0
PHILLIPS	PS	ALPHA KETOGLUTARATE	100	C. BRIGGSAE	AF16	2016-02-12	50043795	14	1	0
PHILLIPS	PS	ALPHA KETOGLUTARATE	100	C. BRIGGSAE	AF16	2016-02-12	50043795	14	1	0
PHILLIPS	PS	ALPHA KETOGLUTARATE	100	C. BRIGGSAE	AF16	2016-02-12	50043795	14	1	0
PHILLIPS	PS	ALPHA KETOGLUTARATE	100	C. BRIGGSAE	AF16	2016-02-12	50043795	14	1	0
PHILLIPS	PS	ALPHA KETOGLUTARATE	100	C. BRIGGSAE	AF16	2016-02-12	50043795	14	1	0
PHILLIPS	PS	ALPHA KETOGLUTARATE	100	C. BRIGGSAE	AF16	2016-02-12	50043795	14	1	0
PHILLIPS	PS	ALPHA KETOGLUTARATE	100	C. BRIGGSAE	AF16	2016-02-12	50043795	14	1	0
PHILLIPS	PS	ALPHA KETOGLUTARATE	100	C. BRIGGSAE	AF16	2016-02-12	50043795	14	1	0
PHILLIPS	PS	ALPHA KETOGLUTARATE	100	C. BRIGGSAE	AF16	2016-02-12	50043795	14	1	0
PHILLIPS	PC	ALPHA KETOGLUTARATE	500	C. BRIGGSAE	AF16	2016-02-12	50043950	4	1	0
PHILLIPS	PC	ALPHA KETOGLUTARATE	500	C. BRIGGSAE	AF16	2016-02-12	50043950	4	1	0
PHILLIPS	PC	ALPHA KETOGLUTARATE	500	C. BRIGGSAE	AF16	2016-02-12	50043950	5	0	1	5	1.60944
PHILLIPS	PC	ALPHA KETOGLUTARATE	500	C. BRIGGSAE	AF16	2016-02-12	50043950	7	0	1	7	1.94591
PHILLIPS	PC	ALPHA KETOGLUTARATE	500	C. BRIGGSAE	AF16	2016-02-12	50043950	7	1	0
PHILLIPS	PC	ALPHA KETOGLUTARATE	500	C. BRIGGSAE	AF16	2016-02-12	50043950	10	1	0
PHILLIPS	PC	ALPHA KETOGLUTARATE	500	C. BRIGGSAE	AF16	2016-02-12	50043950	12	0	1	12	2.48491
PHILLIPS	PC	ALPHA KETOGLUTARATE	500	C. BRIGGSAE	AF16	2016-02-12	50043950	12	0	1	12	2.48491
PHILLIPS	PC	ALPHA KETOGLUTARATE	500	C. BRIGGSAE	AF16	2016-02-12	50043950	12	1	0
PHILLIPS	PC	ALPHA KETOGLUTARATE	500	C. BRIGGSAE	AF16	2016-02-12	50043950	12	1	0
PHILLIPS	PC	ALPHA KETOGLUTARATE	500	C. BRIGGSAE	AF16	2016-02-12	50043950	12	1	0
PHILLIPS	PC	ALPHA KETOGLUTARATE	500	C. BRIGGSAE	AF16	2016-02-12	50043950	12	1	0
PHILLIPS	PC	ALPHA KETOGLUTARATE	500	C. BRIGGSAE	AF16	2016-02-12	50043950	14	0	1	14	2.63906
PHILLIPS	PC	ALPHA KETOGLUTARATE	500	C. BRIGGSAE	AF16	2016-02-12	50043950	14	1	0
PHILLIPS	PC	ALPHA KETOGLUTARATE	500	C. BRIGGSAE	AF16	2016-02-12	50043950	14	1	0
PHILLIPS	PC	ALPHA KETOGLUTARATE	500	C. BRIGGSAE	AF16	2016-02-12	50043950	14	1	0
PHILLIPS	PC	ALPHA KETOGLUTARATE	500	C. BRIGGSAE	AF16	2016-02-12	50043950	17	1	0
PHILLIPS	PC	ALPHA KETOGLUTARATE	500	C. BRIGGSAE	AF16	2016-02-12	50043950	19	0	1	19	2.94444
PHILLIPS	PC	ALPHA KETOGLUTARATE	500	C. BRIGGSAE	AF16	2016-02-12	50043950	19	0	1	19	2.94444
PHILLIPS	PC	ALPHA KETOGLUTARATE	500	C. BRIGGSAE	AF16	2016-02-12	50043950	19	1	0
PHILLIPS	PC	ALPHA KETOGLUTARATE	500	C. BRIGGSAE	AF16	2016-02-12	50043950	21	0	1	21	3.04452
PHILLIPS	PC	ALPHA KETOGLUTARATE	500	C. BRIGGSAE	AF16	2016-02-12	50043950	21	0	1	21	3.04452
PHILLIPS	PC	ALPHA KETOGLUTARATE	500	C. BRIGGSAE	AF16	2016-02-12	50043950	21	0	1	21	3.04452
PHILLIPS	PC	ALPHA KETOGLUTARATE	500	C. BRIGGSAE	AF16	2016-02-12	50043950	21	0	1	21	3.04452
PHILLIPS	PC	ALPHA KETOGLUTARATE	500	C. BRIGGSAE	AF16	2016-02-12	50043950	21	1	0
PHILLIPS	PC	ALPHA KETOGLUTARATE	500	C. BRIGGSAE	AF16	2016-02-12	50043950	24	0	1	24	3.17805
PHILLIPS	PC	ALPHA KETOGLUTARATE	500	C. BRIGGSAE	AF16	2016-02-12	50043950	24	0	1	24	3.17805
PHILLIPS	PC	ALPHA KETOGLUTARATE	500	C. BRIGGSAE	AF16	2016-02-12	50043950	24	0	1	24	3.17805
PHILLIPS	PC	ALPHA KETOGLUTARATE	500	C. BRIGGSAE	AF16	2016-02-12	50043950	24	0	1	24	3.17805
PHILLIPS	PC	ALPHA KETOGLUTARATE	500	C. BRIGGSAE	AF16	2016-02-12	50043950	26	1	0
PHILLIPS	PC	ALPHA KETOGLUTARATE	500	C. BRIGGSAE	AF16	2016-02-12	50043950	26	1	0
PHILLIPS	PC	ALPHA KETOGLUTARATE	500	C. BRIGGSAE	AF16	2016-02-12	50043950	26	1	0
PHILLIPS	PC	ALPHA KETOGLUTARATE	500	C. BRIGGSAE	AF16	2016-02-12	50043950	26	1	0
PHILLIPS	PC	ALPHA KETOGLUTARATE	500	C. BRIGGSAE	AF16	2016-02-12	50043950	26	1	0
PHILLIPS	PC	ALPHA KETOGLUTARATE	500	C. BRIGGSAE	AF16	2016-02-12	50043950	26	1	0
PHILLIPS	PCH	ALPHA KETOGLUTARATE	500	C. BRIGGSAE	AF16	2016-02-12	50044100	4	1	0
PHILLIPS	PCH	ALPHA KETOGLUTARATE	500	C. BRIGGSAE	AF16	2016-02-12	50044100	7	1	0
PHILLIPS	PCH	ALPHA KETOGLUTARATE	500	C. BRIGGSAE	AF16	2016-02-12	50044100	7	1	0
PHILLIPS	PCH	ALPHA KETOGLUTARATE	500	C. BRIGGSAE	AF16	2016-02-12	50044100	7	1	0
PHILLIPS	PCH	ALPHA KETOGLUTARATE	500	C. BRIGGSAE	AF16	2016-02-12	50044100	7	1	0
PHILLIPS	PCH	ALPHA KETOGLUTARATE	500	C. BRIGGSAE	AF16	2016-02-12	50044100	7	1	0
PHILLIPS	PCH	ALPHA KETOGLUTARATE	500	C. BRIGGSAE	AF16	2016-02-12	50044100	10	0	1	10	2.30259
PHILLIPS	PCH	ALPHA KETOGLUTARATE	500	C. BRIGGSAE	AF16	2016-02-12	50044100	10	0	1	10	2.30259
PHILLIPS	PCH	ALPHA KETOGLUTARATE	500	C. BRIGGSAE	AF16	2016-02-12	50044100	10	1	0
PHILLIPS	PCH	ALPHA KETOGLUTARATE	500	C. BRIGGSAE	AF16	2016-02-12	50044100	10	1	0
PHILLIPS	PCH	ALPHA KETOGLUTARATE	500	C. BRIGGSAE	AF16	2016-02-12	50044100	10	1	0
PHILLIPS	PCH	ALPHA KETOGLUTARATE	500	C. BRIGGSAE	AF16	2016-02-12	50044100	10	1	0
PHILLIPS	PCH	ALPHA KETOGLUTARATE	500	C. BRIGGSAE	AF16	2016-02-12	50044100	12	1	0
PHILLIPS	PCH	ALPHA KETOGLUTARATE	500	C. BRIGGSAE	AF16	2016-02-12	50044100	12	1	0
PHILLIPS	PCH	ALPHA KETOGLUTARATE	500	C. BRIGGSAE	AF16	2016-02-12	50044100	12	1	0
PHILLIPS	PCH	ALPHA KETOGLUTARATE	500	C. BRIGGSAE	AF16	2016-02-12	50044100	12	1	0
PHILLIPS	PCH	ALPHA KETOGLUTARATE	500	C. BRIGGSAE	AF16	2016-02-12	50044100	12	1	0
PHILLIPS	PCH	ALPHA KETOGLUTARATE	500	C. BRIGGSAE	AF16	2016-02-12	50044100	17	0	1	17	2.83321
PHILLIPS	PCH	ALPHA KETOGLUTARATE	500	C. BRIGGSAE	AF16	2016-02-12	50044100	17	1	0
PHILLIPS	PCH	ALPHA KETOGLUTARATE	500	C. BRIGGSAE	AF16	2016-02-12	50044100	17	1	0
PHILLIPS	PCH	ALPHA KETOGLUTARATE	500	C. BRIGGSAE	AF16	2016-02-12	50044100	17	1	0
PHILLIPS	PCH	ALPHA KETOGLUTARATE	500	C. BRIGGSAE	AF16	2016-02-12	50044100	14	1	0
PHILLIPS	PCH	ALPHA KETOGLUTARATE	500	C. BRIGGSAE	AF16	2016-02-12	50044100	14	1	0
PHILLIPS	PCH	ALPHA KETOGLUTARATE	500	C. BRIGGSAE	AF16	2016-02-12	50044100	19	0	1	19	2.94444
PHILLIPS	PCH	ALPHA KETOGLUTARATE	500	C. BRIGGSAE	AF16	2016-02-12	50044100	21	0	1	21	3.04452
PHILLIPS	PCH	ALPHA KETOGLUTARATE	500	C. BRIGGSAE	AF16	2016-02-12	50044100	21	0	1	21	3.04452
PHILLIPS	PCH	ALPHA KETOGLUTARATE	500	C. BRIGGSAE	AF16	2016-02-12	50044100	21	0	1	21	3.04452
PHILLIPS	PCH	ALPHA KETOGLUTARATE	500	C. BRIGGSAE	AF16	2016-02-12	50044100	21	0	1	21	3.04452
PHILLIPS	PCH	ALPHA KETOGLUTARATE	500	C. BRIGGSAE	AF16	2016-02-12	50044100	21	1	0
PHILLIPS	PCH	ALPHA KETOGLUTARATE	500	C. BRIGGSAE	AF16	2016-02-12	50044100	21	1	0
PHILLIPS	PCH	ALPHA KETOGLUTARATE	500	C. BRIGGSAE	AF16	2016-02-12	50044100	21	1	0
PHILLIPS	PCH	ALPHA KETOGLUTARATE	500	C. BRIGGSAE	AF16	2016-02-12	50044100	24	1	0
PHILLIPS	PCH	ALPHA KETOGLUTARATE	500	C. BRIGGSAE	AF16	2016-02-12	50044100	24	1	0
PHILLIPS	PCH	ALPHA KETOGLUTARATE	500	C. BRIGGSAE	AF16	2016-02-12	50044100	28	0	1	28	3.3322
PHILLIPS	PCH	ALPHA KETOGLUTARATE	500	C. BRIGGSAE	AF16	2016-02-12	50044100	35	0	1	35	3.55535
PHILLIPS	PS	ALPHA KETOGLUTARATE	500	C. BRIGGSAE	AF16	2016-02-12	50043800	7	0	1	7	1.94591
PHILLIPS	PS	ALPHA KETOGLUTARATE	500	C. BRIGGSAE	AF16	2016-02-12	50043800	7	1	0
PHILLIPS	PS	ALPHA KETOGLUTARATE	500	C. BRIGGSAE	AF16	2016-02-12	50043800	7	1	0
PHILLIPS	PS	ALPHA KETOGLUTARATE	500	C. BRIGGSAE	AF16	2016-02-12	50043800	12	0	1	12	2.48491
PHILLIPS	PS	ALPHA KETOGLUTARATE	500	C. BRIGGSAE	AF16	2016-02-12	50043800	12	1	0
PHILLIPS	PS	ALPHA KETOGLUTARATE	500	C. BRIGGSAE	AF16	2016-02-12	50043800	12	1	0
PHILLIPS	PS	ALPHA KETOGLUTARATE	500	C. BRIGGSAE	AF16	2016-02-12	50043800	12	1	0
PHILLIPS	PS	ALPHA KETOGLUTARATE	500	C. BRIGGSAE	AF16	2016-02-12	50043800	12	1	0
PHILLIPS	PS	ALPHA KETOGLUTARATE	500	C. BRIGGSAE	AF16	2016-02-12	50043800	12	1	0
PHILLIPS	PS	ALPHA KETOGLUTARATE	500	C. BRIGGSAE	AF16	2016-02-12	50043800	12	1	0
PHILLIPS	PS	ALPHA KETOGLUTARATE	500	C. BRIGGSAE	AF16	2016-02-12	50043800	12	1	0
PHILLIPS	PS	ALPHA KETOGLUTARATE	500	C. BRIGGSAE	AF16	2016-02-12	50043800	14	1	0
PHILLIPS	PS	ALPHA KETOGLUTARATE	500	C. BRIGGSAE	AF16	2016-02-12	50043800	14	1	0
PHILLIPS	PS	ALPHA KETOGLUTARATE	500	C. BRIGGSAE	AF16	2016-02-12	50043800	14	1	0
PHILLIPS	PS	ALPHA KETOGLUTARATE	500	C. BRIGGSAE	AF16	2016-02-12	50043800	14	1	0
PHILLIPS	PS	ALPHA KETOGLUTARATE	500	C. BRIGGSAE	AF16	2016-02-12	50043800	14	1	0
PHILLIPS	PS	ALPHA KETOGLUTARATE	500	C. BRIGGSAE	AF16	2016-02-12	50043800	14	1	0
PHILLIPS	PS	ALPHA KETOGLUTARATE	500	C. BRIGGSAE	AF16	2016-02-12	50043800	14	1	0
PHILLIPS	PS	ALPHA KETOGLUTARATE	500	C. BRIGGSAE	AF16	2016-02-12	50043800	14	1	0
PHILLIPS	PS	ALPHA KETOGLUTARATE	500	C. BRIGGSAE	AF16	2016-02-12	50043800	14	1	0
PHILLIPS	PS	ALPHA KETOGLUTARATE	500	C. BRIGGSAE	AF16	2016-02-12	50043800	14	1	0
PHILLIPS	PS	ALPHA KETOGLUTARATE	500	C. BRIGGSAE	AF16	2016-02-12	50043800	14	1	0
PHILLIPS	PS	ALPHA KETOGLUTARATE	500	C. BRIGGSAE	AF16	2016-02-12	50043800	14	1	0
PHILLIPS	PS	ALPHA KETOGLUTARATE	500	C. BRIGGSAE	AF16	2016-02-12	50043800	14	1	0
PHILLIPS	PS	ALPHA KETOGLUTARATE	500	C. BRIGGSAE	AF16	2016-02-12	50043800	14	1	0
PHILLIPS	PS	ALPHA KETOGLUTARATE	500	C. BRIGGSAE	AF16	2016-02-12	50043800	14	1	0
PHILLIPS	PS	ALPHA KETOGLUTARATE	500	C. BRIGGSAE	AF16	2016-02-12	50043800	14	1	0
PHILLIPS	PS	ALPHA KETOGLUTARATE	500	C. BRIGGSAE	AF16	2016-02-12	50043800	14	1	0
PHILLIPS	PS	ALPHA KETOGLUTARATE	500	C. BRIGGSAE	AF16	2016-02-12	50043800	14	1	0
PHILLIPS	PS	ALPHA KETOGLUTARATE	500	C. BRIGGSAE	AF16	2016-02-12	50043800	14	1	0
PHILLIPS	PS	ALPHA KETOGLUTARATE	500	C. BRIGGSAE	AF16	2016-02-12	50043800	14	1	0
PHILLIPS	PS	ALPHA KETOGLUTARATE	500	C. BRIGGSAE	AF16	2016-02-12	50043800	14	1	0
PHILLIPS	PS	ALPHA KETOGLUTARATE	500	C. BRIGGSAE	AF16	2016-02-12	50043800	14	1	0
PHILLIPS	PS	ALPHA KETOGLUTARATE	500	C. BRIGGSAE	AF16	2016-02-12	50043800	14	1	0
PHILLIPS	PS	ALPHA KETOGLUTARATE	500	C. BRIGGSAE	AF16	2016-02-12	50043800	14	1	0
PHILLIPS	PC	ALPHA KETOGLUTARATE	1000	C. BRIGGSAE	AF16	2016-02-12	50043955	4	1	0
PHILLIPS	PC	ALPHA KETOGLUTARATE	1000	C. BRIGGSAE	AF16	2016-02-12	50043955	5	1	0
PHILLIPS	PC	ALPHA KETOGLUTARATE	1000	C. BRIGGSAE	AF16	2016-02-12	50043955	7	0	1	7	1.94591
PHILLIPS	PC	ALPHA KETOGLUTARATE	1000	C. BRIGGSAE	AF16	2016-02-12	50043955	7	1	0
PHILLIPS	PC	ALPHA KETOGLUTARATE	1000	C. BRIGGSAE	AF16	2016-02-12	50043955	10	1	0
PHILLIPS	PC	ALPHA KETOGLUTARATE	1000	C. BRIGGSAE	AF16	2016-02-12	50043955	10	1	0
PHILLIPS	PC	ALPHA KETOGLUTARATE	1000	C. BRIGGSAE	AF16	2016-02-12	50043955	12	1	0
PHILLIPS	PC	ALPHA KETOGLUTARATE	1000	C. BRIGGSAE	AF16	2016-02-12	50043955	12	1	0
PHILLIPS	PC	ALPHA KETOGLUTARATE	1000	C. BRIGGSAE	AF16	2016-02-12	50043955	12	1	0
PHILLIPS	PC	ALPHA KETOGLUTARATE	1000	C. BRIGGSAE	AF16	2016-02-12	50043955	12	1	0
PHILLIPS	PC	ALPHA KETOGLUTARATE	1000	C. BRIGGSAE	AF16	2016-02-12	50043955	14	0	1	14	2.63906
PHILLIPS	PC	ALPHA KETOGLUTARATE	1000	C. BRIGGSAE	AF16	2016-02-12	50043955	14	1	0
PHILLIPS	PC	ALPHA KETOGLUTARATE	1000	C. BRIGGSAE	AF16	2016-02-12	50043955	14	1	0
PHILLIPS	PC	ALPHA KETOGLUTARATE	1000	C. BRIGGSAE	AF16	2016-02-12	50043955	14	1	0
PHILLIPS	PC	ALPHA KETOGLUTARATE	1000	C. BRIGGSAE	AF16	2016-02-12	50043955	14	1	0
PHILLIPS	PC	ALPHA KETOGLUTARATE	1000	C. BRIGGSAE	AF16	2016-02-12	50043955	17	1	0
PHILLIPS	PC	ALPHA KETOGLUTARATE	1000	C. BRIGGSAE	AF16	2016-02-12	50043955	17	1	0
PHILLIPS	PC	ALPHA KETOGLUTARATE	1000	C. BRIGGSAE	AF16	2016-02-12	50043955	17	1	0
PHILLIPS	PC	ALPHA KETOGLUTARATE	1000	C. BRIGGSAE	AF16	2016-02-12	50043955	17	1	0
PHILLIPS	PC	ALPHA KETOGLUTARATE	1000	C. BRIGGSAE	AF16	2016-02-12	50043955	17	1	0
PHILLIPS	PC	ALPHA KETOGLUTARATE	1000	C. BRIGGSAE	AF16	2016-02-12	50043955	19	0	1	19	2.94444
PHILLIPS	PC	ALPHA KETOGLUTARATE	1000	C. BRIGGSAE	AF16	2016-02-12	50043955	19	1	0
PHILLIPS	PC	ALPHA KETOGLUTARATE	1000	C. BRIGGSAE	AF16	2016-02-12	50043955	21	0	1	21	3.04452
PHILLIPS	PC	ALPHA KETOGLUTARATE	1000	C. BRIGGSAE	AF16	2016-02-12	50043955	24	0	1	24	3.17805
PHILLIPS	PC	ALPHA KETOGLUTARATE	1000	C. BRIGGSAE	AF16	2016-02-12	50043955	24	0	1	24	3.17805
PHILLIPS	PC	ALPHA KETOGLUTARATE	1000	C. BRIGGSAE	AF16	2016-02-12	50043955	24	1	0
PHILLIPS	PC	ALPHA KETOGLUTARATE	1000	C. BRIGGSAE	AF16	2016-02-12	50043955	26	1	0
PHILLIPS	PC	ALPHA KETOGLUTARATE	1000	C. BRIGGSAE	AF16	2016-02-12	50043955	28	0	1	28	3.3322
PHILLIPS	PC	ALPHA KETOGLUTARATE	1000	C. BRIGGSAE	AF16	2016-02-12	50043955	28	0	1	28	3.3322
PHILLIPS	PC	ALPHA KETOGLUTARATE	1000	C. BRIGGSAE	AF16	2016-02-12	50043955	28	1	0
PHILLIPS	PC	ALPHA KETOGLUTARATE	1000	C. BRIGGSAE	AF16	2016-02-12	50043955	31	0	1	31	3.43399
PHILLIPS	PC	ALPHA KETOGLUTARATE	1000	C. BRIGGSAE	AF16	2016-02-12	50043955	33	0	1	33	3.49651
PHILLIPS	PC	ALPHA KETOGLUTARATE	1000	C. BRIGGSAE	AF16	2016-02-12	50043955	33	0	1	33	3.49651
PHILLIPS	PC	ALPHA KETOGLUTARATE	1000	C. BRIGGSAE	AF16	2016-02-12	50043955	33	0	1	33	3.49651
PHILLIPS	PC	ALPHA KETOGLUTARATE	1000	C. BRIGGSAE	AF16	2016-02-12	50043955	42	0	1	42	3.73767
PHILLIPS	PCH	ALPHA KETOGLUTARATE	1000	C. BRIGGSAE	AF16	2016-02-12	50044105	5	1	0
PHILLIPS	PCH	ALPHA KETOGLUTARATE	1000	C. BRIGGSAE	AF16	2016-02-12	50044105	7	1	0
PHILLIPS	PCH	ALPHA KETOGLUTARATE	1000	C. BRIGGSAE	AF16	2016-02-12	50044105	7	1	0
PHILLIPS	PCH	ALPHA KETOGLUTARATE	1000	C. BRIGGSAE	AF16	2016-02-12	50044105	10	1	0
PHILLIPS	PCH	ALPHA KETOGLUTARATE	1000	C. BRIGGSAE	AF16	2016-02-12	50044105	10	1	0
PHILLIPS	PCH	ALPHA KETOGLUTARATE	1000	C. BRIGGSAE	AF16	2016-02-12	50044105	10	1	0
PHILLIPS	PCH	ALPHA KETOGLUTARATE	1000	C. BRIGGSAE	AF16	2016-02-12	50044105	10	1	0
PHILLIPS	PCH	ALPHA KETOGLUTARATE	1000	C. BRIGGSAE	AF16	2016-02-12	50044105	12	1	0
PHILLIPS	PCH	ALPHA KETOGLUTARATE	1000	C. BRIGGSAE	AF16	2016-02-12	50044105	12	1	0
PHILLIPS	PCH	ALPHA KETOGLUTARATE	1000	C. BRIGGSAE	AF16	2016-02-12	50044105	12	1	0
PHILLIPS	PCH	ALPHA KETOGLUTARATE	1000	C. BRIGGSAE	AF16	2016-02-12	50044105	17	0	1	17	2.83321
PHILLIPS	PCH	ALPHA KETOGLUTARATE	1000	C. BRIGGSAE	AF16	2016-02-12	50044105	17	1	0
PHILLIPS	PCH	ALPHA KETOGLUTARATE	1000	C. BRIGGSAE	AF16	2016-02-12	50044105	17	1	0
PHILLIPS	PCH	ALPHA KETOGLUTARATE	1000	C. BRIGGSAE	AF16	2016-02-12	50044105	17	1	0
PHILLIPS	PCH	ALPHA KETOGLUTARATE	1000	C. BRIGGSAE	AF16	2016-02-12	50044105	17	1	0
PHILLIPS	PCH	ALPHA KETOGLUTARATE	1000	C. BRIGGSAE	AF16	2016-02-12	50044105	17	1	0
PHILLIPS	PCH	ALPHA KETOGLUTARATE	1000	C. BRIGGSAE	AF16	2016-02-12	50044105	17	1	0
PHILLIPS	PCH	ALPHA KETOGLUTARATE	1000	C. BRIGGSAE	AF16	2016-02-12	50044105	14	1	0
PHILLIPS	PCH	ALPHA KETOGLUTARATE	1000	C. BRIGGSAE	AF16	2016-02-12	50044105	19	0	1	19	2.94444
PHILLIPS	PCH	ALPHA KETOGLUTARATE	1000	C. BRIGGSAE	AF16	2016-02-12	50044105	21	0	1	21	3.04452
PHILLIPS	PCH	ALPHA KETOGLUTARATE	1000	C. BRIGGSAE	AF16	2016-02-12	50044105	24	0	1	24	3.17805
PHILLIPS	PCH	ALPHA KETOGLUTARATE	1000	C. BRIGGSAE	AF16	2016-02-12	50044105	24	0	1	24	3.17805
PHILLIPS	PCH	ALPHA KETOGLUTARATE	1000	C. BRIGGSAE	AF16	2016-02-12	50044105	24	1	0
PHILLIPS	PCH	ALPHA KETOGLUTARATE	1000	C. BRIGGSAE	AF16	2016-02-12	50044105	24	1	0
PHILLIPS	PCH	ALPHA KETOGLUTARATE	1000	C. BRIGGSAE	AF16	2016-02-12	50044105	24	1	0
PHILLIPS	PCH	ALPHA KETOGLUTARATE	1000	C. BRIGGSAE	AF16	2016-02-12	50044105	26	0	1	26	3.2581
PHILLIPS	PCH	ALPHA KETOGLUTARATE	1000	C. BRIGGSAE	AF16	2016-02-12	50044105	28	0	1	28	3.3322
PHILLIPS	PCH	ALPHA KETOGLUTARATE	1000	C. BRIGGSAE	AF16	2016-02-12	50044105	28	0	1	28	3.3322
PHILLIPS	PCH	ALPHA KETOGLUTARATE	1000	C. BRIGGSAE	AF16	2016-02-12	50044105	28	0	1	28	3.3322
PHILLIPS	PCH	ALPHA KETOGLUTARATE	1000	C. BRIGGSAE	AF16	2016-02-12	50044105	28	0	1	28	3.3322
PHILLIPS	PCH	ALPHA KETOGLUTARATE	1000	C. BRIGGSAE	AF16	2016-02-12	50044105	28	1	0
PHILLIPS	PCH	ALPHA KETOGLUTARATE	1000	C. BRIGGSAE	AF16	2016-02-12	50044105	31	0	1	31	3.43399
PHILLIPS	PCH	ALPHA KETOGLUTARATE	1000	C. BRIGGSAE	AF16	2016-02-12	50044105	31	0	1	31	3.43399
PHILLIPS	PCH	ALPHA KETOGLUTARATE	1000	C. BRIGGSAE	AF16	2016-02-12	50044105	31	0	1	31	3.43399
PHILLIPS	PCH	ALPHA KETOGLUTARATE	1000	C. BRIGGSAE	AF16	2016-02-12	50044105	31	0	1	31	3.43399
PHILLIPS	PCH	ALPHA KETOGLUTARATE	1000	C. BRIGGSAE	AF16	2016-02-12	50044105	38	0	1	38	3.63759
PHILLIPS	PCH	ALPHA KETOGLUTARATE	1000	C. BRIGGSAE	AF16	2016-02-12	50044105	35	0	1	35	3.55535
PHILLIPS	PS	ALPHA KETOGLUTARATE	1000	C. BRIGGSAE	AF16	2016-02-12	50043805	5	1	0
PHILLIPS	PS	ALPHA KETOGLUTARATE	1000	C. BRIGGSAE	AF16	2016-02-12	50043805	7	1	0
PHILLIPS	PS	ALPHA KETOGLUTARATE	1000	C. BRIGGSAE	AF16	2016-02-12	50043805	7	1	0
PHILLIPS	PS	ALPHA KETOGLUTARATE	1000	C. BRIGGSAE	AF16	2016-02-12	50043805	10	1	0
PHILLIPS	PS	ALPHA KETOGLUTARATE	1000	C. BRIGGSAE	AF16	2016-02-12	50043805	10	1	0
PHILLIPS	PS	ALPHA KETOGLUTARATE	1000	C. BRIGGSAE	AF16	2016-02-12	50043805	10	1	0
PHILLIPS	PS	ALPHA KETOGLUTARATE	1000	C. BRIGGSAE	AF16	2016-02-12	50043805	12	1	0
PHILLIPS	PS	ALPHA KETOGLUTARATE	1000	C. BRIGGSAE	AF16	2016-02-12	50043805	12	1	0
PHILLIPS	PS	ALPHA KETOGLUTARATE	1000	C. BRIGGSAE	AF16	2016-02-12	50043805	12	1	0
PHILLIPS	PS	ALPHA KETOGLUTARATE	1000	C. BRIGGSAE	AF16	2016-02-12	50043805	14	1	0
PHILLIPS	PS	ALPHA KETOGLUTARATE	1000	C. BRIGGSAE	AF16	2016-02-12	50043805	14	1	0
PHILLIPS	PS	ALPHA KETOGLUTARATE	1000	C. BRIGGSAE	AF16	2016-02-12	50043805	14	1	0
PHILLIPS	PS	ALPHA KETOGLUTARATE	1000	C. BRIGGSAE	AF16	2016-02-12	50043805	14	1	0
PHILLIPS	PS	ALPHA KETOGLUTARATE	1000	C. BRIGGSAE	AF16	2016-02-12	50043805	14	1	0
PHILLIPS	PS	ALPHA KETOGLUTARATE	1000	C. BRIGGSAE	AF16	2016-02-12	50043805	14	1	0
PHILLIPS	PS	ALPHA KETOGLUTARATE	1000	C. BRIGGSAE	AF16	2016-02-12	50043805	14	1	0
PHILLIPS	PS	ALPHA KETOGLUTARATE	1000	C. BRIGGSAE	AF16	2016-02-12	50043805	14	1	0
PHILLIPS	PS	ALPHA KETOGLUTARATE	1000	C. BRIGGSAE	AF16	2016-02-12	50043805	14	1	0
PHILLIPS	PS	ALPHA KETOGLUTARATE	1000	C. BRIGGSAE	AF16	2016-02-12	50043805	14	1	0
PHILLIPS	PS	ALPHA KETOGLUTARATE	1000	C. BRIGGSAE	AF16	2016-02-12	50043805	14	1	0
PHILLIPS	PS	ALPHA KETOGLUTARATE	1000	C. BRIGGSAE	AF16	2016-02-12	50043805	14	1	0
PHILLIPS	PS	ALPHA KETOGLUTARATE	1000	C. BRIGGSAE	AF16	2016-02-12	50043805	14	1	0
PHILLIPS	PS	ALPHA KETOGLUTARATE	1000	C. BRIGGSAE	AF16	2016-02-12	50043805	14	1	0
PHILLIPS	PS	ALPHA KETOGLUTARATE	1000	C. BRIGGSAE	AF16	2016-02-12	50043805	14	1	0
PHILLIPS	PS	ALPHA KETOGLUTARATE	1000	C. BRIGGSAE	AF16	2016-02-12	50043805	14	1	0
PHILLIPS	PS	ALPHA KETOGLUTARATE	1000	C. BRIGGSAE	AF16	2016-02-12	50043805	14	1	0
PHILLIPS	PS	ALPHA KETOGLUTARATE	1000	C. BRIGGSAE	AF16	2016-02-12	50043805	14	1	0
PHILLIPS	PS	ALPHA KETOGLUTARATE	1000	C. BRIGGSAE	AF16	2016-02-12	50043805	14	1	0
PHILLIPS	PS	ALPHA KETOGLUTARATE	1000	C. BRIGGSAE	AF16	2016-02-12	50043805	14	1	0
PHILLIPS	PS	ALPHA KETOGLUTARATE	1000	C. BRIGGSAE	AF16	2016-02-12	50043805	14	1	0
PHILLIPS	PS	ALPHA KETOGLUTARATE	1000	C. BRIGGSAE	AF16	2016-02-12	50043805	14	1	0
PHILLIPS	PS	ALPHA KETOGLUTARATE	1000	C. BRIGGSAE	AF16	2016-02-12	50043805	14	1	0
PHILLIPS	PS	ALPHA KETOGLUTARATE	1000	C. BRIGGSAE	AF16	2016-02-12	50043805	14	1	0
PHILLIPS	PS	ALPHA KETOGLUTARATE	1000	C. BRIGGSAE	AF16	2016-02-12	50043805	14	1	0
PHILLIPS	PS	ALPHA KETOGLUTARATE	1000	C. BRIGGSAE	AF16	2016-02-12	50043805	14	1	0
PHILLIPS	PS	ALPHA KETOGLUTARATE	1000	C. BRIGGSAE	AF16	2016-02-12	50043805	14	1	0
PHILLIPS	PS	ALPHA KETOGLUTARATE	1000	C. BRIGGSAE	AF16	2016-02-12	50043805	14	1	0
PHILLIPS	PS	ALPHA KETOGLUTARATE	1000	C. BRIGGSAE	AF16	2016-02-12	50043805	14	1	0
PHILLIPS	PS	ALPHA KETOGLUTARATE	1000	C. BRIGGSAE	AF16	2016-02-12	50043805	14	1	0
PHILLIPS	PC	ALPHA KETOGLUTARATE	4000	C. BRIGGSAE	AF16	2016-02-12	50043960	5	1	0
PHILLIPS	PC	ALPHA KETOGLUTARATE	4000	C. BRIGGSAE	AF16	2016-02-12	50043960	5	1	0
PHILLIPS	PC	ALPHA KETOGLUTARATE	4000	C. BRIGGSAE	AF16	2016-02-12	50043960	5	1	0
PHILLIPS	PC	ALPHA KETOGLUTARATE	4000	C. BRIGGSAE	AF16	2016-02-12	50043960	7	0	1	7	1.94591
PHILLIPS	PC	ALPHA KETOGLUTARATE	4000	C. BRIGGSAE	AF16	2016-02-12	50043960	10	0	1	10	2.30259
PHILLIPS	PC	ALPHA KETOGLUTARATE	4000	C. BRIGGSAE	AF16	2016-02-12	50043960	10	1	0
PHILLIPS	PC	ALPHA KETOGLUTARATE	4000	C. BRIGGSAE	AF16	2016-02-12	50043960	10	1	0
PHILLIPS	PC	ALPHA KETOGLUTARATE	4000	C. BRIGGSAE	AF16	2016-02-12	50043960	12	0	1	12	2.48491
PHILLIPS	PC	ALPHA KETOGLUTARATE	4000	C. BRIGGSAE	AF16	2016-02-12	50043960	17	0	1	17	2.83321
PHILLIPS	PC	ALPHA KETOGLUTARATE	4000	C. BRIGGSAE	AF16	2016-02-12	50043960	17	1	0
PHILLIPS	PC	ALPHA KETOGLUTARATE	4000	C. BRIGGSAE	AF16	2016-02-12	50043960	19	1	0
PHILLIPS	PC	ALPHA KETOGLUTARATE	4000	C. BRIGGSAE	AF16	2016-02-12	50043960	19	1	0
PHILLIPS	PC	ALPHA KETOGLUTARATE	4000	C. BRIGGSAE	AF16	2016-02-12	50043960	19	1	0
PHILLIPS	PC	ALPHA KETOGLUTARATE	4000	C. BRIGGSAE	AF16	2016-02-12	50043960	19	1	0
PHILLIPS	PC	ALPHA KETOGLUTARATE	4000	C. BRIGGSAE	AF16	2016-02-12	50043960	19	1	0
PHILLIPS	PC	ALPHA KETOGLUTARATE	4000	C. BRIGGSAE	AF16	2016-02-12	50043960	19	1	0
PHILLIPS	PC	ALPHA KETOGLUTARATE	4000	C. BRIGGSAE	AF16	2016-02-12	50043960	21	0	1	21	3.04452
PHILLIPS	PC	ALPHA KETOGLUTARATE	4000	C. BRIGGSAE	AF16	2016-02-12	50043960	24	1	0
PHILLIPS	PC	ALPHA KETOGLUTARATE	4000	C. BRIGGSAE	AF16	2016-02-12	50043960	24	1	0
PHILLIPS	PC	ALPHA KETOGLUTARATE	4000	C. BRIGGSAE	AF16	2016-02-12	50043960	24	1	0
PHILLIPS	PC	ALPHA KETOGLUTARATE	4000	C. BRIGGSAE	AF16	2016-02-12	50043960	26	0	1	26	3.2581
PHILLIPS	PC	ALPHA KETOGLUTARATE	4000	C. BRIGGSAE	AF16	2016-02-12	50043960	26	0	1	26	3.2581
PHILLIPS	PC	ALPHA KETOGLUTARATE	4000	C. BRIGGSAE	AF16	2016-02-12	50043960	26	0	1	26	3.2581
PHILLIPS	PC	ALPHA KETOGLUTARATE	4000	C. BRIGGSAE	AF16	2016-02-12	50043960	28	0	1	28	3.3322
PHILLIPS	PC	ALPHA KETOGLUTARATE	4000	C. BRIGGSAE	AF16	2016-02-12	50043960	28	0	1	28	3.3322
PHILLIPS	PC	ALPHA KETOGLUTARATE	4000	C. BRIGGSAE	AF16	2016-02-12	50043960	28	0	1	28	3.3322
PHILLIPS	PC	ALPHA KETOGLUTARATE	4000	C. BRIGGSAE	AF16	2016-02-12	50043960	28	0	1	28	3.3322
PHILLIPS	PC	ALPHA KETOGLUTARATE	4000	C. BRIGGSAE	AF16	2016-02-12	50043960	28	0	1	28	3.3322
PHILLIPS	PC	ALPHA KETOGLUTARATE	4000	C. BRIGGSAE	AF16	2016-02-12	50043960	31	0	1	31	3.43399
PHILLIPS	PC	ALPHA KETOGLUTARATE	4000	C. BRIGGSAE	AF16	2016-02-12	50043960	31	0	1	31	3.43399
PHILLIPS	PC	ALPHA KETOGLUTARATE	4000	C. BRIGGSAE	AF16	2016-02-12	50043960	33	0	1	33	3.49651
PHILLIPS	PC	ALPHA KETOGLUTARATE	4000	C. BRIGGSAE	AF16	2016-02-12	50043960	33	0	1	33	3.49651
PHILLIPS	PC	ALPHA KETOGLUTARATE	4000	C. BRIGGSAE	AF16	2016-02-12	50043960	38	0	1	38	3.63759
PHILLIPS	PC	ALPHA KETOGLUTARATE	4000	C. BRIGGSAE	AF16	2016-02-12	50043960	42	0	1	42	3.73767
PHILLIPS	PC	ALPHA KETOGLUTARATE	4000	C. BRIGGSAE	AF16	2016-02-12	50043960	45	0	1	45	3.80666
PHILLIPS	PC	ALPHA KETOGLUTARATE	4000	C. BRIGGSAE	AF16	2016-02-12	50043960	45	0	1	45	3.80666
PHILLIPS	PCH	ALPHA KETOGLUTARATE	4000	C. BRIGGSAE	AF16	2016-02-12	50044110	7	1	0
PHILLIPS	PCH	ALPHA KETOGLUTARATE	4000	C. BRIGGSAE	AF16	2016-02-12	50044110	7	1	0
PHILLIPS	PCH	ALPHA KETOGLUTARATE	4000	C. BRIGGSAE	AF16	2016-02-12	50044110	7	1	0
PHILLIPS	PCH	ALPHA KETOGLUTARATE	4000	C. BRIGGSAE	AF16	2016-02-12	50044110	10	1	0
PHILLIPS	PCH	ALPHA KETOGLUTARATE	4000	C. BRIGGSAE	AF16	2016-02-12	50044110	10	1	0
PHILLIPS	PCH	ALPHA KETOGLUTARATE	4000	C. BRIGGSAE	AF16	2016-02-12	50044110	10	1	0
PHILLIPS	PCH	ALPHA KETOGLUTARATE	4000	C. BRIGGSAE	AF16	2016-02-12	50044110	10	1	0
PHILLIPS	PCH	ALPHA KETOGLUTARATE	4000	C. BRIGGSAE	AF16	2016-02-12	50044110	10	1	0
PHILLIPS	PCH	ALPHA KETOGLUTARATE	4000	C. BRIGGSAE	AF16	2016-02-12	50044110	10	1	0
PHILLIPS	PCH	ALPHA KETOGLUTARATE	4000	C. BRIGGSAE	AF16	2016-02-12	50044110	12	0	1	12	2.48491
PHILLIPS	PCH	ALPHA KETOGLUTARATE	4000	C. BRIGGSAE	AF16	2016-02-12	50044110	17	1	0
PHILLIPS	PCH	ALPHA KETOGLUTARATE	4000	C. BRIGGSAE	AF16	2016-02-12	50044110	17	1	0
PHILLIPS	PCH	ALPHA KETOGLUTARATE	4000	C. BRIGGSAE	AF16	2016-02-12	50044110	14	1	0
PHILLIPS	PCH	ALPHA KETOGLUTARATE	4000	C. BRIGGSAE	AF16	2016-02-12	50044110	14	1	0
PHILLIPS	PCH	ALPHA KETOGLUTARATE	4000	C. BRIGGSAE	AF16	2016-02-12	50044110	14	1	0
PHILLIPS	PCH	ALPHA KETOGLUTARATE	4000	C. BRIGGSAE	AF16	2016-02-12	50044110	19	0	1	19	2.94444
PHILLIPS	PCH	ALPHA KETOGLUTARATE	4000	C. BRIGGSAE	AF16	2016-02-12	50044110	19	1	0
PHILLIPS	PCH	ALPHA KETOGLUTARATE	4000	C. BRIGGSAE	AF16	2016-02-12	50044110	19	1	0
PHILLIPS	PCH	ALPHA KETOGLUTARATE	4000	C. BRIGGSAE	AF16	2016-02-12	50044110	21	1	0
PHILLIPS	PCH	ALPHA KETOGLUTARATE	4000	C. BRIGGSAE	AF16	2016-02-12	50044110	24	0	1	24	3.17805
PHILLIPS	PCH	ALPHA KETOGLUTARATE	4000	C. BRIGGSAE	AF16	2016-02-12	50044110	24	1	0
PHILLIPS	PCH	ALPHA KETOGLUTARATE	4000	C. BRIGGSAE	AF16	2016-02-12	50044110	24	1	0
PHILLIPS	PCH	ALPHA KETOGLUTARATE	4000	C. BRIGGSAE	AF16	2016-02-12	50044110	26	1	0
PHILLIPS	PCH	ALPHA KETOGLUTARATE	4000	C. BRIGGSAE	AF16	2016-02-12	50044110	28	1	0
PHILLIPS	PCH	ALPHA KETOGLUTARATE	4000	C. BRIGGSAE	AF16	2016-02-12	50044110	28	1	0
PHILLIPS	PCH	ALPHA KETOGLUTARATE	4000	C. BRIGGSAE	AF16	2016-02-12	50044110	28	1	0
PHILLIPS	PCH	ALPHA KETOGLUTARATE	4000	C. BRIGGSAE	AF16	2016-02-12	50044110	31	0	1	31	3.43399
PHILLIPS	PCH	ALPHA KETOGLUTARATE	4000	C. BRIGGSAE	AF16	2016-02-12	50044110	31	1	0
PHILLIPS	PCH	ALPHA KETOGLUTARATE	4000	C. BRIGGSAE	AF16	2016-02-12	50044110	31	1	0
PHILLIPS	PCH	ALPHA KETOGLUTARATE	4000	C. BRIGGSAE	AF16	2016-02-12	50044110	40	0	1	40	3.68888
PHILLIPS	PCH	ALPHA KETOGLUTARATE	4000	C. BRIGGSAE	AF16	2016-02-12	50044110	40	0	1	40	3.68888
PHILLIPS	PCH	ALPHA KETOGLUTARATE	4000	C. BRIGGSAE	AF16	2016-02-12	50044110	38	0	1	38	3.63759
PHILLIPS	PCH	ALPHA KETOGLUTARATE	4000	C. BRIGGSAE	AF16	2016-02-12	50044110	38	0	1	38	3.63759
PHILLIPS	PCH	ALPHA KETOGLUTARATE	4000	C. BRIGGSAE	AF16	2016-02-12	50044110	38	0	1	38	3.63759
PHILLIPS	PCH	ALPHA KETOGLUTARATE	4000	C. BRIGGSAE	AF16	2016-02-12	50044110	35	0	1	35	3.55535
PHILLIPS	PCH	ALPHA KETOGLUTARATE	4000	C. BRIGGSAE	AF16	2016-02-12	50044110	42	0	1	42	3.73767
PHILLIPS	PCH	ALPHA KETOGLUTARATE	4000	C. BRIGGSAE	AF16	2016-02-12	50044110	45	0	1	45	3.80666
PHILLIPS	PCH	ALPHA KETOGLUTARATE	4000	C. BRIGGSAE	AF16	2016-02-12	50044110	52	0	1	52	3.95124
PHILLIPS	PCH	ALPHA KETOGLUTARATE	4000	C. BRIGGSAE	AF16	2016-02-12	50044110	49	0	1	49	3.89182
PHILLIPS	PS	ALPHA KETOGLUTARATE	4000	C. BRIGGSAE	AF16	2016-02-12	50043810	7	1	0
PHILLIPS	PS	ALPHA KETOGLUTARATE	4000	C. BRIGGSAE	AF16	2016-02-12	50043810	12	1	0
PHILLIPS	PS	ALPHA KETOGLUTARATE	4000	C. BRIGGSAE	AF16	2016-02-12	50043810	12	1	0
PHILLIPS	PS	ALPHA KETOGLUTARATE	4000	C. BRIGGSAE	AF16	2016-02-12	50043810	14	1	0
PHILLIPS	PS	ALPHA KETOGLUTARATE	4000	C. BRIGGSAE	AF16	2016-02-12	50043810	14	1	0
PHILLIPS	PS	ALPHA KETOGLUTARATE	4000	C. BRIGGSAE	AF16	2016-02-12	50043810	14	1	0
PHILLIPS	PS	ALPHA KETOGLUTARATE	4000	C. BRIGGSAE	AF16	2016-02-12	50043810	14	1	0
PHILLIPS	PS	ALPHA KETOGLUTARATE	4000	C. BRIGGSAE	AF16	2016-02-12	50043810	14	1	0
PHILLIPS	PS	ALPHA KETOGLUTARATE	4000	C. BRIGGSAE	AF16	2016-02-12	50043810	14	1	0
PHILLIPS	PS	ALPHA KETOGLUTARATE	4000	C. BRIGGSAE	AF16	2016-02-12	50043810	14	1	0
PHILLIPS	PS	ALPHA KETOGLUTARATE	4000	C. BRIGGSAE	AF16	2016-02-12	50043810	14	1	0
PHILLIPS	PS	ALPHA KETOGLUTARATE	4000	C. BRIGGSAE	AF16	2016-02-12	50043810	14	1	0
PHILLIPS	PS	ALPHA KETOGLUTARATE	4000	C. BRIGGSAE	AF16	2016-02-12	50043810	14	1	0
PHILLIPS	PS	ALPHA KETOGLUTARATE	4000	C. BRIGGSAE	AF16	2016-02-12	50043810	14	1	0
PHILLIPS	PS	ALPHA KETOGLUTARATE	4000	C. BRIGGSAE	AF16	2016-02-12	50043810	14	1	0
PHILLIPS	PS	ALPHA KETOGLUTARATE	4000	C. BRIGGSAE	AF16	2016-02-12	50043810	14	1	0
PHILLIPS	PS	ALPHA KETOGLUTARATE	4000	C. BRIGGSAE	AF16	2016-02-12	50043810	14	1	0
PHILLIPS	PS	ALPHA KETOGLUTARATE	4000	C. BRIGGSAE	AF16	2016-02-12	50043810	14	1	0
PHILLIPS	PS	ALPHA KETOGLUTARATE	4000	C. BRIGGSAE	AF16	2016-02-12	50043810	14	1	0
PHILLIPS	PS	ALPHA KETOGLUTARATE	4000	C. BRIGGSAE	AF16	2016-02-12	50043810	14	1	0
PHILLIPS	PS	ALPHA KETOGLUTARATE	4000	C. BRIGGSAE	AF16	2016-02-12	50043810	14	1	0
PHILLIPS	PS	ALPHA KETOGLUTARATE	4000	C. BRIGGSAE	AF16	2016-02-12	50043810	14	1	0
PHILLIPS	PS	ALPHA KETOGLUTARATE	4000	C. BRIGGSAE	AF16	2016-02-12	50043810	14	1	0
PHILLIPS	PS	ALPHA KETOGLUTARATE	4000	C. BRIGGSAE	AF16	2016-02-12	50043810	14	1	0
PHILLIPS	PS	ALPHA KETOGLUTARATE	4000	C. BRIGGSAE	AF16	2016-02-12	50043810	14	1	0
PHILLIPS	PS	ALPHA KETOGLUTARATE	4000	C. BRIGGSAE	AF16	2016-02-12	50043810	14	1	0
PHILLIPS	PS	ALPHA KETOGLUTARATE	4000	C. BRIGGSAE	AF16	2016-02-12	50043810	14	1	0
PHILLIPS	PS	ALPHA KETOGLUTARATE	4000	C. BRIGGSAE	AF16	2016-02-12	50043810	14	1	0
PHILLIPS	PS	ALPHA KETOGLUTARATE	4000	C. BRIGGSAE	AF16	2016-02-12	50043810	14	1	0
PHILLIPS	PS	ALPHA KETOGLUTARATE	4000	C. BRIGGSAE	AF16	2016-02-12	50043810	14	1	0
PHILLIPS	PS	ALPHA KETOGLUTARATE	4000	C. BRIGGSAE	AF16	2016-02-12	50043810	14	1	0
PHILLIPS	PS	ALPHA KETOGLUTARATE	4000	C. BRIGGSAE	AF16	2016-02-12	50043810	14	1	0
PHILLIPS	PS	ALPHA KETOGLUTARATE	4000	C. BRIGGSAE	AF16	2016-02-12	50043810	14	1	0
PHILLIPS	PS	ALPHA KETOGLUTARATE	4000	C. BRIGGSAE	AF16	2016-02-12	50043810	14	1	0
PHILLIPS	PS	ALPHA KETOGLUTARATE	4000	C. BRIGGSAE	AF16	2016-02-12	50043810	14	1	0
LITHGOW	LC	ALPHA KETOGLUTARATE	800	C. BRIGGSAE	HK104	2015-10-16	50034865	12	1	0
LITHGOW	LC	ALPHA KETOGLUTARATE	800	C. BRIGGSAE	HK104	2015-10-16	50034865	14	1	0
LITHGOW	LC	ALPHA KETOGLUTARATE	800	C. BRIGGSAE	HK104	2015-10-16	50034865	17	0	1	17	2.83321
LITHGOW	LC	ALPHA KETOGLUTARATE	800	C. BRIGGSAE	HK104	2015-10-16	50034865	24	1	0
LITHGOW	LC	ALPHA KETOGLUTARATE	800	C. BRIGGSAE	HK104	2015-10-16	50034865	24	1	0
LITHGOW	LC	ALPHA KETOGLUTARATE	800	C. BRIGGSAE	HK104	2015-10-16	50034865	24	1	0
LITHGOW	LC	ALPHA KETOGLUTARATE	800	C. BRIGGSAE	HK104	2015-10-16	50034865	24	1	0
LITHGOW	LC	ALPHA KETOGLUTARATE	800	C. BRIGGSAE	HK104	2015-10-16	50034865	24	1	0
LITHGOW	LC	ALPHA KETOGLUTARATE	800	C. BRIGGSAE	HK104	2015-10-16	50034865	24	1	0
LITHGOW	LC	ALPHA KETOGLUTARATE	800	C. BRIGGSAE	HK104	2015-10-16	50034865	28	0	1	28	3.3322
LITHGOW	LC	ALPHA KETOGLUTARATE	800	C. BRIGGSAE	HK104	2015-10-16	50034865	28	0	1	28	3.3322
LITHGOW	LC	ALPHA KETOGLUTARATE	800	C. BRIGGSAE	HK104	2015-10-16	50034865	28	1	0
LITHGOW	LC	ALPHA KETOGLUTARATE	800	C. BRIGGSAE	HK104	2015-10-16	50034865	31	0	1	31	3.43399
LITHGOW	LC	ALPHA KETOGLUTARATE	800	C. BRIGGSAE	HK104	2015-10-16	50034865	31	1	0
LITHGOW	LC	ALPHA KETOGLUTARATE	800	C. BRIGGSAE	HK104	2015-10-16	50034865	31	1	0
LITHGOW	LC	ALPHA KETOGLUTARATE	800	C. BRIGGSAE	HK104	2015-10-16	50034865	31	1	0
LITHGOW	LC	ALPHA KETOGLUTARATE	800	C. BRIGGSAE	HK104	2015-10-16	50034865	33	0	1	33	3.49651
LITHGOW	LC	ALPHA KETOGLUTARATE	800	C. BRIGGSAE	HK104	2015-10-16	50034865	35	0	1	35	3.55535
LITHGOW	LC	ALPHA KETOGLUTARATE	800	C. BRIGGSAE	HK104	2015-10-16	50034865	35	0	1	35	3.55535
LITHGOW	LC	ALPHA KETOGLUTARATE	800	C. BRIGGSAE	HK104	2015-10-16	50034865	38	0	1	38	3.63759
LITHGOW	LC	ALPHA KETOGLUTARATE	800	C. BRIGGSAE	HK104	2015-10-16	50034865	38	0	1	38	3.63759
LITHGOW	LC	ALPHA KETOGLUTARATE	800	C. BRIGGSAE	HK104	2015-10-16	50034865	38	1	0
LITHGOW	LC	ALPHA KETOGLUTARATE	800	C. BRIGGSAE	HK104	2015-10-16	50034865	38	1	0
LITHGOW	LC	ALPHA KETOGLUTARATE	800	C. BRIGGSAE	HK104	2015-10-16	50034865	40	0	1	40	3.68888
LITHGOW	LC	ALPHA KETOGLUTARATE	800	C. BRIGGSAE	HK104	2015-10-16	50034865	40	0	1	40	3.68888
LITHGOW	LC	ALPHA KETOGLUTARATE	800	C. BRIGGSAE	HK104	2015-10-16	50034865	40	0	1	40	3.68888
LITHGOW	LC	ALPHA KETOGLUTARATE	800	C. BRIGGSAE	HK104	2015-10-16	50034865	40	0	1	40	3.68888
LITHGOW	LC	ALPHA KETOGLUTARATE	800	C. BRIGGSAE	HK104	2015-10-16	50034865	40	1	0
LITHGOW	LC	ALPHA KETOGLUTARATE	800	C. BRIGGSAE	HK104	2015-10-16	50034865	42	0	1	42	3.73767
LITHGOW	LC	ALPHA KETOGLUTARATE	800	C. BRIGGSAE	HK104	2015-10-16	50034865	42	0	1	42	3.73767
LITHGOW	LC	ALPHA KETOGLUTARATE	800	C. BRIGGSAE	HK104	2015-10-16	50034865	45	0	1	45	3.80666
LITHGOW	LC	ALPHA KETOGLUTARATE	800	C. BRIGGSAE	HK104	2015-10-16	50034865	45	0	1	45	3.80666
LITHGOW	LC	ALPHA KETOGLUTARATE	800	C. BRIGGSAE	HK104	2015-10-16	50034865	45	0	1	45	3.80666
LITHGOW	LC	ALPHA KETOGLUTARATE	800	C. BRIGGSAE	HK104	2015-10-16	50034865	47	0	1	47	3.85015
LITHGOW	LC	ALPHA KETOGLUTARATE	800	C. BRIGGSAE	HK104	2015-10-16	50034865	49	0	1	49	3.89182
LITHGOW	LF	ALPHA KETOGLUTARATE	800	C. BRIGGSAE	HK104	2015-10-16	50034715	12	0	1	12	2.48491
LITHGOW	LF	ALPHA KETOGLUTARATE	800	C. BRIGGSAE	HK104	2015-10-16	50034715	12	0	1	12	2.48491
LITHGOW	LF	ALPHA KETOGLUTARATE	800	C. BRIGGSAE	HK104	2015-10-16	50034715	12	1	0
LITHGOW	LF	ALPHA KETOGLUTARATE	800	C. BRIGGSAE	HK104	2015-10-16	50034715	17	0	1	17	2.83321
LITHGOW	LF	ALPHA KETOGLUTARATE	800	C. BRIGGSAE	HK104	2015-10-16	50034715	17	0	1	17	2.83321
LITHGOW	LF	ALPHA KETOGLUTARATE	800	C. BRIGGSAE	HK104	2015-10-16	50034715	17	1	0
LITHGOW	LF	ALPHA KETOGLUTARATE	800	C. BRIGGSAE	HK104	2015-10-16	50034715	17	1	0
LITHGOW	LF	ALPHA KETOGLUTARATE	800	C. BRIGGSAE	HK104	2015-10-16	50034715	17	1	0
LITHGOW	LF	ALPHA KETOGLUTARATE	800	C. BRIGGSAE	HK104	2015-10-16	50034715	19	0	1	19	2.94444
LITHGOW	LF	ALPHA KETOGLUTARATE	800	C. BRIGGSAE	HK104	2015-10-16	50034715	21	0	1	21	3.04452
LITHGOW	LF	ALPHA KETOGLUTARATE	800	C. BRIGGSAE	HK104	2015-10-16	50034715	21	0	1	21	3.04452
LITHGOW	LF	ALPHA KETOGLUTARATE	800	C. BRIGGSAE	HK104	2015-10-16	50034715	24	0	1	24	3.17805
LITHGOW	LF	ALPHA KETOGLUTARATE	800	C. BRIGGSAE	HK104	2015-10-16	50034715	24	0	1	24	3.17805
LITHGOW	LF	ALPHA KETOGLUTARATE	800	C. BRIGGSAE	HK104	2015-10-16	50034715	24	1	0
LITHGOW	LF	ALPHA KETOGLUTARATE	800	C. BRIGGSAE	HK104	2015-10-16	50034715	24	1	0
LITHGOW	LF	ALPHA KETOGLUTARATE	800	C. BRIGGSAE	HK104	2015-10-16	50034715	26	0	1	26	3.2581
LITHGOW	LF	ALPHA KETOGLUTARATE	800	C. BRIGGSAE	HK104	2015-10-16	50034715	31	0	1	31	3.43399
LITHGOW	LF	ALPHA KETOGLUTARATE	800	C. BRIGGSAE	HK104	2015-10-16	50034715	31	0	1	31	3.43399
LITHGOW	LF	ALPHA KETOGLUTARATE	800	C. BRIGGSAE	HK104	2015-10-16	50034715	31	0	1	31	3.43399
LITHGOW	LF	ALPHA KETOGLUTARATE	800	C. BRIGGSAE	HK104	2015-10-16	50034715	31	0	1	31	3.43399
LITHGOW	LF	ALPHA KETOGLUTARATE	800	C. BRIGGSAE	HK104	2015-10-16	50034715	31	0	1	31	3.43399
LITHGOW	LF	ALPHA KETOGLUTARATE	800	C. BRIGGSAE	HK104	2015-10-16	50034715	31	0	1	31	3.43399
LITHGOW	LF	ALPHA KETOGLUTARATE	800	C. BRIGGSAE	HK104	2015-10-16	50034715	33	0	1	33	3.49651
LITHGOW	LF	ALPHA KETOGLUTARATE	800	C. BRIGGSAE	HK104	2015-10-16	50034715	33	0	1	33	3.49651
LITHGOW	LF	ALPHA KETOGLUTARATE	800	C. BRIGGSAE	HK104	2015-10-16	50034715	33	0	1	33	3.49651
LITHGOW	LF	ALPHA KETOGLUTARATE	800	C. BRIGGSAE	HK104	2015-10-16	50034715	33	0	1	33	3.49651
LITHGOW	LF	ALPHA KETOGLUTARATE	800	C. BRIGGSAE	HK104	2015-10-16	50034715	38	0	1	38	3.63759
LITHGOW	LF	ALPHA KETOGLUTARATE	800	C. BRIGGSAE	HK104	2015-10-16	50034715	38	0	1	38	3.63759
LITHGOW	LF	ALPHA KETOGLUTARATE	800	C. BRIGGSAE	HK104	2015-10-16	50034715	40	0	1	40	3.68888
LITHGOW	LF	ALPHA KETOGLUTARATE	800	C. BRIGGSAE	HK104	2015-10-16	50034715	45	0	1	45	3.80666
LITHGOW	LF	ALPHA KETOGLUTARATE	800	C. BRIGGSAE	HK104	2015-10-16	50034715	45	0	1	45	3.80666
LITHGOW	LF	ALPHA KETOGLUTARATE	800	C. BRIGGSAE	HK104	2015-10-16	50034715	47	0	1	47	3.85015
LITHGOW	LF	ALPHA KETOGLUTARATE	800	C. BRIGGSAE	HK104	2015-10-16	50034715	52	0	1	52	3.95124
LITHGOW	LL	ALPHA KETOGLUTARATE	800	C. BRIGGSAE	HK104	2015-10-16	50034790	10	1	0
LITHGOW	LL	ALPHA KETOGLUTARATE	800	C. BRIGGSAE	HK104	2015-10-16	50034790	7	1	0
LITHGOW	LL	ALPHA KETOGLUTARATE	800	C. BRIGGSAE	HK104	2015-10-16	50034790	7	1	0
LITHGOW	LL	ALPHA KETOGLUTARATE	800	C. BRIGGSAE	HK104	2015-10-16	50034790	7	1	0
LITHGOW	LL	ALPHA KETOGLUTARATE	800	C. BRIGGSAE	HK104	2015-10-16	50034790	7	1	0
LITHGOW	LL	ALPHA KETOGLUTARATE	800	C. BRIGGSAE	HK104	2015-10-16	50034790	12	1	0
LITHGOW	LL	ALPHA KETOGLUTARATE	800	C. BRIGGSAE	HK104	2015-10-16	50034790	14	0	1	14	2.63906
LITHGOW	LL	ALPHA KETOGLUTARATE	800	C. BRIGGSAE	HK104	2015-10-16	50034790	14	1	0
LITHGOW	LL	ALPHA KETOGLUTARATE	800	C. BRIGGSAE	HK104	2015-10-16	50034790	19	1	0
LITHGOW	LL	ALPHA KETOGLUTARATE	800	C. BRIGGSAE	HK104	2015-10-16	50034790	24	0	1	24	3.17805
LITHGOW	LL	ALPHA KETOGLUTARATE	800	C. BRIGGSAE	HK104	2015-10-16	50034790	24	1	0
LITHGOW	LL	ALPHA KETOGLUTARATE	800	C. BRIGGSAE	HK104	2015-10-16	50034790	27	0	1	27	3.29584
LITHGOW	LL	ALPHA KETOGLUTARATE	800	C. BRIGGSAE	HK104	2015-10-16	50034790	28	0	1	28	3.3322
LITHGOW	LL	ALPHA KETOGLUTARATE	800	C. BRIGGSAE	HK104	2015-10-16	50034790	28	0	1	28	3.3322
LITHGOW	LL	ALPHA KETOGLUTARATE	800	C. BRIGGSAE	HK104	2015-10-16	50034790	31	0	1	31	3.43399
LITHGOW	LL	ALPHA KETOGLUTARATE	800	C. BRIGGSAE	HK104	2015-10-16	50034790	31	1	0
LITHGOW	LL	ALPHA KETOGLUTARATE	800	C. BRIGGSAE	HK104	2015-10-16	50034790	33	0	1	33	3.49651
LITHGOW	LL	ALPHA KETOGLUTARATE	800	C. BRIGGSAE	HK104	2015-10-16	50034790	33	0	1	33	3.49651
LITHGOW	LL	ALPHA KETOGLUTARATE	800	C. BRIGGSAE	HK104	2015-10-16	50034790	35	0	1	35	3.55535
LITHGOW	LL	ALPHA KETOGLUTARATE	800	C. BRIGGSAE	HK104	2015-10-16	50034790	35	0	1	35	3.55535
LITHGOW	LL	ALPHA KETOGLUTARATE	800	C. BRIGGSAE	HK104	2015-10-16	50034790	35	0	1	35	3.55535
LITHGOW	LL	ALPHA KETOGLUTARATE	800	C. BRIGGSAE	HK104	2015-10-16	50034790	35	0	1	35	3.55535
LITHGOW	LL	ALPHA KETOGLUTARATE	800	C. BRIGGSAE	HK104	2015-10-16	50034790	35	0	1	35	3.55535
LITHGOW	LL	ALPHA KETOGLUTARATE	800	C. BRIGGSAE	HK104	2015-10-16	50034790	38	0	1	38	3.63759
LITHGOW	LL	ALPHA KETOGLUTARATE	800	C. BRIGGSAE	HK104	2015-10-16	50034790	38	0	1	38	3.63759
LITHGOW	LL	ALPHA KETOGLUTARATE	800	C. BRIGGSAE	HK104	2015-10-16	50034790	38	0	1	38	3.63759
LITHGOW	LL	ALPHA KETOGLUTARATE	800	C. BRIGGSAE	HK104	2015-10-16	50034790	38	0	1	38	3.63759
LITHGOW	LL	ALPHA KETOGLUTARATE	800	C. BRIGGSAE	HK104	2015-10-16	50034790	38	1	0
LITHGOW	LL	ALPHA KETOGLUTARATE	800	C. BRIGGSAE	HK104	2015-10-16	50034790	38	1	0
LITHGOW	LL	ALPHA KETOGLUTARATE	800	C. BRIGGSAE	HK104	2015-10-16	50034790	38	1	0
LITHGOW	LL	ALPHA KETOGLUTARATE	800	C. BRIGGSAE	HK104	2015-10-16	50034790	40	0	1	40	3.68888
LITHGOW	LL	ALPHA KETOGLUTARATE	800	C. BRIGGSAE	HK104	2015-10-16	50034790	40	0	1	40	3.68888
LITHGOW	LL	ALPHA KETOGLUTARATE	800	C. BRIGGSAE	HK104	2015-10-16	50034790	45	0	1	45	3.80666
LITHGOW	LL	ALPHA KETOGLUTARATE	800	C. BRIGGSAE	HK104	2015-10-16	50034790	45	0	1	45	3.80666
LITHGOW	LL	ALPHA KETOGLUTARATE	800	C. BRIGGSAE	HK104	2015-10-16	50034790	45	0	1	45	3.80666
LITHGOW	LL	ALPHA KETOGLUTARATE	800	C. BRIGGSAE	HK104	2015-10-16	50034790	45	0	1	45	3.80666
LITHGOW	LL	ALPHA KETOGLUTARATE	800	C. BRIGGSAE	HK104	2015-10-16	50034790	45	0	1	45	3.80666
LITHGOW	LL	ALPHA KETOGLUTARATE	800	C. BRIGGSAE	HK104	2015-10-16	50034790	47	0	1	47	3.85015
LITHGOW	LL	ALPHA KETOGLUTARATE	800	C. BRIGGSAE	HK104	2015-10-16	50034790	47	0	1	47	3.85015
LITHGOW	LL	ALPHA KETOGLUTARATE	800	C. BRIGGSAE	HK104	2015-10-16	50034790	52	0	1	52	3.95124
LITHGOW	LP	ALPHA KETOGLUTARATE	800	C. BRIGGSAE	HK104	2015-10-16	50034640	12	0	1	12	2.48491
LITHGOW	LP	ALPHA KETOGLUTARATE	800	C. BRIGGSAE	HK104	2015-10-16	50034640	14	1	0
LITHGOW	LP	ALPHA KETOGLUTARATE	800	C. BRIGGSAE	HK104	2015-10-16	50034640	19	1	0
LITHGOW	LP	ALPHA KETOGLUTARATE	800	C. BRIGGSAE	HK104	2015-10-16	50034640	7	0	1	7	1.94591
LITHGOW	LP	ALPHA KETOGLUTARATE	800	C. BRIGGSAE	HK104	2015-10-16	50034640	7	1	0
LITHGOW	LP	ALPHA KETOGLUTARATE	800	C. BRIGGSAE	HK104	2015-10-16	50034640	7	1	0
LITHGOW	LP	ALPHA KETOGLUTARATE	800	C. BRIGGSAE	HK104	2015-10-16	50034640	24	0	1	24	3.17805
LITHGOW	LP	ALPHA KETOGLUTARATE	800	C. BRIGGSAE	HK104	2015-10-16	50034640	24	0	1	24	3.17805
LITHGOW	LP	ALPHA KETOGLUTARATE	800	C. BRIGGSAE	HK104	2015-10-16	50034640	24	1	0
LITHGOW	LP	ALPHA KETOGLUTARATE	800	C. BRIGGSAE	HK104	2015-10-16	50034640	24	1	0
LITHGOW	LP	ALPHA KETOGLUTARATE	800	C. BRIGGSAE	HK104	2015-10-16	50034640	26	0	1	26	3.2581
LITHGOW	LP	ALPHA KETOGLUTARATE	800	C. BRIGGSAE	HK104	2015-10-16	50034640	26	1	0
LITHGOW	LP	ALPHA KETOGLUTARATE	800	C. BRIGGSAE	HK104	2015-10-16	50034640	26	1	0
LITHGOW	LP	ALPHA KETOGLUTARATE	800	C. BRIGGSAE	HK104	2015-10-16	50034640	28	0	1	28	3.3322
LITHGOW	LP	ALPHA KETOGLUTARATE	800	C. BRIGGSAE	HK104	2015-10-16	50034640	28	0	1	28	3.3322
LITHGOW	LP	ALPHA KETOGLUTARATE	800	C. BRIGGSAE	HK104	2015-10-16	50034640	28	0	1	28	3.3322
LITHGOW	LP	ALPHA KETOGLUTARATE	800	C. BRIGGSAE	HK104	2015-10-16	50034640	31	1	0
LITHGOW	LP	ALPHA KETOGLUTARATE	800	C. BRIGGSAE	HK104	2015-10-16	50034640	31	1	0
LITHGOW	LP	ALPHA KETOGLUTARATE	800	C. BRIGGSAE	HK104	2015-10-16	50034640	31	1	0
LITHGOW	LP	ALPHA KETOGLUTARATE	800	C. BRIGGSAE	HK104	2015-10-16	50034640	31	1	0
LITHGOW	LP	ALPHA KETOGLUTARATE	800	C. BRIGGSAE	HK104	2015-10-16	50034640	31	1	0
LITHGOW	LP	ALPHA KETOGLUTARATE	800	C. BRIGGSAE	HK104	2015-10-16	50034640	31	1	0
LITHGOW	LP	ALPHA KETOGLUTARATE	800	C. BRIGGSAE	HK104	2015-10-16	50034640	31	1	0
LITHGOW	LP	ALPHA KETOGLUTARATE	800	C. BRIGGSAE	HK104	2015-10-16	50034640	31	1	0
LITHGOW	LP	ALPHA KETOGLUTARATE	800	C. BRIGGSAE	HK104	2015-10-16	50034640	31	1	0
LITHGOW	LP	ALPHA KETOGLUTARATE	800	C. BRIGGSAE	HK104	2015-10-16	50034640	31	1	0
LITHGOW	LP	ALPHA KETOGLUTARATE	800	C. BRIGGSAE	HK104	2015-10-16	50034640	31	1	0
LITHGOW	LP	ALPHA KETOGLUTARATE	800	C. BRIGGSAE	HK104	2015-10-16	50034640	31	1	0
LITHGOW	LP	ALPHA KETOGLUTARATE	800	C. BRIGGSAE	HK104	2015-10-16	50034640	31	1	0
LITHGOW	LP	ALPHA KETOGLUTARATE	800	C. BRIGGSAE	HK104	2015-10-16	50034640	31	1	0
LITHGOW	LP	ALPHA KETOGLUTARATE	800	C. BRIGGSAE	HK104	2015-10-16	50034640	31	1	0
LITHGOW	LP	ALPHA KETOGLUTARATE	800	C. BRIGGSAE	HK104	2015-10-16	50034640	31	1	0
LITHGOW	LP	ALPHA KETOGLUTARATE	800	C. BRIGGSAE	HK104	2015-10-16	50034640	31	1	0
LITHGOW	LP	ALPHA KETOGLUTARATE	800	C. BRIGGSAE	HK104	2015-10-16	50034640	31	1	0
LITHGOW	LP	ALPHA KETOGLUTARATE	800	C. BRIGGSAE	HK104	2015-10-16	50034640	31	1	0
LITHGOW	LP	ALPHA KETOGLUTARATE	800	C. BRIGGSAE	HK104	2015-10-16	50034640	31	1	0
LITHGOW	LP	ALPHA KETOGLUTARATE	800	C. BRIGGSAE	HK104	2015-10-16	50034640	31	1	0
LITHGOW	LP	ALPHA KETOGLUTARATE	800	C. BRIGGSAE	HK104	2015-10-16	50034640	31	1	0
LITHGOW	LP	ALPHA KETOGLUTARATE	800	C. BRIGGSAE	HK104	2015-10-16	50034640	31	1	0
LITHGOW	LP	ALPHA KETOGLUTARATE	800	C. BRIGGSAE	HK104	2015-10-16	50034640	31	1	0
LITHGOW	LC	ALPHA KETOGLUTARATE	4000	C. BRIGGSAE	HK104	2015-10-16	50034880	7	0	1	7	1.94591
LITHGOW	LC	ALPHA KETOGLUTARATE	4000	C. BRIGGSAE	HK104	2015-10-16	50034880	10	0	1	10	2.30259
LITHGOW	LC	ALPHA KETOGLUTARATE	4000	C. BRIGGSAE	HK104	2015-10-16	50034880	10	1	0
LITHGOW	LC	ALPHA KETOGLUTARATE	4000	C. BRIGGSAE	HK104	2015-10-16	50034880	17	0	1	17	2.83321
LITHGOW	LC	ALPHA KETOGLUTARATE	4000	C. BRIGGSAE	HK104	2015-10-16	50034880	17	0	1	17	2.83321
LITHGOW	LC	ALPHA KETOGLUTARATE	4000	C. BRIGGSAE	HK104	2015-10-16	50034880	21	0	1	21	3.04452
LITHGOW	LC	ALPHA KETOGLUTARATE	4000	C. BRIGGSAE	HK104	2015-10-16	50034880	21	0	1	21	3.04452
LITHGOW	LC	ALPHA KETOGLUTARATE	4000	C. BRIGGSAE	HK104	2015-10-16	50034880	24	0	1	24	3.17805
LITHGOW	LC	ALPHA KETOGLUTARATE	4000	C. BRIGGSAE	HK104	2015-10-16	50034880	26	0	1	26	3.2581
LITHGOW	LC	ALPHA KETOGLUTARATE	4000	C. BRIGGSAE	HK104	2015-10-16	50034880	26	0	1	26	3.2581
LITHGOW	LC	ALPHA KETOGLUTARATE	4000	C. BRIGGSAE	HK104	2015-10-16	50034880	26	0	1	26	3.2581
LITHGOW	LC	ALPHA KETOGLUTARATE	4000	C. BRIGGSAE	HK104	2015-10-16	50034880	26	0	1	26	3.2581
LITHGOW	LC	ALPHA KETOGLUTARATE	4000	C. BRIGGSAE	HK104	2015-10-16	50034880	26	0	1	26	3.2581
LITHGOW	LC	ALPHA KETOGLUTARATE	4000	C. BRIGGSAE	HK104	2015-10-16	50034880	28	0	1	28	3.3322
LITHGOW	LC	ALPHA KETOGLUTARATE	4000	C. BRIGGSAE	HK104	2015-10-16	50034880	28	0	1	28	3.3322
LITHGOW	LC	ALPHA KETOGLUTARATE	4000	C. BRIGGSAE	HK104	2015-10-16	50034880	28	1	0
LITHGOW	LC	ALPHA KETOGLUTARATE	4000	C. BRIGGSAE	HK104	2015-10-16	50034880	28	1	0
LITHGOW	LC	ALPHA KETOGLUTARATE	4000	C. BRIGGSAE	HK104	2015-10-16	50034880	31	0	1	31	3.43399
LITHGOW	LC	ALPHA KETOGLUTARATE	4000	C. BRIGGSAE	HK104	2015-10-16	50034880	31	0	1	31	3.43399
LITHGOW	LC	ALPHA KETOGLUTARATE	4000	C. BRIGGSAE	HK104	2015-10-16	50034880	31	0	1	31	3.43399
LITHGOW	LC	ALPHA KETOGLUTARATE	4000	C. BRIGGSAE	HK104	2015-10-16	50034880	31	0	1	31	3.43399
LITHGOW	LC	ALPHA KETOGLUTARATE	4000	C. BRIGGSAE	HK104	2015-10-16	50034880	31	0	1	31	3.43399
LITHGOW	LC	ALPHA KETOGLUTARATE	4000	C. BRIGGSAE	HK104	2015-10-16	50034880	31	0	1	31	3.43399
LITHGOW	LC	ALPHA KETOGLUTARATE	4000	C. BRIGGSAE	HK104	2015-10-16	50034880	31	0	1	31	3.43399
LITHGOW	LC	ALPHA KETOGLUTARATE	4000	C. BRIGGSAE	HK104	2015-10-16	50034880	31	0	1	31	3.43399
LITHGOW	LC	ALPHA KETOGLUTARATE	4000	C. BRIGGSAE	HK104	2015-10-16	50034880	31	0	1	31	3.43399
LITHGOW	LC	ALPHA KETOGLUTARATE	4000	C. BRIGGSAE	HK104	2015-10-16	50034880	31	0	1	31	3.43399
LITHGOW	LC	ALPHA KETOGLUTARATE	4000	C. BRIGGSAE	HK104	2015-10-16	50034880	33	0	1	33	3.49651
LITHGOW	LC	ALPHA KETOGLUTARATE	4000	C. BRIGGSAE	HK104	2015-10-16	50034880	33	0	1	33	3.49651
LITHGOW	LC	ALPHA KETOGLUTARATE	4000	C. BRIGGSAE	HK104	2015-10-16	50034880	33	0	1	33	3.49651
LITHGOW	LC	ALPHA KETOGLUTARATE	4000	C. BRIGGSAE	HK104	2015-10-16	50034880	35	0	1	35	3.55535
LITHGOW	LC	ALPHA KETOGLUTARATE	4000	C. BRIGGSAE	HK104	2015-10-16	50034880	38	0	1	38	3.63759
LITHGOW	LC	ALPHA KETOGLUTARATE	4000	C. BRIGGSAE	HK104	2015-10-16	50034880	38	0	1	38	3.63759
LITHGOW	LC	ALPHA KETOGLUTARATE	4000	C. BRIGGSAE	HK104	2015-10-16	50034880	40	0	1	40	3.68888
LITHGOW	LC	ALPHA KETOGLUTARATE	4000	C. BRIGGSAE	HK104	2015-10-16	50034880	42	0	1	42	3.73767
LITHGOW	LF	ALPHA KETOGLUTARATE	4000	C. BRIGGSAE	HK104	2015-10-16	50034730	14	1	0
LITHGOW	LF	ALPHA KETOGLUTARATE	4000	C. BRIGGSAE	HK104	2015-10-16	50034730	14	1	0
LITHGOW	LF	ALPHA KETOGLUTARATE	4000	C. BRIGGSAE	HK104	2015-10-16	50034730	17	0	1	17	2.83321
LITHGOW	LF	ALPHA KETOGLUTARATE	4000	C. BRIGGSAE	HK104	2015-10-16	50034730	17	1	0
LITHGOW	LF	ALPHA KETOGLUTARATE	4000	C. BRIGGSAE	HK104	2015-10-16	50034730	17	1	0
LITHGOW	LF	ALPHA KETOGLUTARATE	4000	C. BRIGGSAE	HK104	2015-10-16	50034730	21	0	1	21	3.04452
LITHGOW	LF	ALPHA KETOGLUTARATE	4000	C. BRIGGSAE	HK104	2015-10-16	50034730	21	0	1	21	3.04452
LITHGOW	LF	ALPHA KETOGLUTARATE	4000	C. BRIGGSAE	HK104	2015-10-16	50034730	21	0	1	21	3.04452
LITHGOW	LF	ALPHA KETOGLUTARATE	4000	C. BRIGGSAE	HK104	2015-10-16	50034730	24	0	1	24	3.17805
LITHGOW	LF	ALPHA KETOGLUTARATE	4000	C. BRIGGSAE	HK104	2015-10-16	50034730	24	0	1	24	3.17805
LITHGOW	LF	ALPHA KETOGLUTARATE	4000	C. BRIGGSAE	HK104	2015-10-16	50034730	24	0	1	24	3.17805
LITHGOW	LF	ALPHA KETOGLUTARATE	4000	C. BRIGGSAE	HK104	2015-10-16	50034730	24	1	0
LITHGOW	LF	ALPHA KETOGLUTARATE	4000	C. BRIGGSAE	HK104	2015-10-16	50034730	24	1	0
LITHGOW	LF	ALPHA KETOGLUTARATE	4000	C. BRIGGSAE	HK104	2015-10-16	50034730	26	0	1	26	3.2581
LITHGOW	LF	ALPHA KETOGLUTARATE	4000	C. BRIGGSAE	HK104	2015-10-16	50034730	26	0	1	26	3.2581
LITHGOW	LF	ALPHA KETOGLUTARATE	4000	C. BRIGGSAE	HK104	2015-10-16	50034730	26	0	1	26	3.2581
LITHGOW	LF	ALPHA KETOGLUTARATE	4000	C. BRIGGSAE	HK104	2015-10-16	50034730	26	0	1	26	3.2581
LITHGOW	LF	ALPHA KETOGLUTARATE	4000	C. BRIGGSAE	HK104	2015-10-16	50034730	31	0	1	31	3.43399
LITHGOW	LF	ALPHA KETOGLUTARATE	4000	C. BRIGGSAE	HK104	2015-10-16	50034730	31	0	1	31	3.43399
LITHGOW	LF	ALPHA KETOGLUTARATE	4000	C. BRIGGSAE	HK104	2015-10-16	50034730	31	0	1	31	3.43399
LITHGOW	LF	ALPHA KETOGLUTARATE	4000	C. BRIGGSAE	HK104	2015-10-16	50034730	31	0	1	31	3.43399
LITHGOW	LF	ALPHA KETOGLUTARATE	4000	C. BRIGGSAE	HK104	2015-10-16	50034730	31	0	1	31	3.43399
LITHGOW	LF	ALPHA KETOGLUTARATE	4000	C. BRIGGSAE	HK104	2015-10-16	50034730	31	0	1	31	3.43399
LITHGOW	LF	ALPHA KETOGLUTARATE	4000	C. BRIGGSAE	HK104	2015-10-16	50034730	31	0	1	31	3.43399
LITHGOW	LF	ALPHA KETOGLUTARATE	4000	C. BRIGGSAE	HK104	2015-10-16	50034730	31	0	1	31	3.43399
LITHGOW	LF	ALPHA KETOGLUTARATE	4000	C. BRIGGSAE	HK104	2015-10-16	50034730	33	0	1	33	3.49651
LITHGOW	LF	ALPHA KETOGLUTARATE	4000	C. BRIGGSAE	HK104	2015-10-16	50034730	33	0	1	33	3.49651
LITHGOW	LF	ALPHA KETOGLUTARATE	4000	C. BRIGGSAE	HK104	2015-10-16	50034730	33	0	1	33	3.49651
LITHGOW	LF	ALPHA KETOGLUTARATE	4000	C. BRIGGSAE	HK104	2015-10-16	50034730	33	0	1	33	3.49651
LITHGOW	LF	ALPHA KETOGLUTARATE	4000	C. BRIGGSAE	HK104	2015-10-16	50034730	33	0	1	33	3.49651
LITHGOW	LF	ALPHA KETOGLUTARATE	4000	C. BRIGGSAE	HK104	2015-10-16	50034730	33	0	1	33	3.49651
LITHGOW	LF	ALPHA KETOGLUTARATE	4000	C. BRIGGSAE	HK104	2015-10-16	50034730	45	0	1	45	3.80666
LITHGOW	LL	ALPHA KETOGLUTARATE	4000	C. BRIGGSAE	HK104	2015-10-16	50034805	10	1	0
LITHGOW	LL	ALPHA KETOGLUTARATE	4000	C. BRIGGSAE	HK104	2015-10-16	50034805	10	1	0
LITHGOW	LL	ALPHA KETOGLUTARATE	4000	C. BRIGGSAE	HK104	2015-10-16	50034805	10	1	0
LITHGOW	LL	ALPHA KETOGLUTARATE	4000	C. BRIGGSAE	HK104	2015-10-16	50034805	10	1	0
LITHGOW	LL	ALPHA KETOGLUTARATE	4000	C. BRIGGSAE	HK104	2015-10-16	50034805	10	1	0
LITHGOW	LL	ALPHA KETOGLUTARATE	4000	C. BRIGGSAE	HK104	2015-10-16	50034805	17	1	0
LITHGOW	LL	ALPHA KETOGLUTARATE	4000	C. BRIGGSAE	HK104	2015-10-16	50034805	24	0	1	24	3.17805
LITHGOW	LL	ALPHA KETOGLUTARATE	4000	C. BRIGGSAE	HK104	2015-10-16	50034805	27	0	1	27	3.29584
LITHGOW	LL	ALPHA KETOGLUTARATE	4000	C. BRIGGSAE	HK104	2015-10-16	50034805	27	0	1	27	3.29584
LITHGOW	LL	ALPHA KETOGLUTARATE	4000	C. BRIGGSAE	HK104	2015-10-16	50034805	27	0	1	27	3.29584
LITHGOW	LL	ALPHA KETOGLUTARATE	4000	C. BRIGGSAE	HK104	2015-10-16	50034805	28	0	1	28	3.3322
LITHGOW	LL	ALPHA KETOGLUTARATE	4000	C. BRIGGSAE	HK104	2015-10-16	50034805	28	0	1	28	3.3322
LITHGOW	LL	ALPHA KETOGLUTARATE	4000	C. BRIGGSAE	HK104	2015-10-16	50034805	28	0	1	28	3.3322
LITHGOW	LL	ALPHA KETOGLUTARATE	4000	C. BRIGGSAE	HK104	2015-10-16	50034805	28	0	1	28	3.3322
LITHGOW	LL	ALPHA KETOGLUTARATE	4000	C. BRIGGSAE	HK104	2015-10-16	50034805	31	0	1	31	3.43399
LITHGOW	LL	ALPHA KETOGLUTARATE	4000	C. BRIGGSAE	HK104	2015-10-16	50034805	31	0	1	31	3.43399
LITHGOW	LL	ALPHA KETOGLUTARATE	4000	C. BRIGGSAE	HK104	2015-10-16	50034805	31	0	1	31	3.43399
LITHGOW	LL	ALPHA KETOGLUTARATE	4000	C. BRIGGSAE	HK104	2015-10-16	50034805	31	0	1	31	3.43399
LITHGOW	LL	ALPHA KETOGLUTARATE	4000	C. BRIGGSAE	HK104	2015-10-16	50034805	31	0	1	31	3.43399
LITHGOW	LL	ALPHA KETOGLUTARATE	4000	C. BRIGGSAE	HK104	2015-10-16	50034805	31	0	1	31	3.43399
LITHGOW	LL	ALPHA KETOGLUTARATE	4000	C. BRIGGSAE	HK104	2015-10-16	50034805	31	0	1	31	3.43399
LITHGOW	LL	ALPHA KETOGLUTARATE	4000	C. BRIGGSAE	HK104	2015-10-16	50034805	31	0	1	31	3.43399
LITHGOW	LL	ALPHA KETOGLUTARATE	4000	C. BRIGGSAE	HK104	2015-10-16	50034805	31	0	1	31	3.43399
LITHGOW	LL	ALPHA KETOGLUTARATE	4000	C. BRIGGSAE	HK104	2015-10-16	50034805	31	0	1	31	3.43399
LITHGOW	LL	ALPHA KETOGLUTARATE	4000	C. BRIGGSAE	HK104	2015-10-16	50034805	31	0	1	31	3.43399
LITHGOW	LL	ALPHA KETOGLUTARATE	4000	C. BRIGGSAE	HK104	2015-10-16	50034805	31	0	1	31	3.43399
LITHGOW	LL	ALPHA KETOGLUTARATE	4000	C. BRIGGSAE	HK104	2015-10-16	50034805	31	0	1	31	3.43399
LITHGOW	LL	ALPHA KETOGLUTARATE	4000	C. BRIGGSAE	HK104	2015-10-16	50034805	31	0	1	31	3.43399
LITHGOW	LL	ALPHA KETOGLUTARATE	4000	C. BRIGGSAE	HK104	2015-10-16	50034805	33	0	1	33	3.49651
LITHGOW	LL	ALPHA KETOGLUTARATE	4000	C. BRIGGSAE	HK104	2015-10-16	50034805	35	0	1	35	3.55535
LITHGOW	LL	ALPHA KETOGLUTARATE	4000	C. BRIGGSAE	HK104	2015-10-16	50034805	35	0	1	35	3.55535
LITHGOW	LL	ALPHA KETOGLUTARATE	4000	C. BRIGGSAE	HK104	2015-10-16	50034805	35	0	1	35	3.55535
LITHGOW	LL	ALPHA KETOGLUTARATE	4000	C. BRIGGSAE	HK104	2015-10-16	50034805	38	0	1	38	3.63759
LITHGOW	LL	ALPHA KETOGLUTARATE	4000	C. BRIGGSAE	HK104	2015-10-16	50034805	38	0	1	38	3.63759
LITHGOW	LL	ALPHA KETOGLUTARATE	4000	C. BRIGGSAE	HK104	2015-10-16	50034805	38	0	1	38	3.63759
LITHGOW	LL	ALPHA KETOGLUTARATE	4000	C. BRIGGSAE	HK104	2015-10-16	50034805	40	0	1	40	3.68888
LITHGOW	LL	ALPHA KETOGLUTARATE	4000	C. BRIGGSAE	HK104	2015-10-16	50034805	45	0	1	45	3.80666
LITHGOW	LL	ALPHA KETOGLUTARATE	4000	C. BRIGGSAE	HK104	2015-10-16	50034805	47	0	1	47	3.85015
LITHGOW	LL	ALPHA KETOGLUTARATE	4000	C. BRIGGSAE	HK104	2015-10-16	50034805	47	0	1	47	3.85015
LITHGOW	LL	ALPHA KETOGLUTARATE	4000	C. BRIGGSAE	HK104	2015-10-16	50034805	47	0	1	47	3.85015
LITHGOW	LP	ALPHA KETOGLUTARATE	4000	C. BRIGGSAE	HK104	2015-10-16	50034655	10	1	0
LITHGOW	LP	ALPHA KETOGLUTARATE	4000	C. BRIGGSAE	HK104	2015-10-16	50034655	12	0	1	12	2.48491
LITHGOW	LP	ALPHA KETOGLUTARATE	4000	C. BRIGGSAE	HK104	2015-10-16	50034655	17	1	0
LITHGOW	LP	ALPHA KETOGLUTARATE	4000	C. BRIGGSAE	HK104	2015-10-16	50034655	17	1	0
LITHGOW	LP	ALPHA KETOGLUTARATE	4000	C. BRIGGSAE	HK104	2015-10-16	50034655	19	0	1	19	2.94444
LITHGOW	LP	ALPHA KETOGLUTARATE	4000	C. BRIGGSAE	HK104	2015-10-16	50034655	19	0	1	19	2.94444
LITHGOW	LP	ALPHA KETOGLUTARATE	4000	C. BRIGGSAE	HK104	2015-10-16	50034655	19	0	1	19	2.94444
LITHGOW	LP	ALPHA KETOGLUTARATE	4000	C. BRIGGSAE	HK104	2015-10-16	50034655	19	1	0
LITHGOW	LP	ALPHA KETOGLUTARATE	4000	C. BRIGGSAE	HK104	2015-10-16	50034655	21	0	1	21	3.04452
LITHGOW	LP	ALPHA KETOGLUTARATE	4000	C. BRIGGSAE	HK104	2015-10-16	50034655	21	0	1	21	3.04452
LITHGOW	LP	ALPHA KETOGLUTARATE	4000	C. BRIGGSAE	HK104	2015-10-16	50034655	21	1	0
LITHGOW	LP	ALPHA KETOGLUTARATE	4000	C. BRIGGSAE	HK104	2015-10-16	50034655	7	1	0
LITHGOW	LP	ALPHA KETOGLUTARATE	4000	C. BRIGGSAE	HK104	2015-10-16	50034655	24	0	1	24	3.17805
LITHGOW	LP	ALPHA KETOGLUTARATE	4000	C. BRIGGSAE	HK104	2015-10-16	50034655	24	0	1	24	3.17805
LITHGOW	LP	ALPHA KETOGLUTARATE	4000	C. BRIGGSAE	HK104	2015-10-16	50034655	26	0	1	26	3.2581
LITHGOW	LP	ALPHA KETOGLUTARATE	4000	C. BRIGGSAE	HK104	2015-10-16	50034655	26	0	1	26	3.2581
LITHGOW	LP	ALPHA KETOGLUTARATE	4000	C. BRIGGSAE	HK104	2015-10-16	50034655	26	0	1	26	3.2581
LITHGOW	LP	ALPHA KETOGLUTARATE	4000	C. BRIGGSAE	HK104	2015-10-16	50034655	28	0	1	28	3.3322
LITHGOW	LP	ALPHA KETOGLUTARATE	4000	C. BRIGGSAE	HK104	2015-10-16	50034655	28	0	1	28	3.3322
LITHGOW	LP	ALPHA KETOGLUTARATE	4000	C. BRIGGSAE	HK104	2015-10-16	50034655	28	0	1	28	3.3322
LITHGOW	LP	ALPHA KETOGLUTARATE	4000	C. BRIGGSAE	HK104	2015-10-16	50034655	28	0	1	28	3.3322
LITHGOW	LP	ALPHA KETOGLUTARATE	4000	C. BRIGGSAE	HK104	2015-10-16	50034655	31	0	1	31	3.43399
LITHGOW	LP	ALPHA KETOGLUTARATE	4000	C. BRIGGSAE	HK104	2015-10-16	50034655	31	0	1	31	3.43399
LITHGOW	LP	ALPHA KETOGLUTARATE	4000	C. BRIGGSAE	HK104	2015-10-16	50034655	31	0	1	31	3.43399
LITHGOW	LP	ALPHA KETOGLUTARATE	4000	C. BRIGGSAE	HK104	2015-10-16	50034655	31	0	1	31	3.43399
LITHGOW	LP	ALPHA KETOGLUTARATE	4000	C. BRIGGSAE	HK104	2015-10-16	50034655	31	0	1	31	3.43399
LITHGOW	LP	ALPHA KETOGLUTARATE	4000	C. BRIGGSAE	HK104	2015-10-16	50034655	33	0	1	33	3.49651
LITHGOW	LP	ALPHA KETOGLUTARATE	4000	C. BRIGGSAE	HK104	2015-10-16	50034655	33	0	1	33	3.49651
LITHGOW	LP	ALPHA KETOGLUTARATE	4000	C. BRIGGSAE	HK104	2015-10-16	50034655	35	0	1	35	3.55535
LITHGOW	LP	ALPHA KETOGLUTARATE	4000	C. BRIGGSAE	HK104	2015-10-16	50034655	35	0	1	35	3.55535
LITHGOW	LP	ALPHA KETOGLUTARATE	4000	C. BRIGGSAE	HK104	2015-10-16	50034655	35	0	1	35	3.55535
LITHGOW	LP	ALPHA KETOGLUTARATE	4000	C. BRIGGSAE	HK104	2015-10-16	50034655	35	0	1	35	3.55535
LITHGOW	LP	ALPHA KETOGLUTARATE	4000	C. BRIGGSAE	HK104	2015-10-16	50034655	38	0	1	38	3.63759
LITHGOW	LP	ALPHA KETOGLUTARATE	4000	C. BRIGGSAE	HK104	2015-10-16	50034655	38	0	1	38	3.63759
LITHGOW	LP	ALPHA KETOGLUTARATE	4000	C. BRIGGSAE	HK104	2015-10-16	50034655	38	0	1	38	3.63759
LITHGOW	LP	ALPHA KETOGLUTARATE	4000	C. BRIGGSAE	HK104	2015-10-16	50034655	40	0	1	40	3.68888
LITHGOW	LP	ALPHA KETOGLUTARATE	4000	C. BRIGGSAE	HK104	2015-10-16	50034655	40	0	1	40	3.68888
LITHGOW	LP	ALPHA KETOGLUTARATE	4000	C. BRIGGSAE	HK104	2015-10-16	50034655	40	0	1	40	3.68888
LITHGOW	LP	ALPHA KETOGLUTARATE	4000	C. BRIGGSAE	HK104	2015-10-16	50034655	40	0	1	40	3.68888
LITHGOW	LP	ALPHA KETOGLUTARATE	4000	C. BRIGGSAE	HK104	2015-10-16	50034655	42	0	1	42	3.73767
LITHGOW	LC	ALPHA KETOGLUTARATE	16000	C. BRIGGSAE	HK104	2015-10-16	50034895	10	1	0
LITHGOW	LC	ALPHA KETOGLUTARATE	16000	C. BRIGGSAE	HK104	2015-10-16	50034895	10	1	0
LITHGOW	LC	ALPHA KETOGLUTARATE	16000	C. BRIGGSAE	HK104	2015-10-16	50034895	12	0	1	12	2.48491
LITHGOW	LC	ALPHA KETOGLUTARATE	16000	C. BRIGGSAE	HK104	2015-10-16	50034895	14	0	1	14	2.63906
LITHGOW	LC	ALPHA KETOGLUTARATE	16000	C. BRIGGSAE	HK104	2015-10-16	50034895	17	0	1	17	2.83321
LITHGOW	LC	ALPHA KETOGLUTARATE	16000	C. BRIGGSAE	HK104	2015-10-16	50034895	17	0	1	17	2.83321
LITHGOW	LC	ALPHA KETOGLUTARATE	16000	C. BRIGGSAE	HK104	2015-10-16	50034895	17	0	1	17	2.83321
LITHGOW	LC	ALPHA KETOGLUTARATE	16000	C. BRIGGSAE	HK104	2015-10-16	50034895	17	0	1	17	2.83321
LITHGOW	LC	ALPHA KETOGLUTARATE	16000	C. BRIGGSAE	HK104	2015-10-16	50034895	17	0	1	17	2.83321
LITHGOW	LC	ALPHA KETOGLUTARATE	16000	C. BRIGGSAE	HK104	2015-10-16	50034895	17	1	0
LITHGOW	LC	ALPHA KETOGLUTARATE	16000	C. BRIGGSAE	HK104	2015-10-16	50034895	19	0	1	19	2.94444
LITHGOW	LC	ALPHA KETOGLUTARATE	16000	C. BRIGGSAE	HK104	2015-10-16	50034895	19	0	1	19	2.94444
LITHGOW	LC	ALPHA KETOGLUTARATE	16000	C. BRIGGSAE	HK104	2015-10-16	50034895	19	0	1	19	2.94444
LITHGOW	LC	ALPHA KETOGLUTARATE	16000	C. BRIGGSAE	HK104	2015-10-16	50034895	21	0	1	21	3.04452
LITHGOW	LC	ALPHA KETOGLUTARATE	16000	C. BRIGGSAE	HK104	2015-10-16	50034895	21	0	1	21	3.04452
LITHGOW	LC	ALPHA KETOGLUTARATE	16000	C. BRIGGSAE	HK104	2015-10-16	50034895	21	0	1	21	3.04452
LITHGOW	LC	ALPHA KETOGLUTARATE	16000	C. BRIGGSAE	HK104	2015-10-16	50034895	21	0	1	21	3.04452
LITHGOW	LC	ALPHA KETOGLUTARATE	16000	C. BRIGGSAE	HK104	2015-10-16	50034895	21	0	1	21	3.04452
LITHGOW	LC	ALPHA KETOGLUTARATE	16000	C. BRIGGSAE	HK104	2015-10-16	50034895	24	0	1	24	3.17805
LITHGOW	LC	ALPHA KETOGLUTARATE	16000	C. BRIGGSAE	HK104	2015-10-16	50034895	24	0	1	24	3.17805
LITHGOW	LC	ALPHA KETOGLUTARATE	16000	C. BRIGGSAE	HK104	2015-10-16	50034895	24	0	1	24	3.17805
LITHGOW	LC	ALPHA KETOGLUTARATE	16000	C. BRIGGSAE	HK104	2015-10-16	50034895	24	0	1	24	3.17805
LITHGOW	LC	ALPHA KETOGLUTARATE	16000	C. BRIGGSAE	HK104	2015-10-16	50034895	24	0	1	24	3.17805
LITHGOW	LC	ALPHA KETOGLUTARATE	16000	C. BRIGGSAE	HK104	2015-10-16	50034895	24	0	1	24	3.17805
LITHGOW	LC	ALPHA KETOGLUTARATE	16000	C. BRIGGSAE	HK104	2015-10-16	50034895	24	0	1	24	3.17805
LITHGOW	LC	ALPHA KETOGLUTARATE	16000	C. BRIGGSAE	HK104	2015-10-16	50034895	24	0	1	24	3.17805
LITHGOW	LC	ALPHA KETOGLUTARATE	16000	C. BRIGGSAE	HK104	2015-10-16	50034895	24	1	0
LITHGOW	LC	ALPHA KETOGLUTARATE	16000	C. BRIGGSAE	HK104	2015-10-16	50034895	24	1	0
LITHGOW	LC	ALPHA KETOGLUTARATE	16000	C. BRIGGSAE	HK104	2015-10-16	50034895	26	0	1	26	3.2581
LITHGOW	LC	ALPHA KETOGLUTARATE	16000	C. BRIGGSAE	HK104	2015-10-16	50034895	28	0	1	28	3.3322
LITHGOW	LC	ALPHA KETOGLUTARATE	16000	C. BRIGGSAE	HK104	2015-10-16	50034895	28	0	1	28	3.3322
LITHGOW	LC	ALPHA KETOGLUTARATE	16000	C. BRIGGSAE	HK104	2015-10-16	50034895	31	0	1	31	3.43399
LITHGOW	LC	ALPHA KETOGLUTARATE	16000	C. BRIGGSAE	HK104	2015-10-16	50034895	31	0	1	31	3.43399
LITHGOW	LC	ALPHA KETOGLUTARATE	16000	C. BRIGGSAE	HK104	2015-10-16	50034895	31	0	1	31	3.43399
LITHGOW	LC	ALPHA KETOGLUTARATE	16000	C. BRIGGSAE	HK104	2015-10-16	50034895	31	0	1	31	3.43399
LITHGOW	LC	ALPHA KETOGLUTARATE	16000	C. BRIGGSAE	HK104	2015-10-16	50034895	31	0	1	31	3.43399
LITHGOW	LC	ALPHA KETOGLUTARATE	16000	C. BRIGGSAE	HK104	2015-10-16	50034895	31	0	1	31	3.43399
LITHGOW	LC	ALPHA KETOGLUTARATE	16000	C. BRIGGSAE	HK104	2015-10-16	50034895	31	0	1	31	3.43399
LITHGOW	LC	ALPHA KETOGLUTARATE	16000	C. BRIGGSAE	HK104	2015-10-16	50034895	31	0	1	31	3.43399
LITHGOW	LC	ALPHA KETOGLUTARATE	16000	C. BRIGGSAE	HK104	2015-10-16	50034895	31	0	1	31	3.43399
LITHGOW	LC	ALPHA KETOGLUTARATE	16000	C. BRIGGSAE	HK104	2015-10-16	50034895	31	0	1	31	3.43399
LITHGOW	LF	ALPHA KETOGLUTARATE	16000	C. BRIGGSAE	HK104	2015-10-16	50034745	10	0	1	10	2.30259
LITHGOW	LF	ALPHA KETOGLUTARATE	16000	C. BRIGGSAE	HK104	2015-10-16	50034745	12	1	0
LITHGOW	LF	ALPHA KETOGLUTARATE	16000	C. BRIGGSAE	HK104	2015-10-16	50034745	12	1	0
LITHGOW	LF	ALPHA KETOGLUTARATE	16000	C. BRIGGSAE	HK104	2015-10-16	50034745	12	1	0
LITHGOW	LF	ALPHA KETOGLUTARATE	16000	C. BRIGGSAE	HK104	2015-10-16	50034745	12	1	0
LITHGOW	LF	ALPHA KETOGLUTARATE	16000	C. BRIGGSAE	HK104	2015-10-16	50034745	14	1	0
LITHGOW	LF	ALPHA KETOGLUTARATE	16000	C. BRIGGSAE	HK104	2015-10-16	50034745	14	1	0
LITHGOW	LF	ALPHA KETOGLUTARATE	16000	C. BRIGGSAE	HK104	2015-10-16	50034745	17	0	1	17	2.83321
LITHGOW	LF	ALPHA KETOGLUTARATE	16000	C. BRIGGSAE	HK104	2015-10-16	50034745	17	0	1	17	2.83321
LITHGOW	LF	ALPHA KETOGLUTARATE	16000	C. BRIGGSAE	HK104	2015-10-16	50034745	17	0	1	17	2.83321
LITHGOW	LF	ALPHA KETOGLUTARATE	16000	C. BRIGGSAE	HK104	2015-10-16	50034745	17	0	1	17	2.83321
LITHGOW	LF	ALPHA KETOGLUTARATE	16000	C. BRIGGSAE	HK104	2015-10-16	50034745	17	0	1	17	2.83321
LITHGOW	LF	ALPHA KETOGLUTARATE	16000	C. BRIGGSAE	HK104	2015-10-16	50034745	17	0	1	17	2.83321
LITHGOW	LF	ALPHA KETOGLUTARATE	16000	C. BRIGGSAE	HK104	2015-10-16	50034745	17	0	1	17	2.83321
LITHGOW	LF	ALPHA KETOGLUTARATE	16000	C. BRIGGSAE	HK104	2015-10-16	50034745	19	0	1	19	2.94444
LITHGOW	LF	ALPHA KETOGLUTARATE	16000	C. BRIGGSAE	HK104	2015-10-16	50034745	19	0	1	19	2.94444
LITHGOW	LF	ALPHA KETOGLUTARATE	16000	C. BRIGGSAE	HK104	2015-10-16	50034745	21	0	1	21	3.04452
LITHGOW	LF	ALPHA KETOGLUTARATE	16000	C. BRIGGSAE	HK104	2015-10-16	50034745	24	0	1	24	3.17805
LITHGOW	LF	ALPHA KETOGLUTARATE	16000	C. BRIGGSAE	HK104	2015-10-16	50034745	26	0	1	26	3.2581
LITHGOW	LF	ALPHA KETOGLUTARATE	16000	C. BRIGGSAE	HK104	2015-10-16	50034745	26	0	1	26	3.2581
LITHGOW	LF	ALPHA KETOGLUTARATE	16000	C. BRIGGSAE	HK104	2015-10-16	50034745	26	0	1	26	3.2581
LITHGOW	LF	ALPHA KETOGLUTARATE	16000	C. BRIGGSAE	HK104	2015-10-16	50034745	26	0	1	26	3.2581
LITHGOW	LF	ALPHA KETOGLUTARATE	16000	C. BRIGGSAE	HK104	2015-10-16	50034745	26	0	1	26	3.2581
LITHGOW	LF	ALPHA KETOGLUTARATE	16000	C. BRIGGSAE	HK104	2015-10-16	50034745	26	0	1	26	3.2581
LITHGOW	LF	ALPHA KETOGLUTARATE	16000	C. BRIGGSAE	HK104	2015-10-16	50034745	28	0	1	28	3.3322
LITHGOW	LF	ALPHA KETOGLUTARATE	16000	C. BRIGGSAE	HK104	2015-10-16	50034745	28	0	1	28	3.3322
LITHGOW	LF	ALPHA KETOGLUTARATE	16000	C. BRIGGSAE	HK104	2015-10-16	50034745	28	0	1	28	3.3322
LITHGOW	LF	ALPHA KETOGLUTARATE	16000	C. BRIGGSAE	HK104	2015-10-16	50034745	28	0	1	28	3.3322
LITHGOW	LF	ALPHA KETOGLUTARATE	16000	C. BRIGGSAE	HK104	2015-10-16	50034745	31	0	1	31	3.43399
LITHGOW	LF	ALPHA KETOGLUTARATE	16000	C. BRIGGSAE	HK104	2015-10-16	50034745	31	0	1	31	3.43399
LITHGOW	LF	ALPHA KETOGLUTARATE	16000	C. BRIGGSAE	HK104	2015-10-16	50034745	31	0	1	31	3.43399
LITHGOW	LF	ALPHA KETOGLUTARATE	16000	C. BRIGGSAE	HK104	2015-10-16	50034745	31	0	1	31	3.43399
LITHGOW	LF	ALPHA KETOGLUTARATE	16000	C. BRIGGSAE	HK104	2015-10-16	50034745	35	0	1	35	3.55535
LITHGOW	LL	ALPHA KETOGLUTARATE	16000	C. BRIGGSAE	HK104	2015-10-16	50034820	10	1	0
LITHGOW	LL	ALPHA KETOGLUTARATE	16000	C. BRIGGSAE	HK104	2015-10-16	50034820	10	1	0
LITHGOW	LL	ALPHA KETOGLUTARATE	16000	C. BRIGGSAE	HK104	2015-10-16	50034820	10	1	0
LITHGOW	LL	ALPHA KETOGLUTARATE	16000	C. BRIGGSAE	HK104	2015-10-16	50034820	10	1	0
LITHGOW	LL	ALPHA KETOGLUTARATE	16000	C. BRIGGSAE	HK104	2015-10-16	50034820	10	1	0
LITHGOW	LL	ALPHA KETOGLUTARATE	16000	C. BRIGGSAE	HK104	2015-10-16	50034820	7	1	0
LITHGOW	LL	ALPHA KETOGLUTARATE	16000	C. BRIGGSAE	HK104	2015-10-16	50034820	12	0	1	12	2.48491
LITHGOW	LL	ALPHA KETOGLUTARATE	16000	C. BRIGGSAE	HK104	2015-10-16	50034820	12	0	1	12	2.48491
LITHGOW	LL	ALPHA KETOGLUTARATE	16000	C. BRIGGSAE	HK104	2015-10-16	50034820	14	0	1	14	2.63906
LITHGOW	LL	ALPHA KETOGLUTARATE	16000	C. BRIGGSAE	HK104	2015-10-16	50034820	17	0	1	17	2.83321
LITHGOW	LL	ALPHA KETOGLUTARATE	16000	C. BRIGGSAE	HK104	2015-10-16	50034820	17	0	1	17	2.83321
LITHGOW	LL	ALPHA KETOGLUTARATE	16000	C. BRIGGSAE	HK104	2015-10-16	50034820	17	0	1	17	2.83321
LITHGOW	LL	ALPHA KETOGLUTARATE	16000	C. BRIGGSAE	HK104	2015-10-16	50034820	19	0	1	19	2.94444
LITHGOW	LL	ALPHA KETOGLUTARATE	16000	C. BRIGGSAE	HK104	2015-10-16	50034820	19	0	1	19	2.94444
LITHGOW	LL	ALPHA KETOGLUTARATE	16000	C. BRIGGSAE	HK104	2015-10-16	50034820	19	0	1	19	2.94444
LITHGOW	LL	ALPHA KETOGLUTARATE	16000	C. BRIGGSAE	HK104	2015-10-16	50034820	21	0	1	21	3.04452
LITHGOW	LL	ALPHA KETOGLUTARATE	16000	C. BRIGGSAE	HK104	2015-10-16	50034820	21	0	1	21	3.04452
LITHGOW	LL	ALPHA KETOGLUTARATE	16000	C. BRIGGSAE	HK104	2015-10-16	50034820	21	0	1	21	3.04452
LITHGOW	LL	ALPHA KETOGLUTARATE	16000	C. BRIGGSAE	HK104	2015-10-16	50034820	24	0	1	24	3.17805
LITHGOW	LL	ALPHA KETOGLUTARATE	16000	C. BRIGGSAE	HK104	2015-10-16	50034820	24	0	1	24	3.17805
LITHGOW	LL	ALPHA KETOGLUTARATE	16000	C. BRIGGSAE	HK104	2015-10-16	50034820	24	0	1	24	3.17805
LITHGOW	LL	ALPHA KETOGLUTARATE	16000	C. BRIGGSAE	HK104	2015-10-16	50034820	24	0	1	24	3.17805
LITHGOW	LL	ALPHA KETOGLUTARATE	16000	C. BRIGGSAE	HK104	2015-10-16	50034820	24	0	1	24	3.17805
LITHGOW	LL	ALPHA KETOGLUTARATE	16000	C. BRIGGSAE	HK104	2015-10-16	50034820	24	0	1	24	3.17805
LITHGOW	LL	ALPHA KETOGLUTARATE	16000	C. BRIGGSAE	HK104	2015-10-16	50034820	24	0	1	24	3.17805
LITHGOW	LL	ALPHA KETOGLUTARATE	16000	C. BRIGGSAE	HK104	2015-10-16	50034820	24	0	1	24	3.17805
LITHGOW	LL	ALPHA KETOGLUTARATE	16000	C. BRIGGSAE	HK104	2015-10-16	50034820	24	1	0
LITHGOW	LL	ALPHA KETOGLUTARATE	16000	C. BRIGGSAE	HK104	2015-10-16	50034820	24	1	0
LITHGOW	LL	ALPHA KETOGLUTARATE	16000	C. BRIGGSAE	HK104	2015-10-16	50034820	27	0	1	27	3.29584
LITHGOW	LL	ALPHA KETOGLUTARATE	16000	C. BRIGGSAE	HK104	2015-10-16	50034820	27	0	1	27	3.29584
LITHGOW	LL	ALPHA KETOGLUTARATE	16000	C. BRIGGSAE	HK104	2015-10-16	50034820	27	0	1	27	3.29584
LITHGOW	LL	ALPHA KETOGLUTARATE	16000	C. BRIGGSAE	HK104	2015-10-16	50034820	27	0	1	27	3.29584
LITHGOW	LL	ALPHA KETOGLUTARATE	16000	C. BRIGGSAE	HK104	2015-10-16	50034820	27	0	1	27	3.29584
LITHGOW	LL	ALPHA KETOGLUTARATE	16000	C. BRIGGSAE	HK104	2015-10-16	50034820	27	0	1	27	3.29584
LITHGOW	LL	ALPHA KETOGLUTARATE	16000	C. BRIGGSAE	HK104	2015-10-16	50034820	31	0	1	31	3.43399
LITHGOW	LL	ALPHA KETOGLUTARATE	16000	C. BRIGGSAE	HK104	2015-10-16	50034820	31	0	1	31	3.43399
LITHGOW	LL	ALPHA KETOGLUTARATE	16000	C. BRIGGSAE	HK104	2015-10-16	50034820	31	0	1	31	3.43399
LITHGOW	LL	ALPHA KETOGLUTARATE	16000	C. BRIGGSAE	HK104	2015-10-16	50034820	31	0	1	31	3.43399
LITHGOW	LL	ALPHA KETOGLUTARATE	16000	C. BRIGGSAE	HK104	2015-10-16	50034820	35	0	1	35	3.55535
LITHGOW	LL	ALPHA KETOGLUTARATE	16000	C. BRIGGSAE	HK104	2015-10-16	50034820	40	0	1	40	3.68888
LITHGOW	LP	ALPHA KETOGLUTARATE	16000	C. BRIGGSAE	HK104	2015-10-16	50034670	12	0	1	12	2.48491
LITHGOW	LP	ALPHA KETOGLUTARATE	16000	C. BRIGGSAE	HK104	2015-10-16	50034670	12	0	1	12	2.48491
LITHGOW	LP	ALPHA KETOGLUTARATE	16000	C. BRIGGSAE	HK104	2015-10-16	50034670	14	0	1	14	2.63906
LITHGOW	LP	ALPHA KETOGLUTARATE	16000	C. BRIGGSAE	HK104	2015-10-16	50034670	14	0	1	14	2.63906
LITHGOW	LP	ALPHA KETOGLUTARATE	16000	C. BRIGGSAE	HK104	2015-10-16	50034670	14	1	0
LITHGOW	LP	ALPHA KETOGLUTARATE	16000	C. BRIGGSAE	HK104	2015-10-16	50034670	17	0	1	17	2.83321
LITHGOW	LP	ALPHA KETOGLUTARATE	16000	C. BRIGGSAE	HK104	2015-10-16	50034670	17	0	1	17	2.83321
LITHGOW	LP	ALPHA KETOGLUTARATE	16000	C. BRIGGSAE	HK104	2015-10-16	50034670	17	0	1	17	2.83321
LITHGOW	LP	ALPHA KETOGLUTARATE	16000	C. BRIGGSAE	HK104	2015-10-16	50034670	17	0	1	17	2.83321
LITHGOW	LP	ALPHA KETOGLUTARATE	16000	C. BRIGGSAE	HK104	2015-10-16	50034670	17	0	1	17	2.83321
LITHGOW	LP	ALPHA KETOGLUTARATE	16000	C. BRIGGSAE	HK104	2015-10-16	50034670	17	0	1	17	2.83321
LITHGOW	LP	ALPHA KETOGLUTARATE	16000	C. BRIGGSAE	HK104	2015-10-16	50034670	17	0	1	17	2.83321
LITHGOW	LP	ALPHA KETOGLUTARATE	16000	C. BRIGGSAE	HK104	2015-10-16	50034670	17	0	1	17	2.83321
LITHGOW	LP	ALPHA KETOGLUTARATE	16000	C. BRIGGSAE	HK104	2015-10-16	50034670	19	0	1	19	2.94444
LITHGOW	LP	ALPHA KETOGLUTARATE	16000	C. BRIGGSAE	HK104	2015-10-16	50034670	19	0	1	19	2.94444
LITHGOW	LP	ALPHA KETOGLUTARATE	16000	C. BRIGGSAE	HK104	2015-10-16	50034670	19	0	1	19	2.94444
LITHGOW	LP	ALPHA KETOGLUTARATE	16000	C. BRIGGSAE	HK104	2015-10-16	50034670	19	0	1	19	2.94444
LITHGOW	LP	ALPHA KETOGLUTARATE	16000	C. BRIGGSAE	HK104	2015-10-16	50034670	19	0	1	19	2.94444
LITHGOW	LP	ALPHA KETOGLUTARATE	16000	C. BRIGGSAE	HK104	2015-10-16	50034670	19	0	1	19	2.94444
LITHGOW	LP	ALPHA KETOGLUTARATE	16000	C. BRIGGSAE	HK104	2015-10-16	50034670	21	0	1	21	3.04452
LITHGOW	LP	ALPHA KETOGLUTARATE	16000	C. BRIGGSAE	HK104	2015-10-16	50034670	21	0	1	21	3.04452
LITHGOW	LP	ALPHA KETOGLUTARATE	16000	C. BRIGGSAE	HK104	2015-10-16	50034670	21	0	1	21	3.04452
LITHGOW	LP	ALPHA KETOGLUTARATE	16000	C. BRIGGSAE	HK104	2015-10-16	50034670	7	1	0
LITHGOW	LP	ALPHA KETOGLUTARATE	16000	C. BRIGGSAE	HK104	2015-10-16	50034670	24	0	1	24	3.17805
LITHGOW	LP	ALPHA KETOGLUTARATE	16000	C. BRIGGSAE	HK104	2015-10-16	50034670	24	0	1	24	3.17805
LITHGOW	LP	ALPHA KETOGLUTARATE	16000	C. BRIGGSAE	HK104	2015-10-16	50034670	24	0	1	24	3.17805
LITHGOW	LP	ALPHA KETOGLUTARATE	16000	C. BRIGGSAE	HK104	2015-10-16	50034670	26	0	1	26	3.2581
LITHGOW	LP	ALPHA KETOGLUTARATE	16000	C. BRIGGSAE	HK104	2015-10-16	50034670	28	0	1	28	3.3322
LITHGOW	LP	ALPHA KETOGLUTARATE	16000	C. BRIGGSAE	HK104	2015-10-16	50034670	28	0	1	28	3.3322
LITHGOW	LP	ALPHA KETOGLUTARATE	16000	C. BRIGGSAE	HK104	2015-10-16	50034670	31	0	1	31	3.43399
LITHGOW	LP	ALPHA KETOGLUTARATE	16000	C. BRIGGSAE	HK104	2015-10-16	50034670	31	0	1	31	3.43399
LITHGOW	LP	ALPHA KETOGLUTARATE	16000	C. BRIGGSAE	HK104	2015-10-16	50034670	31	0	1	31	3.43399
LITHGOW	LP	ALPHA KETOGLUTARATE	16000	C. BRIGGSAE	HK104	2015-10-16	50034670	31	0	1	31	3.43399
LITHGOW	LP	ALPHA KETOGLUTARATE	16000	C. BRIGGSAE	HK104	2015-10-16	50034670	31	0	1	31	3.43399
LITHGOW	LP	ALPHA KETOGLUTARATE	16000	C. BRIGGSAE	HK104	2015-10-16	50034670	31	0	1	31	3.43399
LITHGOW	LP	ALPHA KETOGLUTARATE	16000	C. BRIGGSAE	HK104	2015-10-16	50034670	31	0	1	31	3.43399
LITHGOW	LP	ALPHA KETOGLUTARATE	16000	C. BRIGGSAE	HK104	2015-10-16	50034670	31	0	1	31	3.43399
LITHGOW	LP	ALPHA KETOGLUTARATE	16000	C. BRIGGSAE	HK104	2015-10-16	50034670	31	0	1	31	3.43399
LITHGOW	LP	ALPHA KETOGLUTARATE	16000	C. BRIGGSAE	HK104	2015-10-16	50034670	31	1	0
LITHGOW	LC	ALPHA KETOGLUTARATE	40000	C. BRIGGSAE	HK104	2015-10-16	50034910	7	1	0
LITHGOW	LC	ALPHA KETOGLUTARATE	40000	C. BRIGGSAE	HK104	2015-10-16	50034910	7	1	0
LITHGOW	LC	ALPHA KETOGLUTARATE	40000	C. BRIGGSAE	HK104	2015-10-16	50034910	10	1	0
LITHGOW	LC	ALPHA KETOGLUTARATE	40000	C. BRIGGSAE	HK104	2015-10-16	50034910	12	1	0
LITHGOW	LC	ALPHA KETOGLUTARATE	40000	C. BRIGGSAE	HK104	2015-10-16	50034910	12	1	0
LITHGOW	LC	ALPHA KETOGLUTARATE	40000	C. BRIGGSAE	HK104	2015-10-16	50034910	14	1	0
LITHGOW	LC	ALPHA KETOGLUTARATE	40000	C. BRIGGSAE	HK104	2015-10-16	50034910	17	0	1	17	2.83321
LITHGOW	LC	ALPHA KETOGLUTARATE	40000	C. BRIGGSAE	HK104	2015-10-16	50034910	17	0	1	17	2.83321
LITHGOW	LC	ALPHA KETOGLUTARATE	40000	C. BRIGGSAE	HK104	2015-10-16	50034910	17	0	1	17	2.83321
LITHGOW	LC	ALPHA KETOGLUTARATE	40000	C. BRIGGSAE	HK104	2015-10-16	50034910	17	0	1	17	2.83321
LITHGOW	LC	ALPHA KETOGLUTARATE	40000	C. BRIGGSAE	HK104	2015-10-16	50034910	17	1	0
LITHGOW	LC	ALPHA KETOGLUTARATE	40000	C. BRIGGSAE	HK104	2015-10-16	50034910	17	1	0
LITHGOW	LC	ALPHA KETOGLUTARATE	40000	C. BRIGGSAE	HK104	2015-10-16	50034910	17	1	0
LITHGOW	LC	ALPHA KETOGLUTARATE	40000	C. BRIGGSAE	HK104	2015-10-16	50034910	19	0	1	19	2.94444
LITHGOW	LC	ALPHA KETOGLUTARATE	40000	C. BRIGGSAE	HK104	2015-10-16	50034910	19	0	1	19	2.94444
LITHGOW	LC	ALPHA KETOGLUTARATE	40000	C. BRIGGSAE	HK104	2015-10-16	50034910	24	0	1	24	3.17805
LITHGOW	LC	ALPHA KETOGLUTARATE	40000	C. BRIGGSAE	HK104	2015-10-16	50034910	24	0	1	24	3.17805
LITHGOW	LC	ALPHA KETOGLUTARATE	40000	C. BRIGGSAE	HK104	2015-10-16	50034910	24	0	1	24	3.17805
LITHGOW	LC	ALPHA KETOGLUTARATE	40000	C. BRIGGSAE	HK104	2015-10-16	50034910	24	0	1	24	3.17805
LITHGOW	LC	ALPHA KETOGLUTARATE	40000	C. BRIGGSAE	HK104	2015-10-16	50034910	24	0	1	24	3.17805
LITHGOW	LC	ALPHA KETOGLUTARATE	40000	C. BRIGGSAE	HK104	2015-10-16	50034910	24	0	1	24	3.17805
LITHGOW	LC	ALPHA KETOGLUTARATE	40000	C. BRIGGSAE	HK104	2015-10-16	50034910	24	1	0
LITHGOW	LC	ALPHA KETOGLUTARATE	40000	C. BRIGGSAE	HK104	2015-10-16	50034910	24	1	0
LITHGOW	LC	ALPHA KETOGLUTARATE	40000	C. BRIGGSAE	HK104	2015-10-16	50034910	26	0	1	26	3.2581
LITHGOW	LC	ALPHA KETOGLUTARATE	40000	C. BRIGGSAE	HK104	2015-10-16	50034910	28	0	1	28	3.3322
LITHGOW	LC	ALPHA KETOGLUTARATE	40000	C. BRIGGSAE	HK104	2015-10-16	50034910	28	0	1	28	3.3322
LITHGOW	LC	ALPHA KETOGLUTARATE	40000	C. BRIGGSAE	HK104	2015-10-16	50034910	31	0	1	31	3.43399
LITHGOW	LC	ALPHA KETOGLUTARATE	40000	C. BRIGGSAE	HK104	2015-10-16	50034910	31	0	1	31	3.43399
LITHGOW	LC	ALPHA KETOGLUTARATE	40000	C. BRIGGSAE	HK104	2015-10-16	50034910	31	0	1	31	3.43399
LITHGOW	LC	ALPHA KETOGLUTARATE	40000	C. BRIGGSAE	HK104	2015-10-16	50034910	31	0	1	31	3.43399
LITHGOW	LC	ALPHA KETOGLUTARATE	40000	C. BRIGGSAE	HK104	2015-10-16	50034910	31	0	1	31	3.43399
LITHGOW	LC	ALPHA KETOGLUTARATE	40000	C. BRIGGSAE	HK104	2015-10-16	50034910	31	0	1	31	3.43399
LITHGOW	LC	ALPHA KETOGLUTARATE	40000	C. BRIGGSAE	HK104	2015-10-16	50034910	33	0	1	33	3.49651
LITHGOW	LC	ALPHA KETOGLUTARATE	40000	C. BRIGGSAE	HK104	2015-10-16	50034910	33	0	1	33	3.49651
LITHGOW	LC	ALPHA KETOGLUTARATE	40000	C. BRIGGSAE	HK104	2015-10-16	50034910	35	0	1	35	3.55535
LITHGOW	LF	ALPHA KETOGLUTARATE	40000	C. BRIGGSAE	HK104	2015-10-16	50034760	12	0	1	12	2.48491
LITHGOW	LF	ALPHA KETOGLUTARATE	40000	C. BRIGGSAE	HK104	2015-10-16	50034760	14	0	1	14	2.63906
LITHGOW	LF	ALPHA KETOGLUTARATE	40000	C. BRIGGSAE	HK104	2015-10-16	50034760	14	1	0
LITHGOW	LF	ALPHA KETOGLUTARATE	40000	C. BRIGGSAE	HK104	2015-10-16	50034760	14	1	0
LITHGOW	LF	ALPHA KETOGLUTARATE	40000	C. BRIGGSAE	HK104	2015-10-16	50034760	17	0	1	17	2.83321
LITHGOW	LF	ALPHA KETOGLUTARATE	40000	C. BRIGGSAE	HK104	2015-10-16	50034760	17	0	1	17	2.83321
LITHGOW	LF	ALPHA KETOGLUTARATE	40000	C. BRIGGSAE	HK104	2015-10-16	50034760	17	0	1	17	2.83321
LITHGOW	LF	ALPHA KETOGLUTARATE	40000	C. BRIGGSAE	HK104	2015-10-16	50034760	17	0	1	17	2.83321
LITHGOW	LF	ALPHA KETOGLUTARATE	40000	C. BRIGGSAE	HK104	2015-10-16	50034760	17	0	1	17	2.83321
LITHGOW	LF	ALPHA KETOGLUTARATE	40000	C. BRIGGSAE	HK104	2015-10-16	50034760	17	0	1	17	2.83321
LITHGOW	LF	ALPHA KETOGLUTARATE	40000	C. BRIGGSAE	HK104	2015-10-16	50034760	17	1	0
LITHGOW	LF	ALPHA KETOGLUTARATE	40000	C. BRIGGSAE	HK104	2015-10-16	50034760	17	1	0
LITHGOW	LF	ALPHA KETOGLUTARATE	40000	C. BRIGGSAE	HK104	2015-10-16	50034760	17	1	0
LITHGOW	LF	ALPHA KETOGLUTARATE	40000	C. BRIGGSAE	HK104	2015-10-16	50034760	17	1	0
LITHGOW	LF	ALPHA KETOGLUTARATE	40000	C. BRIGGSAE	HK104	2015-10-16	50034760	21	0	1	21	3.04452
LITHGOW	LF	ALPHA KETOGLUTARATE	40000	C. BRIGGSAE	HK104	2015-10-16	50034760	21	0	1	21	3.04452
LITHGOW	LF	ALPHA KETOGLUTARATE	40000	C. BRIGGSAE	HK104	2015-10-16	50034760	21	0	1	21	3.04452
LITHGOW	LF	ALPHA KETOGLUTARATE	40000	C. BRIGGSAE	HK104	2015-10-16	50034760	24	0	1	24	3.17805
LITHGOW	LF	ALPHA KETOGLUTARATE	40000	C. BRIGGSAE	HK104	2015-10-16	50034760	24	0	1	24	3.17805
LITHGOW	LF	ALPHA KETOGLUTARATE	40000	C. BRIGGSAE	HK104	2015-10-16	50034760	24	0	1	24	3.17805
LITHGOW	LF	ALPHA KETOGLUTARATE	40000	C. BRIGGSAE	HK104	2015-10-16	50034760	24	0	1	24	3.17805
LITHGOW	LF	ALPHA KETOGLUTARATE	40000	C. BRIGGSAE	HK104	2015-10-16	50034760	24	0	1	24	3.17805
LITHGOW	LF	ALPHA KETOGLUTARATE	40000	C. BRIGGSAE	HK104	2015-10-16	50034760	24	0	1	24	3.17805
LITHGOW	LF	ALPHA KETOGLUTARATE	40000	C. BRIGGSAE	HK104	2015-10-16	50034760	26	0	1	26	3.2581
LITHGOW	LF	ALPHA KETOGLUTARATE	40000	C. BRIGGSAE	HK104	2015-10-16	50034760	26	0	1	26	3.2581
LITHGOW	LF	ALPHA KETOGLUTARATE	40000	C. BRIGGSAE	HK104	2015-10-16	50034760	26	0	1	26	3.2581
LITHGOW	LF	ALPHA KETOGLUTARATE	40000	C. BRIGGSAE	HK104	2015-10-16	50034760	26	0	1	26	3.2581
LITHGOW	LF	ALPHA KETOGLUTARATE	40000	C. BRIGGSAE	HK104	2015-10-16	50034760	26	0	1	26	3.2581
LITHGOW	LF	ALPHA KETOGLUTARATE	40000	C. BRIGGSAE	HK104	2015-10-16	50034760	31	0	1	31	3.43399
LITHGOW	LF	ALPHA KETOGLUTARATE	40000	C. BRIGGSAE	HK104	2015-10-16	50034760	31	0	1	31	3.43399
LITHGOW	LF	ALPHA KETOGLUTARATE	40000	C. BRIGGSAE	HK104	2015-10-16	50034760	31	0	1	31	3.43399
LITHGOW	LF	ALPHA KETOGLUTARATE	40000	C. BRIGGSAE	HK104	2015-10-16	50034760	31	0	1	31	3.43399
LITHGOW	LF	ALPHA KETOGLUTARATE	40000	C. BRIGGSAE	HK104	2015-10-16	50034760	31	0	1	31	3.43399
LITHGOW	LF	ALPHA KETOGLUTARATE	40000	C. BRIGGSAE	HK104	2015-10-16	50034760	31	0	1	31	3.43399
LITHGOW	LF	ALPHA KETOGLUTARATE	40000	C. BRIGGSAE	HK104	2015-10-16	50034760	31	0	1	31	3.43399
LITHGOW	LF	ALPHA KETOGLUTARATE	40000	C. BRIGGSAE	HK104	2015-10-16	50034760	42	0	1	42	3.73767
LITHGOW	LL	ALPHA KETOGLUTARATE	40000	C. BRIGGSAE	HK104	2015-10-16	50034835	10	1	0
LITHGOW	LL	ALPHA KETOGLUTARATE	40000	C. BRIGGSAE	HK104	2015-10-16	50034835	10	1	0
LITHGOW	LL	ALPHA KETOGLUTARATE	40000	C. BRIGGSAE	HK104	2015-10-16	50034835	10	1	0
LITHGOW	LL	ALPHA KETOGLUTARATE	40000	C. BRIGGSAE	HK104	2015-10-16	50034835	10	1	0
LITHGOW	LL	ALPHA KETOGLUTARATE	40000	C. BRIGGSAE	HK104	2015-10-16	50034835	10	1	0
LITHGOW	LL	ALPHA KETOGLUTARATE	40000	C. BRIGGSAE	HK104	2015-10-16	50034835	10	1	0
LITHGOW	LL	ALPHA KETOGLUTARATE	40000	C. BRIGGSAE	HK104	2015-10-16	50034835	7	1	0
LITHGOW	LL	ALPHA KETOGLUTARATE	40000	C. BRIGGSAE	HK104	2015-10-16	50034835	12	0	1	12	2.48491
LITHGOW	LL	ALPHA KETOGLUTARATE	40000	C. BRIGGSAE	HK104	2015-10-16	50034835	14	0	1	14	2.63906
LITHGOW	LL	ALPHA KETOGLUTARATE	40000	C. BRIGGSAE	HK104	2015-10-16	50034835	14	1	0
LITHGOW	LL	ALPHA KETOGLUTARATE	40000	C. BRIGGSAE	HK104	2015-10-16	50034835	14	1	0
LITHGOW	LL	ALPHA KETOGLUTARATE	40000	C. BRIGGSAE	HK104	2015-10-16	50034835	17	0	1	17	2.83321
LITHGOW	LL	ALPHA KETOGLUTARATE	40000	C. BRIGGSAE	HK104	2015-10-16	50034835	19	0	1	19	2.94444
LITHGOW	LL	ALPHA KETOGLUTARATE	40000	C. BRIGGSAE	HK104	2015-10-16	50034835	19	0	1	19	2.94444
LITHGOW	LL	ALPHA KETOGLUTARATE	40000	C. BRIGGSAE	HK104	2015-10-16	50034835	19	1	0
LITHGOW	LL	ALPHA KETOGLUTARATE	40000	C. BRIGGSAE	HK104	2015-10-16	50034835	21	0	1	21	3.04452
LITHGOW	LL	ALPHA KETOGLUTARATE	40000	C. BRIGGSAE	HK104	2015-10-16	50034835	21	0	1	21	3.04452
LITHGOW	LL	ALPHA KETOGLUTARATE	40000	C. BRIGGSAE	HK104	2015-10-16	50034835	21	0	1	21	3.04452
LITHGOW	LL	ALPHA KETOGLUTARATE	40000	C. BRIGGSAE	HK104	2015-10-16	50034835	24	0	1	24	3.17805
LITHGOW	LL	ALPHA KETOGLUTARATE	40000	C. BRIGGSAE	HK104	2015-10-16	50034835	24	0	1	24	3.17805
LITHGOW	LL	ALPHA KETOGLUTARATE	40000	C. BRIGGSAE	HK104	2015-10-16	50034835	24	0	1	24	3.17805
LITHGOW	LL	ALPHA KETOGLUTARATE	40000	C. BRIGGSAE	HK104	2015-10-16	50034835	24	0	1	24	3.17805
LITHGOW	LL	ALPHA KETOGLUTARATE	40000	C. BRIGGSAE	HK104	2015-10-16	50034835	24	0	1	24	3.17805
LITHGOW	LL	ALPHA KETOGLUTARATE	40000	C. BRIGGSAE	HK104	2015-10-16	50034835	24	0	1	24	3.17805
LITHGOW	LL	ALPHA KETOGLUTARATE	40000	C. BRIGGSAE	HK104	2015-10-16	50034835	24	0	1	24	3.17805
LITHGOW	LL	ALPHA KETOGLUTARATE	40000	C. BRIGGSAE	HK104	2015-10-16	50034835	24	0	1	24	3.17805
LITHGOW	LL	ALPHA KETOGLUTARATE	40000	C. BRIGGSAE	HK104	2015-10-16	50034835	27	0	1	27	3.29584
LITHGOW	LL	ALPHA KETOGLUTARATE	40000	C. BRIGGSAE	HK104	2015-10-16	50034835	27	0	1	27	3.29584
LITHGOW	LL	ALPHA KETOGLUTARATE	40000	C. BRIGGSAE	HK104	2015-10-16	50034835	28	0	1	28	3.3322
LITHGOW	LL	ALPHA KETOGLUTARATE	40000	C. BRIGGSAE	HK104	2015-10-16	50034835	28	0	1	28	3.3322
LITHGOW	LL	ALPHA KETOGLUTARATE	40000	C. BRIGGSAE	HK104	2015-10-16	50034835	28	0	1	28	3.3322
LITHGOW	LL	ALPHA KETOGLUTARATE	40000	C. BRIGGSAE	HK104	2015-10-16	50034835	31	0	1	31	3.43399
LITHGOW	LL	ALPHA KETOGLUTARATE	40000	C. BRIGGSAE	HK104	2015-10-16	50034835	31	0	1	31	3.43399
LITHGOW	LL	ALPHA KETOGLUTARATE	40000	C. BRIGGSAE	HK104	2015-10-16	50034835	31	0	1	31	3.43399
LITHGOW	LL	ALPHA KETOGLUTARATE	40000	C. BRIGGSAE	HK104	2015-10-16	50034835	31	0	1	31	3.43399
LITHGOW	LL	ALPHA KETOGLUTARATE	40000	C. BRIGGSAE	HK104	2015-10-16	50034835	31	0	1	31	3.43399
LITHGOW	LL	ALPHA KETOGLUTARATE	40000	C. BRIGGSAE	HK104	2015-10-16	50034835	31	0	1	31	3.43399
LITHGOW	LL	ALPHA KETOGLUTARATE	40000	C. BRIGGSAE	HK104	2015-10-16	50034835	31	0	1	31	3.43399
LITHGOW	LL	ALPHA KETOGLUTARATE	40000	C. BRIGGSAE	HK104	2015-10-16	50034835	31	0	1	31	3.43399
LITHGOW	LL	ALPHA KETOGLUTARATE	40000	C. BRIGGSAE	HK104	2015-10-16	50034835	31	0	1	31	3.43399
LITHGOW	LL	ALPHA KETOGLUTARATE	40000	C. BRIGGSAE	HK104	2015-10-16	50034835	33	0	1	33	3.49651
LITHGOW	LL	ALPHA KETOGLUTARATE	40000	C. BRIGGSAE	HK104	2015-10-16	50034835	33	0	1	33	3.49651
LITHGOW	LP	ALPHA KETOGLUTARATE	40000	C. BRIGGSAE	HK104	2015-10-16	50034685	10	0	1	10	2.30259
LITHGOW	LP	ALPHA KETOGLUTARATE	40000	C. BRIGGSAE	HK104	2015-10-16	50034685	10	0	1	10	2.30259
LITHGOW	LP	ALPHA KETOGLUTARATE	40000	C. BRIGGSAE	HK104	2015-10-16	50034685	10	0	1	10	2.30259
LITHGOW	LP	ALPHA KETOGLUTARATE	40000	C. BRIGGSAE	HK104	2015-10-16	50034685	10	0	1	10	2.30259
LITHGOW	LP	ALPHA KETOGLUTARATE	40000	C. BRIGGSAE	HK104	2015-10-16	50034685	10	0	1	10	2.30259
LITHGOW	LP	ALPHA KETOGLUTARATE	40000	C. BRIGGSAE	HK104	2015-10-16	50034685	10	0	1	10	2.30259
LITHGOW	LP	ALPHA KETOGLUTARATE	40000	C. BRIGGSAE	HK104	2015-10-16	50034685	10	0	1	10	2.30259
LITHGOW	LP	ALPHA KETOGLUTARATE	40000	C. BRIGGSAE	HK104	2015-10-16	50034685	14	0	1	14	2.63906
LITHGOW	LP	ALPHA KETOGLUTARATE	40000	C. BRIGGSAE	HK104	2015-10-16	50034685	14	0	1	14	2.63906
LITHGOW	LP	ALPHA KETOGLUTARATE	40000	C. BRIGGSAE	HK104	2015-10-16	50034685	14	0	1	14	2.63906
LITHGOW	LP	ALPHA KETOGLUTARATE	40000	C. BRIGGSAE	HK104	2015-10-16	50034685	14	0	1	14	2.63906
LITHGOW	LP	ALPHA KETOGLUTARATE	40000	C. BRIGGSAE	HK104	2015-10-16	50034685	17	0	1	17	2.83321
LITHGOW	LP	ALPHA KETOGLUTARATE	40000	C. BRIGGSAE	HK104	2015-10-16	50034685	17	0	1	17	2.83321
LITHGOW	LP	ALPHA KETOGLUTARATE	40000	C. BRIGGSAE	HK104	2015-10-16	50034685	19	0	1	19	2.94444
LITHGOW	LP	ALPHA KETOGLUTARATE	40000	C. BRIGGSAE	HK104	2015-10-16	50034685	19	1	0
LITHGOW	LP	ALPHA KETOGLUTARATE	40000	C. BRIGGSAE	HK104	2015-10-16	50034685	21	0	1	21	3.04452
LITHGOW	LP	ALPHA KETOGLUTARATE	40000	C. BRIGGSAE	HK104	2015-10-16	50034685	21	0	1	21	3.04452
LITHGOW	LP	ALPHA KETOGLUTARATE	40000	C. BRIGGSAE	HK104	2015-10-16	50034685	21	0	1	21	3.04452
LITHGOW	LP	ALPHA KETOGLUTARATE	40000	C. BRIGGSAE	HK104	2015-10-16	50034685	21	0	1	21	3.04452
LITHGOW	LP	ALPHA KETOGLUTARATE	40000	C. BRIGGSAE	HK104	2015-10-16	50034685	24	0	1	24	3.17805
LITHGOW	LP	ALPHA KETOGLUTARATE	40000	C. BRIGGSAE	HK104	2015-10-16	50034685	24	0	1	24	3.17805
LITHGOW	LP	ALPHA KETOGLUTARATE	40000	C. BRIGGSAE	HK104	2015-10-16	50034685	24	0	1	24	3.17805
LITHGOW	LP	ALPHA KETOGLUTARATE	40000	C. BRIGGSAE	HK104	2015-10-16	50034685	24	0	1	24	3.17805
LITHGOW	LP	ALPHA KETOGLUTARATE	40000	C. BRIGGSAE	HK104	2015-10-16	50034685	24	0	1	24	3.17805
LITHGOW	LP	ALPHA KETOGLUTARATE	40000	C. BRIGGSAE	HK104	2015-10-16	50034685	24	0	1	24	3.17805
LITHGOW	LP	ALPHA KETOGLUTARATE	40000	C. BRIGGSAE	HK104	2015-10-16	50034685	24	0	1	24	3.17805
LITHGOW	LP	ALPHA KETOGLUTARATE	40000	C. BRIGGSAE	HK104	2015-10-16	50034685	26	0	1	26	3.2581
LITHGOW	LP	ALPHA KETOGLUTARATE	40000	C. BRIGGSAE	HK104	2015-10-16	50034685	26	0	1	26	3.2581
LITHGOW	LP	ALPHA KETOGLUTARATE	40000	C. BRIGGSAE	HK104	2015-10-16	50034685	28	0	1	28	3.3322
LITHGOW	LP	ALPHA KETOGLUTARATE	40000	C. BRIGGSAE	HK104	2015-10-16	50034685	28	0	1	28	3.3322
LITHGOW	LP	ALPHA KETOGLUTARATE	40000	C. BRIGGSAE	HK104	2015-10-16	50034685	28	0	1	28	3.3322
LITHGOW	LP	ALPHA KETOGLUTARATE	40000	C. BRIGGSAE	HK104	2015-10-16	50034685	28	0	1	28	3.3322
LITHGOW	LP	ALPHA KETOGLUTARATE	40000	C. BRIGGSAE	HK104	2015-10-16	50034685	28	0	1	28	3.3322
LITHGOW	LP	ALPHA KETOGLUTARATE	40000	C. BRIGGSAE	HK104	2015-10-16	50034685	31	0	1	31	3.43399
LITHGOW	LP	ALPHA KETOGLUTARATE	40000	C. BRIGGSAE	HK104	2015-10-16	50034685	31	0	1	31	3.43399
LITHGOW	LP	ALPHA KETOGLUTARATE	40000	C. BRIGGSAE	HK104	2015-10-16	50034685	31	0	1	31	3.43399
LITHGOW	LP	ALPHA KETOGLUTARATE	40000	C. BRIGGSAE	HK104	2015-10-16	50034685	33	0	1	33	3.49651
LITHGOW	LP	ALPHA KETOGLUTARATE	40000	C. BRIGGSAE	HK104	2015-10-16	50034685	33	0	1	33	3.49651
LITHGOW	LP	ALPHA KETOGLUTARATE	40000	C. BRIGGSAE	HK104	2015-10-16	50034685	33	0	1	33	3.49651
LITHGOW	LP	ALPHA KETOGLUTARATE	40000	C. BRIGGSAE	HK104	2015-10-16	50034685	33	0	1	33	3.49651
LITHGOW	LP	ALPHA KETOGLUTARATE	40000	C. BRIGGSAE	HK104	2015-10-16	50034685	35	0	1	35	3.55535
DRISCOLL	DC	ALPHA KETOGLUTARATE	100	C. BRIGGSAE	HK104	2016-02-08	50065205	11	0	1	11	2.3979
DRISCOLL	DC	ALPHA KETOGLUTARATE	100	C. BRIGGSAE	HK104	2016-02-08	50065205	11	1	0
DRISCOLL	DC	ALPHA KETOGLUTARATE	100	C. BRIGGSAE	HK104	2016-02-08	50065205	14	0	1	14	2.63906
DRISCOLL	DC	ALPHA KETOGLUTARATE	100	C. BRIGGSAE	HK104	2016-02-08	50065205	14	0	1	14	2.63906
DRISCOLL	DC	ALPHA KETOGLUTARATE	100	C. BRIGGSAE	HK104	2016-02-08	50065205	21	0	1	21	3.04452
DRISCOLL	DC	ALPHA KETOGLUTARATE	100	C. BRIGGSAE	HK104	2016-02-08	50065205	21	0	1	21	3.04452
DRISCOLL	DC	ALPHA KETOGLUTARATE	100	C. BRIGGSAE	HK104	2016-02-08	50065205	21	0	1	21	3.04452
DRISCOLL	DC	ALPHA KETOGLUTARATE	100	C. BRIGGSAE	HK104	2016-02-08	50065205	21	0	1	21	3.04452
DRISCOLL	DC	ALPHA KETOGLUTARATE	100	C. BRIGGSAE	HK104	2016-02-08	50065205	21	0	1	21	3.04452
DRISCOLL	DC	ALPHA KETOGLUTARATE	100	C. BRIGGSAE	HK104	2016-02-08	50065205	23	0	1	23	3.13549
DRISCOLL	DC	ALPHA KETOGLUTARATE	100	C. BRIGGSAE	HK104	2016-02-08	50065205	28	0	1	28	3.3322
DRISCOLL	DC	ALPHA KETOGLUTARATE	100	C. BRIGGSAE	HK104	2016-02-08	50065205	28	0	1	28	3.3322
DRISCOLL	DC	ALPHA KETOGLUTARATE	100	C. BRIGGSAE	HK104	2016-02-08	50065205	28	0	1	28	3.3322
DRISCOLL	DC	ALPHA KETOGLUTARATE	100	C. BRIGGSAE	HK104	2016-02-08	50065205	28	1	0
DRISCOLL	DC	ALPHA KETOGLUTARATE	100	C. BRIGGSAE	HK104	2016-02-08	50065205	30	0	1	30	3.4012
DRISCOLL	DC	ALPHA KETOGLUTARATE	100	C. BRIGGSAE	HK104	2016-02-08	50065205	30	0	1	30	3.4012
DRISCOLL	DC	ALPHA KETOGLUTARATE	100	C. BRIGGSAE	HK104	2016-02-08	50065205	32	0	1	32	3.46574
DRISCOLL	DC	ALPHA KETOGLUTARATE	100	C. BRIGGSAE	HK104	2016-02-08	50065205	32	0	1	32	3.46574
DRISCOLL	DC	ALPHA KETOGLUTARATE	100	C. BRIGGSAE	HK104	2016-02-08	50065205	32	0	1	32	3.46574
DRISCOLL	DC	ALPHA KETOGLUTARATE	100	C. BRIGGSAE	HK104	2016-02-08	50065205	32	0	1	32	3.46574
DRISCOLL	DC	ALPHA KETOGLUTARATE	100	C. BRIGGSAE	HK104	2016-02-08	50065205	35	0	1	35	3.55535
DRISCOLL	DC	ALPHA KETOGLUTARATE	100	C. BRIGGSAE	HK104	2016-02-08	50065205	35	0	1	35	3.55535
DRISCOLL	DC	ALPHA KETOGLUTARATE	100	C. BRIGGSAE	HK104	2016-02-08	50065205	35	0	1	35	3.55535
DRISCOLL	DC	ALPHA KETOGLUTARATE	100	C. BRIGGSAE	HK104	2016-02-08	50065205	35	0	1	35	3.55535
DRISCOLL	DC	ALPHA KETOGLUTARATE	100	C. BRIGGSAE	HK104	2016-02-08	50065205	35	0	1	35	3.55535
DRISCOLL	DC	ALPHA KETOGLUTARATE	100	C. BRIGGSAE	HK104	2016-02-08	50065205	37	0	1	37	3.61092
DRISCOLL	DC	ALPHA KETOGLUTARATE	100	C. BRIGGSAE	HK104	2016-02-08	50065205	37	0	1	37	3.61092
DRISCOLL	DC	ALPHA KETOGLUTARATE	100	C. BRIGGSAE	HK104	2016-02-08	50065205	37	0	1	37	3.61092
DRISCOLL	DC	ALPHA KETOGLUTARATE	100	C. BRIGGSAE	HK104	2016-02-08	50065205	37	0	1	37	3.61092
DRISCOLL	DC	ALPHA KETOGLUTARATE	100	C. BRIGGSAE	HK104	2016-02-08	50065205	37	0	1	37	3.61092
DRISCOLL	DC	ALPHA KETOGLUTARATE	100	C. BRIGGSAE	HK104	2016-02-08	50065205	39	0	1	39	3.66356
DRISCOLL	DC	ALPHA KETOGLUTARATE	100	C. BRIGGSAE	HK104	2016-02-08	50065205	39	0	1	39	3.66356
DRISCOLL	DC	ALPHA KETOGLUTARATE	100	C. BRIGGSAE	HK104	2016-02-08	50065205	39	0	1	39	3.66356
DRISCOLL	DC	ALPHA KETOGLUTARATE	100	C. BRIGGSAE	HK104	2016-02-08	50065205	42	0	1	42	3.73767
DRISCOLL	DC	ALPHA KETOGLUTARATE	100	C. BRIGGSAE	HK104	2016-02-08	50065205	42	0	1	42	3.73767
DRISCOLL	DX	ALPHA KETOGLUTARATE	100	C. BRIGGSAE	HK104	2016-02-08	50065280	21	0	1	21	3.04452
DRISCOLL	DX	ALPHA KETOGLUTARATE	100	C. BRIGGSAE	HK104	2016-02-08	50065280	21	0	1	21	3.04452
DRISCOLL	DX	ALPHA KETOGLUTARATE	100	C. BRIGGSAE	HK104	2016-02-08	50065280	23	0	1	23	3.13549
DRISCOLL	DX	ALPHA KETOGLUTARATE	100	C. BRIGGSAE	HK104	2016-02-08	50065280	25	0	1	25	3.21888
DRISCOLL	DX	ALPHA KETOGLUTARATE	100	C. BRIGGSAE	HK104	2016-02-08	50065280	28	0	1	28	3.3322
DRISCOLL	DX	ALPHA KETOGLUTARATE	100	C. BRIGGSAE	HK104	2016-02-08	50065280	28	0	1	28	3.3322
DRISCOLL	DX	ALPHA KETOGLUTARATE	100	C. BRIGGSAE	HK104	2016-02-08	50065280	28	0	1	28	3.3322
DRISCOLL	DX	ALPHA KETOGLUTARATE	100	C. BRIGGSAE	HK104	2016-02-08	50065280	28	0	1	28	3.3322
DRISCOLL	DX	ALPHA KETOGLUTARATE	100	C. BRIGGSAE	HK104	2016-02-08	50065280	28	0	1	28	3.3322
DRISCOLL	DX	ALPHA KETOGLUTARATE	100	C. BRIGGSAE	HK104	2016-02-08	50065280	28	0	1	28	3.3322
DRISCOLL	DX	ALPHA KETOGLUTARATE	100	C. BRIGGSAE	HK104	2016-02-08	50065280	28	0	1	28	3.3322
DRISCOLL	DX	ALPHA KETOGLUTARATE	100	C. BRIGGSAE	HK104	2016-02-08	50065280	28	0	1	28	3.3322
DRISCOLL	DX	ALPHA KETOGLUTARATE	100	C. BRIGGSAE	HK104	2016-02-08	50065280	30	0	1	30	3.4012
DRISCOLL	DX	ALPHA KETOGLUTARATE	100	C. BRIGGSAE	HK104	2016-02-08	50065280	30	0	1	30	3.4012
DRISCOLL	DX	ALPHA KETOGLUTARATE	100	C. BRIGGSAE	HK104	2016-02-08	50065280	30	0	1	30	3.4012
DRISCOLL	DX	ALPHA KETOGLUTARATE	100	C. BRIGGSAE	HK104	2016-02-08	50065280	30	0	1	30	3.4012
DRISCOLL	DX	ALPHA KETOGLUTARATE	100	C. BRIGGSAE	HK104	2016-02-08	50065280	30	0	1	30	3.4012
DRISCOLL	DX	ALPHA KETOGLUTARATE	100	C. BRIGGSAE	HK104	2016-02-08	50065280	32	0	1	32	3.46574
DRISCOLL	DX	ALPHA KETOGLUTARATE	100	C. BRIGGSAE	HK104	2016-02-08	50065280	32	0	1	32	3.46574
DRISCOLL	DX	ALPHA KETOGLUTARATE	100	C. BRIGGSAE	HK104	2016-02-08	50065280	32	0	1	32	3.46574
DRISCOLL	DX	ALPHA KETOGLUTARATE	100	C. BRIGGSAE	HK104	2016-02-08	50065280	35	0	1	35	3.55535
DRISCOLL	DX	ALPHA KETOGLUTARATE	100	C. BRIGGSAE	HK104	2016-02-08	50065280	35	0	1	35	3.55535
DRISCOLL	DX	ALPHA KETOGLUTARATE	100	C. BRIGGSAE	HK104	2016-02-08	50065280	35	0	1	35	3.55535
DRISCOLL	DX	ALPHA KETOGLUTARATE	100	C. BRIGGSAE	HK104	2016-02-08	50065280	35	0	1	35	3.55535
DRISCOLL	DX	ALPHA KETOGLUTARATE	100	C. BRIGGSAE	HK104	2016-02-08	50065280	35	0	1	35	3.55535
DRISCOLL	DX	ALPHA KETOGLUTARATE	100	C. BRIGGSAE	HK104	2016-02-08	50065280	35	0	1	35	3.55535
DRISCOLL	DX	ALPHA KETOGLUTARATE	100	C. BRIGGSAE	HK104	2016-02-08	50065280	35	0	1	35	3.55535
DRISCOLL	DX	ALPHA KETOGLUTARATE	100	C. BRIGGSAE	HK104	2016-02-08	50065280	35	0	1	35	3.55535
DRISCOLL	DX	ALPHA KETOGLUTARATE	100	C. BRIGGSAE	HK104	2016-02-08	50065280	37	0	1	37	3.61092
DRISCOLL	DX	ALPHA KETOGLUTARATE	100	C. BRIGGSAE	HK104	2016-02-08	50065280	37	0	1	37	3.61092
DRISCOLL	DX	ALPHA KETOGLUTARATE	100	C. BRIGGSAE	HK104	2016-02-08	50065280	37	0	1	37	3.61092
DRISCOLL	DX	ALPHA KETOGLUTARATE	100	C. BRIGGSAE	HK104	2016-02-08	50065280	37	0	1	37	3.61092
DRISCOLL	DX	ALPHA KETOGLUTARATE	100	C. BRIGGSAE	HK104	2016-02-08	50065280	37	0	1	37	3.61092
DRISCOLL	DX	ALPHA KETOGLUTARATE	100	C. BRIGGSAE	HK104	2016-02-08	50065280	39	0	1	39	3.66356
DRISCOLL	DX	ALPHA KETOGLUTARATE	100	C. BRIGGSAE	HK104	2016-02-08	50065280	42	0	1	42	3.73767
DRISCOLL	DC	ALPHA KETOGLUTARATE	500	C. BRIGGSAE	HK104	2016-02-08	50065210	9	1	0
DRISCOLL	DC	ALPHA KETOGLUTARATE	500	C. BRIGGSAE	HK104	2016-02-08	50065210	9	1	0
DRISCOLL	DC	ALPHA KETOGLUTARATE	500	C. BRIGGSAE	HK104	2016-02-08	50065210	9	1	0
DRISCOLL	DC	ALPHA KETOGLUTARATE	500	C. BRIGGSAE	HK104	2016-02-08	50065210	9	1	0
DRISCOLL	DC	ALPHA KETOGLUTARATE	500	C. BRIGGSAE	HK104	2016-02-08	50065210	11	1	0
DRISCOLL	DC	ALPHA KETOGLUTARATE	500	C. BRIGGSAE	HK104	2016-02-08	50065210	11	1	0
DRISCOLL	DC	ALPHA KETOGLUTARATE	500	C. BRIGGSAE	HK104	2016-02-08	50065210	11	1	0
DRISCOLL	DC	ALPHA KETOGLUTARATE	500	C. BRIGGSAE	HK104	2016-02-08	50065210	14	1	0
DRISCOLL	DC	ALPHA KETOGLUTARATE	500	C. BRIGGSAE	HK104	2016-02-08	50065210	14	1	0
DRISCOLL	DC	ALPHA KETOGLUTARATE	500	C. BRIGGSAE	HK104	2016-02-08	50065210	14	1	0
DRISCOLL	DC	ALPHA KETOGLUTARATE	500	C. BRIGGSAE	HK104	2016-02-08	50065210	14	1	0
DRISCOLL	DC	ALPHA KETOGLUTARATE	500	C. BRIGGSAE	HK104	2016-02-08	50065210	14	1	0
DRISCOLL	DC	ALPHA KETOGLUTARATE	500	C. BRIGGSAE	HK104	2016-02-08	50065210	16	0	1	16	2.77259
DRISCOLL	DC	ALPHA KETOGLUTARATE	500	C. BRIGGSAE	HK104	2016-02-08	50065210	25	0	1	25	3.21888
DRISCOLL	DC	ALPHA KETOGLUTARATE	500	C. BRIGGSAE	HK104	2016-02-08	50065210	28	0	1	28	3.3322
[truncated: 20,388 more rows]
