# Supplementary material for: Impact of genetic background and experimental reproducibility on identifying chemical compounds with robust longevity effects
Source: Nat Commun. 2017 Feb 21;8:14256. doi: 10.1038/ncomms14256 (PMC5321775; doi:10.1038/ncomms14256)
Supplement: Supplementary Data 11 — Raw output from analysis of lifespan (no chemicals) dataset [file ncomms14256-s12.txt]

Linear mixed model fit by REML ['lmerMod']
Formula: Fertility ~ (1 | Lab/Trial) + (1 | Species/Strain) + (1 | Lab:Strain) +  
    (1 | Lab:Species)
   Data: fertdata

REML criterion at convergence: 17605.6

Scaled residuals: 
    Min      1Q  Median      3Q     Max 
-5.1384 -0.5128  0.1089  0.5949  3.6574 

Random effects:
 Groups         Name        Variance  Std.Dev. 
 Lab:Strain     (Intercept) 5.595e+02 2.365e+01
 Trial:Lab      (Intercept) 4.763e+02 2.182e+01
 Strain:Species (Intercept) 1.058e+03 3.253e+01
 Lab:Species    (Intercept) 7.928e-11 8.904e-06
 Species        (Intercept) 4.361e+03 6.604e+01
 Lab            (Intercept) 1.155e+02 1.075e+01
 Residual                   1.992e+03 4.463e+01
Number of obs: 1667, groups:  
Lab:Strain, 63; Trial:Lab, 29; Strain:Species, 21; Lab:Species, 9; Species, 3; Lab, 3

Fixed effects:
            Estimate Std. Error t value
(Intercept)   187.80      39.65   4.736
               2.5 %    97.5 %
.sig01      17.99716  31.55010
.sig02      15.65298  31.36810
.sig03      21.35616  49.80761
.sig04       0.00000  19.91393
.sig05      25.20839 163.71626
.sig06       0.00000  50.99465
.sigma      43.12154  46.23326
(Intercept) 97.40269 277.92235
Generalized linear mixed model fit by maximum likelihood (Laplace Approximation) [glmerMod]
 Family: poisson  ( sqrt )
Formula: Fertility ~ (1 | Lab/Trial) + (1 | Species/Strain) + (1 | Lab:Strain) +  
    (1 | Lab:Species)
   Data: fertdata

     AIC      BIC   logLik deviance df.resid 
 30361.6  30399.6 -15173.8  30347.6     1660 

Scaled residuals: 
     Min       1Q   Median       3Q      Max 
-14.3425  -1.5818   0.3568   1.9305  10.2129 

Random effects:
 Groups         Name        Variance Std.Dev.
 Lab:Strain     (Intercept) 0.94844  0.9739  
 Trial:Lab      (Intercept) 0.61108  0.7817  
 Strain:Species (Intercept) 1.46017  1.2084  
 Lab:Species    (Intercept) 0.00000  0.0000  
 Species        (Intercept) 4.27838  2.0684  
 Lab            (Intercept) 0.08783  0.2964  
Number of obs: 1667, groups:  
Lab:Strain, 63; Trial:Lab, 29; Strain:Species, 21; Lab:Species, 9; Species, 3; Lab, 3

Fixed effects:
            Estimate Std. Error z value Pr(>|z|)    
(Intercept)   13.429      1.241   10.82   <2e-16 ***
---
Signif. codes:  0 ‘***’ 0.001 ‘**’ 0.01 ‘*’ 0.05 ‘.’ 0.1 ‘ ’ 1
                2.5 %    97.5 %
.sig01      0.7801266  1.253289
.sig02      0.5878831  1.095591
.sig03      0.7899725  1.852097
.sig04      0.0000000  0.702620
.sig05      0.9857078  6.298288
.sig06      0.0000000  1.672600
(Intercept) 9.9576172 16.883737
Linear mixed model fit by REML ['lmerMod']
Formula: AlphaTime ~ (1 | Lab/Trial) + (1 | Species/Strain) + (1 | Lab:Strain) +  
    (1 | Lab:Species)
   Data: alphadata

REML criterion at convergence: 7471.5

Scaled residuals: 
    Min      1Q  Median      3Q     Max 
-5.7093 -0.5049 -0.0422  0.5566  4.6570 

Random effects:
 Groups         Name        Variance  Std.Dev. 
 Lab:Strain     (Intercept) 2.207e+00 1.486e+00
 Trial:Lab      (Intercept) 1.756e+00 1.325e+00
 Strain:Species (Intercept) 2.852e+00 1.689e+00
 Lab:Species    (Intercept) 2.562e+00 1.600e+00
 Species        (Intercept) 4.351e+01 6.596e+00
 Lab            (Intercept) 3.793e-10 1.948e-05
 Residual                   2.583e+00 1.607e+00
Number of obs: 1887, groups:  
Lab:Strain, 66; Trial:Lab, 31; Strain:Species, 22; Lab:Species, 9; Species, 3; Lab, 3

Fixed effects:
            Estimate Std. Error t value
(Intercept)   69.477      3.876   17.92
                2.5 %    97.5 %
.sig01       1.172452  1.935833
.sig02       0.977721  1.881124
.sig03       1.084556  2.580060
.sig04       0.702109  3.531177
.sig05       2.619758 16.145786
.sig06       0.000000  2.630571
.sigma       1.556055  1.661266
(Intercept) 60.650324 78.325919
Linear mixed model fit by REML ['lmerMod']
Formula: DevRate ~ (1 | Lab/Trial) + (1 | Species/Strain) + (1 | Lab:Strain) +  
    (1 | Lab:Species)
   Data: alphadata

REML criterion at convergence: -24613.7

Scaled residuals: 
    Min      1Q  Median      3Q     Max 
-5.0380 -0.5914  0.0408  0.5188  5.9418 

Random effects:
 Groups         Name        Variance  Std.Dev. 
 Lab:Strain     (Intercept) 8.882e-08 0.0002980
 Trial:Lab      (Intercept) 8.338e-08 0.0002887
 Strain:Species (Intercept) 1.158e-07 0.0003403
 Lab:Species    (Intercept) 9.044e-08 0.0003007
 Species        (Intercept) 1.695e-06 0.0013018
 Lab            (Intercept) 0.000e+00 0.0000000
 Residual                   1.055e-07 0.0003248
Number of obs: 1887, groups:  
Lab:Strain, 66; Trial:Lab, 31; Strain:Species, 22; Lab:Species, 9; Species, 3; Lab, 3

Fixed effects:
             Estimate Std. Error t value
(Intercept) 0.0145193  0.0007649   18.98
                   2.5 %       97.5 %
.sig01      0.0002347658 0.0003890327
.sig02      0.0002128398 0.0004100124
.sig03      0.0002183458 0.0005201459
.sig04      0.0001203136 0.0006726413
.sig05      0.0005179942 0.0031861700
.sig06      0.0000000000 0.0005314483
.sigma      0.0003144983 0.0003357687
(Intercept) 0.0127728788 0.0162608230
Linear mixed model fit by REML ['lmerMod']
Formula: DeathNoCen ~ (1 | Lab/Experimenter/Trial/Plate) + (1 | Species/Strain) +  
    (1 | Lab:Strain) + (1 | Lab:Species)
   Data: baseline

REML criterion at convergence: 127449.4

Scaled residuals: 
    Min      1Q  Median      3Q     Max 
-6.1611 -0.6334  0.0320  0.6384  4.9505 

Random effects:
 Groups                           Name        Variance Std.Dev.
 Plate:(Trial:(Experimenter:Lab)) (Intercept)  3.36710 1.8350  
 Lab:Strain                       (Intercept)  3.32875 1.8245  
 Trial:(Experimenter:Lab)         (Intercept)  4.98863 2.2335  
 Strain:Species                   (Intercept)  4.92296 2.2188  
 Experimenter:Lab                 (Intercept)  0.00000 0.0000  
 Lab:Species                      (Intercept)  0.00000 0.0000  
 Species                          (Intercept)  6.02274 2.4541  
 Lab                              (Intercept)  0.02184 0.1478  
 Residual                                     22.61859 4.7559  
Number of obs: 21143, groups:  
Plate:(Trial:(Experimenter:Lab)), 736; Lab:Strain, 66; Trial:(Experimenter:Lab), 59; Strain:Species, 22; Experimenter:Lab, 15; Lab:Species, 9; Species, 3; Lab, 3

Fixed effects:
            Estimate Std. Error t value
(Intercept)   21.799      1.549   14.07
Linear mixed model fit by REML ['lmerMod']
Formula: LogDeath ~ (1 | Lab/Experimenter/Trial/Plate) + (1 | Species/Strain) +  
    (1 | Lab:Strain) + (1 | Lab:Species)
   Data: baseline

REML criterion at convergence: 1858.7

Scaled residuals: 
     Min       1Q   Median       3Q      Max 
-10.9287  -0.5446   0.1218   0.6680   3.3178 

Random effects:
 Groups                           Name        Variance  Std.Dev.
 Plate:(Trial:(Experimenter:Lab)) (Intercept) 0.0064234 0.08015 
 Lab:Strain                       (Intercept) 0.0072092 0.08491 
 Trial:(Experimenter:Lab)         (Intercept) 0.0097351 0.09867 
 Strain:Species                   (Intercept) 0.0084089 0.09170 
 Experimenter:Lab                 (Intercept) 0.0000000 0.00000 
 Lab:Species                      (Intercept) 0.0005846 0.02418 
 Species                          (Intercept) 0.0122323 0.11060 
 Lab                              (Intercept) 0.0000000 0.00000 
 Residual                                     0.0600476 0.24505 
Number of obs: 21143, groups:  
Plate:(Trial:(Experimenter:Lab)), 736; Lab:Strain, 66; Trial:(Experimenter:Lab), 59; Strain:Species, 22; Experimenter:Lab, 15; Lab:Species, 9; Species, 3; Lab, 3

Fixed effects:
            Estimate Std. Error t value
(Intercept)  3.03199    0.06966   43.52
                 2.5 %     97.5 %
.sig01      0.07424461 0.08651101
.sig02      0.06575507 0.11176151
.sig03      0.08003994 0.12315830
.sig04      0.05678051 0.14139616
.sig05      0.00000000 0.05941261
.sig06      0.00000000 0.08639465
.sig07      0.02316673 0.28499581
.sig08      0.00000000 0.09951173
.sigma      0.24268656 0.24744431
(Intercept) 2.87387612 3.19091674
Generalized linear mixed model fit by maximum likelihood (Laplace Approximation) [glmerMod]
 Family: poisson  ( sqrt )
Formula: DeathNoCen ~ (1 | Lab/Experimenter/Trial/Plate) + (1 | Species/Strain) +  
    (1 | Lab:Strain) + (1 | Lab:Species)
   Data: baseline

     AIC      BIC   logLik deviance df.resid 
127072.8 127144.4 -63527.4 127054.8    21134 

Scaled residuals: 
    Min      1Q  Median      3Q     Max 
-5.1520 -0.6725  0.0371  0.6655  5.0979 

Random effects:
 Groups                           Name        Variance  Std.Dev. 
 Plate:(Trial:(Experimenter:Lab)) (Intercept) 3.635e-02 1.906e-01
 Lab:Strain                       (Intercept) 3.826e-02 1.956e-01
 Trial:(Experimenter:Lab)         (Intercept) 5.364e-02 2.316e-01
 Strain:Species                   (Intercept) 5.039e-02 2.245e-01
 Experimenter:Lab                 (Intercept) 0.000e+00 0.000e+00
 Lab:Species                      (Intercept) 4.284e-04 2.070e-02
 Species                          (Intercept) 4.175e-02 2.043e-01
 Lab                              (Intercept) 2.426e-10 1.558e-05
Number of obs: 21143, groups:  
Plate:(Trial:(Experimenter:Lab)), 736; Lab:Strain, 66; Trial:(Experimenter:Lab), 59; Strain:Species, 22; Experimenter:Lab, 15; Lab:Species, 9; Species, 3; Lab, 3

Fixed effects:
            Estimate Std. Error z value Pr(>|z|)    
(Intercept)   4.6430     0.1342   34.59   <2e-16 ***
---
Signif. codes:  0 ‘***’ 0.001 ‘**’ 0.01 ‘*’ 0.05 ‘.’ 0.1 ‘ ’ 1
Linear mixed model fit by REML ['lmerMod']
Formula: LogDeath ~ (1 | Lab/Experimenter/Trial/Plate) + (1 | Species/Strain) +  
    (1 | Lab:Strain) + (1 | Lab:Species)
   Data: basesub

REML criterion at convergence: -161.1

Scaled residuals: 
    Min      1Q  Median      3Q     Max 
-9.3983 -0.4905  0.1365  0.6281  3.3826 

Random effects:
 Groups                           Name        Variance  Std.Dev. 
 Plate:(Trial:(Experimenter:Lab)) (Intercept) 4.797e-03 6.926e-02
 Trial:(Experimenter:Lab)         (Intercept) 9.137e-03 9.559e-02
 Lab:Strain                       (Intercept) 4.395e-03 6.629e-02
 Experimenter:Lab                 (Intercept) 8.769e-12 2.961e-06
 Lab:Species                      (Intercept) 5.455e-04 2.336e-02
 Strain:Species                   (Intercept) 1.471e-02 1.213e-01
 Lab                              (Intercept) 2.699e-03 5.195e-02
 Species                          (Intercept) 4.836e-02 2.199e-01
 Residual                                     5.397e-02 2.323e-01
Number of obs: 7865, groups:  
Plate:(Trial:(Experimenter:Lab)), 269; Trial:(Experimenter:Lab), 44; Lab:Strain, 18; Experimenter:Lab, 15; Lab:Species, 6; Strain:Species, 6; Lab, 3; Species, 2

Fixed effects:
            Estimate Std. Error t value
(Intercept)   3.0557     0.1678   18.21
                 2.5 %     97.5 %
.sig01      0.06030415 0.07936706
.sig02      0.07361245 0.12453265
.sig03      0.03722988 0.12232620
.sig04      0.00000000 0.08602421
.sig05      0.00000000 0.15656902
.sig06      0.05537741 0.31015825
.sig07      0.00000000 0.23302541
.sig08      0.00000000 0.69704031
.sigma      0.22867023 0.23606588
(Intercept) 2.64221855 3.46969605
