# Supplementary material for: Impact of genetic background and experimental reproducibility on identifying chemical compounds with robust longevity effects
Source: Nat Commun. 2017 Feb 21;8:14256. doi: 10.1038/ncomms14256 (PMC5321775; doi:10.1038/ncomms14256)
Supplement: Supplementary Data 12 — Raw output from analysis of lifespan (chemicals) dataset [file ncomms14256-s13.txt]

Linear mixed model fit by REML ['lmerMod']
Formula: LogDeath ~ Compound + (1 | Lab/Experimenter/Trial/Plate) + (1 |  
    Species/Strain) + (1 | Lab:Strain) + (1 | Lab:Species) +  
    (1 | Compound:Species) + (1 | Compound:Strain) + (1 | Compound:Lab)
   Data: comps

REML criterion at convergence: 11555.7

Scaled residuals: 
    Min      1Q  Median      3Q     Max 
-8.2431 -0.4726  0.1171  0.6172  4.1149 

Random effects:
 Groups                           Name        Variance  Std.Dev.
 Plate:(Trial:(Experimenter:Lab)) (Intercept) 0.0112269 0.10596 
 Compound:Strain                  (Intercept) 0.0050077 0.07076 
 Trial:(Experimenter:Lab)         (Intercept) 0.0031021 0.05570 
 Compound:Lab                     (Intercept) 0.0006842 0.02616 
 Compound:Species                 (Intercept) 0.0061830 0.07863 
 Experimenter:Lab                 (Intercept) 0.0028023 0.05294 
 Lab:Strain                       (Intercept) 0.0008455 0.02908 
 Lab:Species                      (Intercept) 0.0002004 0.01416 
 Strain:Species                   (Intercept) 0.0152772 0.12360 
 Lab                              (Intercept) 0.0000000 0.00000 
 Species                          (Intercept) 0.0531070 0.23045 
 Residual                                     0.0786021 0.28036 
Number of obs: 31624, groups:  
Plate:(Trial:(Experimenter:Lab)), 1269; Compound:Strain, 72; Trial:(Experimenter:Lab), 61; Compound:Lab, 36; Compound:Species, 24; Experimenter:Lab, 21; Lab:Strain, 18; Lab:Species, 6; Strain:Species, 6; Lab, 3; Species, 2

Fixed effects:
                       Estimate Std. Error t value
(Intercept)             3.15697    0.18396  17.161
CompoundALPHA_LIPOIC   -0.10486    0.09472  -1.107
CompoundASPIRIN        -0.11491    0.09445  -1.217
CompoundCTRL_DMSO      -0.12064    0.09381  -1.286
CompoundCTRL_H2O       -0.10384    0.09265  -1.121
CompoundCURCUMIN       -0.18754    0.09449  -1.985
CompoundNP1            -0.05841    0.09452  -0.618
CompoundPROPYL_GALLATE -0.07759    0.09448  -0.821
CompoundQUERCETIN      -0.13413    0.09484  -1.414
CompoundRESVERATROL    -0.06016    0.09452  -0.636
CompoundTHIO_T          0.05915    0.09278   0.638
CompoundVALPROIC_ACID  -0.23511    0.09277  -2.534

Correlation of Fixed Effects:
            (Intr) CALPHA CASPIR CCTRL_D CCTRL_H CCURCU CmpNP1 CPROPY CQUERC CRESVE CTHIO_
CALPHA_LIPO -0.258                                                                        
CmpnASPIRIN -0.258  0.511                                                                 
CmCTRL_DMSO -0.261  0.514  0.516                                                          
CmpCTRL_H2O -0.253  0.491  0.492  0.496                                                   
CmpCURCUMIN -0.259  0.510  0.509  0.516   0.492                                           
CompoundNP1 -0.258  0.509  0.515  0.516   0.492   0.508                                   
CPROPYL_GAL -0.259  0.510  0.509  0.516   0.492   0.517  0.508                            
CmQUERCETIN -0.258  0.510  0.508  0.514   0.490   0.510  0.510  0.510                     
CRESVERATRO -0.259  0.510  0.508  0.516   0.492   0.517  0.508  0.517  0.510              
CmpndTHIO_T -0.253  0.491  0.492  0.495   0.502   0.492  0.492  0.492  0.490  0.492       
CVALPROIC_A -0.252  0.489  0.491  0.494   0.500   0.491  0.491  0.491  0.489  0.490  0.500
                              2.5 %      97.5 %
.sig01                  0.100013698  0.11230826
.sig02                  0.055676271  0.09133330
.sig03                  0.041147702  0.07701011
.sig04                  0.009587911  0.04047547
.sig05                  0.017210635  0.08012516
.sig06                  0.000000000  0.09424566
.sig07                  0.015305668  0.05457879
.sig08                  0.000000000  0.06891180
.sig09                  0.066177942  0.30916141
.sig10                  0.000000000  0.10808769
.sig11                  0.000000000  0.71761954
.sigma                  0.278142008  0.28261124
(Intercept)             2.734479243  3.59059982
CompoundALPHA_LIPOIC   -0.249474637 -0.08028211
CompoundASPIRIN        -0.258724116  0.02877194
CompoundCTRL_DMSO      -0.262686123  0.02189811
CompoundCTRL_H2O       -0.243348199  0.03559624
CompoundCURCUMIN       -0.331147043 -0.04302764
CompoundNP1            -0.202053410  0.08576446
CompoundPROPYL_GALLATE -0.221158565  0.06696129
CompoundQUERCETIN      -0.279251552  0.01017522
CompoundRESVERATROL    -0.203813602  0.08450486
CompoundTHIO_T         -0.080661146  0.19889755
CompoundVALPROIC_ACID  -0.374883487 -0.09538579
Cox mixed-effects model fit by maximum likelihood
  Data: af16
  events, n = 3874, 7459
  Iterations= 11 61 
                    NULL Integrated   Fitted
Log-likelihood -28723.47  -28327.45 -28129.4

                    Chisq     df p    AIC    BIC
Integrated loglik  792.03  15.00 0 762.03 668.10
 Penalized loglik 1188.14 144.87 0 898.41  -8.76

Model:  Surv(DeathAge, Dead) ~ Compound + (1 | Lab/Experimenter/Trial/Plate) 
Fixed coefficients
                               coef exp(coef)  se(coef)     z       p
CompoundALPHA_LIPOIC   -0.189680940 0.8272230 0.1622389 -1.17 2.4e-01
CompoundASPIRIN        -0.109739736 0.8960673 0.1553424 -0.71 4.8e-01
CompoundCTRL_DMSO      -0.044733472 0.9562523 0.1318078 -0.34 7.3e-01
CompoundCTRL_H2O        0.033725473 1.0343006 0.1455272  0.23 8.2e-01
CompoundCURCUMIN        0.676153539 1.9662999 0.1566506  4.32 1.6e-05
CompoundNP1            -0.009592531 0.9904533 0.1569395 -0.06 9.5e-01
CompoundPROPYL_GALLATE  0.117233566 1.1243820 0.1512740  0.77 4.4e-01
CompoundQUERCETIN      -0.162444429 0.8500633 0.1682224 -0.97 3.3e-01
CompoundRESVERATROL     0.125769440 1.1340207 0.1545163  0.81 4.2e-01
CompoundTHIO_T         -0.890884603 0.4102926 0.1530949 -5.82 5.9e-09
CompoundVALPROIC_ACID   0.840545864 2.3176317 0.1622611  5.18 2.2e-07

Random effects
 Group                        Variable    Std Dev      Variance    
 Lab/Experimenter/Trial/Plate (Intercept) 0.3551362740 0.1261217731
 Lab/Experimenter/Trial       (Intercept) 0.0201366460 0.0004054845
 Lab/Experimenter             (Intercept) 0.0917236267 0.0084132237
 Lab                          (Intercept) 0.2689720225 0.0723459489

	 Simultaneous Tests for General Linear Hypotheses

Multiple Comparisons of Means: User-defined Contrasts


Fit: coxme(formula = Surv(DeathAge, Dead) ~ Compound + (1 | Lab/Experimenter/Trial/Plate), 
    data = af16)

Linear Hypotheses:
                                Estimate Std. Error z value Pr(>|z|)    
CTRL_DMSO - ALPHA_LIPOIC == 0    0.14495    0.14048   1.032    0.893    
CTRL_DMSO - ASPIRIN == 0         0.06501    0.13208   0.492    0.998    
CTRL_DMSO - NP1 == 0            -0.03514    0.13384  -0.263    1.000    
CTRL_DMSO - QUERCETIN == 0       0.11771    0.14721   0.800    0.970    
CTRL_DMSO - RESVERATROL == 0    -0.17050    0.13057  -1.306    0.729    
CTRL_DMSO - PROPYL_GALLATE == 0 -0.16197    0.12642  -1.281    0.746    
CTRL_DMSO - CURCUMIN == 0       -0.72089    0.13290  -5.424   <1e-04 ***
---
Signif. codes:  0 ‘***’ 0.001 ‘**’ 0.01 ‘*’ 0.05 ‘.’ 0.1 ‘ ’ 1
(Adjusted p values reported -- single-step method)


	 Simultaneous Tests for General Linear Hypotheses

Multiple Comparisons of Means: User-defined Contrasts


Fit: coxme(formula = Surv(DeathAge, Dead) ~ Compound + (1 | Lab/Experimenter/Trial/Plate), 
    data = af16)

Linear Hypotheses:
                              Estimate Std. Error z value Pr(>|z|)    
CTRL_H2O - THIO_T == 0         0.92461    0.14396   6.422  < 1e-07 ***
CTRL_H2O - ALPHA_KETO == 0     0.03373    0.14553   0.232    0.992    
CTRL_H2O - VALPROIC_ACID == 0 -0.80682    0.15362  -5.252 3.84e-07 ***
---
Signif. codes:  0 ‘***’ 0.001 ‘**’ 0.01 ‘*’ 0.05 ‘.’ 0.1 ‘ ’ 1
(Adjusted p values reported -- single-step method)

Linear mixed model fit by REML ['lmerMod']
Formula: DeathNoCen ~ Compound + (1 | Lab/Experimenter/Trial/Plate)
   Data: af16

REML criterion at convergence: 25605.9

Scaled residuals: 
    Min      1Q  Median      3Q     Max 
-3.3757 -0.6433  0.0128  0.6458  4.2423 

Random effects:
 Groups                           Name        Variance Std.Dev.
 Plate:(Trial:(Experimenter:Lab)) (Intercept)  5.5321  2.3520  
 Trial:(Experimenter:Lab)         (Intercept)  0.3672  0.6060  
 Experimenter:Lab                 (Intercept)  0.5025  0.7089  
 Lab                              (Intercept)  0.7837  0.8853  
 Residual                                     40.7749  6.3855  
Number of obs: 3874, groups:  
Plate:(Trial:(Experimenter:Lab)), 211; Trial:(Experimenter:Lab), 51; Experimenter:Lab, 17; Lab, 3

Fixed effects:
                       Estimate Std. Error t value
(Intercept)             24.4286     0.9098  26.850
CompoundALPHA_LIPOIC     2.1314     1.0770   1.979
CompoundASPIRIN          0.8609     1.0284   0.837
CompoundCTRL_DMSO        1.0689     0.8715   1.226
CompoundCTRL_H2O         1.0824     0.9415   1.150
CompoundCURCUMIN        -3.5983     1.0357  -3.474
CompoundNP1              0.9760     1.0387   0.940
CompoundPROPYL_GALLATE  -0.2644     1.0034  -0.263
CompoundQUERCETIN        1.4455     1.1225   1.288
CompoundRESVERATROL     -0.8191     1.0226  -0.801
CompoundTHIO_T           5.5328     1.0035   5.513
CompoundVALPROIC_ACID   -3.7503     1.0440  -3.592

Correlation of Fixed Effects:
            (Intr) CALPHA CASPIR CCTRL_D CCTRL_H CCURCU CmpNP1 CPROPY CQUERC CRESVE CTHIO_
CALPHA_LIPO -0.537                                                                        
CmpnASPIRIN -0.558  0.481                                                                 
CmCTRL_DMSO -0.664  0.568  0.596                                                          
CmpCTRL_H2O -0.577  0.484  0.510  0.603                                                   
CmpCURCUMIN -0.560  0.481  0.487  0.596   0.506                                           
CompoundNP1 -0.553  0.471  0.510  0.591   0.505   0.483                                   
CPROPYL_GAL -0.580  0.497  0.503  0.617   0.522   0.538  0.499                            
CmQUERCETIN -0.516  0.457  0.458  0.547   0.464   0.465  0.459  0.480                     
CRESVERATRO -0.569  0.488  0.493  0.605   0.512   0.528  0.489  0.548  0.471              
CmpndTHIO_T -0.545  0.459  0.480  0.567   0.526   0.478  0.475  0.493  0.440  0.484       
CVALPROIC_A -0.515  0.433  0.455  0.539   0.501   0.452  0.450  0.466  0.414  0.457  0.466
                             2.5 %    97.5 %
.sig01                  1.85473440  2.661332
.sig02                  0.00000000  1.400398
.sig03                  0.00000000  1.745624
.sig04                  0.00000000  2.414404
.sigma                  6.24303481  6.536764
(Intercept)            22.69773579 26.192333
CompoundALPHA_LIPOIC    0.03097472  4.195568
CompoundASPIRIN        -1.16865977  2.879759
CompoundCTRL_DMSO      -0.61892324  2.792091
CompoundCTRL_H2O       -0.70951732  2.905931
CompoundCURCUMIN       -5.58073725 -1.553361
CompoundNP1            -1.04096241  2.990577
CompoundPROPYL_GALLATE -2.19134131  1.720508
CompoundQUERCETIN      -0.71812021  3.590197
CompoundRESVERATROL    -2.77847119  1.205240
CompoundTHIO_T          3.59012211  7.513554
CompoundVALPROIC_ACID  -5.72860063 -1.736357

	 Simultaneous Tests for General Linear Hypotheses

Multiple Comparisons of Means: User-defined Contrasts


Fit: lmer(formula = DeathNoCen ~ Compound + (1 | Lab/Experimenter/Trial/Plate), 
    data = af16)

Linear Hypotheses:
                                Estimate Std. Error z value Pr(>|z|)    
CTRL_DMSO - ALPHA_LIPOIC == 0   -1.06256    0.92328  -1.151    0.832    
CTRL_DMSO - ASPIRIN == 0         0.20797    0.86554   0.240    1.000    
CTRL_DMSO - NP1 == 0             0.09287    0.87640   0.106    1.000    
CTRL_DMSO - QUERCETIN == 0      -0.37659    0.97423  -0.387    1.000    
CTRL_DMSO - RESVERATROL == 0     1.88795    0.85255   2.214    0.158    
CTRL_DMSO - PROPYL_GALLATE == 0  1.33325    0.82909   1.608    0.504    
CTRL_DMSO - CURCUMIN == 0        4.66716    0.86984   5.366   <1e-04 ***
---
Signif. codes:  0 ‘***’ 0.001 ‘**’ 0.01 ‘*’ 0.05 ‘.’ 0.1 ‘ ’ 1
(Adjusted p values reported -- single-step method)


	 Simultaneous Tests for General Linear Hypotheses

Multiple Comparisons of Means: User-defined Contrasts


Fit: lmer(formula = DeathNoCen ~ Compound + (1 | Lab/Experimenter/Trial/Plate), 
    data = af16)

Linear Hypotheses:
                              Estimate Std. Error z value Pr(>|z|)    
CTRL_H2O - THIO_T == 0         -4.4504     0.9480  -4.695   <1e-04 ***
CTRL_H2O - ALPHA_KETO == 0      1.0824     0.9415   1.150    0.537    
CTRL_H2O - VALPROIC_ACID == 0   4.8327     0.9954   4.855   <1e-04 ***
---
Signif. codes:  0 ‘***’ 0.001 ‘**’ 0.01 ‘*’ 0.05 ‘.’ 0.1 ‘ ’ 1
(Adjusted p values reported -- single-step method)

Cox mixed-effects model fit by maximum likelihood
  Data: hk104
  events, n = 5251, 7340
  Iterations= 13 85 
                    NULL Integrated    Fitted
Log-likelihood -40197.28  -39368.82 -39073.03

                    Chisq     df p     AIC     BIC
Integrated loglik 1656.91  15.00 0 1626.91 1528.42
 Penalized loglik 2248.50 176.52 0 1895.46  736.38

Model:  Surv(DeathAge, Dead) ~ Compound + (1 | Lab/Experimenter/Trial/Plate) 
Fixed coefficients
                              coef exp(coef)  se(coef)     z       p
CompoundALPHA_LIPOIC   -0.57182951 0.5644917 0.2169733 -2.64 8.4e-03
CompoundASPIRIN        -0.72207309 0.4857442 0.2030381 -3.56 3.8e-04
CompoundCTRL_DMSO      -0.59523771 0.5514315 0.1751436 -3.40 6.8e-04
CompoundCTRL_H2O       -0.63459410 0.5301506 0.1654947 -3.83 1.3e-04
CompoundCURCUMIN        0.15827785 1.1714916 0.2062440  0.77 4.4e-01
CompoundNP1             0.93021285 2.5350487 0.2046893  4.54 5.5e-06
CompoundPROPYL_GALLATE -0.37505499 0.6872515 0.2054977 -1.83 6.8e-02
CompoundQUERCETIN       0.06906783 1.0715089 0.2229657  0.31 7.6e-01
CompoundRESVERATROL    -0.41947570 0.6573914 0.2079101 -2.02 4.4e-02
CompoundTHIO_T         -1.24729612 0.2872805 0.1723383 -7.24 4.6e-13
CompoundVALPROIC_ACID  -0.17372582 0.8405273 0.1733964 -1.00 3.2e-01

Random effects
 Group                        Variable    Std Dev      Variance    
 Lab/Experimenter/Trial/Plate (Intercept) 0.4490562709 0.2016515345
 Lab/Experimenter/Trial       (Intercept) 0.3064370177 0.0939036458
 Lab/Experimenter             (Intercept) 0.0201784169 0.0004071685
 Lab                          (Intercept) 0.2529092873 0.0639631076

	 Simultaneous Tests for General Linear Hypotheses

Multiple Comparisons of Means: User-defined Contrasts


Fit: coxme(formula = Surv(DeathAge, Dead) ~ Compound + (1 | Lab/Experimenter/Trial/Plate), 
    data = hk104)

Linear Hypotheses:
                                Estimate Std. Error z value Pr(>|z|)    
CTRL_DMSO - ALPHA_LIPOIC == 0   -0.02341    0.17454  -0.134  1.00000    
CTRL_DMSO - ASPIRIN == 0         0.12684    0.15815   0.802  0.97053    
CTRL_DMSO - NP1 == 0            -1.52545    0.15174 -10.053  < 1e-04 ***
CTRL_DMSO - QUERCETIN == 0      -0.66431    0.18023  -3.686  0.00157 ** 
CTRL_DMSO - RESVERATROL == 0    -0.17576    0.16261  -1.081  0.87381    
CTRL_DMSO - PROPYL_GALLATE == 0 -0.22018    0.15917  -1.383  0.67966    
CTRL_DMSO - CURCUMIN == 0       -0.75352    0.15661  -4.811  < 1e-04 ***
---
Signif. codes:  0 ‘***’ 0.001 ‘**’ 0.01 ‘*’ 0.05 ‘.’ 0.1 ‘ ’ 1
(Adjusted p values reported -- single-step method)


	 Simultaneous Tests for General Linear Hypotheses

Multiple Comparisons of Means: User-defined Contrasts


Fit: coxme(formula = Surv(DeathAge, Dead) ~ Compound + (1 | Lab/Experimenter/Trial/Plate), 
    data = hk104)

Linear Hypotheses:
                              Estimate Std. Error z value Pr(>|z|)    
CTRL_H2O - THIO_T == 0          0.6127     0.1662   3.687   <0.001 ***
CTRL_H2O - ALPHA_KETO == 0     -0.6346     0.1655  -3.835   <0.001 ***
CTRL_H2O - VALPROIC_ACID == 0  -0.4609     0.1655  -2.785    0.015 *  
---
Signif. codes:  0 ‘***’ 0.001 ‘**’ 0.01 ‘*’ 0.05 ‘.’ 0.1 ‘ ’ 1
(Adjusted p values reported -- single-step method)

Linear mixed model fit by REML ['lmerMod']
Formula: DeathNoCen ~ Compound + (1 | Lab/Experimenter/Trial/Plate)
   Data: hk104

REML criterion at convergence: 36355.3

Scaled residuals: 
    Min      1Q  Median      3Q     Max 
-5.2530 -0.4814  0.1487  0.6321  3.1208 

Random effects:
 Groups                           Name        Variance Std.Dev.
 Plate:(Trial:(Experimenter:Lab)) (Intercept)  7.018   2.649   
 Trial:(Experimenter:Lab)         (Intercept)  7.614   2.759   
 Experimenter:Lab                 (Intercept)  5.708   2.389   
 Lab                              (Intercept)  0.000   0.000   
 Residual                                     55.691   7.463   
Number of obs: 5251, groups:  
Plate:(Trial:(Experimenter:Lab)), 207; Trial:(Experimenter:Lab), 49; Experimenter:Lab, 15; Lab, 3

Fixed effects:
                       Estimate Std. Error t value
(Intercept)             31.6128     1.2418  25.457
CompoundALPHA_LIPOIC     2.6212     1.5020   1.745
CompoundASPIRIN          3.0655     1.4335   2.138
CompoundCTRL_DMSO        2.5479     1.2737   2.000
CompoundCTRL_H2O         3.1717     1.0258   3.092
CompoundCURCUMIN        -0.9918     1.4514  -0.683
CompoundNP1             -6.0834     1.4425  -4.217
CompoundPROPYL_GALLATE   1.1330     1.4493   0.782
CompoundQUERCETIN       -0.9020     1.5278  -0.590
CompoundRESVERATROL      1.5098     1.4612   1.033
CompoundTHIO_T           6.6590     1.0957   6.077
CompoundVALPROIC_ACID    0.1563     1.0639   0.147

Correlation of Fixed Effects:
            (Intr) CALPHA CASPIR CCTRL_D CCTRL_H CCURCU CmpNP1 CPROPY CQUERC CRESVE CTHIO_
CALPHA_LIPO -0.587                                                                        
CmpnASPIRIN -0.615  0.631                                                                 
CmCTRL_DMSO -0.696  0.702  0.738                                                          
CmpCTRL_H2O -0.466  0.382  0.401  0.451                                                   
CmpCURCUMIN -0.616  0.617  0.599  0.740   0.396                                           
CompoundNP1 -0.610  0.606  0.694  0.736   0.398   0.597                                   
CPROPYL_GAL -0.615  0.616  0.599  0.740   0.396   0.718  0.597                            
CmQUERCETIN -0.577  0.612  0.601  0.694   0.376   0.614  0.619  0.614                     
CRESVERATRO -0.610  0.613  0.595  0.734   0.393   0.715  0.592  0.711  0.611              
CmpndTHIO_T -0.447  0.365  0.382  0.431   0.542   0.379  0.380  0.379  0.359  0.376       
CVALPROIC_A -0.431  0.356  0.373  0.420   0.522   0.368  0.371  0.369  0.350  0.366  0.489
                             2.5 %    97.5 %
.sig01                  2.17420366  2.956326
.sig02                  1.94358365  3.833588
.sig03                  0.00000000  4.282184
.sig04                  0.00000000  2.611857
.sigma                  7.31957229  7.611068
(Intercept)            29.15443992 34.058486
CompoundALPHA_LIPOIC   -0.38849707  5.469768
CompoundASPIRIN         0.13514333  5.786164
CompoundCTRL_DMSO      -0.05498419  4.972961
CompoundCTRL_H2O        1.19909218  5.124689
CompoundCURCUMIN       -3.90927436  1.797860
CompoundNP1            -9.01027978 -3.345470
CompoundPROPYL_GALLATE -1.76585271  3.927047
CompoundQUERCETIN      -3.93570585  1.999356
CompoundRESVERATROL    -1.39257788  4.323132
CompoundTHIO_T          4.54285909  8.747455
CompoundVALPROIC_ACID  -1.88754880  2.178714

	 Simultaneous Tests for General Linear Hypotheses

Multiple Comparisons of Means: User-defined Contrasts


Fit: lmer(formula = DeathNoCen ~ Compound + (1 | Lab/Experimenter/Trial/Plate), 
    data = hk104)

Linear Hypotheses:
                                Estimate Std. Error z value Pr(>|z|)    
CTRL_DMSO - ALPHA_LIPOIC == 0    -0.0733     1.0912  -0.067  1.00000    
CTRL_DMSO - ASPIRIN == 0         -0.5175     0.9903  -0.523  0.99759    
CTRL_DMSO - NP1 == 0              8.6313     0.9993   8.637  < 1e-04 ***
CTRL_DMSO - QUERCETIN == 0        3.4500     1.1197   3.081  0.01394 *  
CTRL_DMSO - RESVERATROL == 0      1.0381     1.0132   1.025  0.90061    
CTRL_DMSO - PROPYL_GALLATE == 0   1.4149     0.9952   1.422  0.65171    
CTRL_DMSO - CURCUMIN == 0         3.5398     0.9970   3.550  0.00264 ** 
---
Signif. codes:  0 ‘***’ 0.001 ‘**’ 0.01 ‘*’ 0.05 ‘.’ 0.1 ‘ ’ 1
(Adjusted p values reported -- single-step method)


	 Simultaneous Tests for General Linear Hypotheses

Multiple Comparisons of Means: User-defined Contrasts


Fit: lmer(formula = DeathNoCen ~ Compound + (1 | Lab/Experimenter/Trial/Plate), 
    data = hk104)

Linear Hypotheses:
                              Estimate Std. Error z value Pr(>|z|)   
CTRL_H2O - THIO_T == 0          -3.487      1.017  -3.429  0.00179 **
CTRL_H2O - ALPHA_KETO == 0       3.172      1.026   3.092  0.00563 **
CTRL_H2O - VALPROIC_ACID == 0    3.015      1.023   2.949  0.00914 **
---
Signif. codes:  0 ‘***’ 0.001 ‘**’ 0.01 ‘*’ 0.05 ‘.’ 0.1 ‘ ’ 1
(Adjusted p values reported -- single-step method)

Cox mixed-effects model fit by maximum likelihood
  Data: ju1348
  events, n = 4286, 7629
  Iterations= 17 91 
                    NULL Integrated    Fitted
Log-likelihood -32413.45  -31983.82 -31750.24

                    Chisq     df p     AIC    BIC
Integrated loglik  859.28  15.00 0  829.28 733.83
 Penalized loglik 1326.43 158.95 0 1008.54  -2.85

Model:  Surv(DeathAge, Dead) ~ Compound + (1 | Lab/Experimenter/Trial/Plate) 
Fixed coefficients
                             coef exp(coef)  se(coef)     z       p
CompoundALPHA_LIPOIC   -0.4941893 0.6100653 0.1798924 -2.75 0.00600
CompoundASPIRIN        -0.5367050 0.5846716 0.1662594 -3.23 0.00120
CompoundCTRL_DMSO      -0.3473802 0.7065366 0.1404629 -2.47 0.01300
CompoundCTRL_H2O       -0.3062260 0.7362202 0.1431118 -2.14 0.03200
CompoundCURCUMIN        0.5549253 1.7418109 0.1695740  3.27 0.00110
CompoundNP1            -0.3500510 0.7046522 0.1647370 -2.12 0.03400
CompoundPROPYL_GALLATE -0.1768122 0.8379371 0.1690985 -1.05 0.30000
CompoundQUERCETIN      -0.2162704 0.8055175 0.1816956 -1.19 0.23000
CompoundRESVERATROL    -0.3471739 0.7066825 0.1713728 -2.03 0.04300
CompoundTHIO_T         -0.5164474 0.5966364 0.1437007 -3.59 0.00033
CompoundVALPROIC_ACID   0.5303393 1.6995089 0.1409666  3.76 0.00017

Random effects
 Group                        Variable    Std Dev     Variance   
 Lab/Experimenter/Trial/Plate (Intercept) 0.362899282 0.131695889
 Lab/Experimenter/Trial       (Intercept) 0.245505307 0.060272856
 Lab/Experimenter             (Intercept) 0.078977568 0.006237456
 Lab                          (Intercept) 0.175073428 0.030650705

	 Simultaneous Tests for General Linear Hypotheses

Multiple Comparisons of Means: User-defined Contrasts


Fit: coxme(formula = Surv(DeathAge, Dead) ~ Compound + (1 | Lab/Experimenter/Trial/Plate), 
    data = ju1348)

Linear Hypotheses:
                                  Estimate Std. Error z value Pr(>|z|)    
CTRL_DMSO - ALPHA_LIPOIC == 0    0.1468090  0.1527630   0.961    0.926    
CTRL_DMSO - ASPIRIN == 0         0.1893248  0.1414456   1.338    0.712    
CTRL_DMSO - NP1 == 0             0.0026708  0.1369125   0.020    1.000    
CTRL_DMSO - QUERCETIN == 0      -0.1311098  0.1543020  -0.850    0.960    
CTRL_DMSO - RESVERATROL == 0    -0.0002064  0.1389500  -0.001    1.000    
CTRL_DMSO - PROPYL_GALLATE == 0 -0.1705680  0.1365622  -1.249    0.774    
CTRL_DMSO - CURCUMIN == 0       -0.9023056  0.1361952  -6.625   <1e-04 ***
---
Signif. codes:  0 ‘***’ 0.001 ‘**’ 0.01 ‘*’ 0.05 ‘.’ 0.1 ‘ ’ 1
(Adjusted p values reported -- single-step method)


	 Simultaneous Tests for General Linear Hypotheses

Multiple Comparisons of Means: User-defined Contrasts


Fit: coxme(formula = Surv(DeathAge, Dead) ~ Compound + (1 | Lab/Experimenter/Trial/Plate), 
    data = ju1348)

Linear Hypotheses:
                              Estimate Std. Error z value Pr(>|z|)    
CTRL_H2O - THIO_T == 0          0.2102     0.1452   1.448   0.3326    
CTRL_H2O - ALPHA_KETO == 0     -0.3062     0.1431  -2.140   0.0831 .  
CTRL_H2O - VALPROIC_ACID == 0  -0.8366     0.1425  -5.870   <0.001 ***
---
Signif. codes:  0 ‘***’ 0.001 ‘**’ 0.01 ‘*’ 0.05 ‘.’ 0.1 ‘ ’ 1
(Adjusted p values reported -- single-step method)

Linear mixed model fit by REML ['lmerMod']
Formula: DeathNoCen ~ Compound + (1 | Lab/Experimenter/Trial/Plate)
   Data: ju1348

REML criterion at convergence: 27931.7

Scaled residuals: 
    Min      1Q  Median      3Q     Max 
-3.9014 -0.6778 -0.0423  0.6699  3.7117 

Random effects:
 Groups                           Name        Variance  Std.Dev. 
 Plate:(Trial:(Experimenter:Lab)) (Intercept) 5.024e+00 2.241e+00
 Trial:(Experimenter:Lab)         (Intercept) 2.217e+00 1.489e+00
 Experimenter:Lab                 (Intercept) 2.551e-12 1.597e-06
 Lab                              (Intercept) 0.000e+00 0.000e+00
 Residual                                     3.707e+01 6.088e+00
Number of obs: 4286, groups:  
Plate:(Trial:(Experimenter:Lab)), 211; Trial:(Experimenter:Lab), 48; Experimenter:Lab, 14; Lab, 3

Fixed effects:
                       Estimate Std. Error t value
(Intercept)             22.5369     0.7011   32.14
CompoundALPHA_LIPOIC     2.9187     1.0999    2.65
CompoundASPIRIN          2.6106     1.0217    2.56
CompoundCTRL_DMSO        1.8789     0.8599    2.18
CompoundCTRL_H2O         2.0365     0.8831    2.31
CompoundCURCUMIN        -2.2661     1.0296   -2.20
CompoundNP1              3.8355     1.0048    3.82
CompoundPROPYL_GALLATE   0.9672     1.0311    0.94
CompoundQUERCETIN        2.2988     1.1066    2.08
CompoundRESVERATROL      1.6757     1.0480    1.60
CompoundTHIO_T           3.0797     0.8872    3.47
CompoundVALPROIC_ACID   -2.1396     0.8613   -2.48

Correlation of Fixed Effects:
            (Intr) CALPHA CASPIR CCTRL_D CCTRL_H CCURCU CmpNP1 CPROPY CQUERC CRESVE CTHIO_
CALPHA_LIPO -0.631                                                                        
CmpnASPIRIN -0.655  0.477                                                                 
CmCTRL_DMSO -0.797  0.571  0.592                                                          
CmpCTRL_H2O -0.610  0.388  0.417  0.496                                                   
CmpCURCUMIN -0.676  0.483  0.464  0.622   0.415                                           
CompoundNP1 -0.667  0.464  0.527  0.604   0.424   0.473                                   
CPROPYL_GAL -0.675  0.481  0.463  0.622   0.414   0.579  0.472                            
CmQUERCETIN -0.627  0.473  0.454  0.569   0.386   0.482  0.484  0.478                     
CRESVERATRO -0.664  0.472  0.456  0.612   0.408   0.570  0.464  0.573  0.470              
CmpndTHIO_T -0.610  0.389  0.418  0.497   0.483   0.415  0.425  0.415  0.386  0.408       
CVALPROIC_A -0.616  0.393  0.426  0.504   0.489   0.420  0.433  0.419  0.391  0.413  0.487
                            2.5 %     97.5 %
.sig01                  1.8000393  2.5133066
.sig02                  0.9454998  2.0403472
.sig03                  0.0000000  0.9124379
.sig04                  0.0000000  0.8071912
.sigma                  5.9592577  6.2243737
(Intercept)            21.1867340 23.8743267
CompoundALPHA_LIPOIC    0.8121998  5.0507093
CompoundASPIRIN         0.6674422  4.5700073
CompoundCTRL_DMSO       0.2362433  3.5339328
CompoundCTRL_H2O        0.3506166  3.7204537
CompoundCURCUMIN       -4.2340171 -0.2612983
CompoundNP1             1.9208122  5.7525990
CompoundPROPYL_GALLATE -1.0017857  2.9700021
CompoundQUERCETIN       0.1864280  4.4258173
CompoundRESVERATROL    -0.3311401  3.7017302
CompoundTHIO_T          1.3750020  4.7592509
CompoundVALPROIC_ACID  -3.7792029 -0.4960851

	 Simultaneous Tests for General Linear Hypotheses

Multiple Comparisons of Means: User-defined Contrasts


Fit: lmer(formula = DeathNoCen ~ Compound + (1 | Lab/Experimenter/Trial/Plate), 
    data = ju1348)

Linear Hypotheses:
                                Estimate Std. Error z value Pr(>|z|)    
CTRL_DMSO - ALPHA_LIPOIC == 0    -1.0398     0.9327  -1.115    0.856    
CTRL_DMSO - ASPIRIN == 0         -0.7317     0.8619  -0.849    0.960    
CTRL_DMSO - NP1 == 0             -1.9567     0.8394  -2.331    0.121    
CTRL_DMSO - QUERCETIN == 0       -0.4200     0.9390  -0.447    0.999    
CTRL_DMSO - RESVERATROL == 0      0.2031     0.8575   0.237    1.000    
CTRL_DMSO - PROPYL_GALLATE == 0   0.9116     0.8369   1.089    0.870    
CTRL_DMSO - CURCUMIN == 0         4.1449     0.8357   4.960   <1e-04 ***
---
Signif. codes:  0 ‘***’ 0.001 ‘**’ 0.01 ‘*’ 0.05 ‘.’ 0.1 ‘ ’ 1
(Adjusted p values reported -- single-step method)


	 Simultaneous Tests for General Linear Hypotheses

Multiple Comparisons of Means: User-defined Contrasts


Fit: lmer(formula = DeathNoCen ~ Compound + (1 | Lab/Experimenter/Trial/Plate), 
    data = ju1348)

Linear Hypotheses:
                              Estimate Std. Error z value Pr(>|z|)    
CTRL_H2O - THIO_T == 0         -1.0432     0.8999  -1.159   0.5104    
CTRL_H2O - ALPHA_KETO == 0      2.0365     0.8831   2.306   0.0552 .  
CTRL_H2O - VALPROIC_ACID == 0   4.1761     0.8815   4.738   <0.001 ***
---
Signif. codes:  0 ‘***’ 0.001 ‘**’ 0.01 ‘*’ 0.05 ‘.’ 0.1 ‘ ’ 1
(Adjusted p values reported -- single-step method)

Cox mixed-effects model fit by maximum likelihood
  Data: n2
  events, n = 6958, 7962
  Iterations= 14 77 
                    NULL Integrated    Fitted
Log-likelihood -54950.72  -53967.16 -53706.47

                    Chisq     df p     AIC     BIC
Integrated loglik 1967.13  15.00 0 1937.13 1834.41
 Penalized loglik 2488.50 175.13 0 2138.24  939.05

Model:  Surv(DeathAge, Dead) ~ Compound + (1 | Lab/Experimenter/Trial/Plate) 
Fixed coefficients
                             coef exp(coef)  se(coef)     z       p
CompoundALPHA_LIPOIC    0.7653728 2.1497957 0.1455645  5.26 1.5e-07
CompoundASPIRIN         1.1841539 3.2679206 0.1370382  8.64 0.0e+00
CompoundCTRL_DMSO       1.2102381 3.3542833 0.1170417 10.34 0.0e+00
CompoundCTRL_H2O        1.0590043 2.8834984 0.1135162  9.33 0.0e+00
CompoundCURCUMIN        1.2843032 3.6121503 0.1371036  9.37 0.0e+00
CompoundNP1             0.1107493 1.1171148 0.1444287  0.77 4.4e-01
CompoundPROPYL_GALLATE  0.6565737 1.9281745 0.1388271  4.73 2.3e-06
CompoundQUERCETIN       1.0904974 2.9757538 0.1487770  7.33 2.3e-13
CompoundRESVERATROL     0.4991830 1.6473749 0.1390997  3.59 3.3e-04
CompoundTHIO_T         -0.4273898 0.6522093 0.1169824 -3.65 2.6e-04
CompoundVALPROIC_ACID   1.1183677 3.0598555 0.1252704  8.93 0.0e+00

Random effects
 Group                        Variable    Std Dev     Variance   
 Lab/Experimenter/Trial/Plate (Intercept) 0.314503319 0.098912337
 Lab/Experimenter/Trial       (Intercept) 0.159442721 0.025421981
 Lab/Experimenter             (Intercept) 0.088604297 0.007850722
 Lab                          (Intercept) 0.186253864 0.034690502

	 Simultaneous Tests for General Linear Hypotheses

Multiple Comparisons of Means: User-defined Contrasts


Fit: coxme(formula = Surv(DeathAge, Dead) ~ Compound + (1 | Lab/Experimenter/Trial/Plate), 
    data = n2)

Linear Hypotheses:
                                Estimate Std. Error z value Pr(>|z|)    
CTRL_DMSO - ALPHA_LIPOIC == 0    0.44487    0.12107   3.674  0.00167 ** 
CTRL_DMSO - ASPIRIN == 0         0.02608    0.11283   0.231  0.99999    
CTRL_DMSO - NP1 == 0             1.09949    0.11661   9.429  < 1e-04 ***
CTRL_DMSO - QUERCETIN == 0       0.11974    0.12585   0.951  0.92858    
CTRL_DMSO - RESVERATROL == 0     0.71106    0.11097   6.408  < 1e-04 ***
CTRL_DMSO - PROPYL_GALLATE == 0  0.55366    0.11110   4.984  < 1e-04 ***
CTRL_DMSO - CURCUMIN == 0       -0.07407    0.11184  -0.662  0.98975    
---
Signif. codes:  0 ‘***’ 0.001 ‘**’ 0.01 ‘*’ 0.05 ‘.’ 0.1 ‘ ’ 1
(Adjusted p values reported -- single-step method)


	 Simultaneous Tests for General Linear Hypotheses

Multiple Comparisons of Means: User-defined Contrasts


Fit: coxme(formula = Surv(DeathAge, Dead) ~ Compound + (1 | Lab/Experimenter/Trial/Plate), 
    data = n2)

Linear Hypotheses:
                              Estimate Std. Error z value Pr(>|z|)    
CTRL_H2O - THIO_T == 0         1.48639    0.09028  16.464   <1e-05 ***
CTRL_H2O - ALPHA_KETO == 0     1.05900    0.11352   9.329   <1e-05 ***
CTRL_H2O - VALPROIC_ACID == 0 -0.05936    0.11521  -0.515    0.929    
---
Signif. codes:  0 ‘***’ 0.001 ‘**’ 0.01 ‘*’ 0.05 ‘.’ 0.1 ‘ ’ 1
(Adjusted p values reported -- single-step method)

Linear mixed model fit by REML ['lmerMod']
Formula: DeathNoCen ~ Compound + (1 | Lab/Experimenter/Trial/Plate)
   Data: n2

REML criterion at convergence: 39507.8

Scaled residuals: 
    Min      1Q  Median      3Q     Max 
-4.5009 -0.4834  0.0269  0.5648  4.5441 

Random effects:
 Groups                           Name        Variance Std.Dev.
 Plate:(Trial:(Experimenter:Lab)) (Intercept)  2.1318  1.4601  
 Trial:(Experimenter:Lab)         (Intercept)  0.6654  0.8157  
 Experimenter:Lab                 (Intercept)  0.1396  0.3736  
 Lab                              (Intercept)  0.8825  0.9394  
 Residual                                     16.1787  4.0223  
Number of obs: 6958, groups:  
Plate:(Trial:(Experimenter:Lab)), 222; Trial:(Experimenter:Lab), 53; Experimenter:Lab, 21; Lab, 3

Fixed effects:
                        Estimate Std. Error t value
(Intercept)            21.306710   0.712525  29.903
CompoundALPHA_LIPOIC   -2.617093   0.666857  -3.925
CompoundASPIRIN        -3.861534   0.636069  -6.071
CompoundCTRL_DMSO      -4.110921   0.545861  -7.531
CompoundCTRL_H2O       -3.779826   0.509486  -7.419
CompoundCURCUMIN       -4.072297   0.634915  -6.414
CompoundNP1            -0.003502   0.658138  -0.005
CompoundPROPYL_GALLATE -2.315495   0.634952  -3.647
CompoundQUERCETIN      -3.596607   0.683119  -5.265
CompoundRESVERATROL    -2.180453   0.635216  -3.433
CompoundTHIO_T         -0.521182   0.526137  -0.991
CompoundVALPROIC_ACID  -4.151270   0.565686  -7.338

Correlation of Fixed Effects:
            (Intr) CALPHA CASPIR CCTRL_D CCTRL_H CCURCU CmpNP1 CPROPY CQUERC CRESVE CTHIO_
CALPHA_LIPO -0.430                                                                        
CmpnASPIRIN -0.446  0.528                                                                 
CmCTRL_DMSO -0.523  0.612  0.642                                                          
CmpCTRL_H2O -0.462  0.490  0.513  0.600                                                   
CmpCURCUMIN -0.454  0.528  0.514  0.648   0.516                                           
CompoundNP1 -0.431  0.494  0.560  0.620   0.496   0.497                                   
CPROPYL_GAL -0.453  0.528  0.515  0.650   0.516   0.604  0.497                            
CmQUERCETIN -0.420  0.513  0.498  0.598   0.479   0.519  0.501  0.519                     
CRESVERATRO -0.454  0.528  0.514  0.647   0.516   0.609  0.497  0.603  0.519              
CmpndTHIO_T -0.448  0.476  0.498  0.582   0.730   0.502  0.481  0.501  0.465  0.501       
CVALPROIC_A -0.392  0.418  0.438  0.511   0.547   0.439  0.424  0.439  0.408  0.439  0.530
                            2.5 %     97.5 %
.sig01                  1.2226942  1.6217568
.sig02                  0.2884404  1.2282051
.sig03                  0.0000000  1.1771502
.sig04                  0.2724754  2.4053853
.sigma                  3.9553165  4.0913214
(Intercept)            19.8147871 22.7580607
CompoundALPHA_LIPOIC   -3.9030813 -1.3362627
CompoundASPIRIN        -5.0974779 -2.6371701
CompoundCTRL_DMSO      -5.1613967 -3.0493180
CompoundCTRL_H2O       -4.7654505 -2.7745875
CompoundCURCUMIN       -5.2924614 -2.8200384
CompoundNP1            -1.2758983  1.2634399
CompoundPROPYL_GALLATE -3.5343648 -1.0634477
CompoundQUERCETIN      -4.9131584 -2.2816412
CompoundRESVERATROL    -3.4012125 -0.9279362
CompoundTHIO_T         -1.5544209  0.4748230
CompoundVALPROIC_ACID  -5.2319000 -3.0642295

	 Simultaneous Tests for General Linear Hypotheses

Multiple Comparisons of Means: User-defined Contrasts


Fit: lmer(formula = DeathNoCen ~ Compound + (1 | Lab/Experimenter/Trial/Plate), 
    data = n2)

Linear Hypotheses:
                                Estimate Std. Error z value Pr(>|z|)    
CTRL_DMSO - ALPHA_LIPOIC == 0   -1.49383    0.54516  -2.740 0.040122 *  
CTRL_DMSO - ASPIRIN == 0        -0.24939    0.50700  -0.492 0.998332    
CTRL_DMSO - NP1 == 0            -4.10742    0.53414  -7.690  < 1e-04 ***
CTRL_DMSO - QUERCETIN == 0      -0.51431    0.56437  -0.911 0.942184    
CTRL_DMSO - RESVERATROL == 0    -1.93047    0.50260  -3.841 0.000841 ***
CTRL_DMSO - PROPYL_GALLATE == 0 -1.79543    0.50087  -3.585 0.002322 ** 
CTRL_DMSO - CURCUMIN == 0       -0.03862    0.50218  -0.077 1.000000    
---
Signif. codes:  0 ‘***’ 0.001 ‘**’ 0.01 ‘*’ 0.05 ‘.’ 0.1 ‘ ’ 1
(Adjusted p values reported -- single-step method)


	 Simultaneous Tests for General Linear Hypotheses

Multiple Comparisons of Means: User-defined Contrasts


Fit: lmer(formula = DeathNoCen ~ Compound + (1 | Lab/Experimenter/Trial/Plate), 
    data = n2)

Linear Hypotheses:
                              Estimate Std. Error z value Pr(>|z|)    
CTRL_H2O - THIO_T == 0         -3.2586     0.3811  -8.550   <1e-05 ***
CTRL_H2O - ALPHA_KETO == 0     -3.7798     0.5095  -7.419   <1e-05 ***
CTRL_H2O - VALPROIC_ACID == 0   0.3714     0.5138   0.723    0.833    
---
Signif. codes:  0 ‘***’ 0.001 ‘**’ 0.01 ‘*’ 0.05 ‘.’ 0.1 ‘ ’ 1
(Adjusted p values reported -- single-step method)

Cox mixed-effects model fit by maximum likelihood
  Data: my16
  events, n = 5421, 7284
  Iterations= 14 90 
                    NULL Integrated    Fitted
Log-likelihood -41593.14  -39928.55 -39730.99

                    Chisq    df p     AIC     BIC
Integrated loglik 3329.18  15.0 0 3299.18 3200.21
 Penalized loglik 3724.31 138.5 0 3447.32 2533.52

Model:  Surv(DeathAge, Dead) ~ Compound + (1 | Lab/Experimenter/Trial/Plate) 
Fixed coefficients
                             coef  exp(coef)  se(coef)     z       p
CompoundALPHA_LIPOIC    1.7787915  5.9226948 0.1592430 11.17 0.0e+00
CompoundASPIRIN         1.7501292  5.7553462 0.1504155 11.64 0.0e+00
CompoundCTRL_DMSO       1.8011992  6.0569067 0.1342811 13.41 0.0e+00
CompoundCTRL_H2O        1.6603116  5.2609498 0.1032519 16.08 0.0e+00
CompoundCURCUMIN        2.0498677  7.7668737 0.1514388 13.54 0.0e+00
CompoundNP1             0.9397985  2.5594657 0.1503608  6.25 4.1e-10
CompoundPROPYL_GALLATE  1.2475712  3.4818759 0.1510924  8.26 1.1e-16
CompoundQUERCETIN       1.8964014  6.6618779 0.1582831 11.98 0.0e+00
CompoundRESVERATROL     1.2849952  3.6146505 0.1521379  8.45 0.0e+00
CompoundTHIO_T         -0.7378155  0.4781573 0.1093498 -6.75 1.5e-11
CompoundVALPROIC_ACID   2.4811076 11.9544976 0.1107860 22.40 0.0e+00

Random effects
 Group                        Variable    Std Dev     Variance   
 Lab/Experimenter/Trial/Plate (Intercept) 0.230642360 0.053195898
 Lab/Experimenter/Trial       (Intercept) 0.314394297 0.098843774
 Lab/Experimenter             (Intercept) 0.021051675 0.000443173
 Lab                          (Intercept) 0.155712149 0.024246273

	 Simultaneous Tests for General Linear Hypotheses

Multiple Comparisons of Means: User-defined Contrasts


Fit: coxme(formula = Surv(DeathAge, Dead) ~ Compound + (1 | Lab/Experimenter/Trial/Plate), 
    data = my16)

Linear Hypotheses:
                                Estimate Std. Error z value Pr(>|z|)    
CTRL_DMSO - ALPHA_LIPOIC == 0    0.02241    0.11505   0.195    1.000    
CTRL_DMSO - ASPIRIN == 0         0.05107    0.10081   0.507    0.998    
CTRL_DMSO - NP1 == 0             0.86140    0.10092   8.535   <1e-04 ***
CTRL_DMSO - QUERCETIN == 0      -0.09520    0.11399  -0.835    0.963    
CTRL_DMSO - RESVERATROL == 0     0.51620    0.10468   4.931   <1e-04 ***
CTRL_DMSO - PROPYL_GALLATE == 0  0.55363    0.10358   5.345   <1e-04 ***
CTRL_DMSO - CURCUMIN == 0       -0.24867    0.10423  -2.386    0.106    
---
Signif. codes:  0 ‘***’ 0.001 ‘**’ 0.01 ‘*’ 0.05 ‘.’ 0.1 ‘ ’ 1
(Adjusted p values reported -- single-step method)


	 Simultaneous Tests for General Linear Hypotheses

Multiple Comparisons of Means: User-defined Contrasts


Fit: coxme(formula = Surv(DeathAge, Dead) ~ Compound + (1 | Lab/Experimenter/Trial/Plate), 
    data = my16)

Linear Hypotheses:
                              Estimate Std. Error z value Pr(>|z|)    
CTRL_H2O - THIO_T == 0         2.39813    0.09593  24.997   <1e-10 ***
CTRL_H2O - ALPHA_KETO == 0     1.66031    0.10325  16.080   <1e-10 ***
CTRL_H2O - VALPROIC_ACID == 0 -0.82080    0.10280  -7.985   <1e-10 ***
---
Signif. codes:  0 ‘***’ 0.001 ‘**’ 0.01 ‘*’ 0.05 ‘.’ 0.1 ‘ ’ 1
(Adjusted p values reported -- single-step method)

Linear mixed model fit by REML ['lmerMod']
Formula: DeathNoCen ~ Compound + (1 | Lab/Experimenter/Trial/Plate)
   Data: my16

REML criterion at convergence: 31135.9

Scaled residuals: 
    Min      1Q  Median      3Q     Max 
-5.4680 -0.6143 -0.0307  0.6354  4.0550 

Random effects:
 Groups                           Name        Variance  Std.Dev. 
 Plate:(Trial:(Experimenter:Lab)) (Intercept) 1.525e+00 1.235e+00
 Trial:(Experimenter:Lab)         (Intercept) 1.732e+00 1.316e+00
 Experimenter:Lab                 (Intercept) 9.869e-12 3.141e-06
 Lab                              (Intercept) 2.498e-01 4.998e-01
 Residual                                     1.729e+01 4.158e+00
Number of obs: 5421, groups:  
Plate:(Trial:(Experimenter:Lab)), 210; Trial:(Experimenter:Lab), 51; Experimenter:Lab, 19; Lab, 3

Fixed effects:
                       Estimate Std. Error t value
(Intercept)             24.7607     0.5756   43.02
CompoundALPHA_LIPOIC    -8.8792     0.7315  -12.14
CompoundASPIRIN         -8.2711     0.6899  -11.99
CompoundCTRL_DMSO       -8.6841     0.6092  -14.26
CompoundCTRL_H2O        -8.0133     0.4998  -16.03
CompoundCURCUMIN        -9.1493     0.6924  -13.21
CompoundNP1             -5.0296     0.6901   -7.29
CompoundPROPYL_GALLATE  -6.4720     0.6939   -9.33
CompoundQUERCETIN       -8.8997     0.7300  -12.19
CompoundRESVERATROL     -6.5539     0.6949   -9.43
CompoundTHIO_T           1.9592     0.5234    3.74
CompoundVALPROIC_ACID  -10.4922     0.5355  -19.59

Correlation of Fixed Effects:
            (Intr) CALPHA CASPIR CCTRL_D CCTRL_H CCURCU CmpNP1 CPROPY CQUERC CRESVE CTHIO_
CALPHA_LIPO -0.588                                                                        
CmpnASPIRIN -0.624  0.602                                                                 
CmCTRL_DMSO -0.706  0.674  0.724                                                          
CmpCTRL_H2O -0.530  0.417  0.443  0.501                                                   
CmpCURCUMIN -0.621  0.589  0.578  0.710   0.441                                           
CompoundNP1 -0.623  0.577  0.675  0.723   0.443   0.579                                   
CPROPYL_GAL -0.620  0.589  0.578  0.711   0.440   0.683  0.578                            
CmQUERCETIN -0.588  0.583  0.578  0.674   0.419   0.589  0.608  0.589                     
CRESVERATRO -0.619  0.588  0.577  0.710   0.439   0.684  0.578  0.688  0.588              
CmpndTHIO_T -0.513  0.404  0.428  0.485   0.610   0.427  0.428  0.426  0.405  0.425       
CVALPROIC_A -0.465  0.366  0.388  0.439   0.534   0.386  0.387  0.385  0.366  0.385  0.508
                             2.5 %    97.5 %
.sig01                   0.9886895  1.390749
.sig02                   0.9456211  1.710679
.sig03                   0.0000000  1.138347
.sig04                   0.0000000  1.462012
.sigma                   4.0791269  4.238805
(Intercept)             23.6692752 25.864468
CompoundALPHA_LIPOIC   -10.2962631 -7.481278
CompoundASPIRIN         -9.6243103 -6.956978
CompoundCTRL_DMSO       -9.8801986 -7.522983
CompoundCTRL_H2O        -8.9745872 -7.063791
CompoundCURCUMIN       -10.4850784 -7.818376
CompoundNP1             -6.3845304 -3.718906
CompoundPROPYL_GALLATE  -7.8127939 -5.140373
CompoundQUERCETIN      -10.3209238 -7.512003
CompoundRESVERATROL     -7.8955243 -5.218768
CompoundTHIO_T           0.9523603  2.954082
CompoundVALPROIC_ACID  -11.5132640 -9.467877

	 Simultaneous Tests for General Linear Hypotheses

Multiple Comparisons of Means: User-defined Contrasts


Fit: lmer(formula = DeathNoCen ~ Compound + (1 | Lab/Experimenter/Trial/Plate), 
    data = my16)

Linear Hypotheses:
                                Estimate Std. Error z value Pr(>|z|)    
CTRL_DMSO - ALPHA_LIPOIC == 0     0.1951     0.5527   0.353 0.999808    
CTRL_DMSO - ASPIRIN == 0         -0.4130     0.4885  -0.845 0.960696    
CTRL_DMSO - NP1 == 0             -3.6545     0.4891  -7.472  < 1e-05 ***
CTRL_DMSO - QUERCETIN == 0        0.2156     0.5517   0.391 0.999623    
CTRL_DMSO - RESVERATROL == 0     -2.1303     0.5027  -4.237 0.000158 ***
CTRL_DMSO - PROPYL_GALLATE == 0  -2.2121     0.5018  -4.408 7.19e-05 ***
CTRL_DMSO - CURCUMIN == 0         0.4652     0.5013   0.928 0.937074    
---
Signif. codes:  0 ‘***’ 0.001 ‘**’ 0.01 ‘*’ 0.05 ‘.’ 0.1 ‘ ’ 1
(Adjusted p values reported -- single-step method)


	 Simultaneous Tests for General Linear Hypotheses

Multiple Comparisons of Means: User-defined Contrasts


Fit: lmer(formula = DeathNoCen ~ Compound + (1 | Lab/Experimenter/Trial/Plate), 
    data = my16)

Linear Hypotheses:
                              Estimate Std. Error z value Pr(>|z|)    
CTRL_H2O - THIO_T == 0         -9.9725     0.4523 -22.050  < 1e-06 ***
CTRL_H2O - ALPHA_KETO == 0     -8.0133     0.4998 -16.033  < 1e-06 ***
CTRL_H2O - VALPROIC_ACID == 0   2.4789     0.5006   4.952 2.05e-06 ***
---
Signif. codes:  0 ‘***’ 0.001 ‘**’ 0.01 ‘*’ 0.05 ‘.’ 0.1 ‘ ’ 1
(Adjusted p values reported -- single-step method)

Cox mixed-effects model fit by maximum likelihood
  Data: ju775
  events, n = 5834, 7245
  Iterations= 14 75 
                 NULL Integrated   Fitted
Log-likelihood -45095  -44441.76 -44250.3

                    Chisq     df p     AIC     BIC
Integrated loglik 1306.49  15.00 0 1276.49 1176.42
 Penalized loglik 1689.41 137.69 0 1414.03  495.43

Model:  Surv(DeathAge, Dead) ~ Compound + (1 | Lab/Experimenter/Trial/Plate) 
Fixed coefficients
                             coef exp(coef)  se(coef)     z       p
CompoundALPHA_LIPOIC    1.1122645 3.0412373 0.1401116  7.94 2.0e-15
CompoundASPIRIN         0.9779193 2.6589180 0.1347856  7.26 4.0e-13
CompoundCTRL_DMSO       0.8920807 2.4402017 0.1165650  7.65 2.0e-14
CompoundCTRL_H2O        0.7691090 2.1578428 0.1021084  7.53 5.0e-14
CompoundCURCUMIN        0.9062067 2.4749166 0.1338256  6.77 1.3e-11
CompoundNP1             0.4100111 1.5068346 0.1341385  3.06 2.2e-03
CompoundPROPYL_GALLATE  0.5052062 1.6573273 0.1340774  3.77 1.6e-04
CompoundQUERCETIN       1.0281264 2.7958227 0.1395665  7.37 1.8e-13
CompoundRESVERATROL     0.3352234 1.3982527 0.1349618  2.48 1.3e-02
CompoundTHIO_T         -0.3505682 0.7042878 0.1057529 -3.31 9.2e-04
CompoundVALPROIC_ACID   1.1621169 3.1966933 0.1025697 11.33 0.0e+00

Random effects
 Group                        Variable    Std Dev     Variance   
 Lab/Experimenter/Trial/Plate (Intercept) 0.225341122 0.050778621
 Lab/Experimenter/Trial       (Intercept) 0.241000625 0.058081301
 Lab/Experimenter             (Intercept) 0.070705910 0.004999326
 Lab                          (Intercept) 0.161661415 0.026134413

	 Simultaneous Tests for General Linear Hypotheses

Multiple Comparisons of Means: User-defined Contrasts


Fit: coxme(formula = Surv(DeathAge, Dead) ~ Compound + (1 | Lab/Experimenter/Trial/Plate), 
    data = ju775)

Linear Hypotheses:
                                Estimate Std. Error z value Pr(>|z|)    
CTRL_DMSO - ALPHA_LIPOIC == 0   -0.22018    0.10520  -2.093 0.211302    
CTRL_DMSO - ASPIRIN == 0        -0.08584    0.09754  -0.880 0.952590    
CTRL_DMSO - NP1 == 0             0.48207    0.09642   5.000  < 1e-04 ***
CTRL_DMSO - QUERCETIN == 0      -0.13605    0.10435  -1.304 0.738688    
CTRL_DMSO - RESVERATROL == 0     0.55686    0.09758   5.706  < 1e-04 ***
CTRL_DMSO - PROPYL_GALLATE == 0  0.38687    0.09640   4.013 0.000416 ***
CTRL_DMSO - CURCUMIN == 0       -0.01413    0.09615  -0.147 1.000000    
---
Signif. codes:  0 ‘***’ 0.001 ‘**’ 0.01 ‘*’ 0.05 ‘.’ 0.1 ‘ ’ 1
(Adjusted p values reported -- single-step method)


	 Simultaneous Tests for General Linear Hypotheses

Multiple Comparisons of Means: User-defined Contrasts


Fit: coxme(formula = Surv(DeathAge, Dead) ~ Compound + (1 | Lab/Experimenter/Trial/Plate), 
    data = ju775)

Linear Hypotheses:
                              Estimate Std. Error z value Pr(>|z|)    
CTRL_H2O - THIO_T == 0         1.11968    0.10031  11.162  < 1e-04 ***
CTRL_H2O - ALPHA_KETO == 0     0.76911    0.10211   7.532  < 1e-04 ***
CTRL_H2O - VALPROIC_ACID == 0 -0.39301    0.09913  -3.965 0.000213 ***
---
Signif. codes:  0 ‘***’ 0.001 ‘**’ 0.01 ‘*’ 0.05 ‘.’ 0.1 ‘ ’ 1
(Adjusted p values reported -- single-step method)

Linear mixed model fit by REML ['lmerMod']
Formula: DeathNoCen ~ Compound + (1 | Lab/Experimenter/Trial/Plate)
   Data: ju775

REML criterion at convergence: 37156.1

Scaled residuals: 
    Min      1Q  Median      3Q     Max 
-3.5606 -0.7198 -0.0097  0.7240  4.5098 

Random effects:
 Groups                           Name        Variance Std.Dev.
 Plate:(Trial:(Experimenter:Lab)) (Intercept)  2.4771  1.5739  
 Trial:(Experimenter:Lab)         (Intercept)  2.2432  1.4977  
 Experimenter:Lab                 (Intercept)  0.1771  0.4209  
 Lab                              (Intercept)  0.0000  0.0000  
 Residual                                     32.5730  5.7073  
Number of obs: 5834, groups:  
Plate:(Trial:(Experimenter:Lab)), 208; Trial:(Experimenter:Lab), 50; Experimenter:Lab, 20; Lab, 3

Fixed effects:
                       Estimate Std. Error t value
(Intercept)             24.4045     0.6240   39.11
CompoundALPHA_LIPOIC    -6.6859     0.8927   -7.49
CompoundASPIRIN         -6.4846     0.8558   -7.58
CompoundCTRL_DMSO       -6.1526     0.7405   -8.31
CompoundCTRL_H2O        -4.7741     0.6583   -7.25
CompoundCURCUMIN        -5.4445     0.8506   -6.40
CompoundNP1             -2.7038     0.8534   -3.17
CompoundPROPYL_GALLATE  -3.6799     0.8531   -4.31
CompoundQUERCETIN       -6.8954     0.8884   -7.76
CompoundRESVERATROL     -2.1810     0.8584   -2.54
CompoundTHIO_T           0.4254     0.6807    0.62
CompoundVALPROIC_ACID   -6.6593     0.6611  -10.07

Correlation of Fixed Effects:
            (Intr) CALPHA CASPIR CCTRL_D CCTRL_H CCURCU CmpNP1 CPROPY CQUERC CRESVE CTHIO_
CALPHA_LIPO -0.677                                                                        
CmpnASPIRIN -0.701  0.573                                                                 
CmCTRL_DMSO -0.814  0.670  0.702                                                          
CmpCTRL_H2O -0.574  0.401  0.418  0.484                                                   
CmpCURCUMIN -0.712  0.587  0.560  0.705   0.421                                           
CompoundNP1 -0.703  0.562  0.650  0.703   0.420   0.563                                   
CPROPYL_GAL -0.710  0.586  0.558  0.703   0.420   0.673  0.561                            
CmQUERCETIN -0.680  0.584  0.565  0.673   0.403   0.590  0.589  0.588                     
CRESVERATRO -0.705  0.584  0.555  0.698   0.417   0.669  0.558  0.667  0.586              
CmpndTHIO_T -0.564  0.394  0.411  0.475   0.527   0.414  0.412  0.412  0.396  0.410       
CVALPROIC_A -0.552  0.386  0.403  0.465   0.525   0.405  0.404  0.404  0.388  0.401  0.507
                            2.5 %     97.5 %
.sig01                  1.2519834  1.7782393
.sig02                  0.9917453  2.0120404
.sig03                  0.0000000  1.3326144
.sig04                  0.0000000  0.8931076
.sigma                  5.6036448  5.8147265
(Intercept)            23.2115634 25.6117145
CompoundALPHA_LIPOIC   -8.4154148 -4.9847763
CompoundASPIRIN        -8.1352184 -4.8413208
CompoundCTRL_DMSO      -7.5924083 -4.7364106
CompoundCTRL_H2O       -6.0279521 -3.5123986
CompoundCURCUMIN       -7.0974067 -3.8221664
CompoundNP1            -4.3339596 -1.0518009
CompoundPROPYL_GALLATE -5.3374577 -2.0516616
CompoundQUERCETIN      -8.5930645 -5.1849844
CompoundRESVERATROL    -3.8501593 -0.5452592
CompoundTHIO_T         -0.8743069  1.7273503
CompoundVALPROIC_ACID  -7.9201179 -5.3957252

	 Simultaneous Tests for General Linear Hypotheses

Multiple Comparisons of Means: User-defined Contrasts


Fit: lmer(formula = DeathNoCen ~ Compound + (1 | Lab/Experimenter/Trial/Plate), 
    data = ju775)

Linear Hypotheses:
                                Estimate Std. Error z value Pr(>|z|)    
CTRL_DMSO - ALPHA_LIPOIC == 0     0.5332     0.6780   0.786 0.973546    
CTRL_DMSO - ASPIRIN == 0          0.3319     0.6257   0.531 0.997371    
CTRL_DMSO - NP1 == 0             -3.4488     0.6225  -5.540  < 1e-04 ***
CTRL_DMSO - QUERCETIN == 0        0.7427     0.6722   1.105 0.861678    
CTRL_DMSO - RESVERATROL == 0     -3.9716     0.6308  -6.296  < 1e-04 ***
CTRL_DMSO - PROPYL_GALLATE == 0  -2.4728     0.6229  -3.969 0.000498 ***
CTRL_DMSO - CURCUMIN == 0        -0.7082     0.6199  -1.142 0.841129    
---
Signif. codes:  0 ‘***’ 0.001 ‘**’ 0.01 ‘*’ 0.05 ‘.’ 0.1 ‘ ’ 1
(Adjusted p values reported -- single-step method)


	 Simultaneous Tests for General Linear Hypotheses

Multiple Comparisons of Means: User-defined Contrasts


Fit: lmer(formula = DeathNoCen ~ Compound + (1 | Lab/Experimenter/Trial/Plate), 
    data = ju775)

Linear Hypotheses:
                              Estimate Std. Error z value Pr(>|z|)    
CTRL_H2O - THIO_T == 0         -5.1994     0.6512  -7.984  < 0.001 ***
CTRL_H2O - ALPHA_KETO == 0     -4.7741     0.6583  -7.252  < 0.001 ***
CTRL_H2O - VALPROIC_ACID == 0   1.8852     0.6431   2.931  0.00939 ** 
---
Signif. codes:  0 ‘***’ 0.001 ‘**’ 0.01 ‘*’ 0.05 ‘.’ 0.1 ‘ ’ 1
(Adjusted p values reported -- single-step method)
